# Supplementary material for: A fossil protein chimera; difficulties in discriminating dinosaur peptide sequences from modern cross-contamination
Source: Proc Biol Sci. 2017 May 31;284(1855):20170544. doi: 10.1098/rspb.2017.0544 (PMC5454271; doi:10.1098/rspb.2017.0544)
Supplement: Table S1 [file rspb20170544supp1.xls]

## Sheet: Table S2_CC1254
prot_desc	prot_score	prot_matches	prot_matches_sig	prot_sequences	prot_sequences_sig	prot_cover	prot_tax_str	pep_isbold	pep_isunique	pep_exp_mz	pep_exp_mr	pep_delta	pep_start	pep_end	pep_miss	pep_score	pep_seq	pep_var_mod	pep_var_mod_pos
Collagen alpha-1(I) chain OS=Gallus gallus GN=COL1A1 PE=1 SV=3	6494	1138	476	89	58	65.3	Gallus gallus	1	0	356.687	711.359	0.0035	210	217	0	2.99	GPAGPPGK	2 Oxidation (P)	0.04004000.0
Collagen alpha-1(I) chain OS=Gallus gallus GN=COL1A1 PE=1 SV=3	6494	1138	476	89	58	65.3	Gallus gallus	1	1	379.213	756.412	-0.0013	723	731	0	11.72	GAAGLPGAK	Oxidation (K)	0.000000002.0
Collagen alpha-1(I) chain OS=Gallus gallus GN=COL1A1 PE=1 SV=3	6494	1138	476	89	58	65.3	Gallus gallus	1	1	379.213	756.412	-0.0009	723	731	0	12.56	GAAGLPGAK	Oxidation (K)	0.000000002.0
Collagen alpha-1(I) chain OS=Gallus gallus GN=COL1A1 PE=1 SV=3	6494	1138	476	89	58	65.3	Gallus gallus	1	1	379.214	756.413	-0.0003	723	731	0	9.94	GAAGLPGAK	Oxidation (K)	0.000000002.0
Collagen alpha-1(I) chain OS=Gallus gallus GN=COL1A1 PE=1 SV=3	6494	1138	476	89	58	65.3	Gallus gallus	1	1	379.214	756.413	-0.0001	723	731	0	16.31	GAAGLPGAK	Oxidation (K)	0.000000002.0
Collagen alpha-1(I) chain OS=Gallus gallus GN=COL1A1 PE=1 SV=3	6494	1138	476	89	58	65.3	Gallus gallus	1	1	379.214	756.413	-0.0001	723	731	0	10.33	GAAGLPGAK	Oxidation (K)	0.000000002.0
Collagen alpha-1(I) chain OS=Gallus gallus GN=COL1A1 PE=1 SV=3	6494	1138	476	89	58	65.3	Gallus gallus	1	1	379.214	756.413	0.0001	723	731	0	10.91	GAAGLPGAK	Oxidation (K)	0.000000002.0
Collagen alpha-1(I) chain OS=Gallus gallus GN=COL1A1 PE=1 SV=3	6494	1138	476	89	58	65.3	Gallus gallus	1	1	379.214	756.413	0.0001	723	731	0	19.06	GAAGLPGAK	Oxidation (K)	0.000000002.0
Collagen alpha-1(I) chain OS=Gallus gallus GN=COL1A1 PE=1 SV=3	6494	1138	476	89	58	65.3	Gallus gallus	1	1	379.214	756.413	0.0001	723	731	0	10.9	GAAGLPGAK	Oxidation (K)	0.000000002.0
Collagen alpha-1(I) chain OS=Gallus gallus GN=COL1A1 PE=1 SV=3	6494	1138	476	89	58	65.3	Gallus gallus	1	1	379.214	756.413	0.0005	723	731	0	6.14	GAAGLPGAK	Oxidation (K)	0.000000002.0
Collagen alpha-1(I) chain OS=Gallus gallus GN=COL1A1 PE=1 SV=3	6494	1138	476	89	58	65.3	Gallus gallus	1	1	379.214	756.414	0.0007	723	731	0	9.73	GAAGLPGAK	Oxidation (K)	0.000000002.0
Collagen alpha-1(I) chain OS=Gallus gallus GN=COL1A1 PE=1 SV=3	6494	1138	476	89	58	65.3	Gallus gallus	1	1	379.214	756.414	0.0007	723	731	0	12.74	GAAGLPGAK	Oxidation (K)	0.000000002.0
Collagen alpha-1(I) chain OS=Gallus gallus GN=COL1A1 PE=1 SV=3	6494	1138	476	89	58	65.3	Gallus gallus	1	1	379.214	756.414	0.0013	723	731	0	12.14	GAAGLPGAK	Oxidation (K)	0.000000002.0
Collagen alpha-1(I) chain OS=Gallus gallus GN=COL1A1 PE=1 SV=3	6494	1138	476	89	58	65.3	Gallus gallus	1	1	379.215	756.415	0.0021	723	731	0	10.73	GAAGLPGAK	Oxidation (K)	0.000000002.0
Collagen alpha-1(I) chain OS=Gallus gallus GN=COL1A1 PE=1 SV=3	6494	1138	476	89	58	65.3	Gallus gallus	1	0	391.711	781.408	-0.0002	117	124	0	5.35	GLPGPPGR	2 Oxidation (P)	0.00400400.0
Collagen alpha-1(I) chain OS=Gallus gallus GN=COL1A1 PE=1 SV=3	6494	1138	476	89	58	65.3	Gallus gallus	1	0	391.712	781.409	0.0006	117	124	0	11.05	GLPGPPGR	2 Oxidation (P)	0.00400400.0
Collagen alpha-1(I) chain OS=Gallus gallus GN=COL1A1 PE=1 SV=3	6494	1138	476	89	58	65.3	Gallus gallus	1	1	393.212	784.408	0.0005	501	509	0	21.57	GSPGAVGPK	Oxidation (P)	0.004000000.0
Collagen alpha-1(I) chain OS=Gallus gallus GN=COL1A1 PE=1 SV=3	6494	1138	476	89	58	65.3	Gallus gallus	1	1	393.212	784.408	0.0005	501	509	0	3.5	GSPGAVGPK	Oxidation (P)	0.004000000.0
Collagen alpha-1(I) chain OS=Gallus gallus GN=COL1A1 PE=1 SV=3	6494	1138	476	89	58	65.3	Gallus gallus	1	0	418.722	835.429	-0.0012	1074	1082	0	22.97	GPAGPQGPR
Collagen alpha-1(I) chain OS=Gallus gallus GN=COL1A1 PE=1 SV=3	6494	1138	476	89	58	65.3	Gallus gallus	1	0	418.722	835.429	-0.0006	1074	1082	0	36.01	GPAGPQGPR
Collagen alpha-1(I) chain OS=Gallus gallus GN=COL1A1 PE=1 SV=3	6494	1138	476	89	58	65.3	Gallus gallus	1	0	418.722	835.43	-0.0004	1074	1082	0	38.08	GPAGPQGPR
Collagen alpha-1(I) chain OS=Gallus gallus GN=COL1A1 PE=1 SV=3	6494	1138	476	89	58	65.3	Gallus gallus	1	0	418.722	835.43	-0.0004	1074	1082	0	48.74	GPAGPQGPR
Collagen alpha-1(I) chain OS=Gallus gallus GN=COL1A1 PE=1 SV=3	6494	1138	476	89	58	65.3	Gallus gallus	1	0	418.722	835.43	-0.0004	1074	1082	0	28.44	GPAGPQGPR
Collagen alpha-1(I) chain OS=Gallus gallus GN=COL1A1 PE=1 SV=3	6494	1138	476	89	58	65.3	Gallus gallus	1	0	418.722	835.43	-0.0002	1074	1082	0	34.31	GPAGPQGPR
Collagen alpha-1(I) chain OS=Gallus gallus GN=COL1A1 PE=1 SV=3	6494	1138	476	89	58	65.3	Gallus gallus	1	0	418.722	835.43	-0.0002	1074	1082	0	29.07	GPAGPQGPR
Collagen alpha-1(I) chain OS=Gallus gallus GN=COL1A1 PE=1 SV=3	6494	1138	476	89	58	65.3	Gallus gallus	1	0	418.722	835.43	-0.0002	1074	1082	0	27.3	GPAGPQGPR
Collagen alpha-1(I) chain OS=Gallus gallus GN=COL1A1 PE=1 SV=3	6494	1138	476	89	58	65.3	Gallus gallus	1	0	418.722	835.43	0	1074	1082	0	32.35	GPAGPQGPR
Collagen alpha-1(I) chain OS=Gallus gallus GN=COL1A1 PE=1 SV=3	6494	1138	476	89	58	65.3	Gallus gallus	1	0	418.722	835.43	0	1074	1082	0	41.39	GPAGPQGPR
Collagen alpha-1(I) chain OS=Gallus gallus GN=COL1A1 PE=1 SV=3	6494	1138	476	89	58	65.3	Gallus gallus	1	0	418.722	835.43	0	1074	1082	0	36.75	GPAGPQGPR
Collagen alpha-1(I) chain OS=Gallus gallus GN=COL1A1 PE=1 SV=3	6494	1138	476	89	58	65.3	Gallus gallus	1	0	418.722	835.43	0	1074	1082	0	34.06	GPAGPQGPR
Collagen alpha-1(I) chain OS=Gallus gallus GN=COL1A1 PE=1 SV=3	6494	1138	476	89	58	65.3	Gallus gallus	1	0	418.722	835.43	0.0002	1074	1082	0	41.39	GPAGPQGPR
Collagen alpha-1(I) chain OS=Gallus gallus GN=COL1A1 PE=1 SV=3	6494	1138	476	89	58	65.3	Gallus gallus	1	0	418.722	835.43	0.0002	1074	1082	0	26.59	GPAGPQGPR
Collagen alpha-1(I) chain OS=Gallus gallus GN=COL1A1 PE=1 SV=3	6494	1138	476	89	58	65.3	Gallus gallus	1	0	418.722	835.43	0.0002	1074	1082	0	23.55	GPAGPQGPR
Collagen alpha-1(I) chain OS=Gallus gallus GN=COL1A1 PE=1 SV=3	6494	1138	476	89	58	65.3	Gallus gallus	1	0	418.722	835.43	0.0002	1074	1082	0	31.05	GPAGPQGPR
Collagen alpha-1(I) chain OS=Gallus gallus GN=COL1A1 PE=1 SV=3	6494	1138	476	89	58	65.3	Gallus gallus	1	0	418.723	835.43	0.0004	1074	1082	0	37.77	GPAGPQGPR
Collagen alpha-1(I) chain OS=Gallus gallus GN=COL1A1 PE=1 SV=3	6494	1138	476	89	58	65.3	Gallus gallus	1	0	418.723	835.43	0.0004	1074	1082	0	53.55	GPAGPQGPR
Collagen alpha-1(I) chain OS=Gallus gallus GN=COL1A1 PE=1 SV=3	6494	1138	476	89	58	65.3	Gallus gallus	1	0	418.723	835.431	0.0006	1074	1082	0	39.73	GPAGPQGPR
Collagen alpha-1(I) chain OS=Gallus gallus GN=COL1A1 PE=1 SV=3	6494	1138	476	89	58	65.3	Gallus gallus	1	0	418.723	835.431	0.0006	1074	1082	0	28.01	GPAGPQGPR
Collagen alpha-1(I) chain OS=Gallus gallus GN=COL1A1 PE=1 SV=3	6494	1138	476	89	58	65.3	Gallus gallus	1	0	418.723	835.431	0.0006	1074	1082	0	39.81	GPAGPQGPR
Collagen alpha-1(I) chain OS=Gallus gallus GN=COL1A1 PE=1 SV=3	6494	1138	476	89	58	65.3	Gallus gallus	1	0	418.723	835.431	0.0008	1074	1082	0	41.26	GPAGPQGPR
Collagen alpha-1(I) chain OS=Gallus gallus GN=COL1A1 PE=1 SV=3	6494	1138	476	89	58	65.3	Gallus gallus	1	0	418.723	835.431	0.0008	1074	1082	0	29.65	GPAGPQGPR
Collagen alpha-1(I) chain OS=Gallus gallus GN=COL1A1 PE=1 SV=3	6494	1138	476	89	58	65.3	Gallus gallus	1	0	418.723	835.431	0.0008	1074	1082	0	34.72	GPAGPQGPR
Collagen alpha-1(I) chain OS=Gallus gallus GN=COL1A1 PE=1 SV=3	6494	1138	476	89	58	65.3	Gallus gallus	1	0	418.723	835.431	0.001	1074	1082	0	28.2	GPAGPQGPR
Collagen alpha-1(I) chain OS=Gallus gallus GN=COL1A1 PE=1 SV=3	6494	1138	476	89	58	65.3	Gallus gallus	1	0	418.723	835.431	0.0012	1074	1082	0	40.34	GPAGPQGPR
Collagen alpha-1(I) chain OS=Gallus gallus GN=COL1A1 PE=1 SV=3	6494	1138	476	89	58	65.3	Gallus gallus	1	0	418.723	835.431	0.0012	1074	1082	0	20.08	GPAGPQGPR
Collagen alpha-1(I) chain OS=Gallus gallus GN=COL1A1 PE=1 SV=3	6494	1138	476	89	58	65.3	Gallus gallus	1	0	418.723	835.432	0.0018	1074	1082	0	45.74	GPAGPQGPR
Collagen alpha-1(I) chain OS=Gallus gallus GN=COL1A1 PE=1 SV=3	6494	1138	476	89	58	65.3	Gallus gallus	1	0	418.724	835.433	0.0028	1074	1082	0	36.01	GPAGPQGPR
Collagen alpha-1(I) chain OS=Gallus gallus GN=COL1A1 PE=1 SV=3	6494	1138	476	89	58	65.3	Gallus gallus	1	0	426.216	850.418	-0.0006	258	266	0	4.05	GFSGLDGAK
Collagen alpha-1(I) chain OS=Gallus gallus GN=COL1A1 PE=1 SV=3	6494	1138	476	89	58	65.3	Gallus gallus	1	0	426.216	850.418	-0.0004	258	266	0	5.92	GFSGLDGAK
Collagen alpha-1(I) chain OS=Gallus gallus GN=COL1A1 PE=1 SV=3	6494	1138	476	89	58	65.3	Gallus gallus	1	0	426.216	850.418	-0.0004	258	266	0	12.87	GFSGLDGAK
Collagen alpha-1(I) chain OS=Gallus gallus GN=COL1A1 PE=1 SV=3	6494	1138	476	89	58	65.3	Gallus gallus	1	0	426.216	850.418	0	258	266	0	10.34	GFSGLDGAK
Collagen alpha-1(I) chain OS=Gallus gallus GN=COL1A1 PE=1 SV=3	6494	1138	476	89	58	65.3	Gallus gallus	1	0	426.217	850.419	0.0002	258	266	0	31.26	GFSGLDGAK
Collagen alpha-1(I) chain OS=Gallus gallus GN=COL1A1 PE=1 SV=3	6494	1138	476	89	58	65.3	Gallus gallus	1	0	426.217	850.419	0.0002	258	266	0	24.32	GFSGLDGAK
Collagen alpha-1(I) chain OS=Gallus gallus GN=COL1A1 PE=1 SV=3	6494	1138	476	89	58	65.3	Gallus gallus	1	0	426.217	850.419	0.0006	258	266	0	35.51	GFSGLDGAK
Collagen alpha-1(I) chain OS=Gallus gallus GN=COL1A1 PE=1 SV=3	6494	1138	476	89	58	65.3	Gallus gallus	1	0	426.217	850.419	0.0006	258	266	0	17.31	GFSGLDGAK
Collagen alpha-1(I) chain OS=Gallus gallus GN=COL1A1 PE=1 SV=3	6494	1138	476	89	58	65.3	Gallus gallus	1	0	426.217	850.419	0.0008	258	266	0	5.06	GFSGLDGAK
Collagen alpha-1(I) chain OS=Gallus gallus GN=COL1A1 PE=1 SV=3	6494	1138	476	89	58	65.3	Gallus gallus	1	0	426.218	850.421	0.0022	258	266	0	39.45	GFSGLDGAK
Collagen alpha-1(I) chain OS=Gallus gallus GN=COL1A1 PE=1 SV=3	6494	1138	476	89	58	65.3	Gallus gallus	1	0	426.72	851.425	-0.0001	234	242	0	25.13	GPPGPQGAR	Oxidation (P)	0.004000000.0
Collagen alpha-1(I) chain OS=Gallus gallus GN=COL1A1 PE=1 SV=3	6494	1138	476	89	58	65.3	Gallus gallus	1	0	426.72	851.425	0.0005	234	242	0	9.83	GPPGPQGAR	Oxidation (P)	0.004000000.0
Collagen alpha-1(I) chain OS=Gallus gallus GN=COL1A1 PE=1 SV=3	6494	1138	476	89	58	65.3	Gallus gallus	1	0	426.72	851.426	0.0011	234	242	0	29.07	GPPGPQGAR	Oxidation (P)	0.004000000.0
Collagen alpha-1(I) chain OS=Gallus gallus GN=COL1A1 PE=1 SV=3	6494	1138	476	89	58	65.3	Gallus gallus	1	1	433.728	865.441	0	302	311	0	27.31	PGPSGPAGAR
Collagen alpha-1(I) chain OS=Gallus gallus GN=COL1A1 PE=1 SV=3	6494	1138	476	89	58	65.3	Gallus gallus	1	1	436.715	871.415	-0.0001	342	350	0	27.1	GETGPQGAR
Collagen alpha-1(I) chain OS=Gallus gallus GN=COL1A1 PE=1 SV=3	6494	1138	476	89	58	65.3	Gallus gallus	1	0	441.761	881.507	-0.0013	948	956	0	19.91	GVVGLPGQR
Collagen alpha-1(I) chain OS=Gallus gallus GN=COL1A1 PE=1 SV=3	6494	1138	476	89	58	65.3	Gallus gallus	1	1	443.225	884.435	0.0001	1131	1141	0	61.8	GPPGSAGAAGK	Oxidation (P)	0.00400000000.0
Collagen alpha-1(I) chain OS=Gallus gallus GN=COL1A1 PE=1 SV=3	6494	1138	476	89	58	65.3	Gallus gallus	1	0	449.758	897.502	-0.0012	948	956	0	31.04	GVVGLPGQR	Oxidation (P)	0.000004000.0
Collagen alpha-1(I) chain OS=Gallus gallus GN=COL1A1 PE=1 SV=3	6494	1138	476	89	58	65.3	Gallus gallus	1	0	449.758	897.502	-0.0012	948	956	0	34.67	GVVGLPGQR	Oxidation (P)	0.000004000.0
Collagen alpha-1(I) chain OS=Gallus gallus GN=COL1A1 PE=1 SV=3	6494	1138	476	89	58	65.3	Gallus gallus	1	0	449.758	897.502	-0.001	948	956	0	25.75	GVVGLPGQR	Oxidation (P)	0.000004000.0
Collagen alpha-1(I) chain OS=Gallus gallus GN=COL1A1 PE=1 SV=3	6494	1138	476	89	58	65.3	Gallus gallus	1	0	449.758	897.502	-0.001	948	956	0	30.87	GVVGLPGQR	Oxidation (P)	0.000004000.0
Collagen alpha-1(I) chain OS=Gallus gallus GN=COL1A1 PE=1 SV=3	6494	1138	476	89	58	65.3	Gallus gallus	1	0	449.759	897.502	-0.0008	948	956	0	31.82	GVVGLPGQR	Oxidation (P)	0.000004000.0
Collagen alpha-1(I) chain OS=Gallus gallus GN=COL1A1 PE=1 SV=3	6494	1138	476	89	58	65.3	Gallus gallus	1	0	449.759	897.502	-0.0008	948	956	0	21.54	GVVGLPGQR	Oxidation (P)	0.000004000.0
Collagen alpha-1(I) chain OS=Gallus gallus GN=COL1A1 PE=1 SV=3	6494	1138	476	89	58	65.3	Gallus gallus	1	0	449.759	897.503	-0.0006	948	956	0	49.88	GVVGLPGQR	Oxidation (P)	0.000004000.0
Collagen alpha-1(I) chain OS=Gallus gallus GN=COL1A1 PE=1 SV=3	6494	1138	476	89	58	65.3	Gallus gallus	1	0	449.759	897.503	-0.0006	948	956	0	31.2	GVVGLPGQR	Oxidation (P)	0.000004000.0
Collagen alpha-1(I) chain OS=Gallus gallus GN=COL1A1 PE=1 SV=3	6494	1138	476	89	58	65.3	Gallus gallus	1	0	449.759	897.503	-0.0004	948	956	0	31.04	GVVGLPGQR	Oxidation (P)	0.000004000.0
Collagen alpha-1(I) chain OS=Gallus gallus GN=COL1A1 PE=1 SV=3	6494	1138	476	89	58	65.3	Gallus gallus	1	0	449.759	897.503	-0.0004	948	956	0	33.03	GVVGLPGQR	Oxidation (P)	0.000004000.0
Collagen alpha-1(I) chain OS=Gallus gallus GN=COL1A1 PE=1 SV=3	6494	1138	476	89	58	65.3	Gallus gallus	1	0	449.759	897.503	-0.0004	948	956	0	30.89	GVVGLPGQR	Oxidation (P)	0.000004000.0
Collagen alpha-1(I) chain OS=Gallus gallus GN=COL1A1 PE=1 SV=3	6494	1138	476	89	58	65.3	Gallus gallus	1	0	449.759	897.503	-0.0002	948	956	0	26.76	GVVGLPGQR	Oxidation (P)	0.000004000.0
Collagen alpha-1(I) chain OS=Gallus gallus GN=COL1A1 PE=1 SV=3	6494	1138	476	89	58	65.3	Gallus gallus	1	0	449.759	897.503	-0.0002	948	956	0	36.88	GVVGLPGQR	Oxidation (P)	0.000004000.0
Collagen alpha-1(I) chain OS=Gallus gallus GN=COL1A1 PE=1 SV=3	6494	1138	476	89	58	65.3	Gallus gallus	1	0	449.759	897.503	-0.0002	948	956	0	31.05	GVVGLPGQR	Oxidation (P)	0.000004000.0
Collagen alpha-1(I) chain OS=Gallus gallus GN=COL1A1 PE=1 SV=3	6494	1138	476	89	58	65.3	Gallus gallus	1	0	449.759	897.503	-0.0002	948	956	0	36.2	GVVGLPGQR	Oxidation (P)	0.000004000.0
Collagen alpha-1(I) chain OS=Gallus gallus GN=COL1A1 PE=1 SV=3	6494	1138	476	89	58	65.3	Gallus gallus	1	0	449.759	897.503	-0.0002	948	956	0	34.62	GVVGLPGQR	Oxidation (P)	0.000004000.0
Collagen alpha-1(I) chain OS=Gallus gallus GN=COL1A1 PE=1 SV=3	6494	1138	476	89	58	65.3	Gallus gallus	1	0	449.759	897.503	-0.0002	948	956	0	30.94	GVVGLPGQR	Oxidation (P)	0.000004000.0
Collagen alpha-1(I) chain OS=Gallus gallus GN=COL1A1 PE=1 SV=3	6494	1138	476	89	58	65.3	Gallus gallus	1	0	449.759	897.503	-0.0002	948	956	0	39.93	GVVGLPGQR	Oxidation (P)	0.000004000.0
Collagen alpha-1(I) chain OS=Gallus gallus GN=COL1A1 PE=1 SV=3	6494	1138	476	89	58	65.3	Gallus gallus	1	0	449.759	897.503	-0.0002	948	956	0	29.27	GVVGLPGQR	Oxidation (P)	0.000004000.0
Collagen alpha-1(I) chain OS=Gallus gallus GN=COL1A1 PE=1 SV=3	6494	1138	476	89	58	65.3	Gallus gallus	1	0	449.759	897.503	0	948	956	0	30.86	GVVGLPGQR	Oxidation (P)	0.000004000.0
Collagen alpha-1(I) chain OS=Gallus gallus GN=COL1A1 PE=1 SV=3	6494	1138	476	89	58	65.3	Gallus gallus	1	0	449.759	897.503	0	948	956	0	34.46	GVVGLPGQR	Oxidation (P)	0.000004000.0
Collagen alpha-1(I) chain OS=Gallus gallus GN=COL1A1 PE=1 SV=3	6494	1138	476	89	58	65.3	Gallus gallus	1	0	449.759	897.503	0	948	956	0	34.17	GVVGLPGQR	Oxidation (P)	0.000004000.0
Collagen alpha-1(I) chain OS=Gallus gallus GN=COL1A1 PE=1 SV=3	6494	1138	476	89	58	65.3	Gallus gallus	1	0	449.759	897.503	0	948	956	0	42.76	GVVGLPGQR	Oxidation (P)	0.000004000.0
Collagen alpha-1(I) chain OS=Gallus gallus GN=COL1A1 PE=1 SV=3	6494	1138	476	89	58	65.3	Gallus gallus	1	0	449.759	897.503	0	948	956	0	34.61	GVVGLPGQR	Oxidation (P)	0.000004000.0
Collagen alpha-1(I) chain OS=Gallus gallus GN=COL1A1 PE=1 SV=3	6494	1138	476	89	58	65.3	Gallus gallus	1	0	449.759	897.503	0	948	956	0	22.71	GVVGLPGQR	Oxidation (P)	0.000004000.0
Collagen alpha-1(I) chain OS=Gallus gallus GN=COL1A1 PE=1 SV=3	6494	1138	476	89	58	65.3	Gallus gallus	1	0	449.759	897.503	0	948	956	0	31.23	GVVGLPGQR	Oxidation (P)	0.000004000.0
Collagen alpha-1(I) chain OS=Gallus gallus GN=COL1A1 PE=1 SV=3	6494	1138	476	89	58	65.3	Gallus gallus	1	0	449.759	897.503	0	948	956	0	30.91	GVVGLPGQR	Oxidation (P)	0.000004000.0
Collagen alpha-1(I) chain OS=Gallus gallus GN=COL1A1 PE=1 SV=3	6494	1138	476	89	58	65.3	Gallus gallus	1	0	449.759	897.503	0	948	956	0	34.71	GVVGLPGQR	Oxidation (P)	0.000004000.0
Collagen alpha-1(I) chain OS=Gallus gallus GN=COL1A1 PE=1 SV=3	6494	1138	476	89	58	65.3	Gallus gallus	1	0	449.759	897.503	0	948	956	0	31.08	GVVGLPGQR	Oxidation (P)	0.000004000.0
Collagen alpha-1(I) chain OS=Gallus gallus GN=COL1A1 PE=1 SV=3	6494	1138	476	89	58	65.3	Gallus gallus	1	0	449.759	897.503	0.0002	948	956	0	29.04	GVVGLPGQR	Oxidation (P)	0.000004000.0
Collagen alpha-1(I) chain OS=Gallus gallus GN=COL1A1 PE=1 SV=3	6494	1138	476	89	58	65.3	Gallus gallus	1	0	449.759	897.503	0.0002	948	956	0	34.16	GVVGLPGQR	Oxidation (P)	0.000004000.0
Collagen alpha-1(I) chain OS=Gallus gallus GN=COL1A1 PE=1 SV=3	6494	1138	476	89	58	65.3	Gallus gallus	1	0	449.759	897.503	0.0002	948	956	0	31.15	GVVGLPGQR	Oxidation (P)	0.000004000.0
Collagen alpha-1(I) chain OS=Gallus gallus GN=COL1A1 PE=1 SV=3	6494	1138	476	89	58	65.3	Gallus gallus	1	0	449.759	897.503	0.0002	948	956	0	31.29	GVVGLPGQR	Oxidation (P)	0.000004000.0
Collagen alpha-1(I) chain OS=Gallus gallus GN=COL1A1 PE=1 SV=3	6494	1138	476	89	58	65.3	Gallus gallus	1	0	449.759	897.503	0.0002	948	956	0	34.24	GVVGLPGQR	Oxidation (P)	0.000004000.0
Collagen alpha-1(I) chain OS=Gallus gallus GN=COL1A1 PE=1 SV=3	6494	1138	476	89	58	65.3	Gallus gallus	1	0	449.759	897.503	0.0002	948	956	0	24.59	GVVGLPGQR	Oxidation (P)	0.000004000.0
Collagen alpha-1(I) chain OS=Gallus gallus GN=COL1A1 PE=1 SV=3	6494	1138	476	89	58	65.3	Gallus gallus	1	0	449.759	897.503	0.0002	948	956	0	30.89	GVVGLPGQR	Oxidation (P)	0.000004000.0
Collagen alpha-1(I) chain OS=Gallus gallus GN=COL1A1 PE=1 SV=3	6494	1138	476	89	58	65.3	Gallus gallus	1	0	449.759	897.503	0.0002	948	956	0	31.39	GVVGLPGQR	Oxidation (P)	0.000004000.0
Collagen alpha-1(I) chain OS=Gallus gallus GN=COL1A1 PE=1 SV=3	6494	1138	476	89	58	65.3	Gallus gallus	1	0	449.759	897.503	0.0002	948	956	0	31.02	GVVGLPGQR	Oxidation (P)	0.000004000.0
Collagen alpha-1(I) chain OS=Gallus gallus GN=COL1A1 PE=1 SV=3	6494	1138	476	89	58	65.3	Gallus gallus	1	0	449.759	897.503	0.0002	948	956	0	31.03	GVVGLPGQR	Oxidation (P)	0.000004000.0
Collagen alpha-1(I) chain OS=Gallus gallus GN=COL1A1 PE=1 SV=3	6494	1138	476	89	58	65.3	Gallus gallus	1	0	449.759	897.503	0.0002	948	956	0	30.89	GVVGLPGQR	Oxidation (P)	0.000004000.0
Collagen alpha-1(I) chain OS=Gallus gallus GN=COL1A1 PE=1 SV=3	6494	1138	476	89	58	65.3	Gallus gallus	1	0	449.759	897.504	0.0004	948	956	0	33.04	GVVGLPGQR	Oxidation (P)	0.000004000.0
Collagen alpha-1(I) chain OS=Gallus gallus GN=COL1A1 PE=1 SV=3	6494	1138	476	89	58	65.3	Gallus gallus	1	0	449.759	897.504	0.0004	948	956	0	31.16	GVVGLPGQR	Oxidation (P)	0.000004000.0
Collagen alpha-1(I) chain OS=Gallus gallus GN=COL1A1 PE=1 SV=3	6494	1138	476	89	58	65.3	Gallus gallus	1	0	449.759	897.504	0.0004	948	956	0	34.27	GVVGLPGQR	Oxidation (P)	0.000004000.0
Collagen alpha-1(I) chain OS=Gallus gallus GN=COL1A1 PE=1 SV=3	6494	1138	476	89	58	65.3	Gallus gallus	1	0	449.759	897.504	0.0004	948	956	0	31.15	GVVGLPGQR	Oxidation (P)	0.000004000.0
Collagen alpha-1(I) chain OS=Gallus gallus GN=COL1A1 PE=1 SV=3	6494	1138	476	89	58	65.3	Gallus gallus	1	0	449.759	897.504	0.0006	948	956	0	25.48	GVVGLPGQR	Oxidation (P)	0.000004000.0
Collagen alpha-1(I) chain OS=Gallus gallus GN=COL1A1 PE=1 SV=3	6494	1138	476	89	58	65.3	Gallus gallus	1	0	449.759	897.504	0.0006	948	956	0	24.65	GVVGLPGQR	Oxidation (P)	0.000004000.0
Collagen alpha-1(I) chain OS=Gallus gallus GN=COL1A1 PE=1 SV=3	6494	1138	476	89	58	65.3	Gallus gallus	1	0	449.759	897.504	0.0006	948	956	0	31.02	GVVGLPGQR	Oxidation (P)	0.000004000.0
Collagen alpha-1(I) chain OS=Gallus gallus GN=COL1A1 PE=1 SV=3	6494	1138	476	89	58	65.3	Gallus gallus	1	0	449.759	897.504	0.0006	948	956	0	33.82	GVVGLPGQR	Oxidation (P)	0.000004000.0
Collagen alpha-1(I) chain OS=Gallus gallus GN=COL1A1 PE=1 SV=3	6494	1138	476	89	58	65.3	Gallus gallus	1	0	449.759	897.504	0.0006	948	956	0	30.75	GVVGLPGQR	Oxidation (P)	0.000004000.0
Collagen alpha-1(I) chain OS=Gallus gallus GN=COL1A1 PE=1 SV=3	6494	1138	476	89	58	65.3	Gallus gallus	1	0	449.759	897.504	0.0006	948	956	0	31.08	GVVGLPGQR	Oxidation (P)	0.000004000.0
Collagen alpha-1(I) chain OS=Gallus gallus GN=COL1A1 PE=1 SV=3	6494	1138	476	89	58	65.3	Gallus gallus	1	0	449.759	897.504	0.0006	948	956	0	16.96	GVVGLPGQR	Oxidation (P)	0.000004000.0
Collagen alpha-1(I) chain OS=Gallus gallus GN=COL1A1 PE=1 SV=3	6494	1138	476	89	58	65.3	Gallus gallus	1	0	449.759	897.504	0.0008	948	956	0	32.46	GVVGLPGQR	Oxidation (P)	0.000004000.0
Collagen alpha-1(I) chain OS=Gallus gallus GN=COL1A1 PE=1 SV=3	6494	1138	476	89	58	65.3	Gallus gallus	1	0	449.759	897.504	0.0008	948	956	0	31.04	GVVGLPGQR	Oxidation (P)	0.000004000.0
Collagen alpha-1(I) chain OS=Gallus gallus GN=COL1A1 PE=1 SV=3	6494	1138	476	89	58	65.3	Gallus gallus	1	0	449.759	897.504	0.0008	948	956	0	11.15	GVVGLPGQR	Oxidation (P)	0.000004000.0
Collagen alpha-1(I) chain OS=Gallus gallus GN=COL1A1 PE=1 SV=3	6494	1138	476	89	58	65.3	Gallus gallus	1	0	449.759	897.504	0.001	948	956	0	31	GVVGLPGQR	Oxidation (P)	0.000004000.0
Collagen alpha-1(I) chain OS=Gallus gallus GN=COL1A1 PE=1 SV=3	6494	1138	476	89	58	65.3	Gallus gallus	1	0	449.759	897.504	0.001	948	956	0	24.69	GVVGLPGQR	Oxidation (P)	0.000004000.0
Collagen alpha-1(I) chain OS=Gallus gallus GN=COL1A1 PE=1 SV=3	6494	1138	476	89	58	65.3	Gallus gallus	1	0	449.759	897.504	0.001	948	956	0	24.88	GVVGLPGQR	Oxidation (P)	0.000004000.0
Collagen alpha-1(I) chain OS=Gallus gallus GN=COL1A1 PE=1 SV=3	6494	1138	476	89	58	65.3	Gallus gallus	1	0	449.76	897.505	0.0014	948	956	0	30.88	GVVGLPGQR	Oxidation (P)	0.000004000.0
Collagen alpha-1(I) chain OS=Gallus gallus GN=COL1A1 PE=1 SV=3	6494	1138	476	89	58	65.3	Gallus gallus	1	0	449.76	897.505	0.0016	948	956	0	30.85	GVVGLPGQR	Oxidation (P)	0.000004000.0
Collagen alpha-1(I) chain OS=Gallus gallus GN=COL1A1 PE=1 SV=3	6494	1138	476	89	58	65.3	Gallus gallus	1	0	450.251	898.488	0.0006	948	956	0	32.95	GVVGLPGQR	Deamidated (NQ); Oxidation (P)	0.000004010.0
Collagen alpha-1(I) chain OS=Gallus gallus GN=COL1A1 PE=1 SV=3	6494	1138	476	89	58	65.3	Gallus gallus	1	1	457.72	913.425	0.0001	732	740	1	9.82	GDRGDPGPK	Oxidation (P)	0.000004000.0
Collagen alpha-1(I) chain OS=Gallus gallus GN=COL1A1 PE=1 SV=3	6494	1138	476	89	58	65.3	Gallus gallus	1	1	457.72	913.425	0.0001	732	740	1	10.94	GDRGDPGPK	Oxidation (P)	0.000004000.0
Collagen alpha-1(I) chain OS=Gallus gallus GN=COL1A1 PE=1 SV=3	6494	1138	476	89	58	65.3	Gallus gallus	1	1	457.72	913.425	0.0001	732	740	1	10.43	GDRGDPGPK	Oxidation (P)	0.000004000.0
Collagen alpha-1(I) chain OS=Gallus gallus GN=COL1A1 PE=1 SV=3	6494	1138	476	89	58	65.3	Gallus gallus	1	0	462.731	923.447	0.0011	554	563	0	4.59	PGPAGPPGAR	3 Oxidation (P)	0.0040044000.0
Collagen alpha-1(I) chain OS=Gallus gallus GN=COL1A1 PE=1 SV=3	6494	1138	476	89	58	65.3	Gallus gallus	1	1	467.189	932.363	-0.0002	1253	1259	0	16.26	MCHGDWK
Collagen alpha-1(I) chain OS=Gallus gallus GN=COL1A1 PE=1 SV=3	6494	1138	476	89	58	65.3	Gallus gallus	1	1	472.233	942.452	0.0005	1016	1025	1	41.36	DGAAGPKGDR
Collagen alpha-1(I) chain OS=Gallus gallus GN=COL1A1 PE=1 SV=3	6494	1138	476	89	58	65.3	Gallus gallus	1	0	510.747	1019.48	0.0006	666	674	1	7.83	GERGFPGER	Oxidation (P)	0.000004000.0
Collagen alpha-1(I) chain OS=Gallus gallus GN=COL1A1 PE=1 SV=3	6494	1138	476	89	58	65.3	Gallus gallus	1	0	522.739	1043.46	-0.0001	687	698	0	9.27	GANGAPGNDGAK	Oxidation (P)	0.000004000000.0
Collagen alpha-1(I) chain OS=Gallus gallus GN=COL1A1 PE=1 SV=3	6494	1138	476	89	58	65.3	Gallus gallus	1	0	523.231	1044.45	-0.0002	687	698	0	29.39	GANGAPGNDGAK	Deamidated (NQ); Oxidation (P)	0.000004010000.0
Collagen alpha-1(I) chain OS=Gallus gallus GN=COL1A1 PE=1 SV=3	6494	1138	476	89	58	65.3	Gallus gallus	1	0	523.231	1044.45	0.0002	687	698	0	38.3	GANGAPGNDGAK	Deamidated (NQ); Oxidation (P)	0.000004010000.0
Collagen alpha-1(I) chain OS=Gallus gallus GN=COL1A1 PE=1 SV=3	6494	1138	476	89	58	65.3	Gallus gallus	1	0	523.231	1044.45	0.0012	687	698	0	43.26	GANGAPGNDGAK	Deamidated (NQ); Oxidation (P)	0.000004010000.0
Collagen alpha-1(I) chain OS=Gallus gallus GN=COL1A1 PE=1 SV=3	6494	1138	476	89	58	65.3	Gallus gallus	1	1	360.528	1078.56	-0.0007	300	311	1	24.98	GRPGPSGPAGAR
Collagen alpha-1(I) chain OS=Gallus gallus GN=COL1A1 PE=1 SV=3	6494	1138	476	89	58	65.3	Gallus gallus	1	1	360.528	1078.56	-0.0004	300	311	1	29.34	GRPGPSGPAGAR
Collagen alpha-1(I) chain OS=Gallus gallus GN=COL1A1 PE=1 SV=3	6494	1138	476	89	58	65.3	Gallus gallus	1	1	360.528	1078.56	-0.0004	300	311	1	32.94	GRPGPSGPAGAR
Collagen alpha-1(I) chain OS=Gallus gallus GN=COL1A1 PE=1 SV=3	6494	1138	476	89	58	65.3	Gallus gallus	1	1	540.289	1078.56	-0.0001	300	311	1	20.07	GRPGPSGPAGAR
Collagen alpha-1(I) chain OS=Gallus gallus GN=COL1A1 PE=1 SV=3	6494	1138	476	89	58	65.3	Gallus gallus	1	1	360.528	1078.56	-0.0001	300	311	1	22.29	GRPGPSGPAGAR
Collagen alpha-1(I) chain OS=Gallus gallus GN=COL1A1 PE=1 SV=3	6494	1138	476	89	58	65.3	Gallus gallus	1	1	360.528	1078.56	0.0002	300	311	1	47.9	GRPGPSGPAGAR
Collagen alpha-1(I) chain OS=Gallus gallus GN=COL1A1 PE=1 SV=3	6494	1138	476	89	58	65.3	Gallus gallus	1	1	360.529	1078.56	0.0005	300	311	1	36.13	GRPGPSGPAGAR
Collagen alpha-1(I) chain OS=Gallus gallus GN=COL1A1 PE=1 SV=3	6494	1138	476	89	58	65.3	Gallus gallus	1	1	543.288	1084.56	-0.0003	723	734	1	25.46	GAAGLPGAKGDR	Oxidation (P)	0.000004000000.0
Collagen alpha-1(I) chain OS=Gallus gallus GN=COL1A1 PE=1 SV=3	6494	1138	476	89	58	65.3	Gallus gallus	1	1	543.783	1085.55	0.0005	483	494	0	21.09	GFPGADGIAGPK
Collagen alpha-1(I) chain OS=Gallus gallus GN=COL1A1 PE=1 SV=3	6494	1138	476	89	58	65.3	Gallus gallus	1	1	543.783	1085.55	0.0007	483	494	0	43.7	GFPGADGIAGPK
Collagen alpha-1(I) chain OS=Gallus gallus GN=COL1A1 PE=1 SV=3	6494	1138	476	89	58	65.3	Gallus gallus	1	1	548.285	1094.56	-0.0025	300	311	1	21.7	GRPGPSGPAGAR	Oxidation (P)	0.004000000000.0
Collagen alpha-1(I) chain OS=Gallus gallus GN=COL1A1 PE=1 SV=3	6494	1138	476	89	58	65.3	Gallus gallus	1	1	365.86	1094.56	-0.0011	300	311	1	38.42	GRPGPSGPAGAR	Oxidation (P)	0.004000000000.0
Collagen alpha-1(I) chain OS=Gallus gallus GN=COL1A1 PE=1 SV=3	6494	1138	476	89	58	65.3	Gallus gallus	1	1	365.86	1094.56	-0.0011	300	311	1	34.81	GRPGPSGPAGAR	Oxidation (P)	0.004000000000.0
Collagen alpha-1(I) chain OS=Gallus gallus GN=COL1A1 PE=1 SV=3	6494	1138	476	89	58	65.3	Gallus gallus	1	1	548.286	1094.56	-0.0011	300	311	1	38.65	GRPGPSGPAGAR	Oxidation (P)	0.004000000000.0
Collagen alpha-1(I) chain OS=Gallus gallus GN=COL1A1 PE=1 SV=3	6494	1138	476	89	58	65.3	Gallus gallus	1	1	548.286	1094.56	-0.0009	300	311	1	31	GRPGPSGPAGAR	Oxidation (P)	0.004000000000.0
Collagen alpha-1(I) chain OS=Gallus gallus GN=COL1A1 PE=1 SV=3	6494	1138	476	89	58	65.3	Gallus gallus	1	1	548.286	1094.56	-0.0009	300	311	1	26.07	GRPGPSGPAGAR	Oxidation (P)	0.004000000000.0
Collagen alpha-1(I) chain OS=Gallus gallus GN=COL1A1 PE=1 SV=3	6494	1138	476	89	58	65.3	Gallus gallus	1	1	548.286	1094.56	-0.0009	300	311	1	13.83	GRPGPSGPAGAR	Oxidation (P)	0.004000000000.0
Collagen alpha-1(I) chain OS=Gallus gallus GN=COL1A1 PE=1 SV=3	6494	1138	476	89	58	65.3	Gallus gallus	1	1	548.286	1094.56	-0.0009	300	311	1	13.58	GRPGPSGPAGAR	Oxidation (P)	0.000040000000.0
Collagen alpha-1(I) chain OS=Gallus gallus GN=COL1A1 PE=1 SV=3	6494	1138	476	89	58	65.3	Gallus gallus	1	1	548.286	1094.56	-0.0009	300	311	1	13.95	GRPGPSGPAGAR	Oxidation (P)	0.004000000000.0
Collagen alpha-1(I) chain OS=Gallus gallus GN=COL1A1 PE=1 SV=3	6494	1138	476	89	58	65.3	Gallus gallus	1	1	365.86	1094.56	-0.0008	300	311	1	28.94	GRPGPSGPAGAR	Oxidation (P)	0.004000000000.0
Collagen alpha-1(I) chain OS=Gallus gallus GN=COL1A1 PE=1 SV=3	6494	1138	476	89	58	65.3	Gallus gallus	1	1	365.86	1094.56	-0.0008	300	311	1	32.86	GRPGPSGPAGAR	Oxidation (P)	0.004000000000.0
Collagen alpha-1(I) chain OS=Gallus gallus GN=COL1A1 PE=1 SV=3	6494	1138	476	89	58	65.3	Gallus gallus	1	1	365.86	1094.56	-0.0008	300	311	1	40.38	GRPGPSGPAGAR	Oxidation (P)	0.004000000000.0
Collagen alpha-1(I) chain OS=Gallus gallus GN=COL1A1 PE=1 SV=3	6494	1138	476	89	58	65.3	Gallus gallus	1	1	365.86	1094.56	-0.0008	300	311	1	41.65	GRPGPSGPAGAR	Oxidation (P)	0.004000000000.0
Collagen alpha-1(I) chain OS=Gallus gallus GN=COL1A1 PE=1 SV=3	6494	1138	476	89	58	65.3	Gallus gallus	1	1	548.286	1094.56	-0.0007	300	311	1	20.71	GRPGPSGPAGAR	Oxidation (P)	0.004000000000.0
Collagen alpha-1(I) chain OS=Gallus gallus GN=COL1A1 PE=1 SV=3	6494	1138	476	89	58	65.3	Gallus gallus	1	1	548.286	1094.56	-0.0007	300	311	1	5.89	GRPGPSGPAGAR	Oxidation (P)	0.004000000000.0
Collagen alpha-1(I) chain OS=Gallus gallus GN=COL1A1 PE=1 SV=3	6494	1138	476	89	58	65.3	Gallus gallus	1	1	365.86	1094.56	-0.0005	300	311	1	29.65	GRPGPSGPAGAR	Oxidation (P)	0.004000000000.0
Collagen alpha-1(I) chain OS=Gallus gallus GN=COL1A1 PE=1 SV=3	6494	1138	476	89	58	65.3	Gallus gallus	1	1	365.86	1094.56	-0.0005	300	311	1	31.97	GRPGPSGPAGAR	Oxidation (P)	0.004000000000.0
Collagen alpha-1(I) chain OS=Gallus gallus GN=COL1A1 PE=1 SV=3	6494	1138	476	89	58	65.3	Gallus gallus	1	1	365.86	1094.56	-0.0005	300	311	1	35.38	GRPGPSGPAGAR	Oxidation (P)	0.004000000000.0
Collagen alpha-1(I) chain OS=Gallus gallus GN=COL1A1 PE=1 SV=3	6494	1138	476	89	58	65.3	Gallus gallus	1	1	548.286	1094.56	-0.0005	300	311	1	23.71	GRPGPSGPAGAR	Oxidation (P)	0.004000000000.0
Collagen alpha-1(I) chain OS=Gallus gallus GN=COL1A1 PE=1 SV=3	6494	1138	476	89	58	65.3	Gallus gallus	1	1	548.286	1094.56	-0.0005	300	311	1	12.37	GRPGPSGPAGAR	Oxidation (P)	0.004000000000.0
Collagen alpha-1(I) chain OS=Gallus gallus GN=COL1A1 PE=1 SV=3	6494	1138	476	89	58	65.3	Gallus gallus	1	1	548.286	1094.56	-0.0003	300	311	1	16.13	GRPGPSGPAGAR	Oxidation (P)	0.004000000000.0
Collagen alpha-1(I) chain OS=Gallus gallus GN=COL1A1 PE=1 SV=3	6494	1138	476	89	58	65.3	Gallus gallus	1	1	548.286	1094.56	-0.0003	300	311	1	44.23	GRPGPSGPAGAR	Oxidation (P)	0.004000000000.0
Collagen alpha-1(I) chain OS=Gallus gallus GN=COL1A1 PE=1 SV=3	6494	1138	476	89	58	65.3	Gallus gallus	1	1	548.286	1094.56	-0.0003	300	311	1	31.93	GRPGPSGPAGAR	Oxidation (P)	0.004000000000.0
Collagen alpha-1(I) chain OS=Gallus gallus GN=COL1A1 PE=1 SV=3	6494	1138	476	89	58	65.3	Gallus gallus	1	1	548.286	1094.56	-0.0003	300	311	1	7.28	GRPGPSGPAGAR	Oxidation (P)	0.004000000000.0
Collagen alpha-1(I) chain OS=Gallus gallus GN=COL1A1 PE=1 SV=3	6494	1138	476	89	58	65.3	Gallus gallus	1	1	365.86	1094.56	-0.0002	300	311	1	41.76	GRPGPSGPAGAR	Oxidation (P)	0.004000000000.0
Collagen alpha-1(I) chain OS=Gallus gallus GN=COL1A1 PE=1 SV=3	6494	1138	476	89	58	65.3	Gallus gallus	1	1	365.86	1094.56	-0.0002	300	311	1	31.27	GRPGPSGPAGAR	Oxidation (P)	0.004000000000.0
Collagen alpha-1(I) chain OS=Gallus gallus GN=COL1A1 PE=1 SV=3	6494	1138	476	89	58	65.3	Gallus gallus	1	1	365.86	1094.56	-0.0002	300	311	1	24	GRPGPSGPAGAR	Oxidation (P)	0.004000000000.0
Collagen alpha-1(I) chain OS=Gallus gallus GN=COL1A1 PE=1 SV=3	6494	1138	476	89	58	65.3	Gallus gallus	1	1	365.86	1094.56	-0.0002	300	311	1	26.66	GRPGPSGPAGAR	Oxidation (P)	0.004000000000.0
Collagen alpha-1(I) chain OS=Gallus gallus GN=COL1A1 PE=1 SV=3	6494	1138	476	89	58	65.3	Gallus gallus	1	1	365.86	1094.56	-0.0002	300	311	1	36.56	GRPGPSGPAGAR	Oxidation (P)	0.004000000000.0
Collagen alpha-1(I) chain OS=Gallus gallus GN=COL1A1 PE=1 SV=3	6494	1138	476	89	58	65.3	Gallus gallus	1	1	365.86	1094.56	-0.0002	300	311	1	26.69	GRPGPSGPAGAR	Oxidation (P)	0.004000000000.0
Collagen alpha-1(I) chain OS=Gallus gallus GN=COL1A1 PE=1 SV=3	6494	1138	476	89	58	65.3	Gallus gallus	1	1	365.86	1094.56	-0.0002	300	311	1	33.49	GRPGPSGPAGAR	Oxidation (P)	0.004000000000.0
Collagen alpha-1(I) chain OS=Gallus gallus GN=COL1A1 PE=1 SV=3	6494	1138	476	89	58	65.3	Gallus gallus	1	1	365.86	1094.56	-0.0002	300	311	1	31.53	GRPGPSGPAGAR	Oxidation (P)	0.004000000000.0
Collagen alpha-1(I) chain OS=Gallus gallus GN=COL1A1 PE=1 SV=3	6494	1138	476	89	58	65.3	Gallus gallus	1	1	365.86	1094.56	-0.0002	300	311	1	28.59	GRPGPSGPAGAR	Oxidation (P)	0.000040000000.0
Collagen alpha-1(I) chain OS=Gallus gallus GN=COL1A1 PE=1 SV=3	6494	1138	476	89	58	65.3	Gallus gallus	1	1	548.286	1094.56	-0.0001	300	311	1	56.26	GRPGPSGPAGAR	Oxidation (P)	0.004000000000.0
Collagen alpha-1(I) chain OS=Gallus gallus GN=COL1A1 PE=1 SV=3	6494	1138	476	89	58	65.3	Gallus gallus	1	1	548.286	1094.56	-0.0001	300	311	1	25.34	GRPGPSGPAGAR	Oxidation (P)	0.004000000000.0
Collagen alpha-1(I) chain OS=Gallus gallus GN=COL1A1 PE=1 SV=3	6494	1138	476	89	58	65.3	Gallus gallus	1	1	548.286	1094.56	-0.0001	300	311	1	11.71	GRPGPSGPAGAR	Oxidation (P)	0.004000000000.0
Collagen alpha-1(I) chain OS=Gallus gallus GN=COL1A1 PE=1 SV=3	6494	1138	476	89	58	65.3	Gallus gallus	1	1	365.86	1094.56	0.0001	300	311	1	31.53	GRPGPSGPAGAR	Oxidation (P)	0.004000000000.0
Collagen alpha-1(I) chain OS=Gallus gallus GN=COL1A1 PE=1 SV=3	6494	1138	476	89	58	65.3	Gallus gallus	1	1	365.86	1094.56	0.0001	300	311	1	35.56	GRPGPSGPAGAR	Oxidation (P)	0.004000000000.0
Collagen alpha-1(I) chain OS=Gallus gallus GN=COL1A1 PE=1 SV=3	6494	1138	476	89	58	65.3	Gallus gallus	1	1	365.86	1094.56	0.0001	300	311	1	39.39	GRPGPSGPAGAR	Oxidation (P)	0.000040000000.0
Collagen alpha-1(I) chain OS=Gallus gallus GN=COL1A1 PE=1 SV=3	6494	1138	476	89	58	65.3	Gallus gallus	1	1	365.86	1094.56	0.0001	300	311	1	50.28	GRPGPSGPAGAR	Oxidation (P)	0.004000000000.0
Collagen alpha-1(I) chain OS=Gallus gallus GN=COL1A1 PE=1 SV=3	6494	1138	476	89	58	65.3	Gallus gallus	1	1	365.86	1094.56	0.0001	300	311	1	37.51	GRPGPSGPAGAR	Oxidation (P)	0.004000000000.0
Collagen alpha-1(I) chain OS=Gallus gallus GN=COL1A1 PE=1 SV=3	6494	1138	476	89	58	65.3	Gallus gallus	1	1	365.86	1094.56	0.0001	300	311	1	34.73	GRPGPSGPAGAR	Oxidation (P)	0.004000000000.0
Collagen alpha-1(I) chain OS=Gallus gallus GN=COL1A1 PE=1 SV=3	6494	1138	476	89	58	65.3	Gallus gallus	1	1	365.86	1094.56	0.0001	300	311	1	25.68	GRPGPSGPAGAR	Oxidation (P)	0.004000000000.0
Collagen alpha-1(I) chain OS=Gallus gallus GN=COL1A1 PE=1 SV=3	6494	1138	476	89	58	65.3	Gallus gallus	1	1	365.86	1094.56	0.0001	300	311	1	38.5	GRPGPSGPAGAR	Oxidation (P)	0.004000000000.0
Collagen alpha-1(I) chain OS=Gallus gallus GN=COL1A1 PE=1 SV=3	6494	1138	476	89	58	65.3	Gallus gallus	1	1	365.86	1094.56	0.0001	300	311	1	22.31	GRPGPSGPAGAR	Oxidation (P)	0.004000000000.0
Collagen alpha-1(I) chain OS=Gallus gallus GN=COL1A1 PE=1 SV=3	6494	1138	476	89	58	65.3	Gallus gallus	1	1	365.86	1094.56	0.0001	300	311	1	32.8	GRPGPSGPAGAR	Oxidation (P)	0.004000000000.0
Collagen alpha-1(I) chain OS=Gallus gallus GN=COL1A1 PE=1 SV=3	6494	1138	476	89	58	65.3	Gallus gallus	1	1	365.86	1094.56	0.0001	300	311	1	30.02	GRPGPSGPAGAR	Oxidation (P)	0.004000000000.0
Collagen alpha-1(I) chain OS=Gallus gallus GN=COL1A1 PE=1 SV=3	6494	1138	476	89	58	65.3	Gallus gallus	1	1	365.86	1094.56	0.0001	300	311	1	42.39	GRPGPSGPAGAR	Oxidation (P)	0.004000000000.0
Collagen alpha-1(I) chain OS=Gallus gallus GN=COL1A1 PE=1 SV=3	6494	1138	476	89	58	65.3	Gallus gallus	1	1	365.86	1094.56	0.0001	300	311	1	29.83	GRPGPSGPAGAR	Oxidation (P)	0.000040000000.0
Collagen alpha-1(I) chain OS=Gallus gallus GN=COL1A1 PE=1 SV=3	6494	1138	476	89	58	65.3	Gallus gallus	1	1	365.86	1094.56	0.0001	300	311	1	22.41	GRPGPSGPAGAR	Oxidation (P)	0.004000000000.0
Collagen alpha-1(I) chain OS=Gallus gallus GN=COL1A1 PE=1 SV=3	6494	1138	476	89	58	65.3	Gallus gallus	1	1	365.86	1094.56	0.0001	300	311	1	28.46	GRPGPSGPAGAR	Oxidation (P)	0.004000000000.0
Collagen alpha-1(I) chain OS=Gallus gallus GN=COL1A1 PE=1 SV=3	6494	1138	476	89	58	65.3	Gallus gallus	1	1	365.86	1094.56	0.0001	300	311	1	25.18	GRPGPSGPAGAR	Oxidation (P)	0.004000000000.0
Collagen alpha-1(I) chain OS=Gallus gallus GN=COL1A1 PE=1 SV=3	6494	1138	476	89	58	65.3	Gallus gallus	1	1	365.86	1094.56	0.0001	300	311	1	26.9	GRPGPSGPAGAR	Oxidation (P)	0.000040000000.0
Collagen alpha-1(I) chain OS=Gallus gallus GN=COL1A1 PE=1 SV=3	6494	1138	476	89	58	65.3	Gallus gallus	1	1	548.286	1094.56	0.0001	300	311	1	24.34	GRPGPSGPAGAR	Oxidation (P)	0.004000000000.0
Collagen alpha-1(I) chain OS=Gallus gallus GN=COL1A1 PE=1 SV=3	6494	1138	476	89	58	65.3	Gallus gallus	1	1	365.86	1094.56	0.0004	300	311	1	34.36	GRPGPSGPAGAR	Oxidation (P)	0.000040000000.0
Collagen alpha-1(I) chain OS=Gallus gallus GN=COL1A1 PE=1 SV=3	6494	1138	476	89	58	65.3	Gallus gallus	1	1	365.86	1094.56	0.0004	300	311	1	35.96	GRPGPSGPAGAR	Oxidation (P)	0.004000000000.0
Collagen alpha-1(I) chain OS=Gallus gallus GN=COL1A1 PE=1 SV=3	6494	1138	476	89	58	65.3	Gallus gallus	1	1	365.86	1094.56	0.0004	300	311	1	36.05	GRPGPSGPAGAR	Oxidation (P)	0.004000000000.0
Collagen alpha-1(I) chain OS=Gallus gallus GN=COL1A1 PE=1 SV=3	6494	1138	476	89	58	65.3	Gallus gallus	1	1	365.86	1094.56	0.0004	300	311	1	32.4	GRPGPSGPAGAR	Oxidation (P)	0.004000000000.0
Collagen alpha-1(I) chain OS=Gallus gallus GN=COL1A1 PE=1 SV=3	6494	1138	476	89	58	65.3	Gallus gallus	1	1	365.86	1094.56	0.0004	300	311	1	20.7	GRPGPSGPAGAR	Oxidation (P)	0.004000000000.0
Collagen alpha-1(I) chain OS=Gallus gallus GN=COL1A1 PE=1 SV=3	6494	1138	476	89	58	65.3	Gallus gallus	1	1	365.86	1094.56	0.0004	300	311	1	35.96	GRPGPSGPAGAR	Oxidation (P)	0.004000000000.0
Collagen alpha-1(I) chain OS=Gallus gallus GN=COL1A1 PE=1 SV=3	6494	1138	476	89	58	65.3	Gallus gallus	1	1	548.287	1094.56	0.0005	300	311	1	51.43	GRPGPSGPAGAR	Oxidation (P)	0.004000000000.0
Collagen alpha-1(I) chain OS=Gallus gallus GN=COL1A1 PE=1 SV=3	6494	1138	476	89	58	65.3	Gallus gallus	1	1	365.86	1094.56	0.0007	300	311	1	30.12	GRPGPSGPAGAR	Oxidation (P)	0.004000000000.0
Collagen alpha-1(I) chain OS=Gallus gallus GN=COL1A1 PE=1 SV=3	6494	1138	476	89	58	65.3	Gallus gallus	1	1	365.86	1094.56	0.0007	300	311	1	47.88	GRPGPSGPAGAR	Oxidation (P)	0.004000000000.0
Collagen alpha-1(I) chain OS=Gallus gallus GN=COL1A1 PE=1 SV=3	6494	1138	476	89	58	65.3	Gallus gallus	1	1	365.86	1094.56	0.0007	300	311	1	42.22	GRPGPSGPAGAR	Oxidation (P)	0.004000000000.0
Collagen alpha-1(I) chain OS=Gallus gallus GN=COL1A1 PE=1 SV=3	6494	1138	476	89	58	65.3	Gallus gallus	1	1	365.86	1094.56	0.0007	300	311	1	27.03	GRPGPSGPAGAR	Oxidation (P)	0.004000000000.0
Collagen alpha-1(I) chain OS=Gallus gallus GN=COL1A1 PE=1 SV=3	6494	1138	476	89	58	65.3	Gallus gallus	1	1	365.86	1094.56	0.0007	300	311	1	33.81	GRPGPSGPAGAR	Oxidation (P)	0.004000000000.0
Collagen alpha-1(I) chain OS=Gallus gallus GN=COL1A1 PE=1 SV=3	6494	1138	476	89	58	65.3	Gallus gallus	1	1	365.86	1094.56	0.0007	300	311	1	29.68	GRPGPSGPAGAR	Oxidation (P)	0.004000000000.0
Collagen alpha-1(I) chain OS=Gallus gallus GN=COL1A1 PE=1 SV=3	6494	1138	476	89	58	65.3	Gallus gallus	1	1	365.86	1094.56	0.0007	300	311	1	40.38	GRPGPSGPAGAR	Oxidation (P)	0.004000000000.0
Collagen alpha-1(I) chain OS=Gallus gallus GN=COL1A1 PE=1 SV=3	6494	1138	476	89	58	65.3	Gallus gallus	1	1	365.86	1094.56	0.0007	300	311	1	32.03	GRPGPSGPAGAR	Oxidation (P)	0.004000000000.0
Collagen alpha-1(I) chain OS=Gallus gallus GN=COL1A1 PE=1 SV=3	6494	1138	476	89	58	65.3	Gallus gallus	1	1	365.86	1094.56	0.0007	300	311	1	35.24	GRPGPSGPAGAR	Oxidation (P)	0.004000000000.0
Collagen alpha-1(I) chain OS=Gallus gallus GN=COL1A1 PE=1 SV=3	6494	1138	476	89	58	65.3	Gallus gallus	1	1	365.86	1094.56	0.0007	300	311	1	36.6	GRPGPSGPAGAR	Oxidation (P)	0.004000000000.0
Collagen alpha-1(I) chain OS=Gallus gallus GN=COL1A1 PE=1 SV=3	6494	1138	476	89	58	65.3	Gallus gallus	1	1	365.86	1094.56	0.0007	300	311	1	33.5	GRPGPSGPAGAR	Oxidation (P)	0.004000000000.0
Collagen alpha-1(I) chain OS=Gallus gallus GN=COL1A1 PE=1 SV=3	6494	1138	476	89	58	65.3	Gallus gallus	1	1	365.86	1094.56	0.0007	300	311	1	24.44	GRPGPSGPAGAR	Oxidation (P)	0.000040000000.0
Collagen alpha-1(I) chain OS=Gallus gallus GN=COL1A1 PE=1 SV=3	6494	1138	476	89	58	65.3	Gallus gallus	1	1	365.86	1094.56	0.0007	300	311	1	35.03	GRPGPSGPAGAR	Oxidation (P)	0.004000000000.0
Collagen alpha-1(I) chain OS=Gallus gallus GN=COL1A1 PE=1 SV=3	6494	1138	476	89	58	65.3	Gallus gallus	1	1	548.287	1094.56	0.0007	300	311	1	35.75	GRPGPSGPAGAR	Oxidation (P)	0.004000000000.0
Collagen alpha-1(I) chain OS=Gallus gallus GN=COL1A1 PE=1 SV=3	6494	1138	476	89	58	65.3	Gallus gallus	1	1	548.287	1094.56	0.0007	300	311	1	13.21	GRPGPSGPAGAR	Oxidation (P)	0.004000000000.0
Collagen alpha-1(I) chain OS=Gallus gallus GN=COL1A1 PE=1 SV=3	6494	1138	476	89	58	65.3	Gallus gallus	1	1	548.287	1094.56	0.0009	300	311	1	24.42	GRPGPSGPAGAR	Oxidation (P)	0.004000000000.0
Collagen alpha-1(I) chain OS=Gallus gallus GN=COL1A1 PE=1 SV=3	6494	1138	476	89	58	65.3	Gallus gallus	1	1	548.287	1094.56	0.0009	300	311	1	13.13	GRPGPSGPAGAR	Oxidation (P)	0.004000000000.0
Collagen alpha-1(I) chain OS=Gallus gallus GN=COL1A1 PE=1 SV=3	6494	1138	476	89	58	65.3	Gallus gallus	1	1	548.287	1094.56	0.0009	300	311	1	8.97	GRPGPSGPAGAR	Oxidation (P)	0.004000000000.0
Collagen alpha-1(I) chain OS=Gallus gallus GN=COL1A1 PE=1 SV=3	6494	1138	476	89	58	65.3	Gallus gallus	1	1	548.287	1094.56	0.0009	300	311	1	14.72	GRPGPSGPAGAR	Oxidation (P)	0.004000000000.0
Collagen alpha-1(I) chain OS=Gallus gallus GN=COL1A1 PE=1 SV=3	6494	1138	476	89	58	65.3	Gallus gallus	1	1	365.86	1094.56	0.001	300	311	1	48.39	GRPGPSGPAGAR	Oxidation (P)	0.004000000000.0
Collagen alpha-1(I) chain OS=Gallus gallus GN=COL1A1 PE=1 SV=3	6494	1138	476	89	58	65.3	Gallus gallus	1	1	365.86	1094.56	0.001	300	311	1	26.7	GRPGPSGPAGAR	Oxidation (P)	0.004000000000.0
Collagen alpha-1(I) chain OS=Gallus gallus GN=COL1A1 PE=1 SV=3	6494	1138	476	89	58	65.3	Gallus gallus	1	1	365.86	1094.56	0.001	300	311	1	33.43	GRPGPSGPAGAR	Oxidation (P)	0.004000000000.0
Collagen alpha-1(I) chain OS=Gallus gallus GN=COL1A1 PE=1 SV=3	6494	1138	476	89	58	65.3	Gallus gallus	1	1	365.86	1094.56	0.001	300	311	1	39.92	GRPGPSGPAGAR	Oxidation (P)	0.004000000000.0
Collagen alpha-1(I) chain OS=Gallus gallus GN=COL1A1 PE=1 SV=3	6494	1138	476	89	58	65.3	Gallus gallus	1	1	365.86	1094.56	0.001	300	311	1	40.38	GRPGPSGPAGAR	Oxidation (P)	0.004000000000.0
Collagen alpha-1(I) chain OS=Gallus gallus GN=COL1A1 PE=1 SV=3	6494	1138	476	89	58	65.3	Gallus gallus	1	1	365.86	1094.56	0.001	300	311	1	20.92	GRPGPSGPAGAR	Oxidation (P)	0.004000000000.0
Collagen alpha-1(I) chain OS=Gallus gallus GN=COL1A1 PE=1 SV=3	6494	1138	476	89	58	65.3	Gallus gallus	1	1	365.86	1094.56	0.001	300	311	1	24.47	GRPGPSGPAGAR	Oxidation (P)	0.004000000000.0
Collagen alpha-1(I) chain OS=Gallus gallus GN=COL1A1 PE=1 SV=3	6494	1138	476	89	58	65.3	Gallus gallus	1	1	365.86	1094.56	0.001	300	311	1	28.14	GRPGPSGPAGAR	Oxidation (P)	0.004000000000.0
Collagen alpha-1(I) chain OS=Gallus gallus GN=COL1A1 PE=1 SV=3	6494	1138	476	89	58	65.3	Gallus gallus	1	1	365.86	1094.56	0.001	300	311	1	27.91	GRPGPSGPAGAR	Oxidation (P)	0.004000000000.0
Collagen alpha-1(I) chain OS=Gallus gallus GN=COL1A1 PE=1 SV=3	6494	1138	476	89	58	65.3	Gallus gallus	1	1	548.287	1094.56	0.0011	300	311	1	34.5	GRPGPSGPAGAR	Oxidation (P)	0.004000000000.0
Collagen alpha-1(I) chain OS=Gallus gallus GN=COL1A1 PE=1 SV=3	6494	1138	476	89	58	65.3	Gallus gallus	1	1	548.287	1094.56	0.0011	300	311	1	18.73	GRPGPSGPAGAR	Oxidation (P)	0.004000000000.0
Collagen alpha-1(I) chain OS=Gallus gallus GN=COL1A1 PE=1 SV=3	6494	1138	476	89	58	65.3	Gallus gallus	1	1	365.86	1094.56	0.0013	300	311	1	45.07	GRPGPSGPAGAR	Oxidation (P)	0.004000000000.0
Collagen alpha-1(I) chain OS=Gallus gallus GN=COL1A1 PE=1 SV=3	6494	1138	476	89	58	65.3	Gallus gallus	1	1	365.86	1094.56	0.0013	300	311	1	41.69	GRPGPSGPAGAR	Oxidation (P)	0.004000000000.0
Collagen alpha-1(I) chain OS=Gallus gallus GN=COL1A1 PE=1 SV=3	6494	1138	476	89	58	65.3	Gallus gallus	1	1	365.86	1094.56	0.0013	300	311	1	38.56	GRPGPSGPAGAR	Oxidation (P)	0.004000000000.0
Collagen alpha-1(I) chain OS=Gallus gallus GN=COL1A1 PE=1 SV=3	6494	1138	476	89	58	65.3	Gallus gallus	1	1	365.861	1094.56	0.0016	300	311	1	48.35	GRPGPSGPAGAR	Oxidation (P)	0.004000000000.0
Collagen alpha-1(I) chain OS=Gallus gallus GN=COL1A1 PE=1 SV=3	6494	1138	476	89	58	65.3	Gallus gallus	1	1	365.861	1094.56	0.0016	300	311	1	33.59	GRPGPSGPAGAR	Oxidation (P)	0.004000000000.0
Collagen alpha-1(I) chain OS=Gallus gallus GN=COL1A1 PE=1 SV=3	6494	1138	476	89	58	65.3	Gallus gallus	1	1	548.287	1094.56	0.0017	300	311	1	39.76	GRPGPSGPAGAR	Oxidation (P)	0.004000000000.0
Collagen alpha-1(I) chain OS=Gallus gallus GN=COL1A1 PE=1 SV=3	6494	1138	476	89	58	65.3	Gallus gallus	1	1	365.861	1094.56	0.0022	300	311	1	30.21	GRPGPSGPAGAR	Oxidation (P)	0.004000000000.0
Collagen alpha-1(I) chain OS=Gallus gallus GN=COL1A1 PE=1 SV=3	6494	1138	476	89	58	65.3	Gallus gallus	1	1	365.861	1094.56	0.0025	300	311	1	32.88	GRPGPSGPAGAR	Oxidation (P)	0.000040000000.0
Collagen alpha-1(I) chain OS=Gallus gallus GN=COL1A1 PE=1 SV=3	6494	1138	476	89	58	65.3	Gallus gallus	1	1	548.288	1094.56	0.0033	300	311	1	27.93	GRPGPSGPAGAR	Oxidation (P)	0.004000000000.0
Collagen alpha-1(I) chain OS=Gallus gallus GN=COL1A1 PE=1 SV=3	6494	1138	476	89	58	65.3	Gallus gallus	1	1	550.752	1099.49	-0.0004	1004	1015	0	5.93	EGAPGAEGAPGR	2 Oxidation (P)	0.000400000400.0
Collagen alpha-1(I) chain OS=Gallus gallus GN=COL1A1 PE=1 SV=3	6494	1138	476	89	58	65.3	Gallus gallus	1	1	550.752	1099.49	0.0002	1004	1015	0	43.67	EGAPGAEGAPGR	2 Oxidation (P)	0.000400000400.0
Collagen alpha-1(I) chain OS=Gallus gallus GN=COL1A1 PE=1 SV=3	6494	1138	476	89	58	65.3	Gallus gallus	1	1	550.753	1099.49	0.0012	1004	1015	0	9.48	EGAPGAEGAPGR	2 Oxidation (P)	0.000400000400.0
Collagen alpha-1(I) chain OS=Gallus gallus GN=COL1A1 PE=1 SV=3	6494	1138	476	89	58	65.3	Gallus gallus	1	1	550.753	1099.49	0.0014	1004	1015	0	5.13	EGAPGAEGAPGR	2 Oxidation (P)	0.000400000400.0
Collagen alpha-1(I) chain OS=Gallus gallus GN=COL1A1 PE=1 SV=3	6494	1138	476	89	58	65.3	Gallus gallus	1	1	550.753	1099.49	0.0016	1004	1015	0	71.85	EGAPGAEGAPGR	2 Oxidation (P)	0.000400000400.0
Collagen alpha-1(I) chain OS=Gallus gallus GN=COL1A1 PE=1 SV=3	6494	1138	476	89	58	65.3	Gallus gallus	1	1	551.285	1100.56	-0.001	723	734	1	19.16	GAAGLPGAKGDR	Oxidation (K); Oxidation (P)	0.000004002000.0
Collagen alpha-1(I) chain OS=Gallus gallus GN=COL1A1 PE=1 SV=3	6494	1138	476	89	58	65.3	Gallus gallus	1	1	367.86	1100.56	0.0013	723	734	1	22.91	GAAGLPGAKGDR	Oxidation (K); Oxidation (P)	0.000004002000.0
Collagen alpha-1(I) chain OS=Gallus gallus GN=COL1A1 PE=1 SV=3	6494	1138	476	89	58	65.3	Gallus gallus	1	1	551.287	1100.56	0.0014	723	734	1	36.38	GAAGLPGAKGDR	Oxidation (K); Oxidation (P)	0.000004002000.0
Collagen alpha-1(I) chain OS=Gallus gallus GN=COL1A1 PE=1 SV=3	6494	1138	476	89	58	65.3	Gallus gallus	1	1	551.779	1101.54	-0.0016	483	494	0	16	GFPGADGIAGPK	Oxidation (P)	0.004000000000.0
Collagen alpha-1(I) chain OS=Gallus gallus GN=COL1A1 PE=1 SV=3	6494	1138	476	89	58	65.3	Gallus gallus	1	1	551.779	1101.54	-0.001	483	494	0	13.47	GFPGADGIAGPK	Oxidation (P)	0.004000000000.0
Collagen alpha-1(I) chain OS=Gallus gallus GN=COL1A1 PE=1 SV=3	6494	1138	476	89	58	65.3	Gallus gallus	1	1	551.78	1101.54	-0.0008	483	494	0	35.73	GFPGADGIAGPK	Oxidation (P)	0.004000000000.0
Collagen alpha-1(I) chain OS=Gallus gallus GN=COL1A1 PE=1 SV=3	6494	1138	476	89	58	65.3	Gallus gallus	1	1	551.78	1101.54	-0.0006	483	494	0	21.6	GFPGADGIAGPK	Oxidation (P)	0.004000000000.0
Collagen alpha-1(I) chain OS=Gallus gallus GN=COL1A1 PE=1 SV=3	6494	1138	476	89	58	65.3	Gallus gallus	1	1	551.78	1101.54	-0.0006	483	494	0	24.6	GFPGADGIAGPK	Oxidation (P)	0.004000000000.0
Collagen alpha-1(I) chain OS=Gallus gallus GN=COL1A1 PE=1 SV=3	6494	1138	476	89	58	65.3	Gallus gallus	1	1	551.78	1101.54	-0.0006	483	494	0	17.61	GFPGADGIAGPK	Oxidation (P)	0.004000000000.0
Collagen alpha-1(I) chain OS=Gallus gallus GN=COL1A1 PE=1 SV=3	6494	1138	476	89	58	65.3	Gallus gallus	1	1	551.78	1101.54	-0.0006	483	494	0	11.38	GFPGADGIAGPK	Oxidation (P)	0.004000000000.0
Collagen alpha-1(I) chain OS=Gallus gallus GN=COL1A1 PE=1 SV=3	6494	1138	476	89	58	65.3	Gallus gallus	1	1	551.78	1101.54	-0.0006	483	494	0	13.76	GFPGADGIAGPK	Oxidation (P)	0.004000000000.0
Collagen alpha-1(I) chain OS=Gallus gallus GN=COL1A1 PE=1 SV=3	6494	1138	476	89	58	65.3	Gallus gallus	1	1	551.78	1101.54	-0.0006	483	494	0	24.88	GFPGADGIAGPK	Oxidation (P)	0.004000000000.0
Collagen alpha-1(I) chain OS=Gallus gallus GN=COL1A1 PE=1 SV=3	6494	1138	476	89	58	65.3	Gallus gallus	1	1	551.78	1101.55	-0.0004	483	494	0	31.19	GFPGADGIAGPK	Oxidation (P)	0.004000000000.0
Collagen alpha-1(I) chain OS=Gallus gallus GN=COL1A1 PE=1 SV=3	6494	1138	476	89	58	65.3	Gallus gallus	1	1	551.78	1101.55	-0.0004	483	494	0	25.19	GFPGADGIAGPK	Oxidation (P)	0.004000000000.0
Collagen alpha-1(I) chain OS=Gallus gallus GN=COL1A1 PE=1 SV=3	6494	1138	476	89	58	65.3	Gallus gallus	1	1	551.78	1101.55	-0.0004	483	494	0	24.62	GFPGADGIAGPK	Oxidation (P)	0.004000000000.0
Collagen alpha-1(I) chain OS=Gallus gallus GN=COL1A1 PE=1 SV=3	6494	1138	476	89	58	65.3	Gallus gallus	1	1	551.78	1101.55	-0.0004	483	494	0	17.64	GFPGADGIAGPK	Oxidation (P)	0.004000000000.0
Collagen alpha-1(I) chain OS=Gallus gallus GN=COL1A1 PE=1 SV=3	6494	1138	476	89	58	65.3	Gallus gallus	1	1	551.78	1101.55	-0.0004	483	494	0	16.28	GFPGADGIAGPK	Oxidation (P)	0.004000000000.0
Collagen alpha-1(I) chain OS=Gallus gallus GN=COL1A1 PE=1 SV=3	6494	1138	476	89	58	65.3	Gallus gallus	1	1	551.78	1101.55	-0.0004	483	494	0	25.95	GFPGADGIAGPK	Oxidation (P)	0.004000000000.0
Collagen alpha-1(I) chain OS=Gallus gallus GN=COL1A1 PE=1 SV=3	6494	1138	476	89	58	65.3	Gallus gallus	1	1	551.78	1101.55	-0.0004	483	494	0	14.92	GFPGADGIAGPK	Oxidation (P)	0.004000000000.0
Collagen alpha-1(I) chain OS=Gallus gallus GN=COL1A1 PE=1 SV=3	6494	1138	476	89	58	65.3	Gallus gallus	1	1	551.78	1101.55	-0.0002	483	494	0	30.53	GFPGADGIAGPK	Oxidation (P)	0.004000000000.0
Collagen alpha-1(I) chain OS=Gallus gallus GN=COL1A1 PE=1 SV=3	6494	1138	476	89	58	65.3	Gallus gallus	1	1	551.78	1101.55	0	483	494	0	47.5	GFPGADGIAGPK	Oxidation (P)	0.004000000000.0
Collagen alpha-1(I) chain OS=Gallus gallus GN=COL1A1 PE=1 SV=3	6494	1138	476	89	58	65.3	Gallus gallus	1	1	551.78	1101.55	0	483	494	0	7.26	GFPGADGIAGPK	Oxidation (P)	0.004000000000.0
Collagen alpha-1(I) chain OS=Gallus gallus GN=COL1A1 PE=1 SV=3	6494	1138	476	89	58	65.3	Gallus gallus	1	1	551.78	1101.55	0	483	494	0	15.74	GFPGADGIAGPK	Oxidation (P)	0.004000000000.0
Collagen alpha-1(I) chain OS=Gallus gallus GN=COL1A1 PE=1 SV=3	6494	1138	476	89	58	65.3	Gallus gallus	1	1	551.78	1101.55	0	483	494	0	28.82	GFPGADGIAGPK	Oxidation (P)	0.004000000000.0
Collagen alpha-1(I) chain OS=Gallus gallus GN=COL1A1 PE=1 SV=3	6494	1138	476	89	58	65.3	Gallus gallus	1	1	551.78	1101.55	0	483	494	0	24.9	GFPGADGIAGPK	Oxidation (P)	0.004000000000.0
Collagen alpha-1(I) chain OS=Gallus gallus GN=COL1A1 PE=1 SV=3	6494	1138	476	89	58	65.3	Gallus gallus	1	1	551.78	1101.55	0	483	494	0	22.9	GFPGADGIAGPK	Oxidation (P)	0.004000000000.0
Collagen alpha-1(I) chain OS=Gallus gallus GN=COL1A1 PE=1 SV=3	6494	1138	476	89	58	65.3	Gallus gallus	1	1	551.78	1101.55	0	483	494	0	21.32	GFPGADGIAGPK	Oxidation (P)	0.004000000000.0
Collagen alpha-1(I) chain OS=Gallus gallus GN=COL1A1 PE=1 SV=3	6494	1138	476	89	58	65.3	Gallus gallus	1	1	551.78	1101.55	0.0002	483	494	0	7.69	GFPGADGIAGPK	Oxidation (P)	0.004000000000.0
Collagen alpha-1(I) chain OS=Gallus gallus GN=COL1A1 PE=1 SV=3	6494	1138	476	89	58	65.3	Gallus gallus	1	1	551.78	1101.55	0.0002	483	494	0	25.4	GFPGADGIAGPK	Oxidation (P)	0.004000000000.0
Collagen alpha-1(I) chain OS=Gallus gallus GN=COL1A1 PE=1 SV=3	6494	1138	476	89	58	65.3	Gallus gallus	1	1	551.78	1101.55	0.0002	483	494	0	25.93	GFPGADGIAGPK	Oxidation (P)	0.004000000000.0
Collagen alpha-1(I) chain OS=Gallus gallus GN=COL1A1 PE=1 SV=3	6494	1138	476	89	58	65.3	Gallus gallus	1	1	551.78	1101.55	0.0002	483	494	0	10.27	GFPGADGIAGPK	Oxidation (P)	0.004000000000.0
Collagen alpha-1(I) chain OS=Gallus gallus GN=COL1A1 PE=1 SV=3	6494	1138	476	89	58	65.3	Gallus gallus	1	1	551.78	1101.55	0.0004	483	494	0	14.32	GFPGADGIAGPK	Oxidation (P)	0.004000000000.0
Collagen alpha-1(I) chain OS=Gallus gallus GN=COL1A1 PE=1 SV=3	6494	1138	476	89	58	65.3	Gallus gallus	1	1	551.78	1101.55	0.0004	483	494	0	45.38	GFPGADGIAGPK	Oxidation (P)	0.004000000000.0
Collagen alpha-1(I) chain OS=Gallus gallus GN=COL1A1 PE=1 SV=3	6494	1138	476	89	58	65.3	Gallus gallus	1	1	551.78	1101.55	0.0004	483	494	0	23.18	GFPGADGIAGPK	Oxidation (P)	0.004000000000.0
Collagen alpha-1(I) chain OS=Gallus gallus GN=COL1A1 PE=1 SV=3	6494	1138	476	89	58	65.3	Gallus gallus	1	1	551.78	1101.55	0.0004	483	494	0	20.29	GFPGADGIAGPK	Oxidation (P)	0.004000000000.0
Collagen alpha-1(I) chain OS=Gallus gallus GN=COL1A1 PE=1 SV=3	6494	1138	476	89	58	65.3	Gallus gallus	1	1	551.78	1101.55	0.0004	483	494	0	21.34	GFPGADGIAGPK	Oxidation (P)	0.004000000000.0
Collagen alpha-1(I) chain OS=Gallus gallus GN=COL1A1 PE=1 SV=3	6494	1138	476	89	58	65.3	Gallus gallus	1	1	551.78	1101.55	0.0006	483	494	0	58.81	GFPGADGIAGPK	Oxidation (P)	0.004000000000.0
Collagen alpha-1(I) chain OS=Gallus gallus GN=COL1A1 PE=1 SV=3	6494	1138	476	89	58	65.3	Gallus gallus	1	1	551.78	1101.55	0.0006	483	494	0	19.45	GFPGADGIAGPK	Oxidation (P)	0.004000000000.0
Collagen alpha-1(I) chain OS=Gallus gallus GN=COL1A1 PE=1 SV=3	6494	1138	476	89	58	65.3	Gallus gallus	1	1	551.78	1101.55	0.0006	483	494	0	23.52	GFPGADGIAGPK	Oxidation (P)	0.004000000000.0
Collagen alpha-1(I) chain OS=Gallus gallus GN=COL1A1 PE=1 SV=3	6494	1138	476	89	58	65.3	Gallus gallus	1	1	551.78	1101.55	0.0006	483	494	0	15.34	GFPGADGIAGPK	Oxidation (P)	0.004000000000.0
Collagen alpha-1(I) chain OS=Gallus gallus GN=COL1A1 PE=1 SV=3	6494	1138	476	89	58	65.3	Gallus gallus	1	1	551.78	1101.55	0.0006	483	494	0	34.3	GFPGADGIAGPK	Oxidation (P)	0.004000000000.0
Collagen alpha-1(I) chain OS=Gallus gallus GN=COL1A1 PE=1 SV=3	6494	1138	476	89	58	65.3	Gallus gallus	1	1	551.78	1101.55	0.0008	483	494	0	16.01	GFPGADGIAGPK	Oxidation (P)	0.004000000000.0
Collagen alpha-1(I) chain OS=Gallus gallus GN=COL1A1 PE=1 SV=3	6494	1138	476	89	58	65.3	Gallus gallus	1	1	551.78	1101.55	0.0008	483	494	0	30.92	GFPGADGIAGPK	Oxidation (P)	0.004000000000.0
Collagen alpha-1(I) chain OS=Gallus gallus GN=COL1A1 PE=1 SV=3	6494	1138	476	89	58	65.3	Gallus gallus	1	1	551.78	1101.55	0.001	483	494	0	54.24	GFPGADGIAGPK	Oxidation (P)	0.004000000000.0
Collagen alpha-1(I) chain OS=Gallus gallus GN=COL1A1 PE=1 SV=3	6494	1138	476	89	58	65.3	Gallus gallus	1	1	551.78	1101.55	0.001	483	494	0	32.08	GFPGADGIAGPK	Oxidation (P)	0.004000000000.0
Collagen alpha-1(I) chain OS=Gallus gallus GN=COL1A1 PE=1 SV=3	6494	1138	476	89	58	65.3	Gallus gallus	1	1	551.78	1101.55	0.001	483	494	0	18.97	GFPGADGIAGPK	Oxidation (P)	0.004000000000.0
Collagen alpha-1(I) chain OS=Gallus gallus GN=COL1A1 PE=1 SV=3	6494	1138	476	89	58	65.3	Gallus gallus	1	1	551.78	1101.55	0.001	483	494	0	22.13	GFPGADGIAGPK	Oxidation (P)	0.004000000000.0
Collagen alpha-1(I) chain OS=Gallus gallus GN=COL1A1 PE=1 SV=3	6494	1138	476	89	58	65.3	Gallus gallus	1	1	551.78	1101.55	0.001	483	494	0	6.02	GFPGADGIAGPK	Oxidation (P)	0.004000000000.0
Collagen alpha-1(I) chain OS=Gallus gallus GN=COL1A1 PE=1 SV=3	6494	1138	476	89	58	65.3	Gallus gallus	1	1	551.781	1101.55	0.0012	483	494	0	32.93	GFPGADGIAGPK	Oxidation (P)	0.004000000000.0
Collagen alpha-1(I) chain OS=Gallus gallus GN=COL1A1 PE=1 SV=3	6494	1138	476	89	58	65.3	Gallus gallus	1	1	551.781	1101.55	0.0012	483	494	0	16.45	GFPGADGIAGPK	Oxidation (P)	0.004000000000.0
Collagen alpha-1(I) chain OS=Gallus gallus GN=COL1A1 PE=1 SV=3	6494	1138	476	89	58	65.3	Gallus gallus	1	1	551.781	1101.55	0.0012	483	494	0	23.7	GFPGADGIAGPK	Oxidation (P)	0.004000000000.0
Collagen alpha-1(I) chain OS=Gallus gallus GN=COL1A1 PE=1 SV=3	6494	1138	476	89	58	65.3	Gallus gallus	1	1	551.781	1101.55	0.0016	483	494	0	34.7	GFPGADGIAGPK	Oxidation (P)	0.004000000000.0
Collagen alpha-1(I) chain OS=Gallus gallus GN=COL1A1 PE=1 SV=3	6494	1138	476	89	58	65.3	Gallus gallus	1	1	557.286	1112.56	0.0006	741	752	1	38.53	GADGAPGKDGLR
Collagen alpha-1(I) chain OS=Gallus gallus GN=COL1A1 PE=1 SV=3	6494	1138	476	89	58	65.3	Gallus gallus	1	1	557.287	1112.56	0.0018	741	752	1	47.63	GADGAPGKDGLR
Collagen alpha-1(I) chain OS=Gallus gallus GN=COL1A1 PE=1 SV=3	6494	1138	476	89	58	65.3	Gallus gallus	1	1	371.861	1112.56	0.0037	741	752	1	31.28	GADGAPGKDGLR
Collagen alpha-1(I) chain OS=Gallus gallus GN=COL1A1 PE=1 SV=3	6494	1138	476	89	58	65.3	Gallus gallus	1	1	559.777	1117.54	-0.0004	483	494	0	27.37	GFPGADGIAGPK	Oxidation (K); Oxidation (P)	0.004000000002.0
Collagen alpha-1(I) chain OS=Gallus gallus GN=COL1A1 PE=1 SV=3	6494	1138	476	89	58	65.3	Gallus gallus	1	1	563.287	1124.56	0.002	576	587	1	37.22	GAAGEPGKPGER
Collagen alpha-1(I) chain OS=Gallus gallus GN=COL1A1 PE=1 SV=3	6494	1138	476	89	58	65.3	Gallus gallus	1	0	565.796	1129.58	-0.0027	243	254	0	14.94	GLPGTAGLPGMK	Oxidation (K); Oxidation (P)	0.004000000002.0
Collagen alpha-1(I) chain OS=Gallus gallus GN=COL1A1 PE=1 SV=3	6494	1138	476	89	58	65.3	Gallus gallus	1	0	565.797	1129.58	-0.0009	243	254	0	45.88	GLPGTAGLPGMK	Oxidation (M); Oxidation (P)	0.004000000030.0
Collagen alpha-1(I) chain OS=Gallus gallus GN=COL1A1 PE=1 SV=3	6494	1138	476	89	58	65.3	Gallus gallus	1	0	565.798	1129.58	0.0007	243	254	0	26.52	GLPGTAGLPGMK	2 Oxidation (P)	0.004000004000.0
Collagen alpha-1(I) chain OS=Gallus gallus GN=COL1A1 PE=1 SV=3	6494	1138	476	89	58	65.3	Gallus gallus	1	0	565.798	1129.58	0.0013	243	254	0	31.27	GLPGTAGLPGMK	Oxidation (M); Oxidation (P)	0.004000000030.0
Collagen alpha-1(I) chain OS=Gallus gallus GN=COL1A1 PE=1 SV=3	6494	1138	476	89	58	65.3	Gallus gallus	1	0	565.798	1129.58	0.0019	243	254	0	57.29	GLPGTAGLPGMK	2 Oxidation (P)	0.004000004000.0
Collagen alpha-1(I) chain OS=Gallus gallus GN=COL1A1 PE=1 SV=3	6494	1138	476	89	58	65.3	Gallus gallus	1	1	381.191	1140.55	-0.0006	576	587	1	19.16	GAAGEPGKPGER	Oxidation (P)	0.000004000000.0
Collagen alpha-1(I) chain OS=Gallus gallus GN=COL1A1 PE=1 SV=3	6494	1138	476	89	58	65.3	Gallus gallus	1	1	381.191	1140.55	-0.0003	576	587	1	14.07	GAAGEPGKPGER	Oxidation (K)	0.000000020000.0
Collagen alpha-1(I) chain OS=Gallus gallus GN=COL1A1 PE=1 SV=3	6494	1138	476	89	58	65.3	Gallus gallus	1	1	571.284	1140.55	0.0003	576	587	1	32.1	GAAGEPGKPGER	Oxidation (P)	0.000004000000.0
Collagen alpha-1(I) chain OS=Gallus gallus GN=COL1A1 PE=1 SV=3	6494	1138	476	89	58	65.3	Gallus gallus	1	1	571.284	1140.55	0.0009	576	587	1	22.2	GAAGEPGKPGER	Oxidation (P)	0.000000004000.0
Collagen alpha-1(I) chain OS=Gallus gallus GN=COL1A1 PE=1 SV=3	6494	1138	476	89	58	65.3	Gallus gallus	1	0	573.292	1144.57	-0.0005	564	575	0	57.45	GQAGVMGFPGPK
Collagen alpha-1(I) chain OS=Gallus gallus GN=COL1A1 PE=1 SV=3	6494	1138	476	89	58	65.3	Gallus gallus	1	0	573.292	1144.57	0.0001	564	575	0	12.04	GQAGVMGFPGPK
Collagen alpha-1(I) chain OS=Gallus gallus GN=COL1A1 PE=1 SV=3	6494	1138	476	89	58	65.3	Gallus gallus	1	0	573.795	1145.57	-0.0004	243	254	0	39.04	GLPGTAGLPGMK	Oxidation (M); 2 Oxidation (P)	0.004000004030.0
Collagen alpha-1(I) chain OS=Gallus gallus GN=COL1A1 PE=1 SV=3	6494	1138	476	89	58	65.3	Gallus gallus	1	0	573.795	1145.57	-0.0004	243	254	0	26.74	GLPGTAGLPGMK	Oxidation (M); 2 Oxidation (P)	0.004000004030.0
Collagen alpha-1(I) chain OS=Gallus gallus GN=COL1A1 PE=1 SV=3	6494	1138	476	89	58	65.3	Gallus gallus	1	0	573.795	1145.58	0.0002	243	254	0	21.28	GLPGTAGLPGMK	Oxidation (K); Oxidation (M); Oxidation (P)	0.004000000032.0
Collagen alpha-1(I) chain OS=Gallus gallus GN=COL1A1 PE=1 SV=3	6494	1138	476	89	58	65.3	Gallus gallus	1	0	573.795	1145.58	0.0012	243	254	0	41.08	GLPGTAGLPGMK	Oxidation (M); 2 Oxidation (P)	0.004000004030.0
Collagen alpha-1(I) chain OS=Gallus gallus GN=COL1A1 PE=1 SV=3	6494	1138	476	89	58	65.3	Gallus gallus	1	1	579.281	1156.55	-0.0002	576	587	1	8.19	GAAGEPGKPGER	Oxidation (K); Oxidation (P)	0.000000024000.0
Collagen alpha-1(I) chain OS=Gallus gallus GN=COL1A1 PE=1 SV=3	6494	1138	476	89	58	65.3	Gallus gallus	1	1	579.281	1156.55	0.0002	576	587	1	14.9	GAAGEPGKPGER	2 Oxidation (P)	0.000004004000.0
Collagen alpha-1(I) chain OS=Gallus gallus GN=COL1A1 PE=1 SV=3	6494	1138	476	89	58	65.3	Gallus gallus	1	1	386.523	1156.55	0.0002	576	587	1	14.29	GAAGEPGKPGER	2 Oxidation (P)	0.000004004000.0
Collagen alpha-1(I) chain OS=Gallus gallus GN=COL1A1 PE=1 SV=3	6494	1138	476	89	58	65.3	Gallus gallus	1	1	579.281	1156.55	0.0004	576	587	1	42.71	GAAGEPGKPGER	2 Oxidation (P)	0.000004004000.0
Collagen alpha-1(I) chain OS=Gallus gallus GN=COL1A1 PE=1 SV=3	6494	1138	476	89	58	65.3	Gallus gallus	1	0	581.289	1160.56	-0.0022	564	575	0	20.39	GQAGVMGFPGPK	Oxidation (K)	0.000000000002.0
Collagen alpha-1(I) chain OS=Gallus gallus GN=COL1A1 PE=1 SV=3	6494	1138	476	89	58	65.3	Gallus gallus	1	0	581.289	1160.56	-0.0022	564	575	0	13.17	GQAGVMGFPGPK	Oxidation (P)	0.000000004000.0
Collagen alpha-1(I) chain OS=Gallus gallus GN=COL1A1 PE=1 SV=3	6494	1138	476	89	58	65.3	Gallus gallus	1	0	581.289	1160.56	-0.002	564	575	0	13.21	GQAGVMGFPGPK	Oxidation (K)	0.000000000002.0
Collagen alpha-1(I) chain OS=Gallus gallus GN=COL1A1 PE=1 SV=3	6494	1138	476	89	58	65.3	Gallus gallus	1	0	581.289	1160.56	-0.0018	564	575	0	15.91	GQAGVMGFPGPK	Oxidation (K)	0.000000000002.0
Collagen alpha-1(I) chain OS=Gallus gallus GN=COL1A1 PE=1 SV=3	6494	1138	476	89	58	65.3	Gallus gallus	1	0	581.289	1160.56	-0.0014	564	575	0	26.86	GQAGVMGFPGPK	Oxidation (P)	0.000000004000.0
Collagen alpha-1(I) chain OS=Gallus gallus GN=COL1A1 PE=1 SV=3	6494	1138	476	89	58	65.3	Gallus gallus	1	0	581.289	1160.56	-0.001	564	575	0	26.06	GQAGVMGFPGPK	Oxidation (K)	0.000000000002.0
Collagen alpha-1(I) chain OS=Gallus gallus GN=COL1A1 PE=1 SV=3	6494	1138	476	89	58	65.3	Gallus gallus	1	0	581.289	1160.56	-0.0008	564	575	0	34.9	GQAGVMGFPGPK	Oxidation (K)	0.000000000002.0
Collagen alpha-1(I) chain OS=Gallus gallus GN=COL1A1 PE=1 SV=3	6494	1138	476	89	58	65.3	Gallus gallus	1	0	581.289	1160.56	-0.0006	564	575	0	32.68	GQAGVMGFPGPK	Oxidation (M)	0.000003000000.0
Collagen alpha-1(I) chain OS=Gallus gallus GN=COL1A1 PE=1 SV=3	6494	1138	476	89	58	65.3	Gallus gallus	1	0	581.29	1160.56	-0.0002	564	575	0	17.97	GQAGVMGFPGPK	Oxidation (K)	0.000000000002.0
Collagen alpha-1(I) chain OS=Gallus gallus GN=COL1A1 PE=1 SV=3	6494	1138	476	89	58	65.3	Gallus gallus	1	0	581.29	1160.56	-0.0002	564	575	0	14.77	GQAGVMGFPGPK	Oxidation (K)	0.000000000002.0
Collagen alpha-1(I) chain OS=Gallus gallus GN=COL1A1 PE=1 SV=3	6494	1138	476	89	58	65.3	Gallus gallus	1	0	581.29	1160.56	-0.0002	564	575	0	25.5	GQAGVMGFPGPK	Oxidation (P)	0.000000000040.0
Collagen alpha-1(I) chain OS=Gallus gallus GN=COL1A1 PE=1 SV=3	6494	1138	476	89	58	65.3	Gallus gallus	1	0	581.29	1160.56	0	564	575	0	37.73	GQAGVMGFPGPK	Oxidation (K)	0.000000000002.0
Collagen alpha-1(I) chain OS=Gallus gallus GN=COL1A1 PE=1 SV=3	6494	1138	476	89	58	65.3	Gallus gallus	1	0	581.29	1160.57	0.0004	564	575	0	54.76	GQAGVMGFPGPK	Oxidation (K)	0.000000000002.0
Collagen alpha-1(I) chain OS=Gallus gallus GN=COL1A1 PE=1 SV=3	6494	1138	476	89	58	65.3	Gallus gallus	1	0	581.29	1160.57	0.0004	564	575	0	24.58	GQAGVMGFPGPK	Oxidation (K)	0.000000000002.0
Collagen alpha-1(I) chain OS=Gallus gallus GN=COL1A1 PE=1 SV=3	6494	1138	476	89	58	65.3	Gallus gallus	1	0	581.29	1160.57	0.0006	564	575	0	20.53	GQAGVMGFPGPK	Oxidation (P)	0.000000004000.0
Collagen alpha-1(I) chain OS=Gallus gallus GN=COL1A1 PE=1 SV=3	6494	1138	476	89	58	65.3	Gallus gallus	1	0	581.29	1160.57	0.0006	564	575	0	19.18	GQAGVMGFPGPK	Oxidation (K)	0.000000000002.0
Collagen alpha-1(I) chain OS=Gallus gallus GN=COL1A1 PE=1 SV=3	6494	1138	476	89	58	65.3	Gallus gallus	1	0	581.29	1160.57	0.001	564	575	0	19.56	GQAGVMGFPGPK	Oxidation (P)	0.000000004000.0
Collagen alpha-1(I) chain OS=Gallus gallus GN=COL1A1 PE=1 SV=3	6494	1138	476	89	58	65.3	Gallus gallus	1	0	581.29	1160.57	0.0014	564	575	0	50.17	GQAGVMGFPGPK	Oxidation (P)	0.000000004000.0
Collagen alpha-1(I) chain OS=Gallus gallus GN=COL1A1 PE=1 SV=3	6494	1138	476	89	58	65.3	Gallus gallus	1	0	581.29	1160.57	0.0014	564	575	0	19.11	GQAGVMGFPGPK	Oxidation (K)	0.000000000002.0
Collagen alpha-1(I) chain OS=Gallus gallus GN=COL1A1 PE=1 SV=3	6494	1138	476	89	58	65.3	Gallus gallus	1	0	581.29	1160.57	0.0016	564	575	0	58.39	GQAGVMGFPGPK	Oxidation (P)	0.000000004000.0
Collagen alpha-1(I) chain OS=Gallus gallus GN=COL1A1 PE=1 SV=3	6494	1138	476	89	58	65.3	Gallus gallus	1	0	581.291	1160.57	0.0024	564	575	0	18.9	GQAGVMGFPGPK	Oxidation (P)	0.000000004000.0
Collagen alpha-1(I) chain OS=Gallus gallus GN=COL1A1 PE=1 SV=3	6494	1138	476	89	58	65.3	Gallus gallus	1	0	581.292	1160.57	0.0036	564	575	0	12.48	GQAGVMGFPGPK	Oxidation (K)	0.000000000002.0
Collagen alpha-1(I) chain OS=Gallus gallus GN=COL1A1 PE=1 SV=3	6494	1138	476	89	58	65.3	Gallus gallus	1	0	581.292	1160.57	0.0046	564	575	0	5.93	GQAGVMGFPGPK	Oxidation (P)	0.000000004000.0
Collagen alpha-1(I) chain OS=Gallus gallus GN=COL1A1 PE=1 SV=3	6494	1138	476	89	58	65.3	Gallus gallus	1	0	581.782	1161.55	0.0006	564	575	0	50.56	GQAGVMGFPGPK	Deamidated (NQ); Oxidation (K)	0.010000000002.0
Collagen alpha-1(I) chain OS=Gallus gallus GN=COL1A1 PE=1 SV=3	6494	1138	476	89	58	65.3	Gallus gallus	1	0	581.79	1161.57	-0.0039	243	254	0	2.05	GLPGTAGLPGMK	Oxidation (K); Oxidation (M); 2 Oxidation (P)	0.004000004032.0
Collagen alpha-1(I) chain OS=Gallus gallus GN=COL1A1 PE=1 SV=3	6494	1138	476	89	58	65.3	Gallus gallus	1	0	581.791	1161.57	-0.0031	243	254	0	4.81	GLPGTAGLPGMK	Oxidation (K); Oxidation (M); 2 Oxidation (P)	0.004000004032.0
Collagen alpha-1(I) chain OS=Gallus gallus GN=COL1A1 PE=1 SV=3	6494	1138	476	89	58	65.3	Gallus gallus	1	0	581.792	1161.57	-0.0015	243	254	0	3.11	GLPGTAGLPGMK	Oxidation (K); Oxidation (M); 2 Oxidation (P)	0.004000004032.0
Collagen alpha-1(I) chain OS=Gallus gallus GN=COL1A1 PE=1 SV=3	6494	1138	476	89	58	65.3	Gallus gallus	1	0	581.792	1161.57	-0.0013	243	254	0	5.01	GLPGTAGLPGMK	Oxidation (K); Oxidation (M); 2 Oxidation (P)	0.004000004032.0
Collagen alpha-1(I) chain OS=Gallus gallus GN=COL1A1 PE=1 SV=3	6494	1138	476	89	58	65.3	Gallus gallus	1	0	581.792	1161.57	-0.0011	243	254	0	5.33	GLPGTAGLPGMK	Oxidation (K); Oxidation (M); 2 Oxidation (P)	0.004000004032.0
Collagen alpha-1(I) chain OS=Gallus gallus GN=COL1A1 PE=1 SV=3	6494	1138	476	89	58	65.3	Gallus gallus	1	0	581.793	1161.57	0.0005	243	254	0	4.92	GLPGTAGLPGMK	Oxidation (K); Oxidation (M); 2 Oxidation (P)	0.004000004032.0
Collagen alpha-1(I) chain OS=Gallus gallus GN=COL1A1 PE=1 SV=3	6494	1138	476	89	58	65.3	Gallus gallus	1	1	581.801	1161.59	-0.001	675	686	0	15.61	GVQGPPGPQGPR	Oxidation (P)	0.000000040000.0
Collagen alpha-1(I) chain OS=Gallus gallus GN=COL1A1 PE=1 SV=3	6494	1138	476	89	58	65.3	Gallus gallus	1	1	388.203	1161.59	-0.001	675	686	0	33.5	GVQGPPGPQGPR	Oxidation (P)	0.000004000000.0
Collagen alpha-1(I) chain OS=Gallus gallus GN=COL1A1 PE=1 SV=3	6494	1138	476	89	58	65.3	Gallus gallus	1	1	581.802	1161.59	-0.0006	675	686	0	52.64	GVQGPPGPQGPR	Oxidation (P)	0.000004000000.0
Collagen alpha-1(I) chain OS=Gallus gallus GN=COL1A1 PE=1 SV=3	6494	1138	476	89	58	65.3	Gallus gallus	1	1	581.802	1161.59	-0.0002	675	686	0	53.93	GVQGPPGPQGPR	Oxidation (P)	0.000004000000.0
Collagen alpha-1(I) chain OS=Gallus gallus GN=COL1A1 PE=1 SV=3	6494	1138	476	89	58	65.3	Gallus gallus	1	1	581.802	1161.59	-0.0002	675	686	0	46.51	GVQGPPGPQGPR	Oxidation (P)	0.000004000000.0
Collagen alpha-1(I) chain OS=Gallus gallus GN=COL1A1 PE=1 SV=3	6494	1138	476	89	58	65.3	Gallus gallus	1	1	581.802	1161.59	0	675	686	0	25.48	GVQGPPGPQGPR	Oxidation (P)	0.000004000000.0
Collagen alpha-1(I) chain OS=Gallus gallus GN=COL1A1 PE=1 SV=3	6494	1138	476	89	58	65.3	Gallus gallus	1	1	581.802	1161.59	0	675	686	0	23.9	GVQGPPGPQGPR	Oxidation (P)	0.000000040000.0
Collagen alpha-1(I) chain OS=Gallus gallus GN=COL1A1 PE=1 SV=3	6494	1138	476	89	58	65.3	Gallus gallus	1	1	581.802	1161.59	0.0002	675	686	0	55.25	GVQGPPGPQGPR	Oxidation (P)	0.000004000000.0
Collagen alpha-1(I) chain OS=Gallus gallus GN=COL1A1 PE=1 SV=3	6494	1138	476	89	58	65.3	Gallus gallus	1	1	581.802	1161.59	0.0002	675	686	0	48	GVQGPPGPQGPR	Oxidation (P)	0.000004000000.0
Collagen alpha-1(I) chain OS=Gallus gallus GN=COL1A1 PE=1 SV=3	6494	1138	476	89	58	65.3	Gallus gallus	1	1	581.802	1161.59	0.0002	675	686	0	31.09	GVQGPPGPQGPR	Oxidation (P)	0.000004000000.0
Collagen alpha-1(I) chain OS=Gallus gallus GN=COL1A1 PE=1 SV=3	6494	1138	476	89	58	65.3	Gallus gallus	1	1	581.802	1161.59	0.0004	675	686	0	49.23	GVQGPPGPQGPR	Oxidation (P)	0.000004000000.0
Collagen alpha-1(I) chain OS=Gallus gallus GN=COL1A1 PE=1 SV=3	6494	1138	476	89	58	65.3	Gallus gallus	1	1	581.802	1161.59	0.0004	675	686	0	36.26	GVQGPPGPQGPR	Oxidation (P)	0.000004000000.0
Collagen alpha-1(I) chain OS=Gallus gallus GN=COL1A1 PE=1 SV=3	6494	1138	476	89	58	65.3	Gallus gallus	1	1	581.802	1161.59	0.0004	675	686	0	36.16	GVQGPPGPQGPR	Oxidation (P)	0.000004000000.0
Collagen alpha-1(I) chain OS=Gallus gallus GN=COL1A1 PE=1 SV=3	6494	1138	476	89	58	65.3	Gallus gallus	1	1	581.802	1161.59	0.0006	675	686	0	50.91	GVQGPPGPQGPR	Oxidation (P)	0.000004000000.0
Collagen alpha-1(I) chain OS=Gallus gallus GN=COL1A1 PE=1 SV=3	6494	1138	476	89	58	65.3	Gallus gallus	1	1	581.802	1161.59	0.0006	675	686	0	38.54	GVQGPPGPQGPR	Oxidation (P)	0.000004000000.0
Collagen alpha-1(I) chain OS=Gallus gallus GN=COL1A1 PE=1 SV=3	6494	1138	476	89	58	65.3	Gallus gallus	1	1	581.802	1161.59	0.0008	675	686	0	44.22	GVQGPPGPQGPR	Oxidation (P)	0.000004000000.0
Collagen alpha-1(I) chain OS=Gallus gallus GN=COL1A1 PE=1 SV=3	6494	1138	476	89	58	65.3	Gallus gallus	1	1	581.802	1161.59	0.0008	675	686	0	45.55	GVQGPPGPQGPR	Oxidation (P)	0.000004000000.0
Collagen alpha-1(I) chain OS=Gallus gallus GN=COL1A1 PE=1 SV=3	6494	1138	476	89	58	65.3	Gallus gallus	1	1	581.802	1161.59	0.0008	675	686	0	45.47	GVQGPPGPQGPR	Oxidation (P)	0.000004000000.0
Collagen alpha-1(I) chain OS=Gallus gallus GN=COL1A1 PE=1 SV=3	6494	1138	476	89	58	65.3	Gallus gallus	1	1	581.802	1161.59	0.0008	675	686	0	35.73	GVQGPPGPQGPR	Oxidation (P)	0.000004000000.0
Collagen alpha-1(I) chain OS=Gallus gallus GN=COL1A1 PE=1 SV=3	6494	1138	476	89	58	65.3	Gallus gallus	1	1	388.204	1161.59	0.0008	675	686	0	44.12	GVQGPPGPQGPR	Oxidation (P)	0.000004000000.0
Collagen alpha-1(I) chain OS=Gallus gallus GN=COL1A1 PE=1 SV=3	6494	1138	476	89	58	65.3	Gallus gallus	1	1	581.802	1161.59	0.001	675	686	0	56.96	GVQGPPGPQGPR	Oxidation (P)	0.000004000000.0
Collagen alpha-1(I) chain OS=Gallus gallus GN=COL1A1 PE=1 SV=3	6494	1138	476	89	58	65.3	Gallus gallus	1	1	581.802	1161.59	0.001	675	686	0	42.01	GVQGPPGPQGPR	Oxidation (P)	0.000004000000.0
Collagen alpha-1(I) chain OS=Gallus gallus GN=COL1A1 PE=1 SV=3	6494	1138	476	89	58	65.3	Gallus gallus	1	1	581.802	1161.59	0.001	675	686	0	30.22	GVQGPPGPQGPR	Oxidation (P)	0.000004000000.0
Collagen alpha-1(I) chain OS=Gallus gallus GN=COL1A1 PE=1 SV=3	6494	1138	476	89	58	65.3	Gallus gallus	1	1	388.204	1161.59	0.0011	675	686	0	14.85	GVQGPPGPQGPR	Oxidation (P)	0.000004000000.0
Collagen alpha-1(I) chain OS=Gallus gallus GN=COL1A1 PE=1 SV=3	6494	1138	476	89	58	65.3	Gallus gallus	1	1	581.802	1161.59	0.0012	675	686	0	27.63	GVQGPPGPQGPR	Oxidation (P)	0.000004000000.0
Collagen alpha-1(I) chain OS=Gallus gallus GN=COL1A1 PE=1 SV=3	6494	1138	476	89	58	65.3	Gallus gallus	1	1	581.802	1161.59	0.0012	675	686	0	38.76	GVQGPPGPQGPR	Oxidation (P)	0.000004000000.0
Collagen alpha-1(I) chain OS=Gallus gallus GN=COL1A1 PE=1 SV=3	6494	1138	476	89	58	65.3	Gallus gallus	1	1	581.802	1161.59	0.0012	675	686	0	27.44	GVQGPPGPQGPR	Oxidation (P)	0.000004000000.0
Collagen alpha-1(I) chain OS=Gallus gallus GN=COL1A1 PE=1 SV=3	6494	1138	476	89	58	65.3	Gallus gallus	1	1	581.803	1161.59	0.0014	675	686	0	48.58	GVQGPPGPQGPR	Oxidation (P)	0.000004000000.0
Collagen alpha-1(I) chain OS=Gallus gallus GN=COL1A1 PE=1 SV=3	6494	1138	476	89	58	65.3	Gallus gallus	1	1	581.803	1161.59	0.0018	675	686	0	52.59	GVQGPPGPQGPR	Oxidation (P)	0.000004000000.0
Collagen alpha-1(I) chain OS=Gallus gallus GN=COL1A1 PE=1 SV=3	6494	1138	476	89	58	65.3	Gallus gallus	1	1	581.803	1161.59	0.0018	675	686	0	52.13	GVQGPPGPQGPR	Oxidation (P)	0.000004000000.0
Collagen alpha-1(I) chain OS=Gallus gallus GN=COL1A1 PE=1 SV=3	6494	1138	476	89	58	65.3	Gallus gallus	1	1	581.803	1161.59	0.0022	675	686	0	31.99	GVQGPPGPQGPR	Oxidation (P)	0.000004000000.0
Collagen alpha-1(I) chain OS=Gallus gallus GN=COL1A1 PE=1 SV=3	6494	1138	476	89	58	65.3	Gallus gallus	1	1	581.803	1161.59	0.0024	675	686	0	20.24	GVQGPPGPQGPR	Oxidation (P)	0.000004000000.0
Collagen alpha-1(I) chain OS=Gallus gallus GN=COL1A1 PE=1 SV=3	6494	1138	476	89	58	65.3	Gallus gallus	1	1	581.803	1161.59	0.0024	675	686	0	21.09	GVQGPPGPQGPR	Oxidation (P)	0.000000040000.0
Collagen alpha-1(I) chain OS=Gallus gallus GN=COL1A1 PE=1 SV=3	6494	1138	476	89	58	65.3	Gallus gallus	1	1	581.803	1161.59	0.0028	675	686	0	29.17	GVQGPPGPQGPR	Oxidation (P)	0.000004000000.0
Collagen alpha-1(I) chain OS=Gallus gallus GN=COL1A1 PE=1 SV=3	6494	1138	476	89	58	65.3	Gallus gallus	1	1	581.803	1161.59	0.003	675	686	0	24.75	GVQGPPGPQGPR	Oxidation (P)	0.000000040000.0
Collagen alpha-1(I) chain OS=Gallus gallus GN=COL1A1 PE=1 SV=3	6494	1138	476	89	58	65.3	Gallus gallus	1	1	581.803	1161.59	0.0034	675	686	0	36.06	GVQGPPGPQGPR	Oxidation (P)	0.000004000000.0
Collagen alpha-1(I) chain OS=Gallus gallus GN=COL1A1 PE=1 SV=3	6494	1138	476	89	58	65.3	Gallus gallus	1	1	388.205	1161.59	0.0041	675	686	0	22.24	GVQGPPGPQGPR	Oxidation (P)	0.000004000000.0
Collagen alpha-1(I) chain OS=Gallus gallus GN=COL1A1 PE=1 SV=3	6494	1138	476	89	58	65.3	Gallus gallus	1	1	582.292	1162.57	-0.0043	675	686	0	19.69	GVQGPPGPQGPR	Deamidated (NQ); Oxidation (P)	0.001004000000.0
Collagen alpha-1(I) chain OS=Gallus gallus GN=COL1A1 PE=1 SV=3	6494	1138	476	89	58	65.3	Gallus gallus	1	1	582.295	1162.57	0.0017	675	686	0	34.83	GVQGPPGPQGPR	Deamidated (NQ); Oxidation (P)	0.000004001000.0
Collagen alpha-1(I) chain OS=Gallus gallus GN=COL1A1 PE=1 SV=3	6494	1138	476	89	58	65.3	Gallus gallus	1	0	589.286	1176.56	-0.0025	564	575	0	12.3	GQAGVMGFPGPK	Oxidation (M); Oxidation (P)	0.000003000040.0
Collagen alpha-1(I) chain OS=Gallus gallus GN=COL1A1 PE=1 SV=3	6494	1138	476	89	58	65.3	Gallus gallus	1	0	589.286	1176.56	-0.0023	564	575	0	13.47	GQAGVMGFPGPK	Oxidation (K); Oxidation (M)	0.000003000002.0
Collagen alpha-1(I) chain OS=Gallus gallus GN=COL1A1 PE=1 SV=3	6494	1138	476	89	58	65.3	Gallus gallus	1	0	589.286	1176.56	-0.0021	564	575	0	19.53	GQAGVMGFPGPK	Oxidation (K); Oxidation (M)	0.000003000002.0
Collagen alpha-1(I) chain OS=Gallus gallus GN=COL1A1 PE=1 SV=3	6494	1138	476	89	58	65.3	Gallus gallus	1	0	589.286	1176.56	-0.0017	564	575	0	28.01	GQAGVMGFPGPK	Oxidation (M); Oxidation (P)	0.000003004000.0
Collagen alpha-1(I) chain OS=Gallus gallus GN=COL1A1 PE=1 SV=3	6494	1138	476	89	58	65.3	Gallus gallus	1	0	589.287	1176.56	-0.0013	564	575	0	16.24	GQAGVMGFPGPK	Oxidation (M); Oxidation (P)	0.000003004000.0
Collagen alpha-1(I) chain OS=Gallus gallus GN=COL1A1 PE=1 SV=3	6494	1138	476	89	58	65.3	Gallus gallus	1	0	589.287	1176.56	-0.0005	564	575	0	28.04	GQAGVMGFPGPK	Oxidation (K); Oxidation (P)	0.000000000042.0
Collagen alpha-1(I) chain OS=Gallus gallus GN=COL1A1 PE=1 SV=3	6494	1138	476	89	58	65.3	Gallus gallus	1	0	589.287	1176.56	-0.0005	564	575	0	23.22	GQAGVMGFPGPK	Oxidation (M); Oxidation (P)	0.000003004000.0
Collagen alpha-1(I) chain OS=Gallus gallus GN=COL1A1 PE=1 SV=3	6494	1138	476	89	58	65.3	Gallus gallus	1	0	589.287	1176.56	-0.0003	564	575	0	18.04	GQAGVMGFPGPK	Oxidation (M); Oxidation (P)	0.000003004000.0
Collagen alpha-1(I) chain OS=Gallus gallus GN=COL1A1 PE=1 SV=3	6494	1138	476	89	58	65.3	Gallus gallus	1	0	589.287	1176.56	-0.0001	564	575	0	55.09	GQAGVMGFPGPK	Oxidation (M); Oxidation (P)	0.000003004000.0
Collagen alpha-1(I) chain OS=Gallus gallus GN=COL1A1 PE=1 SV=3	6494	1138	476	89	58	65.3	Gallus gallus	1	0	589.287	1176.56	-0.0001	564	575	0	62.59	GQAGVMGFPGPK	Oxidation (M); Oxidation (P)	0.000003004000.0
Collagen alpha-1(I) chain OS=Gallus gallus GN=COL1A1 PE=1 SV=3	6494	1138	476	89	58	65.3	Gallus gallus	1	0	589.287	1176.56	-0.0001	564	575	0	30.08	GQAGVMGFPGPK	Oxidation (M); Oxidation (P)	0.000003004000.0
Collagen alpha-1(I) chain OS=Gallus gallus GN=COL1A1 PE=1 SV=3	6494	1138	476	89	58	65.3	Gallus gallus	1	0	589.287	1176.56	0.0001	564	575	0	54.44	GQAGVMGFPGPK	Oxidation (M); Oxidation (P)	0.000003004000.0
Collagen alpha-1(I) chain OS=Gallus gallus GN=COL1A1 PE=1 SV=3	6494	1138	476	89	58	65.3	Gallus gallus	1	0	589.287	1176.56	0.0001	564	575	0	37.2	GQAGVMGFPGPK	Oxidation (K); Oxidation (P)	0.000000004002.0
Collagen alpha-1(I) chain OS=Gallus gallus GN=COL1A1 PE=1 SV=3	6494	1138	476	89	58	65.3	Gallus gallus	1	0	589.287	1176.56	0.0003	564	575	0	48.54	GQAGVMGFPGPK	Oxidation (M); Oxidation (P)	0.000003004000.0
Collagen alpha-1(I) chain OS=Gallus gallus GN=COL1A1 PE=1 SV=3	6494	1138	476	89	58	65.3	Gallus gallus	1	0	589.287	1176.56	0.0003	564	575	0	22.57	GQAGVMGFPGPK	Oxidation (M); Oxidation (P)	0.000003004000.0
Collagen alpha-1(I) chain OS=Gallus gallus GN=COL1A1 PE=1 SV=3	6494	1138	476	89	58	65.3	Gallus gallus	1	0	589.287	1176.56	0.0003	564	575	0	31.43	GQAGVMGFPGPK	Oxidation (M); Oxidation (P)	0.000003004000.0
Collagen alpha-1(I) chain OS=Gallus gallus GN=COL1A1 PE=1 SV=3	6494	1138	476	89	58	65.3	Gallus gallus	1	0	589.288	1176.56	0.0007	564	575	0	38.65	GQAGVMGFPGPK	Oxidation (K); Oxidation (P)	0.000000004002.0
Collagen alpha-1(I) chain OS=Gallus gallus GN=COL1A1 PE=1 SV=3	6494	1138	476	89	58	65.3	Gallus gallus	1	0	589.288	1176.56	0.0011	564	575	0	13.49	GQAGVMGFPGPK	Oxidation (K); Oxidation (M)	0.000003000002.0
Collagen alpha-1(I) chain OS=Gallus gallus GN=COL1A1 PE=1 SV=3	6494	1138	476	89	58	65.3	Gallus gallus	1	0	589.288	1176.56	0.0011	564	575	0	25.84	GQAGVMGFPGPK	2 Oxidation (P)	0.000000004040.0
Collagen alpha-1(I) chain OS=Gallus gallus GN=COL1A1 PE=1 SV=3	6494	1138	476	89	58	65.3	Gallus gallus	1	0	589.288	1176.56	0.0011	564	575	0	15.06	GQAGVMGFPGPK	Oxidation (K); Oxidation (M)	0.000003000002.0
Collagen alpha-1(I) chain OS=Gallus gallus GN=COL1A1 PE=1 SV=3	6494	1138	476	89	58	65.3	Gallus gallus	1	0	589.288	1176.56	0.0013	564	575	0	55.7	GQAGVMGFPGPK	Oxidation (K); Oxidation (P)	0.000000004002.0
Collagen alpha-1(I) chain OS=Gallus gallus GN=COL1A1 PE=1 SV=3	6494	1138	476	89	58	65.3	Gallus gallus	1	0	589.288	1176.56	0.0017	564	575	0	26.89	GQAGVMGFPGPK	Oxidation (K); Oxidation (P)	0.000000000042.0
Collagen alpha-1(I) chain OS=Gallus gallus GN=COL1A1 PE=1 SV=3	6494	1138	476	89	58	65.3	Gallus gallus	1	0	589.288	1176.56	0.0017	564	575	0	25.8	GQAGVMGFPGPK	Oxidation (M); Oxidation (P)	0.000003000040.0
Collagen alpha-1(I) chain OS=Gallus gallus GN=COL1A1 PE=1 SV=3	6494	1138	476	89	58	65.3	Gallus gallus	1	0	589.288	1176.56	0.0023	564	575	0	13.54	GQAGVMGFPGPK	Oxidation (M); Oxidation (P)	0.000003000040.0
Collagen alpha-1(I) chain OS=Gallus gallus GN=COL1A1 PE=1 SV=3	6494	1138	476	89	58	65.3	Gallus gallus	1	0	589.288	1176.56	0.0027	564	575	0	31.52	GQAGVMGFPGPK	Oxidation (M); Oxidation (P)	0.000003004000.0
Collagen alpha-1(I) chain OS=Gallus gallus GN=COL1A1 PE=1 SV=3	6494	1138	476	89	58	65.3	Gallus gallus	1	0	589.779	1177.54	-0.0001	564	575	0	33.57	GQAGVMGFPGPK	Deamidated (NQ); Oxidation (M); Oxidation (P)	0.010003004000.0
Collagen alpha-1(I) chain OS=Gallus gallus GN=COL1A1 PE=1 SV=3	6494	1138	476	89	58	65.3	Gallus gallus	1	1	590.289	1178.56	-0.0038	675	686	0	4.64	GVQGPPGPQGPR	Deamidated (NQ); 2 Oxidation (P)	0.000044001000.0
Collagen alpha-1(I) chain OS=Gallus gallus GN=COL1A1 PE=1 SV=3	6494	1138	476	89	58	65.3	Gallus gallus	1	0	396.551	1186.63	0.0006	1226	1235	0	21.55	SLSQQIENIR
Collagen alpha-1(I) chain OS=Gallus gallus GN=COL1A1 PE=1 SV=3	6494	1138	476	89	58	65.3	Gallus gallus	1	0	597.284	1192.55	-0.002	564	575	0	46.7	GQAGVMGFPGPK	Oxidation (K); Oxidation (M); Oxidation (P)	0.000003004002.0
Collagen alpha-1(I) chain OS=Gallus gallus GN=COL1A1 PE=1 SV=3	6494	1138	476	89	58	65.3	Gallus gallus	1	0	597.284	1192.55	-0.0004	564	575	0	43.29	GQAGVMGFPGPK	Oxidation (K); Oxidation (M); Oxidation (P)	0.000003004002.0
Collagen alpha-1(I) chain OS=Gallus gallus GN=COL1A1 PE=1 SV=3	6494	1138	476	89	58	65.3	Gallus gallus	1	0	597.284	1192.55	-0.0002	564	575	0	20.59	GQAGVMGFPGPK	Oxidation (K); Oxidation (M); Oxidation (P)	0.000003004002.0
Collagen alpha-1(I) chain OS=Gallus gallus GN=COL1A1 PE=1 SV=3	6494	1138	476	89	58	65.3	Gallus gallus	1	0	597.285	1192.56	0.001	564	575	0	34.52	GQAGVMGFPGPK	Oxidation (K); Oxidation (M); Oxidation (P)	0.000003004002.0
Collagen alpha-1(I) chain OS=Gallus gallus GN=COL1A1 PE=1 SV=3	6494	1138	476	89	58	65.3	Gallus gallus	1	0	414.228	1239.66	-0.0047	948	959	1	11.91	GVVGLPGQRGER	Oxidation (P)	0.000004000000.0
Collagen alpha-1(I) chain OS=Gallus gallus GN=COL1A1 PE=1 SV=3	6494	1138	476	89	58	65.3	Gallus gallus	1	0	620.841	1239.67	-0.0001	948	959	1	11.92	GVVGLPGQRGER	Oxidation (P)	0.000004000000.0
Collagen alpha-1(I) chain OS=Gallus gallus GN=COL1A1 PE=1 SV=3	6494	1138	476	89	58	65.3	Gallus gallus	1	0	414.231	1239.67	0.0028	948	959	1	20.98	GVVGLPGQRGER	Oxidation (P)	0.000004000000.0
Collagen alpha-1(I) chain OS=Gallus gallus GN=COL1A1 PE=1 SV=3	6494	1138	476	89	58	65.3	Gallus gallus	1	0	414.558	1240.65	-0.0002	948	959	1	6.49	GVVGLPGQRGER	Deamidated (NQ); Oxidation (P)	0.000004010000.0
Collagen alpha-1(I) chain OS=Gallus gallus GN=COL1A1 PE=1 SV=3	6494	1138	476	89	58	65.3	Gallus gallus	1	0	621.802	1241.59	0.0008	528	541	0	53.11	GLTGSPGSPGPDGK	Oxidation (P)	0.00000400000000.0
Collagen alpha-1(I) chain OS=Gallus gallus GN=COL1A1 PE=1 SV=3	6494	1138	476	89	58	65.3	Gallus gallus	1	0	416.853	1247.54	0.0008	1083	1094	1	33.23	GDKGETGEQGDR
Collagen alpha-1(I) chain OS=Gallus gallus GN=COL1A1 PE=1 SV=3	6494	1138	476	89	58	65.3	Gallus gallus	1	0	624.777	1247.54	0.0016	1083	1094	1	48.25	GDKGETGEQGDR
Collagen alpha-1(I) chain OS=Gallus gallus GN=COL1A1 PE=1 SV=3	6494	1138	476	89	58	65.3	Gallus gallus	1	0	629.798	1257.58	-0.0019	528	541	0	27.87	GLTGSPGSPGPDGK	2 Oxidation (P)	0.00000400400000.0
Collagen alpha-1(I) chain OS=Gallus gallus GN=COL1A1 PE=1 SV=3	6494	1138	476	89	58	65.3	Gallus gallus	1	0	629.799	1257.58	-0.0011	528	541	0	33.55	GLTGSPGSPGPDGK	2 Oxidation (P)	0.00000400400000.0
Collagen alpha-1(I) chain OS=Gallus gallus GN=COL1A1 PE=1 SV=3	6494	1138	476	89	58	65.3	Gallus gallus	1	0	629.799	1257.58	-0.0003	528	541	0	26.46	GLTGSPGSPGPDGK	2 Oxidation (P)	0.00000400400000.0
Collagen alpha-1(I) chain OS=Gallus gallus GN=COL1A1 PE=1 SV=3	6494	1138	476	89	58	65.3	Gallus gallus	1	0	629.799	1257.58	-0.0003	528	541	0	24.51	GLTGSPGSPGPDGK	2 Oxidation (P)	0.00000400400000.0
Collagen alpha-1(I) chain OS=Gallus gallus GN=COL1A1 PE=1 SV=3	6494	1138	476	89	58	65.3	Gallus gallus	1	0	629.799	1257.58	-0.0001	528	541	0	36.41	GLTGSPGSPGPDGK	2 Oxidation (P)	0.00000400400000.0
Collagen alpha-1(I) chain OS=Gallus gallus GN=COL1A1 PE=1 SV=3	6494	1138	476	89	58	65.3	Gallus gallus	1	0	629.799	1257.58	0.0001	528	541	0	42.03	GLTGSPGSPGPDGK	2 Oxidation (P)	0.00000400400000.0
Collagen alpha-1(I) chain OS=Gallus gallus GN=COL1A1 PE=1 SV=3	6494	1138	476	89	58	65.3	Gallus gallus	1	0	629.799	1257.58	0.0003	528	541	0	36.79	GLTGSPGSPGPDGK	2 Oxidation (P)	0.00000400400000.0
Collagen alpha-1(I) chain OS=Gallus gallus GN=COL1A1 PE=1 SV=3	6494	1138	476	89	58	65.3	Gallus gallus	1	0	629.799	1257.58	0.0005	528	541	0	42.46	GLTGSPGSPGPDGK	2 Oxidation (P)	0.00000400400000.0
Collagen alpha-1(I) chain OS=Gallus gallus GN=COL1A1 PE=1 SV=3	6494	1138	476	89	58	65.3	Gallus gallus	1	0	629.8	1257.58	0.0009	528	541	0	35.48	GLTGSPGSPGPDGK	2 Oxidation (P)	0.00000400400000.0
Collagen alpha-1(I) chain OS=Gallus gallus GN=COL1A1 PE=1 SV=3	6494	1138	476	89	58	65.3	Gallus gallus	1	0	629.8	1257.58	0.0011	528	541	0	24.96	GLTGSPGSPGPDGK	2 Oxidation (P)	0.00000400400000.0
Collagen alpha-1(I) chain OS=Gallus gallus GN=COL1A1 PE=1 SV=3	6494	1138	476	89	58	65.3	Gallus gallus	1	0	629.8	1257.58	0.0011	528	541	0	12.01	GLTGSPGSPGPDGK	Oxidation (K); Oxidation (P)	0.00000000004002.0
Collagen alpha-1(I) chain OS=Gallus gallus GN=COL1A1 PE=1 SV=3	6494	1138	476	89	58	65.3	Gallus gallus	1	0	629.8	1257.59	0.0013	528	541	0	42.84	GLTGSPGSPGPDGK	2 Oxidation (P)	0.00000400400000.0
Collagen alpha-1(I) chain OS=Gallus gallus GN=COL1A1 PE=1 SV=3	6494	1138	476	89	58	65.3	Gallus gallus	1	0	629.8	1257.59	0.0021	528	541	0	39.81	GLTGSPGSPGPDGK	2 Oxidation (P)	0.00000400400000.0
Collagen alpha-1(I) chain OS=Gallus gallus GN=COL1A1 PE=1 SV=3	6494	1138	476	89	58	65.3	Gallus gallus	1	0	629.8	1257.59	0.0023	528	541	0	18.79	GLTGSPGSPGPDGK	2 Oxidation (P)	0.00000400400000.0
Collagen alpha-1(I) chain OS=Gallus gallus GN=COL1A1 PE=1 SV=3	6494	1138	476	89	58	65.3	Gallus gallus	1	0	645.826	1289.64	0.0018	405	419	0	53.61	GPSGPQGPSGAPGPK
Collagen alpha-1(I) chain OS=Gallus gallus GN=COL1A1 PE=1 SV=3	6494	1138	476	89	58	65.3	Gallus gallus	1	0	435.561	1303.66	-0.0008	1215	1225	1	20.11	DRDLEVDTTLK
Collagen alpha-1(I) chain OS=Gallus gallus GN=COL1A1 PE=1 SV=3	6494	1138	476	89	58	65.3	Gallus gallus	1	0	653.822	1305.63	-0.0027	405	419	0	21.67	GPSGPQGPSGAPGPK	Oxidation (K)	0.000000000000002.0
Collagen alpha-1(I) chain OS=Gallus gallus GN=COL1A1 PE=1 SV=3	6494	1138	476	89	58	65.3	Gallus gallus	1	0	653.822	1305.63	-0.0021	405	419	0	6.86	GPSGPQGPSGAPGPK	Oxidation (K)	0.000000000000002.0
Collagen alpha-1(I) chain OS=Gallus gallus GN=COL1A1 PE=1 SV=3	6494	1138	476	89	58	65.3	Gallus gallus	1	0	653.822	1305.63	-0.0019	405	419	0	44.18	GPSGPQGPSGAPGPK	Oxidation (P)	0.000000000004000.0
Collagen alpha-1(I) chain OS=Gallus gallus GN=COL1A1 PE=1 SV=3	6494	1138	476	89	58	65.3	Gallus gallus	1	0	653.822	1305.63	-0.0009	405	419	0	45.96	GPSGPQGPSGAPGPK	Oxidation (P)	0.000000000004000.0
Collagen alpha-1(I) chain OS=Gallus gallus GN=COL1A1 PE=1 SV=3	6494	1138	476	89	58	65.3	Gallus gallus	1	0	653.823	1305.63	-0.0007	405	419	0	41.05	GPSGPQGPSGAPGPK	Oxidation (P)	0.000000000004000.0
Collagen alpha-1(I) chain OS=Gallus gallus GN=COL1A1 PE=1 SV=3	6494	1138	476	89	58	65.3	Gallus gallus	1	0	653.823	1305.63	-0.0005	405	419	0	58.42	GPSGPQGPSGAPGPK	Oxidation (P)	0.000000000004000.0
Collagen alpha-1(I) chain OS=Gallus gallus GN=COL1A1 PE=1 SV=3	6494	1138	476	89	58	65.3	Gallus gallus	1	0	653.823	1305.63	-0.0005	405	419	0	43.48	GPSGPQGPSGAPGPK	Oxidation (P)	0.000000000004000.0
Collagen alpha-1(I) chain OS=Gallus gallus GN=COL1A1 PE=1 SV=3	6494	1138	476	89	58	65.3	Gallus gallus	1	0	653.823	1305.63	-0.0003	405	419	0	66.27	GPSGPQGPSGAPGPK	Oxidation (K)	0.000000000000002.0
Collagen alpha-1(I) chain OS=Gallus gallus GN=COL1A1 PE=1 SV=3	6494	1138	476	89	58	65.3	Gallus gallus	1	0	653.823	1305.63	-0.0003	405	419	0	4.38	GPSGPQGPSGAPGPK	Oxidation (K)	0.000000000000002.0
Collagen alpha-1(I) chain OS=Gallus gallus GN=COL1A1 PE=1 SV=3	6494	1138	476	89	58	65.3	Gallus gallus	1	0	653.823	1305.63	-0.0001	405	419	0	42.25	GPSGPQGPSGAPGPK	Oxidation (K)	0.000000000000002.0
Collagen alpha-1(I) chain OS=Gallus gallus GN=COL1A1 PE=1 SV=3	6494	1138	476	89	58	65.3	Gallus gallus	1	0	653.823	1305.63	-0.0001	405	419	0	49.4	GPSGPQGPSGAPGPK	Oxidation (P)	0.000000000004000.0
Collagen alpha-1(I) chain OS=Gallus gallus GN=COL1A1 PE=1 SV=3	6494	1138	476	89	58	65.3	Gallus gallus	1	0	653.823	1305.63	-0.0001	405	419	0	64.26	GPSGPQGPSGAPGPK	Oxidation (P)	0.000000000004000.0
Collagen alpha-1(I) chain OS=Gallus gallus GN=COL1A1 PE=1 SV=3	6494	1138	476	89	58	65.3	Gallus gallus	1	0	653.823	1305.63	0.0001	405	419	0	56.75	GPSGPQGPSGAPGPK	Oxidation (P)	0.000000000004000.0
Collagen alpha-1(I) chain OS=Gallus gallus GN=COL1A1 PE=1 SV=3	6494	1138	476	89	58	65.3	Gallus gallus	1	0	653.823	1305.63	0.0003	405	419	0	37.44	GPSGPQGPSGAPGPK	Oxidation (K)	0.000000000000002.0
Collagen alpha-1(I) chain OS=Gallus gallus GN=COL1A1 PE=1 SV=3	6494	1138	476	89	58	65.3	Gallus gallus	1	0	653.823	1305.63	0.0003	405	419	0	1	GPSGPQGPSGAPGPK	Oxidation (P)	0.000000000004000.0
Collagen alpha-1(I) chain OS=Gallus gallus GN=COL1A1 PE=1 SV=3	6494	1138	476	89	58	65.3	Gallus gallus	1	0	653.823	1305.63	0.0005	405	419	0	34.61	GPSGPQGPSGAPGPK	Oxidation (P)	0.000000000004000.0
Collagen alpha-1(I) chain OS=Gallus gallus GN=COL1A1 PE=1 SV=3	6494	1138	476	89	58	65.3	Gallus gallus	1	0	653.823	1305.63	0.0005	405	419	0	65.12	GPSGPQGPSGAPGPK	Oxidation (P)	0.000000000004000.0
Collagen alpha-1(I) chain OS=Gallus gallus GN=COL1A1 PE=1 SV=3	6494	1138	476	89	58	65.3	Gallus gallus	1	0	653.823	1305.63	0.0005	405	419	0	11.39	GPSGPQGPSGAPGPK	Oxidation (P)	0.000000000004000.0
Collagen alpha-1(I) chain OS=Gallus gallus GN=COL1A1 PE=1 SV=3	6494	1138	476	89	58	65.3	Gallus gallus	1	0	653.823	1305.63	0.0007	405	419	0	36.72	GPSGPQGPSGAPGPK	Oxidation (P)	0.000000000004000.0
Collagen alpha-1(I) chain OS=Gallus gallus GN=COL1A1 PE=1 SV=3	6494	1138	476	89	58	65.3	Gallus gallus	1	0	653.823	1305.63	0.0007	405	419	0	36.6	GPSGPQGPSGAPGPK	Oxidation (K)	0.000000000000002.0
Collagen alpha-1(I) chain OS=Gallus gallus GN=COL1A1 PE=1 SV=3	6494	1138	476	89	58	65.3	Gallus gallus	1	0	653.823	1305.63	0.0009	405	419	0	0.6	GPSGPQGPSGAPGPK	Oxidation (P)	0.000040000000000.0
Collagen alpha-1(I) chain OS=Gallus gallus GN=COL1A1 PE=1 SV=3	6494	1138	476	89	58	65.3	Gallus gallus	1	0	653.823	1305.63	0.0009	405	419	0	53.24	GPSGPQGPSGAPGPK	Oxidation (P)	0.000000000004000.0
Collagen alpha-1(I) chain OS=Gallus gallus GN=COL1A1 PE=1 SV=3	6494	1138	476	89	58	65.3	Gallus gallus	1	0	653.823	1305.63	0.0011	405	419	0	51.7	GPSGPQGPSGAPGPK	Oxidation (P)	0.000000000004000.0
Collagen alpha-1(I) chain OS=Gallus gallus GN=COL1A1 PE=1 SV=3	6494	1138	476	89	58	65.3	Gallus gallus	1	0	653.823	1305.63	0.0011	405	419	0	51.55	GPSGPQGPSGAPGPK	Oxidation (P)	0.000000000004000.0
Collagen alpha-1(I) chain OS=Gallus gallus GN=COL1A1 PE=1 SV=3	6494	1138	476	89	58	65.3	Gallus gallus	1	0	653.823	1305.63	0.0011	405	419	0	40.72	GPSGPQGPSGAPGPK	Oxidation (P)	0.000000000004000.0
Collagen alpha-1(I) chain OS=Gallus gallus GN=COL1A1 PE=1 SV=3	6494	1138	476	89	58	65.3	Gallus gallus	1	0	653.823	1305.63	0.0011	405	419	0	26.07	GPSGPQGPSGAPGPK	Oxidation (P)	0.000000040000000.0
Collagen alpha-1(I) chain OS=Gallus gallus GN=COL1A1 PE=1 SV=3	6494	1138	476	89	58	65.3	Gallus gallus	1	0	653.824	1305.63	0.0017	405	419	0	7.99	GPSGPQGPSGAPGPK	Oxidation (K)	0.000000000000002.0
Collagen alpha-1(I) chain OS=Gallus gallus GN=COL1A1 PE=1 SV=3	6494	1138	476	89	58	65.3	Gallus gallus	1	0	653.824	1305.63	0.0017	405	419	0	23.45	GPSGPQGPSGAPGPK	Oxidation (P)	0.000000000004000.0
Collagen alpha-1(I) chain OS=Gallus gallus GN=COL1A1 PE=1 SV=3	6494	1138	476	89	58	65.3	Gallus gallus	1	0	653.824	1305.63	0.0019	405	419	0	70.58	GPSGPQGPSGAPGPK	Oxidation (P)	0.000000000004000.0
Collagen alpha-1(I) chain OS=Gallus gallus GN=COL1A1 PE=1 SV=3	6494	1138	476	89	58	65.3	Gallus gallus	1	0	653.824	1305.63	0.0021	405	419	0	18.83	GPSGPQGPSGAPGPK	Oxidation (P)	0.000000040000000.0
Collagen alpha-1(I) chain OS=Gallus gallus GN=COL1A1 PE=1 SV=3	6494	1138	476	89	58	65.3	Gallus gallus	1	0	653.824	1305.63	0.0021	405	419	0	39.92	GPSGPQGPSGAPGPK	Oxidation (P)	0.000000000004000.0
Collagen alpha-1(I) chain OS=Gallus gallus GN=COL1A1 PE=1 SV=3	6494	1138	476	89	58	65.3	Gallus gallus	1	0	653.824	1305.63	0.0021	405	419	0	26.9	GPSGPQGPSGAPGPK	Oxidation (P)	0.000000000004000.0
Collagen alpha-1(I) chain OS=Gallus gallus GN=COL1A1 PE=1 SV=3	6494	1138	476	89	58	65.3	Gallus gallus	1	0	653.824	1305.63	0.0025	405	419	0	35.05	GPSGPQGPSGAPGPK	Oxidation (P)	0.000000040000000.0
Collagen alpha-1(I) chain OS=Gallus gallus GN=COL1A1 PE=1 SV=3	6494	1138	476	89	58	65.3	Gallus gallus	1	0	653.824	1305.63	0.0027	405	419	0	78.32	GPSGPQGPSGAPGPK	Oxidation (P)	0.000000000004000.0
Collagen alpha-1(I) chain OS=Gallus gallus GN=COL1A1 PE=1 SV=3	6494	1138	476	89	58	65.3	Gallus gallus	1	0	653.824	1305.63	0.0031	405	419	0	46.73	GPSGPQGPSGAPGPK	Oxidation (P)	0.000000000004000.0
Collagen alpha-1(I) chain OS=Gallus gallus GN=COL1A1 PE=1 SV=3	6494	1138	476	89	58	65.3	Gallus gallus	1	0	654.315	1306.61	-0.0007	405	419	0	69.77	GPSGPQGPSGAPGPK	Deamidated (NQ); Oxidation (P)	0.000001000004000.0
Collagen alpha-1(I) chain OS=Gallus gallus GN=COL1A1 PE=1 SV=3	6494	1138	476	89	58	65.3	Gallus gallus	1	1	654.321	1306.63	0.0015	771	785	0	18.54	GEAGPPGPAGPTGAR	Oxidation (P)	0.000004000000000.0
Collagen alpha-1(I) chain OS=Gallus gallus GN=COL1A1 PE=1 SV=3	6494	1138	476	89	58	65.3	Gallus gallus	1	0	656.83	1311.65	-0.0003	960	973	0	11.97	GFPGLPGPSGEPGK	Oxidation (P)	0.00000400000000.0
Collagen alpha-1(I) chain OS=Gallus gallus GN=COL1A1 PE=1 SV=3	6494	1138	476	89	58	65.3	Gallus gallus	1	0	656.83	1311.65	0.0001	960	973	0	31.91	GFPGLPGPSGEPGK	Oxidation (P)	0.00000000000400.0
Collagen alpha-1(I) chain OS=Gallus gallus GN=COL1A1 PE=1 SV=3	6494	1138	476	89	58	65.3	Gallus gallus	1	0	656.83	1311.65	0.0001	960	973	0	36.67	GFPGLPGPSGEPGK	Oxidation (P)	0.00000400000000.0
Collagen alpha-1(I) chain OS=Gallus gallus GN=COL1A1 PE=1 SV=3	6494	1138	476	89	58	65.3	Gallus gallus	1	0	656.831	1311.65	0.0005	960	973	0	36.44	GFPGLPGPSGEPGK	Oxidation (K)	0.00000000000002.0
Collagen alpha-1(I) chain OS=Gallus gallus GN=COL1A1 PE=1 SV=3	6494	1138	476	89	58	65.3	Gallus gallus	1	0	656.831	1311.65	0.0007	960	973	0	18.11	GFPGLPGPSGEPGK	Oxidation (P)	0.00000400000000.0
Collagen alpha-1(I) chain OS=Gallus gallus GN=COL1A1 PE=1 SV=3	6494	1138	476	89	58	65.3	Gallus gallus	1	0	656.831	1311.65	0.0007	960	973	0	59.13	GFPGLPGPSGEPGK	Oxidation (P)	0.00400000000000.0
Collagen alpha-1(I) chain OS=Gallus gallus GN=COL1A1 PE=1 SV=3	6494	1138	476	89	58	65.3	Gallus gallus	1	0	656.831	1311.65	0.0011	960	973	0	49.46	GFPGLPGPSGEPGK	Oxidation (P)	0.00000400000000.0
Collagen alpha-1(I) chain OS=Gallus gallus GN=COL1A1 PE=1 SV=3	6494	1138	476	89	58	65.3	Gallus gallus	1	0	656.831	1311.65	0.0011	960	973	0	21.46	GFPGLPGPSGEPGK	Oxidation (P)	0.00000400000000.0
Collagen alpha-1(I) chain OS=Gallus gallus GN=COL1A1 PE=1 SV=3	6494	1138	476	89	58	65.3	Gallus gallus	1	0	656.831	1311.65	0.0017	960	973	0	40.06	GFPGLPGPSGEPGK	Oxidation (P)	0.00000400000000.0
Collagen alpha-1(I) chain OS=Gallus gallus GN=COL1A1 PE=1 SV=3	6494	1138	476	89	58	65.3	Gallus gallus	1	0	661.821	1321.63	0.0008	405	419	0	69.8	GPSGPQGPSGAPGPK	Oxidation (K); Oxidation (P)	0.000000000004002.0
Collagen alpha-1(I) chain OS=Gallus gallus GN=COL1A1 PE=1 SV=3	6494	1138	476	89	58	65.3	Gallus gallus	1	0	661.821	1321.63	0.002	405	419	0	37.13	GPSGPQGPSGAPGPK	2 Oxidation (P)	0.000040000004000.0
Collagen alpha-1(I) chain OS=Gallus gallus GN=COL1A1 PE=1 SV=3	6494	1138	476	89	58	65.3	Gallus gallus	1	0	664.827	1327.64	-0.0022	960	973	0	25.35	GFPGLPGPSGEPGK	2 Oxidation (P)	0.00400400000000.0
Collagen alpha-1(I) chain OS=Gallus gallus GN=COL1A1 PE=1 SV=3	6494	1138	476	89	58	65.3	Gallus gallus	1	0	664.827	1327.64	-0.002	960	973	0	17.14	GFPGLPGPSGEPGK	2 Oxidation (P)	0.00000404000000.0
Collagen alpha-1(I) chain OS=Gallus gallus GN=COL1A1 PE=1 SV=3	6494	1138	476	89	58	65.3	Gallus gallus	1	0	664.827	1327.64	-0.0018	960	973	0	16.1	GFPGLPGPSGEPGK	2 Oxidation (P)	0.00400400000000.0
Collagen alpha-1(I) chain OS=Gallus gallus GN=COL1A1 PE=1 SV=3	6494	1138	476	89	58	65.3	Gallus gallus	1	0	664.827	1327.64	-0.0018	960	973	0	21.86	GFPGLPGPSGEPGK	2 Oxidation (P)	0.00400004000000.0
Collagen alpha-1(I) chain OS=Gallus gallus GN=COL1A1 PE=1 SV=3	6494	1138	476	89	58	65.3	Gallus gallus	1	0	664.827	1327.64	-0.0014	960	973	0	17.19	GFPGLPGPSGEPGK	2 Oxidation (P)	0.00400000000400.0
Collagen alpha-1(I) chain OS=Gallus gallus GN=COL1A1 PE=1 SV=3	6494	1138	476	89	58	65.3	Gallus gallus	1	0	664.827	1327.64	-0.0012	960	973	0	50.19	GFPGLPGPSGEPGK	2 Oxidation (P)	0.00400004000000.0
Collagen alpha-1(I) chain OS=Gallus gallus GN=COL1A1 PE=1 SV=3	6494	1138	476	89	58	65.3	Gallus gallus	1	0	664.827	1327.64	-0.0012	960	973	0	24.36	GFPGLPGPSGEPGK	2 Oxidation (P)	0.00400400000000.0
Collagen alpha-1(I) chain OS=Gallus gallus GN=COL1A1 PE=1 SV=3	6494	1138	476	89	58	65.3	Gallus gallus	1	0	664.827	1327.64	-0.001	960	973	0	9.49	GFPGLPGPSGEPGK	2 Oxidation (P)	0.00400400000000.0
Collagen alpha-1(I) chain OS=Gallus gallus GN=COL1A1 PE=1 SV=3	6494	1138	476	89	58	65.3	Gallus gallus	1	0	664.827	1327.64	-0.0008	960	973	0	16.44	GFPGLPGPSGEPGK	2 Oxidation (P)	0.00400400000000.0
Collagen alpha-1(I) chain OS=Gallus gallus GN=COL1A1 PE=1 SV=3	6494	1138	476	89	58	65.3	Gallus gallus	1	0	664.827	1327.64	-0.0004	960	973	0	26.7	GFPGLPGPSGEPGK	2 Oxidation (P)	0.00400400000000.0
Collagen alpha-1(I) chain OS=Gallus gallus GN=COL1A1 PE=1 SV=3	6494	1138	476	89	58	65.3	Gallus gallus	1	0	664.828	1327.64	-0.0002	960	973	0	8.33	GFPGLPGPSGEPGK	2 Oxidation (P)	0.00400400000000.0
Collagen alpha-1(I) chain OS=Gallus gallus GN=COL1A1 PE=1 SV=3	6494	1138	476	89	58	65.3	Gallus gallus	1	0	664.828	1327.64	-0.0002	960	973	0	17.62	GFPGLPGPSGEPGK	2 Oxidation (P)	0.00400004000000.0
Collagen alpha-1(I) chain OS=Gallus gallus GN=COL1A1 PE=1 SV=3	6494	1138	476	89	58	65.3	Gallus gallus	1	0	664.828	1327.64	0	960	973	0	11.22	GFPGLPGPSGEPGK	2 Oxidation (P)	0.00400400000000.0
Collagen alpha-1(I) chain OS=Gallus gallus GN=COL1A1 PE=1 SV=3	6494	1138	476	89	58	65.3	Gallus gallus	1	0	664.828	1327.64	0.0002	960	973	0	32.2	GFPGLPGPSGEPGK	2 Oxidation (P)	0.00400400000000.0
Collagen alpha-1(I) chain OS=Gallus gallus GN=COL1A1 PE=1 SV=3	6494	1138	476	89	58	65.3	Gallus gallus	1	0	664.828	1327.64	0.0002	960	973	0	20.51	GFPGLPGPSGEPGK	2 Oxidation (P)	0.00400000000400.0
Collagen alpha-1(I) chain OS=Gallus gallus GN=COL1A1 PE=1 SV=3	6494	1138	476	89	58	65.3	Gallus gallus	1	0	664.828	1327.64	0.0004	960	973	0	22.42	GFPGLPGPSGEPGK	2 Oxidation (P)	0.00400000000400.0
Collagen alpha-1(I) chain OS=Gallus gallus GN=COL1A1 PE=1 SV=3	6494	1138	476	89	58	65.3	Gallus gallus	1	0	664.828	1327.64	0.0004	960	973	0	6.85	GFPGLPGPSGEPGK	2 Oxidation (P)	0.00000004000400.0
Collagen alpha-1(I) chain OS=Gallus gallus GN=COL1A1 PE=1 SV=3	6494	1138	476	89	58	65.3	Gallus gallus	1	0	664.828	1327.64	0.0006	960	973	0	19.11	GFPGLPGPSGEPGK	2 Oxidation (P)	0.00400400000000.0
Collagen alpha-1(I) chain OS=Gallus gallus GN=COL1A1 PE=1 SV=3	6494	1138	476	89	58	65.3	Gallus gallus	1	0	664.828	1327.64	0.0008	960	973	0	46.42	GFPGLPGPSGEPGK	2 Oxidation (P)	0.00400400000000.0
Collagen alpha-1(I) chain OS=Gallus gallus GN=COL1A1 PE=1 SV=3	6494	1138	476	89	58	65.3	Gallus gallus	1	0	664.828	1327.64	0.0008	960	973	0	56.88	GFPGLPGPSGEPGK	2 Oxidation (P)	0.00400000000400.0
Collagen alpha-1(I) chain OS=Gallus gallus GN=COL1A1 PE=1 SV=3	6494	1138	476	89	58	65.3	Gallus gallus	1	0	664.828	1327.64	0.0008	960	973	0	19.71	GFPGLPGPSGEPGK	2 Oxidation (P)	0.00400400000000.0
Collagen alpha-1(I) chain OS=Gallus gallus GN=COL1A1 PE=1 SV=3	6494	1138	476	89	58	65.3	Gallus gallus	1	0	664.828	1327.64	0.0008	960	973	0	14.88	GFPGLPGPSGEPGK	2 Oxidation (P)	0.00000404000000.0
Collagen alpha-1(I) chain OS=Gallus gallus GN=COL1A1 PE=1 SV=3	6494	1138	476	89	58	65.3	Gallus gallus	1	0	664.828	1327.64	0.0008	960	973	0	17.87	GFPGLPGPSGEPGK	2 Oxidation (P)	0.00400400000000.0
Collagen alpha-1(I) chain OS=Gallus gallus GN=COL1A1 PE=1 SV=3	6494	1138	476	89	58	65.3	Gallus gallus	1	0	664.828	1327.64	0.001	960	973	0	36.43	GFPGLPGPSGEPGK	Oxidation (K); Oxidation (P)	0.00000400000002.0
Collagen alpha-1(I) chain OS=Gallus gallus GN=COL1A1 PE=1 SV=3	6494	1138	476	89	58	65.3	Gallus gallus	1	0	664.828	1327.64	0.001	960	973	0	24.34	GFPGLPGPSGEPGK	2 Oxidation (P)	0.00400400000000.0
Collagen alpha-1(I) chain OS=Gallus gallus GN=COL1A1 PE=1 SV=3	6494	1138	476	89	58	65.3	Gallus gallus	1	0	664.828	1327.64	0.001	960	973	0	19.28	GFPGLPGPSGEPGK	2 Oxidation (P)	0.00400400000000.0
Collagen alpha-1(I) chain OS=Gallus gallus GN=COL1A1 PE=1 SV=3	6494	1138	476	89	58	65.3	Gallus gallus	1	0	664.828	1327.64	0.001	960	973	0	13.64	GFPGLPGPSGEPGK	2 Oxidation (P)	0.00400400000000.0
Collagen alpha-1(I) chain OS=Gallus gallus GN=COL1A1 PE=1 SV=3	6494	1138	476	89	58	65.3	Gallus gallus	1	0	664.828	1327.64	0.001	960	973	0	8.32	GFPGLPGPSGEPGK	2 Oxidation (P)	0.00400004000000.0
Collagen alpha-1(I) chain OS=Gallus gallus GN=COL1A1 PE=1 SV=3	6494	1138	476	89	58	65.3	Gallus gallus	1	0	664.828	1327.64	0.0012	960	973	0	11.46	GFPGLPGPSGEPGK	2 Oxidation (P)	0.00400400000000.0
Collagen alpha-1(I) chain OS=Gallus gallus GN=COL1A1 PE=1 SV=3	6494	1138	476	89	58	65.3	Gallus gallus	1	0	664.828	1327.64	0.0012	960	973	0	21.03	GFPGLPGPSGEPGK	2 Oxidation (P)	0.00400400000000.0
Collagen alpha-1(I) chain OS=Gallus gallus GN=COL1A1 PE=1 SV=3	6494	1138	476	89	58	65.3	Gallus gallus	1	0	664.828	1327.64	0.0014	960	973	0	9.78	GFPGLPGPSGEPGK	2 Oxidation (P)	0.00400004000000.0
Collagen alpha-1(I) chain OS=Gallus gallus GN=COL1A1 PE=1 SV=3	6494	1138	476	89	58	65.3	Gallus gallus	1	0	664.828	1327.64	0.0014	960	973	0	8.58	GFPGLPGPSGEPGK	2 Oxidation (P)	0.00400400000000.0
Collagen alpha-1(I) chain OS=Gallus gallus GN=COL1A1 PE=1 SV=3	6494	1138	476	89	58	65.3	Gallus gallus	1	0	664.829	1327.64	0.0018	960	973	0	53.13	GFPGLPGPSGEPGK	2 Oxidation (P)	0.00400004000000.0
Collagen alpha-1(I) chain OS=Gallus gallus GN=COL1A1 PE=1 SV=3	6494	1138	476	89	58	65.3	Gallus gallus	1	0	664.829	1327.64	0.0018	960	973	0	11.2	GFPGLPGPSGEPGK	2 Oxidation (P)	0.00400400000000.0
Collagen alpha-1(I) chain OS=Gallus gallus GN=COL1A1 PE=1 SV=3	6494	1138	476	89	58	65.3	Gallus gallus	1	0	664.829	1327.64	0.002	960	973	0	56.62	GFPGLPGPSGEPGK	2 Oxidation (P)	0.00400400000000.0
Collagen alpha-1(I) chain OS=Gallus gallus GN=COL1A1 PE=1 SV=3	6494	1138	476	89	58	65.3	Gallus gallus	1	0	664.829	1327.64	0.002	960	973	0	15.87	GFPGLPGPSGEPGK	2 Oxidation (P)	0.00400400000000.0
Collagen alpha-1(I) chain OS=Gallus gallus GN=COL1A1 PE=1 SV=3	6494	1138	476	89	58	65.3	Gallus gallus	1	0	664.829	1327.64	0.0026	960	973	0	62.31	GFPGLPGPSGEPGK	2 Oxidation (P)	0.00400400000000.0
Collagen alpha-1(I) chain OS=Gallus gallus GN=COL1A1 PE=1 SV=3	6494	1138	476	89	58	65.3	Gallus gallus	1	0	664.829	1327.64	0.0026	960	973	0	8.36	GFPGLPGPSGEPGK	2 Oxidation (P)	0.00400004000000.0
Collagen alpha-1(I) chain OS=Gallus gallus GN=COL1A1 PE=1 SV=3	6494	1138	476	89	58	65.3	Gallus gallus	1	0	664.829	1327.64	0.0032	960	973	0	12.59	GFPGLPGPSGEPGK	2 Oxidation (P)	0.00400400000000.0
Collagen alpha-1(I) chain OS=Gallus gallus GN=COL1A1 PE=1 SV=3	6494	1138	476	89	58	65.3	Gallus gallus	1	0	672.824	1343.63	-0.0017	960	973	0	13.99	GFPGLPGPSGEPGK	3 Oxidation (P)	0.00400004000400.0
Collagen alpha-1(I) chain OS=Gallus gallus GN=COL1A1 PE=1 SV=3	6494	1138	476	89	58	65.3	Gallus gallus	1	0	672.825	1343.63	-0.0011	960	973	0	26.98	GFPGLPGPSGEPGK	3 Oxidation (P)	0.00400400000400.0
Collagen alpha-1(I) chain OS=Gallus gallus GN=COL1A1 PE=1 SV=3	6494	1138	476	89	58	65.3	Gallus gallus	1	0	672.825	1343.63	-0.0011	960	973	0	20.36	GFPGLPGPSGEPGK	3 Oxidation (P)	0.00400404000000.0
Collagen alpha-1(I) chain OS=Gallus gallus GN=COL1A1 PE=1 SV=3	6494	1138	476	89	58	65.3	Gallus gallus	1	0	672.825	1343.63	-0.0011	960	973	0	28.03	GFPGLPGPSGEPGK	3 Oxidation (P)	0.00400404000000.0
Collagen alpha-1(I) chain OS=Gallus gallus GN=COL1A1 PE=1 SV=3	6494	1138	476	89	58	65.3	Gallus gallus	1	0	672.825	1343.63	-0.0009	960	973	0	11.76	GFPGLPGPSGEPGK	3 Oxidation (P)	0.00400404000000.0
Collagen alpha-1(I) chain OS=Gallus gallus GN=COL1A1 PE=1 SV=3	6494	1138	476	89	58	65.3	Gallus gallus	1	0	672.825	1343.64	-0.0005	960	973	0	23.08	GFPGLPGPSGEPGK	3 Oxidation (P)	0.00400400000400.0
Collagen alpha-1(I) chain OS=Gallus gallus GN=COL1A1 PE=1 SV=3	6494	1138	476	89	58	65.3	Gallus gallus	1	0	672.825	1343.64	-0.0005	960	973	0	28.01	GFPGLPGPSGEPGK	3 Oxidation (P)	0.00400400000400.0
Collagen alpha-1(I) chain OS=Gallus gallus GN=COL1A1 PE=1 SV=3	6494	1138	476	89	58	65.3	Gallus gallus	1	0	672.825	1343.64	-0.0005	960	973	0	28.41	GFPGLPGPSGEPGK	3 Oxidation (P)	0.00400400000400.0
Collagen alpha-1(I) chain OS=Gallus gallus GN=COL1A1 PE=1 SV=3	6494	1138	476	89	58	65.3	Gallus gallus	1	0	672.825	1343.64	-0.0003	960	973	0	12.68	GFPGLPGPSGEPGK	3 Oxidation (P)	0.00400400000400.0
Collagen alpha-1(I) chain OS=Gallus gallus GN=COL1A1 PE=1 SV=3	6494	1138	476	89	58	65.3	Gallus gallus	1	0	672.825	1343.64	-0.0001	960	973	0	17.09	GFPGLPGPSGEPGK	3 Oxidation (P)	0.00400400000400.0
Collagen alpha-1(I) chain OS=Gallus gallus GN=COL1A1 PE=1 SV=3	6494	1138	476	89	58	65.3	Gallus gallus	1	0	672.825	1343.64	0.0005	960	973	0	25.39	GFPGLPGPSGEPGK	3 Oxidation (P)	0.00400404000000.0
Collagen alpha-1(I) chain OS=Gallus gallus GN=COL1A1 PE=1 SV=3	6494	1138	476	89	58	65.3	Gallus gallus	1	0	672.826	1343.64	0.0007	960	973	0	19.36	GFPGLPGPSGEPGK	3 Oxidation (P)	0.00400404000000.0
Collagen alpha-1(I) chain OS=Gallus gallus GN=COL1A1 PE=1 SV=3	6494	1138	476	89	58	65.3	Gallus gallus	1	0	672.826	1343.64	0.0007	960	973	0	16.45	GFPGLPGPSGEPGK	3 Oxidation (P)	0.00400004000400.0
Collagen alpha-1(I) chain OS=Gallus gallus GN=COL1A1 PE=1 SV=3	6494	1138	476	89	58	65.3	Gallus gallus	1	0	672.826	1343.64	0.0009	960	973	0	18.33	GFPGLPGPSGEPGK	3 Oxidation (P)	0.00400404000000.0
Collagen alpha-1(I) chain OS=Gallus gallus GN=COL1A1 PE=1 SV=3	6494	1138	476	89	58	65.3	Gallus gallus	1	0	672.826	1343.64	0.0009	960	973	0	17.44	GFPGLPGPSGEPGK	3 Oxidation (P)	0.00400404000000.0
Collagen alpha-1(I) chain OS=Gallus gallus GN=COL1A1 PE=1 SV=3	6494	1138	476	89	58	65.3	Gallus gallus	1	0	672.826	1343.64	0.0011	960	973	0	62.38	GFPGLPGPSGEPGK	3 Oxidation (P)	0.00400400000400.0
Collagen alpha-1(I) chain OS=Gallus gallus GN=COL1A1 PE=1 SV=3	6494	1138	476	89	58	65.3	Gallus gallus	1	0	672.826	1343.64	0.0011	960	973	0	33.22	GFPGLPGPSGEPGK	3 Oxidation (P)	0.00400400000400.0
Collagen alpha-1(I) chain OS=Gallus gallus GN=COL1A1 PE=1 SV=3	6494	1138	476	89	58	65.3	Gallus gallus	1	0	672.826	1343.64	0.0011	960	973	0	12.14	GFPGLPGPSGEPGK	3 Oxidation (P)	0.00400400000400.0
Collagen alpha-1(I) chain OS=Gallus gallus GN=COL1A1 PE=1 SV=3	6494	1138	476	89	58	65.3	Gallus gallus	1	0	672.826	1343.64	0.0011	960	973	0	12.24	GFPGLPGPSGEPGK	3 Oxidation (P)	0.00400400000400.0
Collagen alpha-1(I) chain OS=Gallus gallus GN=COL1A1 PE=1 SV=3	6494	1138	476	89	58	65.3	Gallus gallus	1	0	672.826	1343.64	0.0011	960	973	0	18.78	GFPGLPGPSGEPGK	3 Oxidation (P)	0.00400400000400.0
Collagen alpha-1(I) chain OS=Gallus gallus GN=COL1A1 PE=1 SV=3	6494	1138	476	89	58	65.3	Gallus gallus	1	0	672.826	1343.64	0.0013	960	973	0	59.02	GFPGLPGPSGEPGK	3 Oxidation (P)	0.00400400000400.0
Collagen alpha-1(I) chain OS=Gallus gallus GN=COL1A1 PE=1 SV=3	6494	1138	476	89	58	65.3	Gallus gallus	1	0	672.826	1343.64	0.0013	960	973	0	19.04	GFPGLPGPSGEPGK	3 Oxidation (P)	0.00400404000000.0
Collagen alpha-1(I) chain OS=Gallus gallus GN=COL1A1 PE=1 SV=3	6494	1138	476	89	58	65.3	Gallus gallus	1	0	672.826	1343.64	0.0015	960	973	0	27.12	GFPGLPGPSGEPGK	3 Oxidation (P)	0.00400400000400.0
Collagen alpha-1(I) chain OS=Gallus gallus GN=COL1A1 PE=1 SV=3	6494	1138	476	89	58	65.3	Gallus gallus	1	0	672.826	1343.64	0.0017	960	973	0	64.73	GFPGLPGPSGEPGK	3 Oxidation (P)	0.00400400000400.0
Collagen alpha-1(I) chain OS=Gallus gallus GN=COL1A1 PE=1 SV=3	6494	1138	476	89	58	65.3	Gallus gallus	1	0	672.826	1343.64	0.0017	960	973	0	48.6	GFPGLPGPSGEPGK	3 Oxidation (P)	0.00400400000400.0
Collagen alpha-1(I) chain OS=Gallus gallus GN=COL1A1 PE=1 SV=3	6494	1138	476	89	58	65.3	Gallus gallus	1	0	672.826	1343.64	0.0019	960	973	0	18.87	GFPGLPGPSGEPGK	3 Oxidation (P)	0.00400400000400.0
Collagen alpha-1(I) chain OS=Gallus gallus GN=COL1A1 PE=1 SV=3	6494	1138	476	89	58	65.3	Gallus gallus	1	0	672.826	1343.64	0.0019	960	973	0	18.31	GFPGLPGPSGEPGK	3 Oxidation (P)	0.00400004000400.0
Collagen alpha-1(I) chain OS=Gallus gallus GN=COL1A1 PE=1 SV=3	6494	1138	476	89	58	65.3	Gallus gallus	1	0	672.826	1343.64	0.0021	960	973	0	11.84	GFPGLPGPSGEPGK	3 Oxidation (P)	0.00400404000000.0
Collagen alpha-1(I) chain OS=Gallus gallus GN=COL1A1 PE=1 SV=3	6494	1138	476	89	58	65.3	Gallus gallus	1	0	672.826	1343.64	0.0021	960	973	0	13.57	GFPGLPGPSGEPGK	3 Oxidation (P)	0.00400400000400.0
Collagen alpha-1(I) chain OS=Gallus gallus GN=COL1A1 PE=1 SV=3	6494	1138	476	89	58	65.3	Gallus gallus	1	0	672.826	1343.64	0.0021	960	973	0	14.4	GFPGLPGPSGEPGK	3 Oxidation (P)	0.00400004000400.0
Collagen alpha-1(I) chain OS=Gallus gallus GN=COL1A1 PE=1 SV=3	6494	1138	476	89	58	65.3	Gallus gallus	1	0	672.826	1343.64	0.0023	960	973	0	18.13	GFPGLPGPSGEPGK	3 Oxidation (P)	0.00400004000400.0
Collagen alpha-1(I) chain OS=Gallus gallus GN=COL1A1 PE=1 SV=3	6494	1138	476	89	58	65.3	Gallus gallus	1	0	672.826	1343.64	0.0025	960	973	0	11.61	GFPGLPGPSGEPGK	3 Oxidation (P)	0.00400004000400.0
Collagen alpha-1(I) chain OS=Gallus gallus GN=COL1A1 PE=1 SV=3	6494	1138	476	89	58	65.3	Gallus gallus	1	0	672.827	1343.64	0.0027	960	973	0	11.59	GFPGLPGPSGEPGK	3 Oxidation (P)	0.00400004000400.0
Collagen alpha-1(I) chain OS=Gallus gallus GN=COL1A1 PE=1 SV=3	6494	1138	476	89	58	65.3	Gallus gallus	1	0	672.827	1343.64	0.0027	960	973	0	24.61	GFPGLPGPSGEPGK	3 Oxidation (P)	0.00400400000400.0
Collagen alpha-1(I) chain OS=Gallus gallus GN=COL1A1 PE=1 SV=3	6494	1138	476	89	58	65.3	Gallus gallus	1	0	672.827	1343.64	0.0033	960	973	0	1.83	GFPGLPGPSGEPGK	Oxidation (K); 2 Oxidation (P)	0.00400004000002.0
Collagen alpha-1(I) chain OS=Gallus gallus GN=COL1A1 PE=1 SV=3	6494	1138	476	89	58	65.3	Gallus gallus	1	0	672.827	1343.64	0.0037	960	973	0	20.45	GFPGLPGPSGEPGK	3 Oxidation (P)	0.00400004000400.0
Collagen alpha-1(I) chain OS=Gallus gallus GN=COL1A1 PE=1 SV=3	6494	1138	476	89	58	65.3	Gallus gallus	1	1	697.337	1392.66	-0.0037	462	476	0	14.27	GEPGPAGLPGPAGER	2 Oxidation (P)	0.000000004040000.0
Collagen alpha-1(I) chain OS=Gallus gallus GN=COL1A1 PE=1 SV=3	6494	1138	476	89	58	65.3	Gallus gallus	1	1	697.338	1392.66	-0.0019	462	476	0	9.32	GEPGPAGLPGPAGER	2 Oxidation (P)	0.000000004040000.0
Collagen alpha-1(I) chain OS=Gallus gallus GN=COL1A1 PE=1 SV=3	6494	1138	476	89	58	65.3	Gallus gallus	1	1	465.228	1392.66	-0.0018	462	476	0	26.9	GEPGPAGLPGPAGER	2 Oxidation (P)	0.000040004000000.0
Collagen alpha-1(I) chain OS=Gallus gallus GN=COL1A1 PE=1 SV=3	6494	1138	476	89	58	65.3	Gallus gallus	1	1	697.338	1392.66	-0.0011	462	476	0	22.82	GEPGPAGLPGPAGER	2 Oxidation (P)	0.004000000040000.0
Collagen alpha-1(I) chain OS=Gallus gallus GN=COL1A1 PE=1 SV=3	6494	1138	476	89	58	65.3	Gallus gallus	1	1	697.339	1392.66	-0.0003	462	476	0	8.21	GEPGPAGLPGPAGER	2 Oxidation (P)	0.004000004000000.0
Collagen alpha-1(I) chain OS=Gallus gallus GN=COL1A1 PE=1 SV=3	6494	1138	476	89	58	65.3	Gallus gallus	1	1	697.339	1392.66	-0.0001	462	476	0	11.98	GEPGPAGLPGPAGER	2 Oxidation (P)	0.004000004000000.0
Collagen alpha-1(I) chain OS=Gallus gallus GN=COL1A1 PE=1 SV=3	6494	1138	476	89	58	65.3	Gallus gallus	1	1	697.339	1392.66	0.0001	462	476	0	6.42	GEPGPAGLPGPAGER	2 Oxidation (P)	0.000000004040000.0
Collagen alpha-1(I) chain OS=Gallus gallus GN=COL1A1 PE=1 SV=3	6494	1138	476	89	58	65.3	Gallus gallus	1	1	697.339	1392.66	0.0003	462	476	0	24.51	GEPGPAGLPGPAGER	2 Oxidation (P)	0.004000000040000.0
Collagen alpha-1(I) chain OS=Gallus gallus GN=COL1A1 PE=1 SV=3	6494	1138	476	89	58	65.3	Gallus gallus	1	1	697.339	1392.66	0.0005	462	476	0	9.07	GEPGPAGLPGPAGER	2 Oxidation (P)	0.004000000040000.0
Collagen alpha-1(I) chain OS=Gallus gallus GN=COL1A1 PE=1 SV=3	6494	1138	476	89	58	65.3	Gallus gallus	1	1	697.339	1392.66	0.0005	462	476	0	49.43	GEPGPAGLPGPAGER	2 Oxidation (P)	0.004000004000000.0
Collagen alpha-1(I) chain OS=Gallus gallus GN=COL1A1 PE=1 SV=3	6494	1138	476	89	58	65.3	Gallus gallus	1	1	697.339	1392.66	0.0005	462	476	0	15.74	GEPGPAGLPGPAGER	2 Oxidation (P)	0.004000004000000.0
Collagen alpha-1(I) chain OS=Gallus gallus GN=COL1A1 PE=1 SV=3	6494	1138	476	89	58	65.3	Gallus gallus	1	1	697.339	1392.66	0.0005	462	476	0	23.38	GEPGPAGLPGPAGER	2 Oxidation (P)	0.004000004000000.0
Collagen alpha-1(I) chain OS=Gallus gallus GN=COL1A1 PE=1 SV=3	6494	1138	476	89	58	65.3	Gallus gallus	1	1	697.339	1392.66	0.0005	462	476	0	11.75	GEPGPAGLPGPAGER	2 Oxidation (P)	0.004000000040000.0
Collagen alpha-1(I) chain OS=Gallus gallus GN=COL1A1 PE=1 SV=3	6494	1138	476	89	58	65.3	Gallus gallus	1	1	697.339	1392.66	0.0005	462	476	0	4.79	GEPGPAGLPGPAGER	2 Oxidation (P)	0.004000000040000.0
Collagen alpha-1(I) chain OS=Gallus gallus GN=COL1A1 PE=1 SV=3	6494	1138	476	89	58	65.3	Gallus gallus	1	1	697.339	1392.66	0.0009	462	476	0	22.33	GEPGPAGLPGPAGER	2 Oxidation (P)	0.004000004000000.0
Collagen alpha-1(I) chain OS=Gallus gallus GN=COL1A1 PE=1 SV=3	6494	1138	476	89	58	65.3	Gallus gallus	1	1	697.339	1392.66	0.0009	462	476	0	15.95	GEPGPAGLPGPAGER	2 Oxidation (P)	0.004000004000000.0
Collagen alpha-1(I) chain OS=Gallus gallus GN=COL1A1 PE=1 SV=3	6494	1138	476	89	58	65.3	Gallus gallus	1	1	697.339	1392.66	0.0009	462	476	0	9.89	GEPGPAGLPGPAGER	2 Oxidation (P)	0.004000000040000.0
Collagen alpha-1(I) chain OS=Gallus gallus GN=COL1A1 PE=1 SV=3	6494	1138	476	89	58	65.3	Gallus gallus	1	1	697.34	1392.66	0.0011	462	476	0	18.29	GEPGPAGLPGPAGER	2 Oxidation (P)	0.004000000040000.0
Collagen alpha-1(I) chain OS=Gallus gallus GN=COL1A1 PE=1 SV=3	6494	1138	476	89	58	65.3	Gallus gallus	1	1	697.34	1392.66	0.0013	462	476	0	7.48	GEPGPAGLPGPAGER	2 Oxidation (P)	0.000000004040000.0
Collagen alpha-1(I) chain OS=Gallus gallus GN=COL1A1 PE=1 SV=3	6494	1138	476	89	58	65.3	Gallus gallus	1	1	697.34	1392.66	0.0015	462	476	0	8.34	GEPGPAGLPGPAGER	2 Oxidation (P)	0.004000004000000.0
Collagen alpha-1(I) chain OS=Gallus gallus GN=COL1A1 PE=1 SV=3	6494	1138	476	89	58	65.3	Gallus gallus	1	1	697.34	1392.66	0.0017	462	476	0	14.13	GEPGPAGLPGPAGER	2 Oxidation (P)	0.004000004000000.0
Collagen alpha-1(I) chain OS=Gallus gallus GN=COL1A1 PE=1 SV=3	6494	1138	476	89	58	65.3	Gallus gallus	1	1	697.34	1392.66	0.0017	462	476	0	25.49	GEPGPAGLPGPAGER	2 Oxidation (P)	0.004000004000000.0
Collagen alpha-1(I) chain OS=Gallus gallus GN=COL1A1 PE=1 SV=3	6494	1138	476	89	58	65.3	Gallus gallus	1	1	697.34	1392.67	0.0021	462	476	0	9.45	GEPGPAGLPGPAGER	2 Oxidation (P)	0.004000004000000.0
Collagen alpha-1(I) chain OS=Gallus gallus GN=COL1A1 PE=1 SV=3	6494	1138	476	89	58	65.3	Gallus gallus	1	1	697.34	1392.67	0.0025	462	476	0	45.61	GEPGPAGLPGPAGER	2 Oxidation (P)	0.004000004000000.0
Collagen alpha-1(I) chain OS=Gallus gallus GN=COL1A1 PE=1 SV=3	6494	1138	476	89	58	65.3	Gallus gallus	1	1	697.341	1392.67	0.0031	462	476	0	25	GEPGPAGLPGPAGER	2 Oxidation (P)	0.004000000040000.0
Collagen alpha-1(I) chain OS=Gallus gallus GN=COL1A1 PE=1 SV=3	6494	1138	476	89	58	65.3	Gallus gallus	1	1	697.341	1392.67	0.0033	462	476	0	15.6	GEPGPAGLPGPAGER	2 Oxidation (P)	0.004000000040000.0
Collagen alpha-1(I) chain OS=Gallus gallus GN=COL1A1 PE=1 SV=3	6494	1138	476	89	58	65.3	Gallus gallus	1	1	697.341	1392.67	0.0035	462	476	0	22.5	GEPGPAGLPGPAGER	2 Oxidation (P)	0.004000004000000.0
Collagen alpha-1(I) chain OS=Gallus gallus GN=COL1A1 PE=1 SV=3	6494	1138	476	89	58	65.3	Gallus gallus	1	1	697.341	1392.67	0.0035	462	476	0	11.08	GEPGPAGLPGPAGER	2 Oxidation (P)	0.004000000040000.0
Collagen alpha-1(I) chain OS=Gallus gallus GN=COL1A1 PE=1 SV=3	6494	1138	476	89	58	65.3	Gallus gallus	1	1	697.341	1392.67	0.0043	462	476	0	47.35	GEPGPAGLPGPAGER	2 Oxidation (P)	0.004000004000000.0
Collagen alpha-1(I) chain OS=Gallus gallus GN=COL1A1 PE=1 SV=3	6494	1138	476	89	58	65.3	Gallus gallus	1	1	697.341	1392.67	0.0043	462	476	0	3.53	GEPGPAGLPGPAGER	2 Oxidation (P)	0.000040000040000.0
Collagen alpha-1(I) chain OS=Gallus gallus GN=COL1A1 PE=1 SV=3	6494	1138	476	89	58	65.3	Gallus gallus	1	1	697.341	1392.67	0.0047	462	476	0	12	GEPGPAGLPGPAGER	2 Oxidation (P)	0.004000000040000.0
Collagen alpha-1(I) chain OS=Gallus gallus GN=COL1A1 PE=1 SV=3	6494	1138	476	89	58	65.3	Gallus gallus	1	1	697.342	1392.67	0.0053	462	476	0	9.63	GEPGPAGLPGPAGER	2 Oxidation (P)	0.004000000040000.0
Collagen alpha-1(I) chain OS=Gallus gallus GN=COL1A1 PE=1 SV=3	6494	1138	476	89	58	65.3	Gallus gallus	1	1	697.855	1393.69	-0.0004	495	509	1	36.57	GPPGERGSPGAVGPK	2 Oxidation (P)	0.004000004000000.0
Collagen alpha-1(I) chain OS=Gallus gallus GN=COL1A1 PE=1 SV=3	6494	1138	476	89	58	65.3	Gallus gallus	1	1	705.338	1408.66	0.0028	462	476	0	11.2	GEPGPAGLPGPAGER	3 Oxidation (P)	0.004040004000000.0
Collagen alpha-1(I) chain OS=Gallus gallus GN=COL1A1 PE=1 SV=3	6494	1138	476	89	58	65.3	Gallus gallus	1	1	705.338	1408.66	0.0038	462	476	0	7.91	GEPGPAGLPGPAGER	3 Oxidation (P)	0.004000004040000.0
Collagen alpha-1(I) chain OS=Gallus gallus GN=COL1A1 PE=1 SV=3	6494	1138	476	89	58	65.3	Gallus gallus	1	1	705.339	1408.66	0.0054	462	476	0	15.44	GEPGPAGLPGPAGER	3 Oxidation (P)	0.004040004000000.0
Collagen alpha-1(I) chain OS=Gallus gallus GN=COL1A1 PE=1 SV=3	6494	1138	476	89	58	65.3	Gallus gallus	1	0	722.352	1442.69	-0.0002	855	871	0	79.07	GSAGPPGATGFPGAAGR	Oxidation (P)	0.00000400000000000.0
Collagen alpha-1(I) chain OS=Gallus gallus GN=COL1A1 PE=1 SV=3	6494	1138	476	89	58	65.3	Gallus gallus	1	0	722.355	1442.7	0.0052	855	871	0	80.09	GSAGPPGATGFPGAAGR	Oxidation (P)	0.00000000000400000.0
Collagen alpha-1(I) chain OS=Gallus gallus GN=COL1A1 PE=1 SV=3	6494	1138	476	89	58	65.3	Gallus gallus	1	0	487.235	1458.68	-0.0017	855	871	0	38.08	GSAGPPGATGFPGAAGR	2 Oxidation (P)	0.00000400000400000.0
Collagen alpha-1(I) chain OS=Gallus gallus GN=COL1A1 PE=1 SV=3	6494	1138	476	89	58	65.3	Gallus gallus	1	0	730.349	1458.68	-0.0011	855	871	0	53.35	GSAGPPGATGFPGAAGR	2 Oxidation (P)	0.00000400000400000.0
Collagen alpha-1(I) chain OS=Gallus gallus GN=COL1A1 PE=1 SV=3	6494	1138	476	89	58	65.3	Gallus gallus	1	0	730.35	1458.68	-0.0007	855	871	0	42.34	GSAGPPGATGFPGAAGR	2 Oxidation (P)	0.00000400000400000.0
Collagen alpha-1(I) chain OS=Gallus gallus GN=COL1A1 PE=1 SV=3	6494	1138	476	89	58	65.3	Gallus gallus	1	0	730.35	1458.68	-0.0005	855	871	0	29.19	GSAGPPGATGFPGAAGR	2 Oxidation (P)	0.00000400000400000.0
Collagen alpha-1(I) chain OS=Gallus gallus GN=COL1A1 PE=1 SV=3	6494	1138	476	89	58	65.3	Gallus gallus	1	0	730.35	1458.68	-0.0005	855	871	0	58.24	GSAGPPGATGFPGAAGR	2 Oxidation (P)	0.00000400000400000.0
Collagen alpha-1(I) chain OS=Gallus gallus GN=COL1A1 PE=1 SV=3	6494	1138	476	89	58	65.3	Gallus gallus	1	0	730.35	1458.68	-0.0003	855	871	0	60.68	GSAGPPGATGFPGAAGR	2 Oxidation (P)	0.00000400000400000.0
Collagen alpha-1(I) chain OS=Gallus gallus GN=COL1A1 PE=1 SV=3	6494	1138	476	89	58	65.3	Gallus gallus	1	0	730.35	1458.68	-0.0003	855	871	0	82.36	GSAGPPGATGFPGAAGR	2 Oxidation (P)	0.00000400000400000.0
Collagen alpha-1(I) chain OS=Gallus gallus GN=COL1A1 PE=1 SV=3	6494	1138	476	89	58	65.3	Gallus gallus	1	0	487.236	1458.68	-0.0002	855	871	0	40.1	GSAGPPGATGFPGAAGR	2 Oxidation (P)	0.00000400000400000.0
Collagen alpha-1(I) chain OS=Gallus gallus GN=COL1A1 PE=1 SV=3	6494	1138	476	89	58	65.3	Gallus gallus	1	0	730.35	1458.68	-0.0001	855	871	0	11.77	GSAGPPGATGFPGAAGR	2 Oxidation (P)	0.00000400000400000.0
Collagen alpha-1(I) chain OS=Gallus gallus GN=COL1A1 PE=1 SV=3	6494	1138	476	89	58	65.3	Gallus gallus	1	0	730.35	1458.69	0.0001	855	871	0	81.5	GSAGPPGATGFPGAAGR	2 Oxidation (P)	0.00000400000400000.0
Collagen alpha-1(I) chain OS=Gallus gallus GN=COL1A1 PE=1 SV=3	6494	1138	476	89	58	65.3	Gallus gallus	1	0	730.35	1458.69	0.0001	855	871	0	85.02	GSAGPPGATGFPGAAGR	2 Oxidation (P)	0.00000400000400000.0
Collagen alpha-1(I) chain OS=Gallus gallus GN=COL1A1 PE=1 SV=3	6494	1138	476	89	58	65.3	Gallus gallus	1	0	730.35	1458.69	0.0001	855	871	0	41.49	GSAGPPGATGFPGAAGR	2 Oxidation (P)	0.00000400000400000.0
Collagen alpha-1(I) chain OS=Gallus gallus GN=COL1A1 PE=1 SV=3	6494	1138	476	89	58	65.3	Gallus gallus	1	0	487.236	1458.69	0.0001	855	871	0	7.94	GSAGPPGATGFPGAAGR	2 Oxidation (P)	0.00000400000400000.0
Collagen alpha-1(I) chain OS=Gallus gallus GN=COL1A1 PE=1 SV=3	6494	1138	476	89	58	65.3	Gallus gallus	1	0	730.35	1458.69	0.0003	855	871	0	83.64	GSAGPPGATGFPGAAGR	2 Oxidation (P)	0.00000400000400000.0
Collagen alpha-1(I) chain OS=Gallus gallus GN=COL1A1 PE=1 SV=3	6494	1138	476	89	58	65.3	Gallus gallus	1	0	730.35	1458.69	0.0003	855	871	0	51.91	GSAGPPGATGFPGAAGR	2 Oxidation (P)	0.00000400000400000.0
Collagen alpha-1(I) chain OS=Gallus gallus GN=COL1A1 PE=1 SV=3	6494	1138	476	89	58	65.3	Gallus gallus	1	0	730.35	1458.69	0.0003	855	871	0	62.79	GSAGPPGATGFPGAAGR	2 Oxidation (P)	0.00000400000400000.0
Collagen alpha-1(I) chain OS=Gallus gallus GN=COL1A1 PE=1 SV=3	6494	1138	476	89	58	65.3	Gallus gallus	1	0	730.35	1458.69	0.0003	855	871	0	69.39	GSAGPPGATGFPGAAGR	2 Oxidation (P)	0.00000400000400000.0
Collagen alpha-1(I) chain OS=Gallus gallus GN=COL1A1 PE=1 SV=3	6494	1138	476	89	58	65.3	Gallus gallus	1	0	487.236	1458.69	0.0004	855	871	0	61.04	GSAGPPGATGFPGAAGR	2 Oxidation (P)	0.00000400000400000.0
Collagen alpha-1(I) chain OS=Gallus gallus GN=COL1A1 PE=1 SV=3	6494	1138	476	89	58	65.3	Gallus gallus	1	0	730.35	1458.69	0.0007	855	871	0	73.31	GSAGPPGATGFPGAAGR	2 Oxidation (P)	0.00000400000400000.0
Collagen alpha-1(I) chain OS=Gallus gallus GN=COL1A1 PE=1 SV=3	6494	1138	476	89	58	65.3	Gallus gallus	1	0	730.35	1458.69	0.0007	855	871	0	50.84	GSAGPPGATGFPGAAGR	2 Oxidation (P)	0.00000400000400000.0
Collagen alpha-1(I) chain OS=Gallus gallus GN=COL1A1 PE=1 SV=3	6494	1138	476	89	58	65.3	Gallus gallus	1	0	730.35	1458.69	0.0009	855	871	0	67.61	GSAGPPGATGFPGAAGR	2 Oxidation (P)	0.00000400000400000.0
Collagen alpha-1(I) chain OS=Gallus gallus GN=COL1A1 PE=1 SV=3	6494	1138	476	89	58	65.3	Gallus gallus	1	0	730.35	1458.69	0.0009	855	871	0	70.55	GSAGPPGATGFPGAAGR	2 Oxidation (P)	0.00000400000400000.0
Collagen alpha-1(I) chain OS=Gallus gallus GN=COL1A1 PE=1 SV=3	6494	1138	476	89	58	65.3	Gallus gallus	1	0	730.35	1458.69	0.0009	855	871	0	30.94	GSAGPPGATGFPGAAGR	2 Oxidation (P)	0.00000400000400000.0
Collagen alpha-1(I) chain OS=Gallus gallus GN=COL1A1 PE=1 SV=3	6494	1138	476	89	58	65.3	Gallus gallus	1	0	730.35	1458.69	0.0009	855	871	0	66.71	GSAGPPGATGFPGAAGR	2 Oxidation (P)	0.00000400000400000.0
Collagen alpha-1(I) chain OS=Gallus gallus GN=COL1A1 PE=1 SV=3	6494	1138	476	89	58	65.3	Gallus gallus	1	0	730.35	1458.69	0.0009	855	871	0	27.39	GSAGPPGATGFPGAAGR	2 Oxidation (P)	0.00000400000400000.0
Collagen alpha-1(I) chain OS=Gallus gallus GN=COL1A1 PE=1 SV=3	6494	1138	476	89	58	65.3	Gallus gallus	1	0	730.35	1458.69	0.0009	855	871	0	41.64	GSAGPPGATGFPGAAGR	2 Oxidation (P)	0.00000400000400000.0
Collagen alpha-1(I) chain OS=Gallus gallus GN=COL1A1 PE=1 SV=3	6494	1138	476	89	58	65.3	Gallus gallus	1	0	487.236	1458.69	0.001	855	871	0	6.07	GSAGPPGATGFPGAAGR	2 Oxidation (P)	0.00000400000400000.0
Collagen alpha-1(I) chain OS=Gallus gallus GN=COL1A1 PE=1 SV=3	6494	1138	476	89	58	65.3	Gallus gallus	1	0	730.35	1458.69	0.0011	855	871	0	27.98	GSAGPPGATGFPGAAGR	2 Oxidation (P)	0.00000400000400000.0
Collagen alpha-1(I) chain OS=Gallus gallus GN=COL1A1 PE=1 SV=3	6494	1138	476	89	58	65.3	Gallus gallus	1	0	730.351	1458.69	0.0013	855	871	0	61.85	GSAGPPGATGFPGAAGR	2 Oxidation (P)	0.00000400000400000.0
Collagen alpha-1(I) chain OS=Gallus gallus GN=COL1A1 PE=1 SV=3	6494	1138	476	89	58	65.3	Gallus gallus	1	0	730.351	1458.69	0.0013	855	871	0	95.65	GSAGPPGATGFPGAAGR	2 Oxidation (P)	0.00000400000400000.0
Collagen alpha-1(I) chain OS=Gallus gallus GN=COL1A1 PE=1 SV=3	6494	1138	476	89	58	65.3	Gallus gallus	1	0	730.351	1458.69	0.0013	855	871	0	40.8	GSAGPPGATGFPGAAGR	2 Oxidation (P)	0.00000400000400000.0
Collagen alpha-1(I) chain OS=Gallus gallus GN=COL1A1 PE=1 SV=3	6494	1138	476	89	58	65.3	Gallus gallus	1	0	730.351	1458.69	0.0013	855	871	0	51.79	GSAGPPGATGFPGAAGR	2 Oxidation (P)	0.00000400000400000.0
Collagen alpha-1(I) chain OS=Gallus gallus GN=COL1A1 PE=1 SV=3	6494	1138	476	89	58	65.3	Gallus gallus	1	0	730.351	1458.69	0.0015	855	871	0	64.62	GSAGPPGATGFPGAAGR	2 Oxidation (P)	0.00000400000400000.0
Collagen alpha-1(I) chain OS=Gallus gallus GN=COL1A1 PE=1 SV=3	6494	1138	476	89	58	65.3	Gallus gallus	1	0	730.351	1458.69	0.0015	855	871	0	92.08	GSAGPPGATGFPGAAGR	2 Oxidation (P)	0.00000400000400000.0
Collagen alpha-1(I) chain OS=Gallus gallus GN=COL1A1 PE=1 SV=3	6494	1138	476	89	58	65.3	Gallus gallus	1	0	730.351	1458.69	0.0015	855	871	0	59.64	GSAGPPGATGFPGAAGR	2 Oxidation (P)	0.00000400000400000.0
Collagen alpha-1(I) chain OS=Gallus gallus GN=COL1A1 PE=1 SV=3	6494	1138	476	89	58	65.3	Gallus gallus	1	0	730.351	1458.69	0.0015	855	871	0	70.03	GSAGPPGATGFPGAAGR	2 Oxidation (P)	0.00000400000400000.0
Collagen alpha-1(I) chain OS=Gallus gallus GN=COL1A1 PE=1 SV=3	6494	1138	476	89	58	65.3	Gallus gallus	1	0	730.351	1458.69	0.0017	855	871	0	93.98	GSAGPPGATGFPGAAGR	2 Oxidation (P)	0.00000400000400000.0
Collagen alpha-1(I) chain OS=Gallus gallus GN=COL1A1 PE=1 SV=3	6494	1138	476	89	58	65.3	Gallus gallus	1	0	730.351	1458.69	0.0017	855	871	0	59.64	GSAGPPGATGFPGAAGR	2 Oxidation (P)	0.00000400000400000.0
Collagen alpha-1(I) chain OS=Gallus gallus GN=COL1A1 PE=1 SV=3	6494	1138	476	89	58	65.3	Gallus gallus	1	0	730.351	1458.69	0.0019	855	871	0	46.37	GSAGPPGATGFPGAAGR	2 Oxidation (P)	0.00000400000400000.0
Collagen alpha-1(I) chain OS=Gallus gallus GN=COL1A1 PE=1 SV=3	6494	1138	476	89	58	65.3	Gallus gallus	1	0	730.351	1458.69	0.0021	855	871	0	55.58	GSAGPPGATGFPGAAGR	2 Oxidation (P)	0.00000400000400000.0
Collagen alpha-1(I) chain OS=Gallus gallus GN=COL1A1 PE=1 SV=3	6494	1138	476	89	58	65.3	Gallus gallus	1	0	730.351	1458.69	0.0021	855	871	0	70.38	GSAGPPGATGFPGAAGR	2 Oxidation (P)	0.00000400000400000.0
Collagen alpha-1(I) chain OS=Gallus gallus GN=COL1A1 PE=1 SV=3	6494	1138	476	89	58	65.3	Gallus gallus	1	0	730.351	1458.69	0.0021	855	871	0	73.28	GSAGPPGATGFPGAAGR	2 Oxidation (P)	0.00000400000400000.0
Collagen alpha-1(I) chain OS=Gallus gallus GN=COL1A1 PE=1 SV=3	6494	1138	476	89	58	65.3	Gallus gallus	1	0	730.351	1458.69	0.0021	855	871	0	58.93	GSAGPPGATGFPGAAGR	2 Oxidation (P)	0.00000400000400000.0
Collagen alpha-1(I) chain OS=Gallus gallus GN=COL1A1 PE=1 SV=3	6494	1138	476	89	58	65.3	Gallus gallus	1	0	730.351	1458.69	0.0023	855	871	0	59.46	GSAGPPGATGFPGAAGR	2 Oxidation (P)	0.00000400000400000.0
Collagen alpha-1(I) chain OS=Gallus gallus GN=COL1A1 PE=1 SV=3	6494	1138	476	89	58	65.3	Gallus gallus	1	0	730.351	1458.69	0.0023	855	871	0	56.01	GSAGPPGATGFPGAAGR	2 Oxidation (P)	0.00000400000400000.0
Collagen alpha-1(I) chain OS=Gallus gallus GN=COL1A1 PE=1 SV=3	6494	1138	476	89	58	65.3	Gallus gallus	1	0	730.351	1458.69	0.0025	855	871	0	84.54	GSAGPPGATGFPGAAGR	2 Oxidation (P)	0.00000400000400000.0
Collagen alpha-1(I) chain OS=Gallus gallus GN=COL1A1 PE=1 SV=3	6494	1138	476	89	58	65.3	Gallus gallus	1	0	487.236	1458.69	0.0025	855	871	0	2.37	GSAGPPGATGFPGAAGR	2 Oxidation (P)	0.00000400000400000.0
Collagen alpha-1(I) chain OS=Gallus gallus GN=COL1A1 PE=1 SV=3	6494	1138	476	89	58	65.3	Gallus gallus	1	0	730.351	1458.69	0.0027	855	871	0	38.08	GSAGPPGATGFPGAAGR	2 Oxidation (P)	0.00000400000400000.0
Collagen alpha-1(I) chain OS=Gallus gallus GN=COL1A1 PE=1 SV=3	6494	1138	476	89	58	65.3	Gallus gallus	1	0	730.351	1458.69	0.0029	855	871	0	61.28	GSAGPPGATGFPGAAGR	2 Oxidation (P)	0.00000400000400000.0
Collagen alpha-1(I) chain OS=Gallus gallus GN=COL1A1 PE=1 SV=3	6494	1138	476	89	58	65.3	Gallus gallus	1	0	730.351	1458.69	0.0033	855	871	0	76	GSAGPPGATGFPGAAGR	2 Oxidation (P)	0.00000400000400000.0
Collagen alpha-1(I) chain OS=Gallus gallus GN=COL1A1 PE=1 SV=3	6494	1138	476	89	58	65.3	Gallus gallus	1	0	730.352	1458.69	0.0035	855	871	0	35.14	GSAGPPGATGFPGAAGR	2 Oxidation (P)	0.00000400000400000.0
Collagen alpha-1(I) chain OS=Gallus gallus GN=COL1A1 PE=1 SV=3	6494	1138	476	89	58	65.3	Gallus gallus	1	0	730.352	1458.69	0.0035	855	871	0	64.19	GSAGPPGATGFPGAAGR	2 Oxidation (P)	0.00000400000400000.0
Collagen alpha-1(I) chain OS=Gallus gallus GN=COL1A1 PE=1 SV=3	6494	1138	476	89	58	65.3	Gallus gallus	1	0	730.353	1458.69	0.0055	855	871	0	46.28	GSAGPPGATGFPGAAGR	2 Oxidation (P)	0.00000400000400000.0
Collagen alpha-1(I) chain OS=Gallus gallus GN=COL1A1 PE=1 SV=3	6494	1138	476	89	58	65.3	Gallus gallus	1	0	730.353	1458.69	0.0063	855	871	0	64.47	GSAGPPGATGFPGAAGR	2 Oxidation (P)	0.00000400000400000.0
Collagen alpha-1(I) chain OS=Gallus gallus GN=COL1A1 PE=1 SV=3	6494	1138	476	89	58	65.3	Gallus gallus	1	0	738.35	1474.69	0.0055	855	871	0	19.95	GSAGPPGATGFPGAAGR	3 Oxidation (P)	0.00004400000400000.0
Collagen alpha-1(I) chain OS=Gallus gallus GN=COL1A1 PE=1 SV=3	6494	1138	476	89	58	65.3	Gallus gallus	1	1	744.853	1487.69	0.0014	908	923	0	34.36	PGEPGPAGPPGPPGEK	3 Oxidation (P)	0.4000000000044000.0
Collagen alpha-1(I) chain OS=Gallus gallus GN=COL1A1 PE=1 SV=3	6494	1138	476	89	58	65.3	Gallus gallus	1	0	757.41	1512.81	0.0004	1142	1157	0	16.76	DGLNGLPGPIGPPGPR
Collagen alpha-1(I) chain OS=Gallus gallus GN=COL1A1 PE=1 SV=3	6494	1138	476	89	58	65.3	Gallus gallus	1	0	757.902	1513.79	-0.0002	1142	1157	0	8.56	DGLNGLPGPIGPPGPR	Deamidated (NQ)	0.0001000000000000.0
Collagen alpha-1(I) chain OS=Gallus gallus GN=COL1A1 PE=1 SV=3	6494	1138	476	89	58	65.3	Gallus gallus	1	0	757.902	1513.79	0	1142	1157	0	35.88	DGLNGLPGPIGPPGPR	Deamidated (NQ)	0.0001000000000000.0
Collagen alpha-1(I) chain OS=Gallus gallus GN=COL1A1 PE=1 SV=3	6494	1138	476	89	58	65.3	Gallus gallus	1	0	765.408	1528.8	0.0012	1142	1157	0	16.72	DGLNGLPGPIGPPGPR	Oxidation (P)	0.0000004000000000.0
Collagen alpha-1(I) chain OS=Gallus gallus GN=COL1A1 PE=1 SV=3	6494	1138	476	89	58	65.3	Gallus gallus	1	0	765.899	1529.78	-0.0012	1142	1157	0	15.54	DGLNGLPGPIGPPGPR	Deamidated (NQ); Oxidation (P)	0.0001004000000000.0
Collagen alpha-1(I) chain OS=Gallus gallus GN=COL1A1 PE=1 SV=3	6494	1138	476	89	58	65.3	Gallus gallus	1	0	765.9	1529.79	0.0026	1142	1157	0	30.38	DGLNGLPGPIGPPGPR	Deamidated (NQ); Oxidation (P)	0.0001004000000000.0
Collagen alpha-1(I) chain OS=Gallus gallus GN=COL1A1 PE=1 SV=3	6494	1138	476	89	58	65.3	Gallus gallus	1	0	765.901	1529.79	0.0032	1142	1157	0	23.12	DGLNGLPGPIGPPGPR	Deamidated (NQ); Oxidation (P)	0.0001000000040000.0
Collagen alpha-1(I) chain OS=Gallus gallus GN=COL1A1 PE=1 SV=3	6494	1138	476	89	58	65.3	Gallus gallus	1	1	766.875	1531.74	-0.0015	1056	1073	0	21.66	GETGPAGPAGPPGPAGAR	Oxidation (P)	0.000000000004000000.0
Collagen alpha-1(I) chain OS=Gallus gallus GN=COL1A1 PE=1 SV=3	6494	1138	476	89	58	65.3	Gallus gallus	1	1	766.877	1531.74	0.0011	1056	1073	0	52.73	GETGPAGPAGPPGPAGAR	Oxidation (P)	0.000000000004000000.0
Collagen alpha-1(I) chain OS=Gallus gallus GN=COL1A1 PE=1 SV=3	6494	1138	476	89	58	65.3	Gallus gallus	1	1	511.587	1531.74	0.0018	1056	1073	0	22.61	GETGPAGPAGPPGPAGAR	Oxidation (P)	0.000000000000040000.0
Collagen alpha-1(I) chain OS=Gallus gallus GN=COL1A1 PE=1 SV=3	6494	1138	476	89	58	65.3	Gallus gallus	1	1	766.877	1531.74	0.0021	1056	1073	0	84.45	GETGPAGPAGPPGPAGAR	Oxidation (P)	0.000000000004000000.0
Collagen alpha-1(I) chain OS=Gallus gallus GN=COL1A1 PE=1 SV=3	6494	1138	476	89	58	65.3	Gallus gallus	1	1	770.899	1539.78	0.004	387	404	0	24.8	GATGAPGIAGAPGFPGAR	Oxidation (P)	0.000004000000000000.0
Collagen alpha-1(I) chain OS=Gallus gallus GN=COL1A1 PE=1 SV=3	6494	1138	476	89	58	65.3	Gallus gallus	1	0	773.405	1544.8	0.0017	1142	1157	0	45.1	DGLNGLPGPIGPPGPR	2 Oxidation (P)	0.0000000000044000.0
Collagen alpha-1(I) chain OS=Gallus gallus GN=COL1A1 PE=1 SV=3	6494	1138	476	89	58	65.3	Gallus gallus	1	0	773.405	1544.8	0.0017	1142	1157	0	24.53	DGLNGLPGPIGPPGPR	2 Oxidation (P)	0.0000004000000040.0
Collagen alpha-1(I) chain OS=Gallus gallus GN=COL1A1 PE=1 SV=3	6494	1138	476	89	58	65.3	Gallus gallus	1	0	773.896	1545.78	-0.0009	1142	1157	0	23.17	DGLNGLPGPIGPPGPR	Deamidated (NQ); 2 Oxidation (P)	0.0001000000004040.0
Collagen alpha-1(I) chain OS=Gallus gallus GN=COL1A1 PE=1 SV=3	6494	1138	476	89	58	65.3	Gallus gallus	1	0	773.896	1545.78	-0.0005	1142	1157	0	39.65	DGLNGLPGPIGPPGPR	Deamidated (NQ); 2 Oxidation (P)	0.0001000000004040.0
Collagen alpha-1(I) chain OS=Gallus gallus GN=COL1A1 PE=1 SV=3	6494	1138	476	89	58	65.3	Gallus gallus	1	0	773.898	1545.78	0.0017	1142	1157	0	30.41	DGLNGLPGPIGPPGPR	Deamidated (NQ); 2 Oxidation (P)	0.0001004000000040.0
Collagen alpha-1(I) chain OS=Gallus gallus GN=COL1A1 PE=1 SV=3	6494	1138	476	89	58	65.3	Gallus gallus	1	0	773.898	1545.78	0.0019	1142	1157	0	36.01	DGLNGLPGPIGPPGPR	Deamidated (NQ); 2 Oxidation (P)	0.0001000000004040.0
Collagen alpha-1(I) chain OS=Gallus gallus GN=COL1A1 PE=1 SV=3	6494	1138	476	89	58	65.3	Gallus gallus	1	0	516.268	1545.78	0.0019	1142	1157	0	25.73	DGLNGLPGPIGPPGPR	Deamidated (NQ); 2 Oxidation (P)	0.0001000000040040.0
Collagen alpha-1(I) chain OS=Gallus gallus GN=COL1A1 PE=1 SV=3	6494	1138	476	89	58	65.3	Gallus gallus	1	0	773.898	1545.78	0.0029	1142	1157	0	58.65	DGLNGLPGPIGPPGPR	Deamidated (NQ); 2 Oxidation (P)	0.0001000000004040.0
Collagen alpha-1(I) chain OS=Gallus gallus GN=COL1A1 PE=1 SV=3	6494	1138	476	89	58	65.3	Gallus gallus	1	1	774.874	1547.73	0	1056	1073	0	30.86	GETGPAGPAGPPGPAGAR	2 Oxidation (P)	0.000000040004000000.0
Collagen alpha-1(I) chain OS=Gallus gallus GN=COL1A1 PE=1 SV=3	6494	1138	476	89	58	65.3	Gallus gallus	1	1	778.895	1555.78	0.0017	387	404	0	37.33	GATGAPGIAGAPGFPGAR	2 Oxidation (P)	0.000004000004000000.0
Collagen alpha-1(I) chain OS=Gallus gallus GN=COL1A1 PE=1 SV=3	6494	1138	476	89	58	65.3	Gallus gallus	1	1	519.599	1555.78	0.002	387	404	0	6.25	GATGAPGIAGAPGFPGAR	2 Oxidation (P)	0.000004000004000000.0
Collagen alpha-1(I) chain OS=Gallus gallus GN=COL1A1 PE=1 SV=3	6494	1138	476	89	58	65.3	Gallus gallus	1	1	778.896	1555.78	0.0029	387	404	0	48.81	GATGAPGIAGAPGFPGAR	2 Oxidation (P)	0.000004000004000000.0
Collagen alpha-1(I) chain OS=Gallus gallus GN=COL1A1 PE=1 SV=3	6494	1138	476	89	58	65.3	Gallus gallus	1	0	521.27	1560.79	-0.0012	1142	1157	0	53.16	DGLNGLPGPIGPPGPR	3 Oxidation (P)	0.0000004000044000.0
Collagen alpha-1(I) chain OS=Gallus gallus GN=COL1A1 PE=1 SV=3	6494	1138	476	89	58	65.3	Gallus gallus	1	0	781.402	1560.79	0.0004	1142	1157	0	46.07	DGLNGLPGPIGPPGPR	3 Oxidation (P)	0.0000004000044000.0
Collagen alpha-1(I) chain OS=Gallus gallus GN=COL1A1 PE=1 SV=3	6494	1138	476	89	58	65.3	Gallus gallus	1	0	781.403	1560.79	0.0014	1142	1157	0	21.9	DGLNGLPGPIGPPGPR	3 Oxidation (P)	0.0000004000040040.0
Collagen alpha-1(I) chain OS=Gallus gallus GN=COL1A1 PE=1 SV=3	6494	1138	476	89	58	65.3	Gallus gallus	1	0	781.403	1560.79	0.0014	1142	1157	0	22.74	DGLNGLPGPIGPPGPR	3 Oxidation (P)	0.0000004000040040.0
Collagen alpha-1(I) chain OS=Gallus gallus GN=COL1A1 PE=1 SV=3	6494	1138	476	89	58	65.3	Gallus gallus	1	0	781.403	1560.79	0.002	1142	1157	0	32.08	DGLNGLPGPIGPPGPR	3 Oxidation (P)	0.0000004000040040.0
Collagen alpha-1(I) chain OS=Gallus gallus GN=COL1A1 PE=1 SV=3	6494	1138	476	89	58	65.3	Gallus gallus	1	0	781.403	1560.79	0.0024	1142	1157	0	21.21	DGLNGLPGPIGPPGPR	3 Oxidation (P)	0.0000000040044000.0
Collagen alpha-1(I) chain OS=Gallus gallus GN=COL1A1 PE=1 SV=3	6494	1138	476	89	58	65.3	Gallus gallus	1	0	781.404	1560.79	0.0034	1142	1157	0	40.3	DGLNGLPGPIGPPGPR	3 Oxidation (P)	0.0000004000004040.0
Collagen alpha-1(I) chain OS=Gallus gallus GN=COL1A1 PE=1 SV=3	6494	1138	476	89	58	65.3	Gallus gallus	1	0	781.893	1561.77	-0.003	1142	1157	0	42.01	DGLNGLPGPIGPPGPR	Deamidated (NQ); 3 Oxidation (P)	0.0001004000040040.0
Collagen alpha-1(I) chain OS=Gallus gallus GN=COL1A1 PE=1 SV=3	6494	1138	476	89	58	65.3	Gallus gallus	1	0	521.598	1561.77	-0.0021	1142	1157	0	70.1	DGLNGLPGPIGPPGPR	Deamidated (NQ); 3 Oxidation (P)	0.0001004000040040.0
Collagen alpha-1(I) chain OS=Gallus gallus GN=COL1A1 PE=1 SV=3	6494	1138	476	89	58	65.3	Gallus gallus	1	0	781.893	1561.77	-0.002	1142	1157	0	52.47	DGLNGLPGPIGPPGPR	Deamidated (NQ); 3 Oxidation (P)	0.0001004000044000.0
Collagen alpha-1(I) chain OS=Gallus gallus GN=COL1A1 PE=1 SV=3	6494	1138	476	89	58	65.3	Gallus gallus	1	0	781.893	1561.77	-0.0018	1142	1157	0	56.2	DGLNGLPGPIGPPGPR	Deamidated (NQ); 3 Oxidation (P)	0.0001004000044000.0
Collagen alpha-1(I) chain OS=Gallus gallus GN=COL1A1 PE=1 SV=3	6494	1138	476	89	58	65.3	Gallus gallus	1	0	781.893	1561.77	-0.0018	1142	1157	0	35	DGLNGLPGPIGPPGPR	Deamidated (NQ); 3 Oxidation (P)	0.0001000040044000.0
Collagen alpha-1(I) chain OS=Gallus gallus GN=COL1A1 PE=1 SV=3	6494	1138	476	89	58	65.3	Gallus gallus	1	0	781.894	1561.77	-0.0012	1142	1157	0	32.95	DGLNGLPGPIGPPGPR	Deamidated (NQ); 3 Oxidation (P)	0.0001004000040040.0
Collagen alpha-1(I) chain OS=Gallus gallus GN=COL1A1 PE=1 SV=3	6494	1138	476	89	58	65.3	Gallus gallus	1	0	521.598	1561.77	-0.0012	1142	1157	0	50.54	DGLNGLPGPIGPPGPR	Deamidated (NQ); 3 Oxidation (P)	0.0001000040040040.0
Collagen alpha-1(I) chain OS=Gallus gallus GN=COL1A1 PE=1 SV=3	6494	1138	476	89	58	65.3	Gallus gallus	1	0	781.894	1561.77	-0.0004	1142	1157	0	43.51	DGLNGLPGPIGPPGPR	Deamidated (NQ); 3 Oxidation (P)	0.0001004000044000.0
Collagen alpha-1(I) chain OS=Gallus gallus GN=COL1A1 PE=1 SV=3	6494	1138	476	89	58	65.3	Gallus gallus	1	0	781.894	1561.77	0	1142	1157	0	12.02	DGLNGLPGPIGPPGPR	Deamidated (NQ); 3 Oxidation (P)	0.0001004000044000.0
Collagen alpha-1(I) chain OS=Gallus gallus GN=COL1A1 PE=1 SV=3	6494	1138	476	89	58	65.3	Gallus gallus	1	0	521.599	1561.77	0.0003	1142	1157	0	53.39	DGLNGLPGPIGPPGPR	Deamidated (NQ); 3 Oxidation (P)	0.0001004000044000.0
Collagen alpha-1(I) chain OS=Gallus gallus GN=COL1A1 PE=1 SV=3	6494	1138	476	89	58	65.3	Gallus gallus	1	0	781.895	1561.78	0.0014	1142	1157	0	50.26	DGLNGLPGPIGPPGPR	Deamidated (NQ); 3 Oxidation (P)	0.0001004000040040.0
Collagen alpha-1(I) chain OS=Gallus gallus GN=COL1A1 PE=1 SV=3	6494	1138	476	89	58	65.3	Gallus gallus	1	0	781.895	1561.78	0.0018	1142	1157	0	45.64	DGLNGLPGPIGPPGPR	Deamidated (NQ); 3 Oxidation (P)	0.0001004000044000.0
Collagen alpha-1(I) chain OS=Gallus gallus GN=COL1A1 PE=1 SV=3	6494	1138	476	89	58	65.3	Gallus gallus	1	0	781.895	1561.78	0.0026	1142	1157	0	41.46	DGLNGLPGPIGPPGPR	Deamidated (NQ); 3 Oxidation (P)	0.0001000040044000.0
Collagen alpha-1(I) chain OS=Gallus gallus GN=COL1A1 PE=1 SV=3	6494	1138	476	89	58	65.3	Gallus gallus	1	0	781.896	1561.78	0.0038	1142	1157	0	70.79	DGLNGLPGPIGPPGPR	Deamidated (NQ); 3 Oxidation (P)	0.0001004000044000.0
Collagen alpha-1(I) chain OS=Gallus gallus GN=COL1A1 PE=1 SV=3	6494	1138	476	89	58	65.3	Gallus gallus	1	0	781.896	1561.78	0.0048	1142	1157	0	29.54	DGLNGLPGPIGPPGPR	Deamidated (NQ); 3 Oxidation (P)	0.0001004000044000.0
Collagen alpha-1(I) chain OS=Gallus gallus GN=COL1A1 PE=1 SV=3	6494	1138	476	89	58	65.3	Gallus gallus	1	0	781.897	1561.78	0.0064	1142	1157	0	14.36	DGLNGLPGPIGPPGPR	Deamidated (NQ); 3 Oxidation (P)	0.0001000040040040.0
Collagen alpha-1(I) chain OS=Gallus gallus GN=COL1A1 PE=1 SV=3	6494	1138	476	89	58	65.3	Gallus gallus	1	1	786.891	1571.77	-0.0024	387	404	0	41.55	GATGAPGIAGAPGFPGAR	3 Oxidation (P)	0.000004000004004000.0
Collagen alpha-1(I) chain OS=Gallus gallus GN=COL1A1 PE=1 SV=3	6494	1138	476	89	58	65.3	Gallus gallus	1	1	786.891	1571.77	-0.002	387	404	0	35.16	GATGAPGIAGAPGFPGAR	3 Oxidation (P)	0.000004000004004000.0
Collagen alpha-1(I) chain OS=Gallus gallus GN=COL1A1 PE=1 SV=3	6494	1138	476	89	58	65.3	Gallus gallus	1	1	786.891	1571.77	-0.0016	387	404	0	42.43	GATGAPGIAGAPGFPGAR	3 Oxidation (P)	0.000004000004004000.0
Collagen alpha-1(I) chain OS=Gallus gallus GN=COL1A1 PE=1 SV=3	6494	1138	476	89	58	65.3	Gallus gallus	1	1	786.891	1571.77	-0.0012	387	404	0	26.98	GATGAPGIAGAPGFPGAR	3 Oxidation (P)	0.000004000004004000.0
Collagen alpha-1(I) chain OS=Gallus gallus GN=COL1A1 PE=1 SV=3	6494	1138	476	89	58	65.3	Gallus gallus	1	1	786.891	1571.77	-0.001	387	404	0	26.05	GATGAPGIAGAPGFPGAR	3 Oxidation (P)	0.000004000004004000.0
Collagen alpha-1(I) chain OS=Gallus gallus GN=COL1A1 PE=1 SV=3	6494	1138	476	89	58	65.3	Gallus gallus	1	1	786.891	1571.77	-0.0008	387	404	0	37.63	GATGAPGIAGAPGFPGAR	3 Oxidation (P)	0.000004000004004000.0
Collagen alpha-1(I) chain OS=Gallus gallus GN=COL1A1 PE=1 SV=3	6494	1138	476	89	58	65.3	Gallus gallus	1	1	786.891	1571.77	-0.0008	387	404	0	29.67	GATGAPGIAGAPGFPGAR	3 Oxidation (P)	0.000004000004004000.0
Collagen alpha-1(I) chain OS=Gallus gallus GN=COL1A1 PE=1 SV=3	6494	1138	476	89	58	65.3	Gallus gallus	1	1	786.891	1571.77	-0.0008	387	404	0	30.03	GATGAPGIAGAPGFPGAR	3 Oxidation (P)	0.000004000004004000.0
Collagen alpha-1(I) chain OS=Gallus gallus GN=COL1A1 PE=1 SV=3	6494	1138	476	89	58	65.3	Gallus gallus	1	1	524.93	1571.77	-0.0008	387	404	0	6.76	GATGAPGIAGAPGFPGAR	3 Oxidation (P)	0.000004000004004000.0
Collagen alpha-1(I) chain OS=Gallus gallus GN=COL1A1 PE=1 SV=3	6494	1138	476	89	58	65.3	Gallus gallus	1	1	786.892	1571.77	-0.0006	387	404	0	40.45	GATGAPGIAGAPGFPGAR	3 Oxidation (P)	0.000004000004004000.0
Collagen alpha-1(I) chain OS=Gallus gallus GN=COL1A1 PE=1 SV=3	6494	1138	476	89	58	65.3	Gallus gallus	1	1	786.892	1571.77	-0.0004	387	404	0	27.92	GATGAPGIAGAPGFPGAR	3 Oxidation (P)	0.000004000004004000.0
Collagen alpha-1(I) chain OS=Gallus gallus GN=COL1A1 PE=1 SV=3	6494	1138	476	89	58	65.3	Gallus gallus	1	1	786.892	1571.77	-0.0002	387	404	0	4.3	GATGAPGIAGAPGFPGAR	3 Oxidation (P)	0.000004000004004000.0
Collagen alpha-1(I) chain OS=Gallus gallus GN=COL1A1 PE=1 SV=3	6494	1138	476	89	58	65.3	Gallus gallus	1	1	786.892	1571.77	-0.0002	387	404	0	37.68	GATGAPGIAGAPGFPGAR	3 Oxidation (P)	0.000004000004004000.0
Collagen alpha-1(I) chain OS=Gallus gallus GN=COL1A1 PE=1 SV=3	6494	1138	476	89	58	65.3	Gallus gallus	1	1	786.892	1571.77	0	387	404	0	69.97	GATGAPGIAGAPGFPGAR	3 Oxidation (P)	0.000004000004004000.0
Collagen alpha-1(I) chain OS=Gallus gallus GN=COL1A1 PE=1 SV=3	6494	1138	476	89	58	65.3	Gallus gallus	1	1	786.892	1571.77	0	387	404	0	30.28	GATGAPGIAGAPGFPGAR	3 Oxidation (P)	0.000004000004004000.0
Collagen alpha-1(I) chain OS=Gallus gallus GN=COL1A1 PE=1 SV=3	6494	1138	476	89	58	65.3	Gallus gallus	1	1	786.892	1571.77	0	387	404	0	41.74	GATGAPGIAGAPGFPGAR	3 Oxidation (P)	0.000004000004004000.0
Collagen alpha-1(I) chain OS=Gallus gallus GN=COL1A1 PE=1 SV=3	6494	1138	476	89	58	65.3	Gallus gallus	1	1	786.892	1571.77	0.0002	387	404	0	51.44	GATGAPGIAGAPGFPGAR	3 Oxidation (P)	0.000004000004004000.0
Collagen alpha-1(I) chain OS=Gallus gallus GN=COL1A1 PE=1 SV=3	6494	1138	476	89	58	65.3	Gallus gallus	1	1	786.892	1571.77	0.0002	387	404	0	35.75	GATGAPGIAGAPGFPGAR	3 Oxidation (P)	0.000004000004004000.0
Collagen alpha-1(I) chain OS=Gallus gallus GN=COL1A1 PE=1 SV=3	6494	1138	476	89	58	65.3	Gallus gallus	1	1	524.931	1571.77	0.0004	387	404	0	31.59	GATGAPGIAGAPGFPGAR	3 Oxidation (P)	0.000004000004004000.0
Collagen alpha-1(I) chain OS=Gallus gallus GN=COL1A1 PE=1 SV=3	6494	1138	476	89	58	65.3	Gallus gallus	1	1	786.892	1571.77	0.0006	387	404	0	47.73	GATGAPGIAGAPGFPGAR	3 Oxidation (P)	0.000004000004004000.0
Collagen alpha-1(I) chain OS=Gallus gallus GN=COL1A1 PE=1 SV=3	6494	1138	476	89	58	65.3	Gallus gallus	1	1	786.892	1571.77	0.0006	387	404	0	53.39	GATGAPGIAGAPGFPGAR	3 Oxidation (P)	0.000004000004004000.0
Collagen alpha-1(I) chain OS=Gallus gallus GN=COL1A1 PE=1 SV=3	6494	1138	476	89	58	65.3	Gallus gallus	1	1	786.892	1571.77	0.0006	387	404	0	37.78	GATGAPGIAGAPGFPGAR	3 Oxidation (P)	0.000004000004004000.0
Collagen alpha-1(I) chain OS=Gallus gallus GN=COL1A1 PE=1 SV=3	6494	1138	476	89	58	65.3	Gallus gallus	1	1	786.892	1571.77	0.0006	387	404	0	33.05	GATGAPGIAGAPGFPGAR	3 Oxidation (P)	0.000004000004004000.0
Collagen alpha-1(I) chain OS=Gallus gallus GN=COL1A1 PE=1 SV=3	6494	1138	476	89	58	65.3	Gallus gallus	1	1	786.892	1571.77	0.0008	387	404	0	73.68	GATGAPGIAGAPGFPGAR	3 Oxidation (P)	0.000004000004004000.0
Collagen alpha-1(I) chain OS=Gallus gallus GN=COL1A1 PE=1 SV=3	6494	1138	476	89	58	65.3	Gallus gallus	1	1	786.892	1571.77	0.0008	387	404	0	63.53	GATGAPGIAGAPGFPGAR	3 Oxidation (P)	0.000004000004004000.0
Collagen alpha-1(I) chain OS=Gallus gallus GN=COL1A1 PE=1 SV=3	6494	1138	476	89	58	65.3	Gallus gallus	1	1	786.892	1571.77	0.001	387	404	0	52.52	GATGAPGIAGAPGFPGAR	3 Oxidation (P)	0.000004000004004000.0
Collagen alpha-1(I) chain OS=Gallus gallus GN=COL1A1 PE=1 SV=3	6494	1138	476	89	58	65.3	Gallus gallus	1	1	786.892	1571.77	0.001	387	404	0	50.26	GATGAPGIAGAPGFPGAR	3 Oxidation (P)	0.000004000004004000.0
Collagen alpha-1(I) chain OS=Gallus gallus GN=COL1A1 PE=1 SV=3	6494	1138	476	89	58	65.3	Gallus gallus	1	1	786.892	1571.77	0.001	387	404	0	63.02	GATGAPGIAGAPGFPGAR	3 Oxidation (P)	0.000004000004004000.0
Collagen alpha-1(I) chain OS=Gallus gallus GN=COL1A1 PE=1 SV=3	6494	1138	476	89	58	65.3	Gallus gallus	1	1	786.893	1571.77	0.0012	387	404	0	47.77	GATGAPGIAGAPGFPGAR	3 Oxidation (P)	0.000004000004004000.0
Collagen alpha-1(I) chain OS=Gallus gallus GN=COL1A1 PE=1 SV=3	6494	1138	476	89	58	65.3	Gallus gallus	1	1	786.893	1571.77	0.0012	387	404	0	46.18	GATGAPGIAGAPGFPGAR	3 Oxidation (P)	0.000004000004004000.0
Collagen alpha-1(I) chain OS=Gallus gallus GN=COL1A1 PE=1 SV=3	6494	1138	476	89	58	65.3	Gallus gallus	1	1	786.893	1571.77	0.0012	387	404	0	46.57	GATGAPGIAGAPGFPGAR	3 Oxidation (P)	0.000004000004004000.0
Collagen alpha-1(I) chain OS=Gallus gallus GN=COL1A1 PE=1 SV=3	6494	1138	476	89	58	65.3	Gallus gallus	1	1	786.893	1571.77	0.0012	387	404	0	44.4	GATGAPGIAGAPGFPGAR	3 Oxidation (P)	0.000004000004004000.0
Collagen alpha-1(I) chain OS=Gallus gallus GN=COL1A1 PE=1 SV=3	6494	1138	476	89	58	65.3	Gallus gallus	1	1	786.893	1571.77	0.0014	387	404	0	62.8	GATGAPGIAGAPGFPGAR	3 Oxidation (P)	0.000004000004004000.0
Collagen alpha-1(I) chain OS=Gallus gallus GN=COL1A1 PE=1 SV=3	6494	1138	476	89	58	65.3	Gallus gallus	1	1	786.893	1571.77	0.0014	387	404	0	28.55	GATGAPGIAGAPGFPGAR	3 Oxidation (P)	0.000004000004004000.0
Collagen alpha-1(I) chain OS=Gallus gallus GN=COL1A1 PE=1 SV=3	6494	1138	476	89	58	65.3	Gallus gallus	1	1	786.893	1571.77	0.0016	387	404	0	7.16	GATGAPGIAGAPGFPGAR	3 Oxidation (P)	0.000004000004004000.0
Collagen alpha-1(I) chain OS=Gallus gallus GN=COL1A1 PE=1 SV=3	6494	1138	476	89	58	65.3	Gallus gallus	1	1	786.893	1571.77	0.0016	387	404	0	51.97	GATGAPGIAGAPGFPGAR	3 Oxidation (P)	0.000004000004004000.0
Collagen alpha-1(I) chain OS=Gallus gallus GN=COL1A1 PE=1 SV=3	6494	1138	476	89	58	65.3	Gallus gallus	1	1	786.893	1571.77	0.0018	387	404	0	69.62	GATGAPGIAGAPGFPGAR	3 Oxidation (P)	0.000004000004004000.0
Collagen alpha-1(I) chain OS=Gallus gallus GN=COL1A1 PE=1 SV=3	6494	1138	476	89	58	65.3	Gallus gallus	1	1	786.893	1571.77	0.0018	387	404	0	46.08	GATGAPGIAGAPGFPGAR	3 Oxidation (P)	0.000004000004004000.0
Collagen alpha-1(I) chain OS=Gallus gallus GN=COL1A1 PE=1 SV=3	6494	1138	476	89	58	65.3	Gallus gallus	1	1	786.893	1571.77	0.0018	387	404	0	55.05	GATGAPGIAGAPGFPGAR	3 Oxidation (P)	0.000004000004004000.0
Collagen alpha-1(I) chain OS=Gallus gallus GN=COL1A1 PE=1 SV=3	6494	1138	476	89	58	65.3	Gallus gallus	1	1	786.893	1571.77	0.0018	387	404	0	41.47	GATGAPGIAGAPGFPGAR	3 Oxidation (P)	0.000004000004004000.0
Collagen alpha-1(I) chain OS=Gallus gallus GN=COL1A1 PE=1 SV=3	6494	1138	476	89	58	65.3	Gallus gallus	1	1	786.893	1571.77	0.0018	387	404	0	58.53	GATGAPGIAGAPGFPGAR	3 Oxidation (P)	0.000004000004004000.0
Collagen alpha-1(I) chain OS=Gallus gallus GN=COL1A1 PE=1 SV=3	6494	1138	476	89	58	65.3	Gallus gallus	1	1	786.893	1571.77	0.0018	387	404	0	40.25	GATGAPGIAGAPGFPGAR	3 Oxidation (P)	0.000004000004004000.0
Collagen alpha-1(I) chain OS=Gallus gallus GN=COL1A1 PE=1 SV=3	6494	1138	476	89	58	65.3	Gallus gallus	1	1	786.893	1571.77	0.0018	387	404	0	30.32	GATGAPGIAGAPGFPGAR	3 Oxidation (P)	0.000004000004004000.0
Collagen alpha-1(I) chain OS=Gallus gallus GN=COL1A1 PE=1 SV=3	6494	1138	476	89	58	65.3	Gallus gallus	1	1	786.893	1571.77	0.0018	387	404	0	24.47	GATGAPGIAGAPGFPGAR	3 Oxidation (P)	0.000004000004004000.0
Collagen alpha-1(I) chain OS=Gallus gallus GN=COL1A1 PE=1 SV=3	6494	1138	476	89	58	65.3	Gallus gallus	1	1	524.931	1571.77	0.0019	387	404	0	13.52	GATGAPGIAGAPGFPGAR	3 Oxidation (P)	0.000004000004004000.0
Collagen alpha-1(I) chain OS=Gallus gallus GN=COL1A1 PE=1 SV=3	6494	1138	476	89	58	65.3	Gallus gallus	1	1	786.893	1571.77	0.002	387	404	0	33.59	GATGAPGIAGAPGFPGAR	3 Oxidation (P)	0.000004000004004000.0
Collagen alpha-1(I) chain OS=Gallus gallus GN=COL1A1 PE=1 SV=3	6494	1138	476	89	58	65.3	Gallus gallus	1	1	786.893	1571.77	0.002	387	404	0	42.46	GATGAPGIAGAPGFPGAR	3 Oxidation (P)	0.000004000004004000.0
Collagen alpha-1(I) chain OS=Gallus gallus GN=COL1A1 PE=1 SV=3	6494	1138	476	89	58	65.3	Gallus gallus	1	1	786.893	1571.77	0.002	387	404	0	35.71	GATGAPGIAGAPGFPGAR	3 Oxidation (P)	0.000004000004004000.0
Collagen alpha-1(I) chain OS=Gallus gallus GN=COL1A1 PE=1 SV=3	6494	1138	476	89	58	65.3	Gallus gallus	1	1	786.893	1571.77	0.002	387	404	0	39	GATGAPGIAGAPGFPGAR	3 Oxidation (P)	0.000004000004004000.0
Collagen alpha-1(I) chain OS=Gallus gallus GN=COL1A1 PE=1 SV=3	6494	1138	476	89	58	65.3	Gallus gallus	1	1	786.893	1571.77	0.002	387	404	0	28.24	GATGAPGIAGAPGFPGAR	3 Oxidation (P)	0.000004000004004000.0
Collagen alpha-1(I) chain OS=Gallus gallus GN=COL1A1 PE=1 SV=3	6494	1138	476	89	58	65.3	Gallus gallus	1	1	786.893	1571.77	0.0022	387	404	0	33.36	GATGAPGIAGAPGFPGAR	3 Oxidation (P)	0.000004000004004000.0
Collagen alpha-1(I) chain OS=Gallus gallus GN=COL1A1 PE=1 SV=3	6494	1138	476	89	58	65.3	Gallus gallus	1	1	786.893	1571.77	0.0024	387	404	0	44.04	GATGAPGIAGAPGFPGAR	3 Oxidation (P)	0.000004000004004000.0
Collagen alpha-1(I) chain OS=Gallus gallus GN=COL1A1 PE=1 SV=3	6494	1138	476	89	58	65.3	Gallus gallus	1	1	786.893	1571.77	0.0024	387	404	0	45.11	GATGAPGIAGAPGFPGAR	3 Oxidation (P)	0.000004000004004000.0
Collagen alpha-1(I) chain OS=Gallus gallus GN=COL1A1 PE=1 SV=3	6494	1138	476	89	58	65.3	Gallus gallus	1	1	786.893	1571.77	0.0024	387	404	0	41.12	GATGAPGIAGAPGFPGAR	3 Oxidation (P)	0.000004000004004000.0
Collagen alpha-1(I) chain OS=Gallus gallus GN=COL1A1 PE=1 SV=3	6494	1138	476	89	58	65.3	Gallus gallus	1	1	786.893	1571.77	0.0024	387	404	0	27.47	GATGAPGIAGAPGFPGAR	3 Oxidation (P)	0.000004000004004000.0
Collagen alpha-1(I) chain OS=Gallus gallus GN=COL1A1 PE=1 SV=3	6494	1138	476	89	58	65.3	Gallus gallus	1	1	786.893	1571.77	0.0028	387	404	0	18.39	GATGAPGIAGAPGFPGAR	3 Oxidation (P)	0.000004000004004000.0
Collagen alpha-1(I) chain OS=Gallus gallus GN=COL1A1 PE=1 SV=3	6494	1138	476	89	58	65.3	Gallus gallus	1	1	786.893	1571.77	0.0028	387	404	0	43.9	GATGAPGIAGAPGFPGAR	3 Oxidation (P)	0.000004000004004000.0
Collagen alpha-1(I) chain OS=Gallus gallus GN=COL1A1 PE=1 SV=3	6494	1138	476	89	58	65.3	Gallus gallus	1	1	786.893	1571.77	0.003	387	404	0	52.9	GATGAPGIAGAPGFPGAR	3 Oxidation (P)	0.000004000004004000.0
Collagen alpha-1(I) chain OS=Gallus gallus GN=COL1A1 PE=1 SV=3	6494	1138	476	89	58	65.3	Gallus gallus	1	1	786.893	1571.77	0.003	387	404	0	36.51	GATGAPGIAGAPGFPGAR	3 Oxidation (P)	0.000004000004004000.0
Collagen alpha-1(I) chain OS=Gallus gallus GN=COL1A1 PE=1 SV=3	6494	1138	476	89	58	65.3	Gallus gallus	1	1	786.893	1571.77	0.003	387	404	0	33.28	GATGAPGIAGAPGFPGAR	3 Oxidation (P)	0.000004000004004000.0
Collagen alpha-1(I) chain OS=Gallus gallus GN=COL1A1 PE=1 SV=3	6494	1138	476	89	58	65.3	Gallus gallus	1	1	786.894	1571.77	0.0032	387	404	0	48.36	GATGAPGIAGAPGFPGAR	3 Oxidation (P)	0.000004000004004000.0
Collagen alpha-1(I) chain OS=Gallus gallus GN=COL1A1 PE=1 SV=3	6494	1138	476	89	58	65.3	Gallus gallus	1	1	786.894	1571.77	0.0032	387	404	0	34.78	GATGAPGIAGAPGFPGAR	3 Oxidation (P)	0.000004000004004000.0
Collagen alpha-1(I) chain OS=Gallus gallus GN=COL1A1 PE=1 SV=3	6494	1138	476	89	58	65.3	Gallus gallus	1	1	786.894	1571.77	0.0034	387	404	0	65.32	GATGAPGIAGAPGFPGAR	3 Oxidation (P)	0.000004000004004000.0
Collagen alpha-1(I) chain OS=Gallus gallus GN=COL1A1 PE=1 SV=3	6494	1138	476	89	58	65.3	Gallus gallus	1	1	786.894	1571.77	0.004	387	404	0	32.55	GATGAPGIAGAPGFPGAR	3 Oxidation (P)	0.000004000004004000.0
Collagen alpha-1(I) chain OS=Gallus gallus GN=COL1A1 PE=1 SV=3	6494	1138	476	89	58	65.3	Gallus gallus	1	1	786.895	1571.77	0.0054	387	404	0	53.81	GATGAPGIAGAPGFPGAR	3 Oxidation (P)	0.000004000004004000.0
Collagen alpha-1(I) chain OS=Gallus gallus GN=COL1A1 PE=1 SV=3	6494	1138	476	89	58	65.3	Gallus gallus	1	0	789.4	1576.79	0.0017	1142	1157	0	15.88	DGLNGLPGPIGPPGPR	4 Oxidation (P)	0.0000004000044040.0
Collagen alpha-1(I) chain OS=Gallus gallus GN=COL1A1 PE=1 SV=3	6494	1138	476	89	58	65.3	Gallus gallus	1	0	789.893	1577.77	0.0037	1142	1157	0	17.74	DGLNGLPGPIGPPGPR	Deamidated (NQ); 4 Oxidation (P)	0.0001000040044040.0
Collagen alpha-1(I) chain OS=Gallus gallus GN=COL1A1 PE=1 SV=3	6494	1138	476	89	58	65.3	Gallus gallus	1	0	789.895	1577.78	0.0065	1142	1157	0	10.35	DGLNGLPGPIGPPGPR	Deamidated (NQ); 4 Oxidation (P)	0.0001000040044040.0
Collagen alpha-1(I) chain OS=Gallus gallus GN=COL1A1 PE=1 SV=3	6494	1138	476	89	58	65.3	Gallus gallus	1	0	795.91	1589.81	0.0003	753	770	0	58.26	GLTGPIGPPGPAGAPGDK	2 Oxidation (P)	0.000000004000004000.0
Collagen alpha-1(I) chain OS=Gallus gallus GN=COL1A1 PE=1 SV=3	6494	1138	476	89	58	65.3	Gallus gallus	1	1	533.917	1598.73	0.0013	732	748	2	34.37	GDRGDPGPKGADGAPGK	3 Oxidation (P)	0.00000404000000400.0
Collagen alpha-1(I) chain OS=Gallus gallus GN=COL1A1 PE=1 SV=3	6494	1138	476	89	58	65.3	Gallus gallus	1	1	800.373	1598.73	0.0031	732	748	2	26.93	GDRGDPGPKGADGAPGK	3 Oxidation (P)	0.00000404000000400.0
Collagen alpha-1(I) chain OS=Gallus gallus GN=COL1A1 PE=1 SV=3	6494	1138	476	89	58	65.3	Gallus gallus	1	1	814.376	1626.74	0.0026	218	233	2	37.38	NGDDGEAGKPGRPGQR	Deamidated (NQ); Oxidation (P)	0.0000000000004010.0
Collagen alpha-1(I) chain OS=Gallus gallus GN=COL1A1 PE=1 SV=3	6494	1138	476	89	58	65.3	Gallus gallus	1	0	543.92	1628.74	-0.0003	420	437	1	6.37	GNSGEPGAPGNKGDTGAK	Oxidation (P)	0.000004000000000000.0
Collagen alpha-1(I) chain OS=Gallus gallus GN=COL1A1 PE=1 SV=3	6494	1138	476	89	58	65.3	Gallus gallus	1	1	822.373	1642.73	0.0025	218	233	2	27.41	NGDDGEAGKPGRPGQR	Deamidated (NQ); 2 Oxidation (P)	0.0000000004004010.0
Collagen alpha-1(I) chain OS=Gallus gallus GN=COL1A1 PE=1 SV=3	6494	1138	476	89	58	65.3	Gallus gallus	1	1	548.609	1642.81	0	477	494	1	14.36	GAPGSRGFPGADGIAGPK	2 Oxidation (P)	0.004000004000000000.0
Collagen alpha-1(I) chain OS=Gallus gallus GN=COL1A1 PE=1 SV=3	6494	1138	476	89	58	65.3	Gallus gallus	1	0	549.252	1644.73	-0.001	420	437	1	14.58	GNSGEPGAPGNKGDTGAK	2 Oxidation (P)	0.000004004000000000.0
Collagen alpha-1(I) chain OS=Gallus gallus GN=COL1A1 PE=1 SV=3	6494	1138	476	89	58	65.3	Gallus gallus	1	0	831.372	1660.73	0.0012	420	437	1	62.89	GNSGEPGAPGNKGDTGAK	Oxidation (K); 2 Oxidation (P)	0.000004004002000000.0
Collagen alpha-1(I) chain OS=Gallus gallus GN=COL1A1 PE=1 SV=3	6494	1138	476	89	58	65.3	Gallus gallus	1	1	556.948	1667.82	0	723	740	2	8.08	GAAGLPGAKGDRGDPGPK	2 Oxidation (K); Oxidation (P)	0.000004002000000002.0
Collagen alpha-1(I) chain OS=Gallus gallus GN=COL1A1 PE=1 SV=3	6494	1138	476	89	58	65.3	Gallus gallus	1	1	834.919	1667.82	0.0011	723	740	2	50.2	GAAGLPGAKGDRGDPGPK	Oxidation (K); 2 Oxidation (P)	0.000004002000004000.0
Collagen alpha-1(I) chain OS=Gallus gallus GN=COL1A1 PE=1 SV=3	6494	1138	476	89	58	65.3	Gallus gallus	1	1	558.609	1672.8	-0.002	258	275	1	31.25	GFSGLDGAKGQPGPAGPK	Deamidated (NQ); 2 Oxidation (K)	0.000000002010000002.0
Collagen alpha-1(I) chain OS=Gallus gallus GN=COL1A1 PE=1 SV=3	6494	1138	476	89	58	65.3	Gallus gallus	1	1	558.609	1672.81	0.0004	258	275	1	30.86	GFSGLDGAKGQPGPAGPK	Deamidated (NQ); Oxidation (K); Oxidation (P)	0.000000002010040000.0
Collagen alpha-1(I) chain OS=Gallus gallus GN=COL1A1 PE=1 SV=3	6494	1138	476	89	58	65.3	Gallus gallus	1	1	837.411	1672.81	0.0026	258	275	1	53.26	GFSGLDGAKGQPGPAGPK	Deamidated (NQ); Oxidation (K); Oxidation (P)	0.000000002014000000.0
Collagen alpha-1(I) chain OS=Gallus gallus GN=COL1A1 PE=1 SV=3	6494	1138	476	89	58	65.3	Gallus gallus	1	1	559.948	1676.82	-0.0015	459	476	1	24.85	GARGEPGPAGLPGPAGER	2 Oxidation (P)	0.000000040004000000.0
Collagen alpha-1(I) chain OS=Gallus gallus GN=COL1A1 PE=1 SV=3	6494	1138	476	89	58	65.3	Gallus gallus	1	1	559.949	1676.82	0.0009	459	476	1	14.76	GARGEPGPAGLPGPAGER	2 Oxidation (P)	0.000004000004000000.0
Collagen alpha-1(I) chain OS=Gallus gallus GN=COL1A1 PE=1 SV=3	6494	1138	476	89	58	65.3	Gallus gallus	1	1	564.609	1690.8	0.0022	647	665	0	11.43	PGEQGVPGNAGAPGPAGAR	2 Oxidation (P)	0.4000004000000000000.0
Collagen alpha-1(I) chain OS=Gallus gallus GN=COL1A1 PE=1 SV=3	6494	1138	476	89	58	65.3	Gallus gallus	1	1	848.899	1695.78	0.0026	1004	1022	1	89.34	EGAPGAEGAPGRDGAAGPK	2 Oxidation (P)	0.0004000004000000000.0
Collagen alpha-1(I) chain OS=Gallus gallus GN=COL1A1 PE=1 SV=3	6494	1138	476	89	58	65.3	Gallus gallus	1	1	574.268	1719.78	0.0018	602	620	0	67.48	DGEAGAQGPPGPTGPAGER
Collagen alpha-1(I) chain OS=Gallus gallus GN=COL1A1 PE=1 SV=3	6494	1138	476	89	58	65.3	Gallus gallus	1	1	860.899	1719.78	0.0028	602	620	0	55.4	DGEAGAQGPPGPTGPAGER
Collagen alpha-1(I) chain OS=Gallus gallus GN=COL1A1 PE=1 SV=3	6494	1138	476	89	58	65.3	Gallus gallus	1	1	860.899	1719.78	0.0032	602	620	0	89.07	DGEAGAQGPPGPTGPAGER
Collagen alpha-1(I) chain OS=Gallus gallus GN=COL1A1 PE=1 SV=3	6494	1138	476	89	58	65.3	Gallus gallus	1	1	860.9	1719.79	0.0042	602	620	0	76.29	DGEAGAQGPPGPTGPAGER
Collagen alpha-1(I) chain OS=Gallus gallus GN=COL1A1 PE=1 SV=3	6494	1138	476	89	58	65.3	Gallus gallus	1	1	861.388	1720.76	-0.0036	602	620	0	75.52	DGEAGAQGPPGPTGPAGER	Deamidated (NQ)	0.0000001000000000000.0
Collagen alpha-1(I) chain OS=Gallus gallus GN=COL1A1 PE=1 SV=3	6494	1138	476	89	58	65.3	Gallus gallus	1	1	576.617	1726.83	0.0005	483	500	1	19.33	GFPGADGIAGPKGPPGER	Oxidation (K); 2 Oxidation (P)	0.004000000002004000.0
Collagen alpha-1(I) chain OS=Gallus gallus GN=COL1A1 PE=1 SV=3	6494	1138	476	89	58	65.3	Gallus gallus	1	1	868.896	1735.78	0.0017	602	620	0	77.96	DGEAGAQGPPGPTGPAGER	Oxidation (P)	0.0000000004000000000.0
Collagen alpha-1(I) chain OS=Gallus gallus GN=COL1A1 PE=1 SV=3	6494	1138	476	89	58	65.3	Gallus gallus	1	0	871.873	1741.73	-0.0013	276	293	0	8.17	GEPGSPGENGAPGQMGPR	3 Oxidation (P)	0.004004000004000000.0
Collagen alpha-1(I) chain OS=Gallus gallus GN=COL1A1 PE=1 SV=3	6494	1138	476	89	58	65.3	Gallus gallus	1	0	871.874	1741.73	0.0011	276	293	0	32.68	GEPGSPGENGAPGQMGPR	Oxidation (M); 2 Oxidation (P)	0.004000000004003000.0
Collagen alpha-1(I) chain OS=Gallus gallus GN=COL1A1 PE=1 SV=3	6494	1138	476	89	58	65.3	Gallus gallus	1	0	871.874	1741.73	0.0015	276	293	0	99.76	GEPGSPGENGAPGQMGPR	3 Oxidation (P)	0.004004000004000000.0
Collagen alpha-1(I) chain OS=Gallus gallus GN=COL1A1 PE=1 SV=3	6494	1138	476	89	58	65.3	Gallus gallus	1	0	872.367	1742.72	0.0034	276	293	0	84.5	GEPGSPGENGAPGQMGPR	Deamidated (NQ); 3 Oxidation (P)	0.004004001004000000.0
Collagen alpha-1(I) chain OS=Gallus gallus GN=COL1A1 PE=1 SV=3	6494	1138	476	89	58	65.3	Gallus gallus	1	0	592.311	1773.91	-0.0016	1142	1159	1	3.97	DGLNGLPGPIGPPGPRGR	3 Oxidation (P)	0.000000000004404000.0
Collagen alpha-1(I) chain OS=Gallus gallus GN=COL1A1 PE=1 SV=3	6494	1138	476	89	58	65.3	Gallus gallus	1	0	592.312	1773.92	0.0035	1142	1159	1	5.87	DGLNGLPGPIGPPGPRGR	3 Oxidation (P)	0.000000004000404000.0
Collagen alpha-1(I) chain OS=Gallus gallus GN=COL1A1 PE=1 SV=3	6494	1138	476	89	58	65.3	Gallus gallus	1	1	892.943	1783.87	0.0031	984	1003	0	71.75	GPPGPMGPPGLAGPPGEAGR	Oxidation (P)	0.00000000000000400000.0
Collagen alpha-1(I) chain OS=Gallus gallus GN=COL1A1 PE=1 SV=3	6494	1138	476	89	58	65.3	Gallus gallus	1	1	900.938	1799.86	-0.0016	984	1003	0	44.19	GPPGPMGPPGLAGPPGEAGR	Oxidation (M); Oxidation (P)	0.00000300000000400000.0
Collagen alpha-1(I) chain OS=Gallus gallus GN=COL1A1 PE=1 SV=3	6494	1138	476	89	58	65.3	Gallus gallus	1	1	900.939	1799.86	0.002	984	1003	0	88.28	GPPGPMGPPGLAGPPGEAGR	2 Oxidation (P)	0.04000000000000400000.0
Collagen alpha-1(I) chain OS=Gallus gallus GN=COL1A1 PE=1 SV=3	6494	1138	476	89	58	65.3	Gallus gallus	1	1	600.962	1799.86	0.0023	984	1003	0	38.87	GPPGPMGPPGLAGPPGEAGR	2 Oxidation (P)	0.04000000000000400000.0
Collagen alpha-1(I) chain OS=Gallus gallus GN=COL1A1 PE=1 SV=3	6494	1138	476	89	58	65.3	Gallus gallus	1	1	600.962	1799.86	0.0023	984	1003	0	17.47	GPPGPMGPPGLAGPPGEAGR	2 Oxidation (P)	0.04000000000000400000.0
Collagen alpha-1(I) chain OS=Gallus gallus GN=COL1A1 PE=1 SV=3	6494	1138	476	89	58	65.3	Gallus gallus	1	1	900.94	1799.87	0.0028	984	1003	0	59.68	GPPGPMGPPGLAGPPGEAGR	2 Oxidation (P)	0.04000000000000400000.0
Collagen alpha-1(I) chain OS=Gallus gallus GN=COL1A1 PE=1 SV=3	6494	1138	476	89	58	65.3	Gallus gallus	1	1	900.941	1799.87	0.0044	984	1003	0	64.42	GPPGPMGPPGLAGPPGEAGR	Oxidation (M); Oxidation (P)	0.00000300000000400000.0
Collagen alpha-1(I) chain OS=Gallus gallus GN=COL1A1 PE=1 SV=3	6494	1138	476	89	58	65.3	Gallus gallus	1	1	900.941	1799.87	0.0044	984	1003	0	23.41	GPPGPMGPPGLAGPPGEAGR	Oxidation (M); Oxidation (P)	0.00000300000000400000.0
Collagen alpha-1(I) chain OS=Gallus gallus GN=COL1A1 PE=1 SV=3	6494	1138	476	89	58	65.3	Gallus gallus	1	1	606.292	1815.85	-0.0026	984	1003	0	15.83	GPPGPMGPPGLAGPPGEAGR	Oxidation (M); 2 Oxidation (P)	0.00404300000000000000.0
Collagen alpha-1(I) chain OS=Gallus gallus GN=COL1A1 PE=1 SV=3	6494	1138	476	89	58	65.3	Gallus gallus	1	1	606.292	1815.85	-0.0026	984	1003	0	15.65	GPPGPMGPPGLAGPPGEAGR	Oxidation (M); 2 Oxidation (P)	0.04000300000000400000.0
Collagen alpha-1(I) chain OS=Gallus gallus GN=COL1A1 PE=1 SV=3	6494	1138	476	89	58	65.3	Gallus gallus	1	1	606.292	1815.86	-0.002	984	1003	0	15.11	GPPGPMGPPGLAGPPGEAGR	3 Oxidation (P)	0.04400000000000400000.0
Collagen alpha-1(I) chain OS=Gallus gallus GN=COL1A1 PE=1 SV=3	6494	1138	476	89	58	65.3	Gallus gallus	1	1	606.293	1815.86	-0.0014	984	1003	0	35.51	GPPGPMGPPGLAGPPGEAGR	Oxidation (M); 2 Oxidation (P)	0.04000300000000400000.0
Collagen alpha-1(I) chain OS=Gallus gallus GN=COL1A1 PE=1 SV=3	6494	1138	476	89	58	65.3	Gallus gallus	1	1	606.293	1815.86	-0.0008	984	1003	0	25.85	GPPGPMGPPGLAGPPGEAGR	Oxidation (M); 2 Oxidation (P)	0.04000300000000400000.0
Collagen alpha-1(I) chain OS=Gallus gallus GN=COL1A1 PE=1 SV=3	6494	1138	476	89	58	65.3	Gallus gallus	1	1	908.937	1815.86	0.0012	984	1003	0	42.73	GPPGPMGPPGLAGPPGEAGR	Oxidation (M); 2 Oxidation (P)	0.00000300400004000000.0
Collagen alpha-1(I) chain OS=Gallus gallus GN=COL1A1 PE=1 SV=3	6494	1138	476	89	58	65.3	Gallus gallus	1	1	908.937	1815.86	0.0014	984	1003	0	33.78	GPPGPMGPPGLAGPPGEAGR	Oxidation (M); 2 Oxidation (P)	0.04000300000000400000.0
Collagen alpha-1(I) chain OS=Gallus gallus GN=COL1A1 PE=1 SV=3	6494	1138	476	89	58	65.3	Gallus gallus	1	1	606.294	1815.86	0.0016	984	1003	0	24.39	GPPGPMGPPGLAGPPGEAGR	3 Oxidation (P)	0.04400000000000400000.0
Collagen alpha-1(I) chain OS=Gallus gallus GN=COL1A1 PE=1 SV=3	6494	1138	476	89	58	65.3	Gallus gallus	1	1	606.294	1815.86	0.0022	984	1003	0	46.48	GPPGPMGPPGLAGPPGEAGR	Oxidation (M); 2 Oxidation (P)	0.04000300000000400000.0
Collagen alpha-1(I) chain OS=Gallus gallus GN=COL1A1 PE=1 SV=3	6494	1138	476	89	58	65.3	Gallus gallus	1	1	908.937	1815.86	0.0022	984	1003	0	26.04	GPPGPMGPPGLAGPPGEAGR	Oxidation (M); 2 Oxidation (P)	0.04000300000000400000.0
Collagen alpha-1(I) chain OS=Gallus gallus GN=COL1A1 PE=1 SV=3	6494	1138	476	89	58	65.3	Gallus gallus	1	1	908.938	1815.86	0.0032	984	1003	0	45.24	GPPGPMGPPGLAGPPGEAGR	Oxidation (M); 2 Oxidation (P)	0.04000300000000400000.0
Collagen alpha-1(I) chain OS=Gallus gallus GN=COL1A1 PE=1 SV=3	6494	1138	476	89	58	65.3	Gallus gallus	1	1	908.938	1815.86	0.004	984	1003	0	76.32	GPPGPMGPPGLAGPPGEAGR	Oxidation (M); 2 Oxidation (P)	0.04000300000000400000.0
Collagen alpha-1(I) chain OS=Gallus gallus GN=COL1A1 PE=1 SV=3	6494	1138	476	89	58	65.3	Gallus gallus	1	1	908.938	1815.86	0.004	984	1003	0	17.43	GPPGPMGPPGLAGPPGEAGR	Oxidation (M); 2 Oxidation (P)	0.04000300000000400000.0
Collagen alpha-1(I) chain OS=Gallus gallus GN=COL1A1 PE=1 SV=3	6494	1138	476	89	58	65.3	Gallus gallus	1	1	908.938	1815.86	0.0046	984	1003	0	59.08	GPPGPMGPPGLAGPPGEAGR	Oxidation (M); 2 Oxidation (P)	0.00000300400004000000.0
Collagen alpha-1(I) chain OS=Gallus gallus GN=COL1A1 PE=1 SV=3	6494	1138	476	89	58	65.3	Gallus gallus	1	0	910.426	1818.84	-0.0014	438	457	0	47.61	GEPGPAGVQGPPGPAGEEGK	2 Oxidation (P)	0.00400000000400000000.0
Collagen alpha-1(I) chain OS=Gallus gallus GN=COL1A1 PE=1 SV=3	6494	1138	476	89	58	65.3	Gallus gallus	1	0	607.287	1818.84	-0.0002	438	457	0	44.68	GEPGPAGVQGPPGPAGEEGK	2 Oxidation (P)	0.00400000000400000000.0
Collagen alpha-1(I) chain OS=Gallus gallus GN=COL1A1 PE=1 SV=3	6494	1138	476	89	58	65.3	Gallus gallus	1	0	910.427	1818.84	0.0006	438	457	0	12.69	GEPGPAGVQGPPGPAGEEGK	2 Oxidation (P)	0.00400000000400000000.0
Collagen alpha-1(I) chain OS=Gallus gallus GN=COL1A1 PE=1 SV=3	6494	1138	476	89	58	65.3	Gallus gallus	1	0	910.428	1818.84	0.0024	438	457	0	34.74	GEPGPAGVQGPPGPAGEEGK	2 Oxidation (P)	0.00400000000400000000.0
Collagen alpha-1(I) chain OS=Gallus gallus GN=COL1A1 PE=1 SV=3	6494	1138	476	89	58	65.3	Gallus gallus	1	0	607.288	1818.84	0.0034	438	457	0	24.35	GEPGPAGVQGPPGPAGEEGK	2 Oxidation (P)	0.00400000000400000000.0
Collagen alpha-1(I) chain OS=Gallus gallus GN=COL1A1 PE=1 SV=3	6494	1138	476	89	58	65.3	Gallus gallus	1	0	910.429	1818.84	0.005	438	457	0	64.11	GEPGPAGVQGPPGPAGEEGK	2 Oxidation (P)	0.00400000000004000000.0
Collagen alpha-1(I) chain OS=Gallus gallus GN=COL1A1 PE=1 SV=3	6494	1138	476	89	58	65.3	Gallus gallus	1	0	910.918	1819.82	-0.0006	438	457	0	31.34	GEPGPAGVQGPPGPAGEEGK	Deamidated (NQ); 2 Oxidation (P)	0.00400000100004000000.0
Collagen alpha-1(I) chain OS=Gallus gallus GN=COL1A1 PE=1 SV=3	6494	1138	476	89	58	65.3	Gallus gallus	1	1	911.944	1821.87	-0.0028	669	686	1	10.42	GFPGERGVQGPPGPQGPR	Deamidated (NQ); 2 Oxidation (P)	0.004000001040000000.0
Collagen alpha-1(I) chain OS=Gallus gallus GN=COL1A1 PE=1 SV=3	6494	1138	476	89	58	65.3	Gallus gallus	1	1	916.933	1831.85	-0.0019	984	1003	0	37.34	GPPGPMGPPGLAGPPGEAGR	Oxidation (M); 3 Oxidation (P)	0.04400300000000400000.0
Collagen alpha-1(I) chain OS=Gallus gallus GN=COL1A1 PE=1 SV=3	6494	1138	476	89	58	65.3	Gallus gallus	1	1	611.625	1831.85	0.0002	984	1003	0	19.93	GPPGPMGPPGLAGPPGEAGR	4 Oxidation (P)	0.04404000000000400000.0
Collagen alpha-1(I) chain OS=Gallus gallus GN=COL1A1 PE=1 SV=3	6494	1138	476	89	58	65.3	Gallus gallus	1	1	611.625	1831.85	0.002	984	1003	0	27.85	GPPGPMGPPGLAGPPGEAGR	Oxidation (M); 3 Oxidation (P)	0.04400300000000400000.0
Collagen alpha-1(I) chain OS=Gallus gallus GN=COL1A1 PE=1 SV=3	6494	1138	476	89	58	65.3	Gallus gallus	1	1	916.935	1831.85	0.0023	984	1003	0	26.06	GPPGPMGPPGLAGPPGEAGR	Oxidation (M); 3 Oxidation (P)	0.04000300000004400000.0
Collagen alpha-1(I) chain OS=Gallus gallus GN=COL1A1 PE=1 SV=3	6494	1138	476	89	58	65.3	Gallus gallus	1	1	611.626	1831.86	0.0026	984	1003	0	12.72	GPPGPMGPPGLAGPPGEAGR	Oxidation (M); 3 Oxidation (P)	0.04400300000000400000.0
Collagen alpha-1(I) chain OS=Gallus gallus GN=COL1A1 PE=1 SV=3	6494	1138	476	89	58	65.3	Gallus gallus	1	1	916.935	1831.86	0.0029	984	1003	0	55.51	GPPGPMGPPGLAGPPGEAGR	Oxidation (M); 3 Oxidation (P)	0.04000300000004400000.0
Collagen alpha-1(I) chain OS=Gallus gallus GN=COL1A1 PE=1 SV=3	6494	1138	476	89	58	65.3	Gallus gallus	1	1	916.935	1831.86	0.0039	984	1003	0	5.81	GPPGPMGPPGLAGPPGEAGR	Oxidation (M); 3 Oxidation (P)	0.04000300000004400000.0
Collagen alpha-1(I) chain OS=Gallus gallus GN=COL1A1 PE=1 SV=3	6494	1138	476	89	58	65.3	Gallus gallus	1	1	924.931	1847.85	-0.0008	984	1003	0	16.33	GPPGPMGPPGLAGPPGEAGR	5 Oxidation (P)	0.00404004400004000000.0
Collagen alpha-1(I) chain OS=Gallus gallus GN=COL1A1 PE=1 SV=3	6494	1138	476	89	58	65.3	Gallus gallus	1	1	622.957	1865.85	-0.0012	210	229	2	55.27	GPAGPPGKNGDDGEAGKPGR	Deamidated (NQ); Oxidation (K); Oxidation (P)	0.00000400100000002000.0
Collagen alpha-1(I) chain OS=Gallus gallus GN=COL1A1 PE=1 SV=3	6494	1138	476	89	58	65.3	Gallus gallus	1	1	624.328	1869.96	0.0031	872	892	0	8.9	VGPPGPSGNIGLPGPPGPAGK	Oxidation (K); 2 Oxidation (P)	0.000004000000400000002.0
Collagen alpha-1(I) chain OS=Gallus gallus GN=COL1A1 PE=1 SV=3	6494	1138	476	89	58	65.3	Gallus gallus	1	1	629.658	1885.95	-0.0028	872	892	0	10.87	VGPPGPSGNIGLPGPPGPAGK	4 Oxidation (P)	0.004000000000004404000.0
Collagen alpha-1(I) chain OS=Gallus gallus GN=COL1A1 PE=1 SV=3	6494	1138	476	89	58	65.3	Gallus gallus	1	1	629.658	1885.95	-0.0022	872	892	0	5.91	VGPPGPSGNIGLPGPPGPAGK	Oxidation (K); 3 Oxidation (P)	0.000004000000404000002.0
Collagen alpha-1(I) chain OS=Gallus gallus GN=COL1A1 PE=1 SV=3	6494	1138	476	89	58	65.3	Gallus gallus	1	1	629.658	1885.95	-0.0016	872	892	0	14.75	VGPPGPSGNIGLPGPPGPAGK	Oxidation (K); 3 Oxidation (P)	0.000004000000404000002.0
Collagen alpha-1(I) chain OS=Gallus gallus GN=COL1A1 PE=1 SV=3	6494	1138	476	89	58	65.3	Gallus gallus	1	1	629.658	1885.95	-0.0016	872	892	0	3.79	VGPPGPSGNIGLPGPPGPAGK	Oxidation (K); 3 Oxidation (P)	0.000004000000404000002.0
Collagen alpha-1(I) chain OS=Gallus gallus GN=COL1A1 PE=1 SV=3	6494	1138	476	89	58	65.3	Gallus gallus	1	1	629.658	1885.95	-0.0013	872	892	0	9.66	VGPPGPSGNIGLPGPPGPAGK	4 Oxidation (P)	0.004000000000004404000.0
Collagen alpha-1(I) chain OS=Gallus gallus GN=COL1A1 PE=1 SV=3	6494	1138	476	89	58	65.3	Gallus gallus	1	1	629.658	1885.95	-0.0013	872	892	0	12.93	VGPPGPSGNIGLPGPPGPAGK	Oxidation (K); 3 Oxidation (P)	0.000004000000404000002.0
Collagen alpha-1(I) chain OS=Gallus gallus GN=COL1A1 PE=1 SV=3	6494	1138	476	89	58	65.3	Gallus gallus	1	1	629.658	1885.95	-0.001	872	892	0	9.25	VGPPGPSGNIGLPGPPGPAGK	Oxidation (K); 3 Oxidation (P)	0.000004000000404000002.0
Collagen alpha-1(I) chain OS=Gallus gallus GN=COL1A1 PE=1 SV=3	6494	1138	476	89	58	65.3	Gallus gallus	1	1	629.658	1885.95	-0.001	872	892	0	10.66	VGPPGPSGNIGLPGPPGPAGK	Oxidation (K); 3 Oxidation (P)	0.004000000000000404002.0
Collagen alpha-1(I) chain OS=Gallus gallus GN=COL1A1 PE=1 SV=3	6494	1138	476	89	58	65.3	Gallus gallus	1	1	629.658	1885.95	-0.001	872	892	0	7.45	VGPPGPSGNIGLPGPPGPAGK	Oxidation (K); 3 Oxidation (P)	0.000004000000404000002.0
Collagen alpha-1(I) chain OS=Gallus gallus GN=COL1A1 PE=1 SV=3	6494	1138	476	89	58	65.3	Gallus gallus	1	1	629.658	1885.95	-0.001	872	892	0	7.17	VGPPGPSGNIGLPGPPGPAGK	Oxidation (K); 3 Oxidation (P)	0.000004000000404000002.0
Collagen alpha-1(I) chain OS=Gallus gallus GN=COL1A1 PE=1 SV=3	6494	1138	476	89	58	65.3	Gallus gallus	1	1	629.658	1885.95	-0.001	872	892	0	13.02	VGPPGPSGNIGLPGPPGPAGK	Oxidation (K); 3 Oxidation (P)	0.000004000000404000002.0
Collagen alpha-1(I) chain OS=Gallus gallus GN=COL1A1 PE=1 SV=3	6494	1138	476	89	58	65.3	Gallus gallus	1	1	629.658	1885.95	-0.001	872	892	0	4.18	VGPPGPSGNIGLPGPPGPAGK	Oxidation (K); 3 Oxidation (P)	0.000004000000404000002.0
Collagen alpha-1(I) chain OS=Gallus gallus GN=COL1A1 PE=1 SV=3	6494	1138	476	89	58	65.3	Gallus gallus	1	1	629.658	1885.95	-0.001	872	892	0	8.45	VGPPGPSGNIGLPGPPGPAGK	4 Oxidation (P)	0.000004000000404400000.0
Collagen alpha-1(I) chain OS=Gallus gallus GN=COL1A1 PE=1 SV=3	6494	1138	476	89	58	65.3	Gallus gallus	1	1	629.658	1885.95	-0.0004	872	892	0	14.86	VGPPGPSGNIGLPGPPGPAGK	4 Oxidation (P)	0.004000000000004404000.0
Collagen alpha-1(I) chain OS=Gallus gallus GN=COL1A1 PE=1 SV=3	6494	1138	476	89	58	65.3	Gallus gallus	1	1	629.658	1885.95	-0.0004	872	892	0	7.35	VGPPGPSGNIGLPGPPGPAGK	Oxidation (K); 3 Oxidation (P)	0.000004000000404000002.0
Collagen alpha-1(I) chain OS=Gallus gallus GN=COL1A1 PE=1 SV=3	6494	1138	476	89	58	65.3	Gallus gallus	1	1	629.658	1885.95	-0.0004	872	892	0	6.81	VGPPGPSGNIGLPGPPGPAGK	Oxidation (K); 3 Oxidation (P)	0.000004000000404000002.0
Collagen alpha-1(I) chain OS=Gallus gallus GN=COL1A1 PE=1 SV=3	6494	1138	476	89	58	65.3	Gallus gallus	1	1	943.984	1885.95	-0.0002	872	892	0	21.67	VGPPGPSGNIGLPGPPGPAGK	Oxidation (K); 3 Oxidation (P)	0.000004000000404000002.0
Collagen alpha-1(I) chain OS=Gallus gallus GN=COL1A1 PE=1 SV=3	6494	1138	476	89	58	65.3	Gallus gallus	1	1	629.658	1885.95	-0.0001	872	892	0	13.07	VGPPGPSGNIGLPGPPGPAGK	Oxidation (K); 3 Oxidation (P)	0.000004000000404000002.0
Collagen alpha-1(I) chain OS=Gallus gallus GN=COL1A1 PE=1 SV=3	6494	1138	476	89	58	65.3	Gallus gallus	1	1	943.984	1885.95	0	872	892	0	30.55	VGPPGPSGNIGLPGPPGPAGK	Oxidation (K); 3 Oxidation (P)	0.000004000000404000002.0
Collagen alpha-1(I) chain OS=Gallus gallus GN=COL1A1 PE=1 SV=3	6494	1138	476	89	58	65.3	Gallus gallus	1	1	943.984	1885.95	0	872	892	0	32.78	VGPPGPSGNIGLPGPPGPAGK	4 Oxidation (P)	0.004000000000004404000.0
Collagen alpha-1(I) chain OS=Gallus gallus GN=COL1A1 PE=1 SV=3	6494	1138	476	89	58	65.3	Gallus gallus	1	1	943.984	1885.95	0.0002	872	892	0	27.33	VGPPGPSGNIGLPGPPGPAGK	4 Oxidation (P)	0.000004000000404400000.0
Collagen alpha-1(I) chain OS=Gallus gallus GN=COL1A1 PE=1 SV=3	6494	1138	476	89	58	65.3	Gallus gallus	1	1	943.984	1885.95	0.0004	872	892	0	15.44	VGPPGPSGNIGLPGPPGPAGK	4 Oxidation (P)	0.000004000000404400000.0
Collagen alpha-1(I) chain OS=Gallus gallus GN=COL1A1 PE=1 SV=3	6494	1138	476	89	58	65.3	Gallus gallus	1	1	629.659	1885.95	0.0005	872	892	0	31.39	VGPPGPSGNIGLPGPPGPAGK	4 Oxidation (P)	0.000004000000404400000.0
Collagen alpha-1(I) chain OS=Gallus gallus GN=COL1A1 PE=1 SV=3	6494	1138	476	89	58	65.3	Gallus gallus	1	1	943.984	1885.95	0.0006	872	892	0	32.28	VGPPGPSGNIGLPGPPGPAGK	4 Oxidation (P)	0.004000000000004404000.0
Collagen alpha-1(I) chain OS=Gallus gallus GN=COL1A1 PE=1 SV=3	6494	1138	476	89	58	65.3	Gallus gallus	1	1	943.984	1885.95	0.0006	872	892	0	30.68	VGPPGPSGNIGLPGPPGPAGK	4 Oxidation (P)	0.004000000000004404000.0
Collagen alpha-1(I) chain OS=Gallus gallus GN=COL1A1 PE=1 SV=3	6494	1138	476	89	58	65.3	Gallus gallus	1	1	943.984	1885.95	0.0008	872	892	0	20.83	VGPPGPSGNIGLPGPPGPAGK	4 Oxidation (P)	0.004000000000004404000.0
Collagen alpha-1(I) chain OS=Gallus gallus GN=COL1A1 PE=1 SV=3	6494	1138	476	89	58	65.3	Gallus gallus	1	1	943.984	1885.95	0.0008	872	892	0	37.73	VGPPGPSGNIGLPGPPGPAGK	4 Oxidation (P)	0.004000000000004404000.0
Collagen alpha-1(I) chain OS=Gallus gallus GN=COL1A1 PE=1 SV=3	6494	1138	476	89	58	65.3	Gallus gallus	1	1	943.984	1885.95	0.0008	872	892	0	23.81	VGPPGPSGNIGLPGPPGPAGK	4 Oxidation (P)	0.004000000000004404000.0
Collagen alpha-1(I) chain OS=Gallus gallus GN=COL1A1 PE=1 SV=3	6494	1138	476	89	58	65.3	Gallus gallus	1	1	629.659	1885.95	0.0008	872	892	0	30	VGPPGPSGNIGLPGPPGPAGK	4 Oxidation (P)	0.004000000000004404000.0
Collagen alpha-1(I) chain OS=Gallus gallus GN=COL1A1 PE=1 SV=3	6494	1138	476	89	58	65.3	Gallus gallus	1	1	943.985	1885.95	0.001	872	892	0	31.1	VGPPGPSGNIGLPGPPGPAGK	4 Oxidation (P)	0.004000000000004404000.0
Collagen alpha-1(I) chain OS=Gallus gallus GN=COL1A1 PE=1 SV=3	6494	1138	476	89	58	65.3	Gallus gallus	1	1	943.985	1885.95	0.001	872	892	0	33.82	VGPPGPSGNIGLPGPPGPAGK	Oxidation (K); 3 Oxidation (P)	0.000004000000404000002.0
Collagen alpha-1(I) chain OS=Gallus gallus GN=COL1A1 PE=1 SV=3	6494	1138	476	89	58	65.3	Gallus gallus	1	1	943.985	1885.95	0.001	872	892	0	40.17	VGPPGPSGNIGLPGPPGPAGK	Oxidation (K); 3 Oxidation (P)	0.000004000000404000002.0
Collagen alpha-1(I) chain OS=Gallus gallus GN=COL1A1 PE=1 SV=3	6494	1138	476	89	58	65.3	Gallus gallus	1	1	629.659	1885.95	0.0011	872	892	0	13.68	VGPPGPSGNIGLPGPPGPAGK	4 Oxidation (P)	0.000004000000404400000.0
Collagen alpha-1(I) chain OS=Gallus gallus GN=COL1A1 PE=1 SV=3	6494	1138	476	89	58	65.3	Gallus gallus	1	1	629.659	1885.95	0.0011	872	892	0	10.12	VGPPGPSGNIGLPGPPGPAGK	4 Oxidation (P)	0.000004000000404400000.0
Collagen alpha-1(I) chain OS=Gallus gallus GN=COL1A1 PE=1 SV=3	6494	1138	476	89	58	65.3	Gallus gallus	1	1	943.985	1885.95	0.0014	872	892	0	42.11	VGPPGPSGNIGLPGPPGPAGK	4 Oxidation (P)	0.004000000000004404000.0
Collagen alpha-1(I) chain OS=Gallus gallus GN=COL1A1 PE=1 SV=3	6494	1138	476	89	58	65.3	Gallus gallus	1	1	943.985	1885.95	0.0014	872	892	0	31.65	VGPPGPSGNIGLPGPPGPAGK	4 Oxidation (P)	0.004000000000004404000.0
Collagen alpha-1(I) chain OS=Gallus gallus GN=COL1A1 PE=1 SV=3	6494	1138	476	89	58	65.3	Gallus gallus	1	1	943.985	1885.95	0.0014	872	892	0	21.48	VGPPGPSGNIGLPGPPGPAGK	4 Oxidation (P)	0.004000000000004404000.0
Collagen alpha-1(I) chain OS=Gallus gallus GN=COL1A1 PE=1 SV=3	6494	1138	476	89	58	65.3	Gallus gallus	1	1	943.985	1885.95	0.0014	872	892	0	29.67	VGPPGPSGNIGLPGPPGPAGK	4 Oxidation (P)	0.004000000000004404000.0
Collagen alpha-1(I) chain OS=Gallus gallus GN=COL1A1 PE=1 SV=3	6494	1138	476	89	58	65.3	Gallus gallus	1	1	629.659	1885.95	0.0014	872	892	0	21.88	VGPPGPSGNIGLPGPPGPAGK	4 Oxidation (P)	0.004000000000004404000.0
Collagen alpha-1(I) chain OS=Gallus gallus GN=COL1A1 PE=1 SV=3	6494	1138	476	89	58	65.3	Gallus gallus	1	1	629.659	1885.95	0.0014	872	892	0	8.22	VGPPGPSGNIGLPGPPGPAGK	Oxidation (K); 3 Oxidation (P)	0.000004000000404000002.0
Collagen alpha-1(I) chain OS=Gallus gallus GN=COL1A1 PE=1 SV=3	6494	1138	476	89	58	65.3	Gallus gallus	1	1	629.659	1885.95	0.0014	872	892	0	4.53	VGPPGPSGNIGLPGPPGPAGK	Oxidation (K); 3 Oxidation (P)	0.000004000000404000002.0
Collagen alpha-1(I) chain OS=Gallus gallus GN=COL1A1 PE=1 SV=3	6494	1138	476	89	58	65.3	Gallus gallus	1	1	629.659	1885.96	0.0017	872	892	0	9.92	VGPPGPSGNIGLPGPPGPAGK	Oxidation (K); 3 Oxidation (P)	0.000004000000404000002.0
Collagen alpha-1(I) chain OS=Gallus gallus GN=COL1A1 PE=1 SV=3	6494	1138	476	89	58	65.3	Gallus gallus	1	1	629.659	1885.96	0.0017	872	892	0	11.21	VGPPGPSGNIGLPGPPGPAGK	4 Oxidation (P)	0.004000000000004404000.0
Collagen alpha-1(I) chain OS=Gallus gallus GN=COL1A1 PE=1 SV=3	6494	1138	476	89	58	65.3	Gallus gallus	1	1	629.659	1885.96	0.0017	872	892	0	11.43	VGPPGPSGNIGLPGPPGPAGK	4 Oxidation (P)	0.004000000000004404000.0
Collagen alpha-1(I) chain OS=Gallus gallus GN=COL1A1 PE=1 SV=3	6494	1138	476	89	58	65.3	Gallus gallus	1	1	943.985	1885.96	0.002	872	892	0	3.13	VGPPGPSGNIGLPGPPGPAGK	4 Oxidation (P)	0.004000000000004404000.0
Collagen alpha-1(I) chain OS=Gallus gallus GN=COL1A1 PE=1 SV=3	6494	1138	476	89	58	65.3	Gallus gallus	1	1	629.659	1885.96	0.002	872	892	0	5.03	VGPPGPSGNIGLPGPPGPAGK	Oxidation (K); 3 Oxidation (P)	0.000004000000404000002.0
Collagen alpha-1(I) chain OS=Gallus gallus GN=COL1A1 PE=1 SV=3	6494	1138	476	89	58	65.3	Gallus gallus	1	1	629.659	1885.96	0.002	872	892	0	4.45	VGPPGPSGNIGLPGPPGPAGK	Oxidation (K); 3 Oxidation (P)	0.000004000000404000002.0
Collagen alpha-1(I) chain OS=Gallus gallus GN=COL1A1 PE=1 SV=3	6494	1138	476	89	58	65.3	Gallus gallus	1	1	629.659	1885.96	0.002	872	892	0	13.69	VGPPGPSGNIGLPGPPGPAGK	4 Oxidation (P)	0.004000000000004404000.0
Collagen alpha-1(I) chain OS=Gallus gallus GN=COL1A1 PE=1 SV=3	6494	1138	476	89	58	65.3	Gallus gallus	1	1	629.659	1885.96	0.002	872	892	0	10.23	VGPPGPSGNIGLPGPPGPAGK	Oxidation (K); 3 Oxidation (P)	0.000004000000404000002.0
Collagen alpha-1(I) chain OS=Gallus gallus GN=COL1A1 PE=1 SV=3	6494	1138	476	89	58	65.3	Gallus gallus	1	1	943.985	1885.96	0.0022	872	892	0	34.74	VGPPGPSGNIGLPGPPGPAGK	4 Oxidation (P)	0.004000000000004404000.0
Collagen alpha-1(I) chain OS=Gallus gallus GN=COL1A1 PE=1 SV=3	6494	1138	476	89	58	65.3	Gallus gallus	1	1	629.659	1885.96	0.0023	872	892	0	8.31	VGPPGPSGNIGLPGPPGPAGK	Oxidation (K); 3 Oxidation (P)	0.000004000000404000002.0
Collagen alpha-1(I) chain OS=Gallus gallus GN=COL1A1 PE=1 SV=3	6494	1138	476	89	58	65.3	Gallus gallus	1	1	943.985	1885.96	0.0024	872	892	0	22.54	VGPPGPSGNIGLPGPPGPAGK	4 Oxidation (P)	0.004000000000004404000.0
Collagen alpha-1(I) chain OS=Gallus gallus GN=COL1A1 PE=1 SV=3	6494	1138	476	89	58	65.3	Gallus gallus	1	1	943.985	1885.96	0.0024	872	892	0	45.37	VGPPGPSGNIGLPGPPGPAGK	Oxidation (K); 3 Oxidation (P)	0.000004000000404000002.0
Collagen alpha-1(I) chain OS=Gallus gallus GN=COL1A1 PE=1 SV=3	6494	1138	476	89	58	65.3	Gallus gallus	1	1	943.985	1885.96	0.0026	872	892	0	41.77	VGPPGPSGNIGLPGPPGPAGK	4 Oxidation (P)	0.004000000000004404000.0
Collagen alpha-1(I) chain OS=Gallus gallus GN=COL1A1 PE=1 SV=3	6494	1138	476	89	58	65.3	Gallus gallus	1	1	629.659	1885.96	0.0026	872	892	0	7.17	VGPPGPSGNIGLPGPPGPAGK	Oxidation (K); 3 Oxidation (P)	0.000004000000404000002.0
Collagen alpha-1(I) chain OS=Gallus gallus GN=COL1A1 PE=1 SV=3	6494	1138	476	89	58	65.3	Gallus gallus	1	1	629.659	1885.96	0.0026	872	892	0	12.26	VGPPGPSGNIGLPGPPGPAGK	Oxidation (K); 3 Oxidation (P)	0.000004000000404000002.0
Collagen alpha-1(I) chain OS=Gallus gallus GN=COL1A1 PE=1 SV=3	6494	1138	476	89	58	65.3	Gallus gallus	1	1	943.985	1885.96	0.0028	872	892	0	50.82	VGPPGPSGNIGLPGPPGPAGK	4 Oxidation (P)	0.004000000000004404000.0
Collagen alpha-1(I) chain OS=Gallus gallus GN=COL1A1 PE=1 SV=3	6494	1138	476	89	58	65.3	Gallus gallus	1	1	943.985	1885.96	0.0028	872	892	0	30.14	VGPPGPSGNIGLPGPPGPAGK	4 Oxidation (P)	0.004000000000004404000.0
Collagen alpha-1(I) chain OS=Gallus gallus GN=COL1A1 PE=1 SV=3	6494	1138	476	89	58	65.3	Gallus gallus	1	1	629.659	1885.96	0.0029	872	892	0	34.89	VGPPGPSGNIGLPGPPGPAGK	4 Oxidation (P)	0.004000000000004404000.0
Collagen alpha-1(I) chain OS=Gallus gallus GN=COL1A1 PE=1 SV=3	6494	1138	476	89	58	65.3	Gallus gallus	1	1	629.659	1885.96	0.0029	872	892	0	12.87	VGPPGPSGNIGLPGPPGPAGK	Oxidation (K); 3 Oxidation (P)	0.000004000000404000002.0
Collagen alpha-1(I) chain OS=Gallus gallus GN=COL1A1 PE=1 SV=3	6494	1138	476	89	58	65.3	Gallus gallus	1	1	943.986	1885.96	0.003	872	892	0	53.53	VGPPGPSGNIGLPGPPGPAGK	4 Oxidation (P)	0.004000000000004404000.0
Collagen alpha-1(I) chain OS=Gallus gallus GN=COL1A1 PE=1 SV=3	6494	1138	476	89	58	65.3	Gallus gallus	1	1	943.986	1885.96	0.003	872	892	0	25.91	VGPPGPSGNIGLPGPPGPAGK	Oxidation (K); 3 Oxidation (P)	0.000004000000404000002.0
Collagen alpha-1(I) chain OS=Gallus gallus GN=COL1A1 PE=1 SV=3	6494	1138	476	89	58	65.3	Gallus gallus	1	1	943.986	1885.96	0.003	872	892	0	29.99	VGPPGPSGNIGLPGPPGPAGK	4 Oxidation (P)	0.004000000000004404000.0
Collagen alpha-1(I) chain OS=Gallus gallus GN=COL1A1 PE=1 SV=3	6494	1138	476	89	58	65.3	Gallus gallus	1	1	943.986	1885.96	0.003	872	892	0	34.76	VGPPGPSGNIGLPGPPGPAGK	4 Oxidation (P)	0.004000000000004404000.0
Collagen alpha-1(I) chain OS=Gallus gallus GN=COL1A1 PE=1 SV=3	6494	1138	476	89	58	65.3	Gallus gallus	1	1	943.986	1885.96	0.003	872	892	0	21.01	VGPPGPSGNIGLPGPPGPAGK	4 Oxidation (P)	0.004000000000004404000.0
Collagen alpha-1(I) chain OS=Gallus gallus GN=COL1A1 PE=1 SV=3	6494	1138	476	89	58	65.3	Gallus gallus	1	1	943.986	1885.96	0.003	872	892	0	38.85	VGPPGPSGNIGLPGPPGPAGK	4 Oxidation (P)	0.004000000000004404000.0
Collagen alpha-1(I) chain OS=Gallus gallus GN=COL1A1 PE=1 SV=3	6494	1138	476	89	58	65.3	Gallus gallus	1	1	943.986	1885.96	0.003	872	892	0	20.11	VGPPGPSGNIGLPGPPGPAGK	4 Oxidation (P)	0.000004000000404400000.0
Collagen alpha-1(I) chain OS=Gallus gallus GN=COL1A1 PE=1 SV=3	6494	1138	476	89	58	65.3	Gallus gallus	1	1	943.986	1885.96	0.0032	872	892	0	14.36	VGPPGPSGNIGLPGPPGPAGK	4 Oxidation (P)	0.004000000000004404000.0
Collagen alpha-1(I) chain OS=Gallus gallus GN=COL1A1 PE=1 SV=3	6494	1138	476	89	58	65.3	Gallus gallus	1	1	943.986	1885.96	0.0032	872	892	0	49.66	VGPPGPSGNIGLPGPPGPAGK	4 Oxidation (P)	0.004000000000004404000.0
Collagen alpha-1(I) chain OS=Gallus gallus GN=COL1A1 PE=1 SV=3	6494	1138	476	89	58	65.3	Gallus gallus	1	1	943.986	1885.96	0.0032	872	892	0	18.13	VGPPGPSGNIGLPGPPGPAGK	4 Oxidation (P)	0.004000000000004404000.0
Collagen alpha-1(I) chain OS=Gallus gallus GN=COL1A1 PE=1 SV=3	6494	1138	476	89	58	65.3	Gallus gallus	1	1	943.986	1885.96	0.0032	872	892	0	19.56	VGPPGPSGNIGLPGPPGPAGK	4 Oxidation (P)	0.004000000000004404000.0
Collagen alpha-1(I) chain OS=Gallus gallus GN=COL1A1 PE=1 SV=3	6494	1138	476	89	58	65.3	Gallus gallus	1	1	943.986	1885.96	0.0034	872	892	0	24.55	VGPPGPSGNIGLPGPPGPAGK	4 Oxidation (P)	0.004000000000004404000.0
Collagen alpha-1(I) chain OS=Gallus gallus GN=COL1A1 PE=1 SV=3	6494	1138	476	89	58	65.3	Gallus gallus	1	1	943.986	1885.96	0.0036	872	892	0	17.71	VGPPGPSGNIGLPGPPGPAGK	4 Oxidation (P)	0.004000000000004404000.0
Collagen alpha-1(I) chain OS=Gallus gallus GN=COL1A1 PE=1 SV=3	6494	1138	476	89	58	65.3	Gallus gallus	1	1	943.986	1885.96	0.0036	872	892	0	40.8	VGPPGPSGNIGLPGPPGPAGK	4 Oxidation (P)	0.004000000000004404000.0
Collagen alpha-1(I) chain OS=Gallus gallus GN=COL1A1 PE=1 SV=3	6494	1138	476	89	58	65.3	Gallus gallus	1	1	943.986	1885.96	0.0036	872	892	0	34.09	VGPPGPSGNIGLPGPPGPAGK	4 Oxidation (P)	0.004000000000004404000.0
Collagen alpha-1(I) chain OS=Gallus gallus GN=COL1A1 PE=1 SV=3	6494	1138	476	89	58	65.3	Gallus gallus	1	1	943.986	1885.96	0.0038	872	892	0	21.4	VGPPGPSGNIGLPGPPGPAGK	4 Oxidation (P)	0.004000000000004404000.0
Collagen alpha-1(I) chain OS=Gallus gallus GN=COL1A1 PE=1 SV=3	6494	1138	476	89	58	65.3	Gallus gallus	1	1	943.986	1885.96	0.0038	872	892	0	30.8	VGPPGPSGNIGLPGPPGPAGK	Oxidation (K); 3 Oxidation (P)	0.000004000000404000002.0
Collagen alpha-1(I) chain OS=Gallus gallus GN=COL1A1 PE=1 SV=3	6494	1138	476	89	58	65.3	Gallus gallus	1	1	943.986	1885.96	0.004	872	892	0	23.12	VGPPGPSGNIGLPGPPGPAGK	4 Oxidation (P)	0.004000000000004404000.0
Collagen alpha-1(I) chain OS=Gallus gallus GN=COL1A1 PE=1 SV=3	6494	1138	476	89	58	65.3	Gallus gallus	1	1	943.986	1885.96	0.004	872	892	0	30.3	VGPPGPSGNIGLPGPPGPAGK	4 Oxidation (P)	0.004000000000004404000.0
Collagen alpha-1(I) chain OS=Gallus gallus GN=COL1A1 PE=1 SV=3	6494	1138	476	89	58	65.3	Gallus gallus	1	1	943.986	1885.96	0.004	872	892	0	24.72	VGPPGPSGNIGLPGPPGPAGK	4 Oxidation (P)	0.004000000000004404000.0
Collagen alpha-1(I) chain OS=Gallus gallus GN=COL1A1 PE=1 SV=3	6494	1138	476	89	58	65.3	Gallus gallus	1	1	943.986	1885.96	0.0048	872	892	0	12.45	VGPPGPSGNIGLPGPPGPAGK	4 Oxidation (P)	0.004000000000004404000.0
Collagen alpha-1(I) chain OS=Gallus gallus GN=COL1A1 PE=1 SV=3	6494	1138	476	89	58	65.3	Gallus gallus	1	1	943.987	1885.96	0.0052	872	892	0	41.82	VGPPGPSGNIGLPGPPGPAGK	4 Oxidation (P)	0.004000000000004404000.0
Collagen alpha-1(I) chain OS=Gallus gallus GN=COL1A1 PE=1 SV=3	6494	1138	476	89	58	65.3	Gallus gallus	1	1	943.988	1885.96	0.0088	872	892	0	53.77	VGPPGPSGNIGLPGPPGPAGK	4 Oxidation (P)	0.004000000000004404000.0
Collagen alpha-1(I) chain OS=Gallus gallus GN=COL1A1 PE=1 SV=3	6494	1138	476	89	58	65.3	Gallus gallus	1	1	944.472	1886.93	-0.008	872	892	0	6.51	VGPPGPSGNIGLPGPPGPAGK	Deamidated (NQ); 4 Oxidation (P)	0.000004001000404400000.0
Collagen alpha-1(I) chain OS=Gallus gallus GN=COL1A1 PE=1 SV=3	6494	1138	476	89	58	65.3	Gallus gallus	1	1	629.987	1886.94	0.0029	872	892	0	11.87	VGPPGPSGNIGLPGPPGPAGK	Deamidated (NQ); 4 Oxidation (P)	0.000004001000404400000.0
Collagen alpha-1(I) chain OS=Gallus gallus GN=COL1A1 PE=1 SV=3	6494	1138	476	89	58	65.3	Gallus gallus	1	1	944.478	1886.94	0.0036	872	892	0	15.67	VGPPGPSGNIGLPGPPGPAGK	Deamidated (NQ); 4 Oxidation (P)	0.004000001000004404000.0
Collagen alpha-1(I) chain OS=Gallus gallus GN=COL1A1 PE=1 SV=3	6494	1138	476	89	58	65.3	Gallus gallus	1	1	951.983	1901.95	0.0023	872	892	0	53.81	VGPPGPSGNIGLPGPPGPAGK	5 Oxidation (P)	0.004400000000004404000.0
Collagen alpha-1(I) chain OS=Gallus gallus GN=COL1A1 PE=1 SV=3	6494	1138	476	89	58	65.3	Gallus gallus	1	1	951.983	1901.95	0.0031	872	892	0	13.31	VGPPGPSGNIGLPGPPGPAGK	5 Oxidation (P)	0.004400000000004404000.0
Collagen alpha-1(I) chain OS=Gallus gallus GN=COL1A1 PE=1 SV=3	6494	1138	476	89	58	65.3	Gallus gallus	1	1	951.984	1901.95	0.0043	872	892	0	15.93	VGPPGPSGNIGLPGPPGPAGK	Oxidation (K); 4 Oxidation (P)	0.000404000000404000002.0
Collagen alpha-1(I) chain OS=Gallus gallus GN=COL1A1 PE=1 SV=3	6494	1138	476	89	58	65.3	Gallus gallus	1	0	653.989	1958.95	0.0014	438	458	1	10.55	GEPGPAGVQGPPGPAGEEGKR	Oxidation (P)	0.004000000000000000000.0
Collagen alpha-1(I) chain OS=Gallus gallus GN=COL1A1 PE=1 SV=3	6494	1138	476	89	58	65.3	Gallus gallus	1	1	658.983	1973.93	-0.0023	1052	1073	1	50.15	NGDRGETGPAGPAGPPGPAGAR	Oxidation (P)	0.0000000000000004000000.0
Collagen alpha-1(I) chain OS=Gallus gallus GN=COL1A1 PE=1 SV=3	6494	1138	476	89	58	65.3	Gallus gallus	1	1	987.973	1973.93	0.0017	1052	1073	1	13.01	NGDRGETGPAGPAGPPGPAGAR	Oxidation (P)	0.0000000000000004000000.0
Collagen alpha-1(I) chain OS=Gallus gallus GN=COL1A1 PE=1 SV=3	6494	1138	476	89	58	65.3	Gallus gallus	1	1	658.985	1973.93	0.0019	1052	1073	1	21.93	NGDRGETGPAGPAGPPGPAGAR	Oxidation (P)	0.0000000000000000040000.0
Collagen alpha-1(I) chain OS=Gallus gallus GN=COL1A1 PE=1 SV=3	6494	1138	476	89	58	65.3	Gallus gallus	1	1	987.974	1973.93	0.0029	1052	1073	1	79.2	NGDRGETGPAGPAGPPGPAGAR	Oxidation (P)	0.0000000000000004000000.0
Collagen alpha-1(I) chain OS=Gallus gallus GN=COL1A1 PE=1 SV=3	6494	1138	476	89	58	65.3	Gallus gallus	1	1	658.985	1973.93	0.0034	1052	1073	1	61.01	NGDRGETGPAGPAGPPGPAGAR	Oxidation (P)	0.0000000000000004000000.0
Collagen alpha-1(I) chain OS=Gallus gallus GN=COL1A1 PE=1 SV=3	6494	1138	476	89	58	65.3	Gallus gallus	1	1	987.975	1973.93	0.0041	1052	1073	1	67.18	NGDRGETGPAGPAGPPGPAGAR	Oxidation (P)	0.0000000000000004000000.0
Collagen alpha-1(I) chain OS=Gallus gallus GN=COL1A1 PE=1 SV=3	6494	1138	476	89	58	65.3	Gallus gallus	1	1	988.466	1974.92	0.0023	1052	1073	1	55.37	NGDRGETGPAGPAGPPGPAGAR	Deamidated (NQ); Oxidation (P)	0.1000000000000004000000.0
Collagen alpha-1(I) chain OS=Gallus gallus GN=COL1A1 PE=1 SV=3	6494	1138	476	89	58	65.3	Gallus gallus	1	1	988.466	1974.92	0.0035	1052	1073	1	28.61	NGDRGETGPAGPAGPPGPAGAR	Deamidated (NQ); Oxidation (P)	0.1000000000000004000000.0
Collagen alpha-1(I) chain OS=Gallus gallus GN=COL1A1 PE=1 SV=3	6494	1138	476	89	58	65.3	Gallus gallus	1	1	659.313	1974.92	0.004	1052	1073	1	71.57	NGDRGETGPAGPAGPPGPAGAR	Deamidated (NQ); Oxidation (P)	0.1000000000000004000000.0
Collagen alpha-1(I) chain OS=Gallus gallus GN=COL1A1 PE=1 SV=3	6494	1138	476	89	58	65.3	Gallus gallus	1	1	659.313	1974.92	0.0043	1052	1073	1	61.87	NGDRGETGPAGPAGPPGPAGAR	Deamidated (NQ); Oxidation (P)	0.1000000000000004000000.0
Collagen alpha-1(I) chain OS=Gallus gallus GN=COL1A1 PE=1 SV=3	6494	1138	476	89	58	65.3	Gallus gallus	1	1	988.467	1974.92	0.0045	1052	1073	1	40.82	NGDRGETGPAGPAGPPGPAGAR	Deamidated (NQ); Oxidation (P)	0.1000000000000004000000.0
Collagen alpha-1(I) chain OS=Gallus gallus GN=COL1A1 PE=1 SV=3	6494	1138	476	89	58	65.3	Gallus gallus	1	0	988.478	1974.94	0.0015	438	458	1	22.71	GEPGPAGVQGPPGPAGEEGKR	2 Oxidation (P)	0.004000000004000000000.0
Collagen alpha-1(I) chain OS=Gallus gallus GN=COL1A1 PE=1 SV=3	6494	1138	476	89	58	65.3	Gallus gallus	1	0	988.478	1974.94	0.0015	438	458	1	18	GEPGPAGVQGPPGPAGEEGKR	2 Oxidation (P)	0.004000000004000000000.0
Collagen alpha-1(I) chain OS=Gallus gallus GN=COL1A1 PE=1 SV=3	6494	1138	476	89	58	65.3	Gallus gallus	1	0	659.321	1974.94	0.0016	438	458	1	46.21	GEPGPAGVQGPPGPAGEEGKR	2 Oxidation (P)	0.004000000004000000000.0
Collagen alpha-1(I) chain OS=Gallus gallus GN=COL1A1 PE=1 SV=3	6494	1138	476	89	58	65.3	Gallus gallus	1	0	988.479	1974.94	0.0031	438	458	1	36.7	GEPGPAGVQGPPGPAGEEGKR	2 Oxidation (P)	0.000040000000040000000.0
Collagen alpha-1(I) chain OS=Gallus gallus GN=COL1A1 PE=1 SV=3	6494	1138	476	89	58	65.3	Gallus gallus	1	0	988.479	1974.94	0.0041	438	458	1	96.53	GEPGPAGVQGPPGPAGEEGKR	2 Oxidation (P)	0.004000000004000000000.0
Collagen alpha-1(I) chain OS=Gallus gallus GN=COL1A1 PE=1 SV=3	6494	1138	476	89	58	65.3	Gallus gallus	1	0	659.322	1974.94	0.0043	438	458	1	30.51	GEPGPAGVQGPPGPAGEEGKR	Oxidation (K); Oxidation (P)	0.004000000000000000020.0
Collagen alpha-1(I) chain OS=Gallus gallus GN=COL1A1 PE=1 SV=3	6494	1138	476	89	58	65.3	Gallus gallus	1	0	988.481	1974.95	0.0075	438	458	1	72.93	GEPGPAGVQGPPGPAGEEGKR	2 Oxidation (P)	0.004000000004000000000.0
Collagen alpha-1(I) chain OS=Gallus gallus GN=COL1A1 PE=1 SV=3	6494	1138	476	89	58	65.3	Gallus gallus	1	1	664.644	1990.91	0.0006	1052	1073	1	25.02	NGDRGETGPAGPAGPPGPAGAR	Deamidated (NQ); 2 Oxidation (P)	0.1000000000040004000000.0
Collagen alpha-1(I) chain OS=Gallus gallus GN=COL1A1 PE=1 SV=3	6494	1138	476	89	58	65.3	Gallus gallus	1	1	996.462	1990.91	0.0007	1052	1073	1	59.56	NGDRGETGPAGPAGPPGPAGAR	Deamidated (NQ); 2 Oxidation (P)	0.1000000000040004000000.0
Collagen alpha-1(I) chain OS=Gallus gallus GN=COL1A1 PE=1 SV=3	6494	1138	476	89	58	65.3	Gallus gallus	1	1	664.644	1990.91	0.0009	1052	1073	1	20.62	NGDRGETGPAGPAGPPGPAGAR	Deamidated (NQ); 2 Oxidation (P)	0.1000000000040040000000.0
Collagen alpha-1(I) chain OS=Gallus gallus GN=COL1A1 PE=1 SV=3	6494	1138	476	89	58	65.3	Gallus gallus	1	0	693.986	2078.94	0	1260	1277	0	10.24	SGEYWIDPNQGCNLDAIK
Collagen alpha-1(I) chain OS=Gallus gallus GN=COL1A1 PE=1 SV=3	6494	1138	476	89	58	65.3	Gallus gallus	1	0	1040.48	2078.94	0.0067	1260	1277	0	61.95	SGEYWIDPNQGCNLDAIK
Collagen alpha-1(I) chain OS=Gallus gallus GN=COL1A1 PE=1 SV=3	6494	1138	476	89	58	65.3	Gallus gallus	1	0	1040.97	2079.93	0.0047	1260	1277	0	59.92	SGEYWIDPNQGCNLDAIK	Deamidated (NQ)	0.000000000100000000.0
Collagen alpha-1(I) chain OS=Gallus gallus GN=COL1A1 PE=1 SV=3	6494	1138	476	89	58	65.3	Gallus gallus	1	1	711.023	2130.05	0.0002	924	947	0	30.82	GSPGADGPIGAPGTPGPQGIAGQR	Oxidation (P)	0.000000000004000000000000.0
Collagen alpha-1(I) chain OS=Gallus gallus GN=COL1A1 PE=1 SV=3	6494	1138	476	89	58	65.3	Gallus gallus	1	1	1066.03	2130.05	0.004	924	947	0	64.95	GSPGADGPIGAPGTPGPQGIAGQR	Oxidation (P)	0.000000000004000000000000.0
Collagen alpha-1(I) chain OS=Gallus gallus GN=COL1A1 PE=1 SV=3	6494	1138	476	89	58	65.3	Gallus gallus	1	1	1066.52	2131.03	0	924	947	0	49.21	GSPGADGPIGAPGTPGPQGIAGQR	Deamidated (NQ); Oxidation (P)	0.000000000004000000000010.0
Collagen alpha-1(I) chain OS=Gallus gallus GN=COL1A1 PE=1 SV=3	6494	1138	476	89	58	65.3	Gallus gallus	1	0	711.999	2132.98	-0.0003	792	815	0	23.4	GEPGPPGPAGFAGPPGADGQPGAK	Oxidation (K); 2 Oxidation (P)	0.004040000000000000000002.0
Collagen alpha-1(I) chain OS=Gallus gallus GN=COL1A1 PE=1 SV=3	6494	1138	476	89	58	65.3	Gallus gallus	1	0	1067.5	2132.98	0.0011	792	815	0	32.58	GEPGPPGPAGFAGPPGADGQPGAK	3 Oxidation (P)	0.000004040000040000000000.0
Collagen alpha-1(I) chain OS=Gallus gallus GN=COL1A1 PE=1 SV=3	6494	1138	476	89	58	65.3	Gallus gallus	1	0	712	2132.98	0.0015	792	815	0	43.04	GEPGPPGPAGFAGPPGADGQPGAK	Oxidation (K); 2 Oxidation (P)	0.004040000000000000000002.0
Collagen alpha-1(I) chain OS=Gallus gallus GN=COL1A1 PE=1 SV=3	6494	1138	476	89	58	65.3	Gallus gallus	1	0	1067.5	2132.98	0.0071	792	815	0	41.74	GEPGPPGPAGFAGPPGADGQPGAK	3 Oxidation (P)	0.000004040000040000000000.0
Collagen alpha-1(I) chain OS=Gallus gallus GN=COL1A1 PE=1 SV=3	6494	1138	476	89	58	65.3	Gallus gallus	1	0	713.028	2136.06	0.0025	1026	1051	0	18.34	GETGPAGPPGAPGAPGAPGPVGPAGK	Oxidation (P)	0.00000000400000000000000000.0
Collagen alpha-1(I) chain OS=Gallus gallus GN=COL1A1 PE=1 SV=3	6494	1138	476	89	58	65.3	Gallus gallus	1	0	1069.04	2136.07	0.0054	1026	1051	0	54.57	GETGPAGPPGAPGAPGAPGPVGPAGK	Oxidation (P)	0.00000000400000000000000000.0
Collagen alpha-1(I) chain OS=Gallus gallus GN=COL1A1 PE=1 SV=3	6494	1138	476	89	58	65.3	Gallus gallus	1	1	1074.03	2146.04	-0.0029	924	947	0	29.98	GSPGADGPIGAPGTPGPQGIAGQR	2 Oxidation (P)	0.004000000004000000000000.0
Collagen alpha-1(I) chain OS=Gallus gallus GN=COL1A1 PE=1 SV=3	6494	1138	476	89	58	65.3	Gallus gallus	1	1	716.354	2146.04	-0.0011	924	947	0	21.97	GSPGADGPIGAPGTPGPQGIAGQR	2 Oxidation (P)	0.000000000004004000000000.0
Collagen alpha-1(I) chain OS=Gallus gallus GN=COL1A1 PE=1 SV=3	6494	1138	476	89	58	65.3	Gallus gallus	1	1	1074.03	2146.04	-0.0009	924	947	0	35.98	GSPGADGPIGAPGTPGPQGIAGQR	2 Oxidation (P)	0.000000040004000000000000.0
Collagen alpha-1(I) chain OS=Gallus gallus GN=COL1A1 PE=1 SV=3	6494	1138	476	89	58	65.3	Gallus gallus	1	1	716.354	2146.04	0.0001	924	947	0	37.93	GSPGADGPIGAPGTPGPQGIAGQR	2 Oxidation (P)	0.000000000004004000000000.0
Collagen alpha-1(I) chain OS=Gallus gallus GN=COL1A1 PE=1 SV=3	6494	1138	476	89	58	65.3	Gallus gallus	1	1	716.354	2146.04	0.001	924	947	0	23.84	GSPGADGPIGAPGTPGPQGIAGQR	2 Oxidation (P)	0.004000000004000000000000.0
Collagen alpha-1(I) chain OS=Gallus gallus GN=COL1A1 PE=1 SV=3	6494	1138	476	89	58	65.3	Gallus gallus	1	1	1074.03	2146.04	0.0011	924	947	0	68.2	GSPGADGPIGAPGTPGPQGIAGQR	2 Oxidation (P)	0.000000000004004000000000.0
Collagen alpha-1(I) chain OS=Gallus gallus GN=COL1A1 PE=1 SV=3	6494	1138	476	89	58	65.3	Gallus gallus	1	0	1075.49	2148.97	0.0022	792	815	0	72.51	GEPGPPGPAGFAGPPGADGQPGAK	4 Oxidation (P)	0.004040000000004000004000.0
Collagen alpha-1(I) chain OS=Gallus gallus GN=COL1A1 PE=1 SV=3	6494	1138	476	89	58	65.3	Gallus gallus	1	0	1075.49	2148.97	0.0022	792	815	0	11.92	GEPGPPGPAGFAGPPGADGQPGAK	Oxidation (K); 3 Oxidation (P)	0.000004040000040000000002.0
Collagen alpha-1(I) chain OS=Gallus gallus GN=COL1A1 PE=1 SV=3	6494	1138	476	89	58	65.3	Gallus gallus	1	0	717.332	2148.97	0.0035	792	815	0	44.67	GEPGPPGPAGFAGPPGADGQPGAK	4 Oxidation (P)	0.004040000000004000004000.0
Collagen alpha-1(I) chain OS=Gallus gallus GN=COL1A1 PE=1 SV=3	6494	1138	476	89	58	65.3	Gallus gallus	1	0	717.333	2148.98	0.005	792	815	0	44.23	GEPGPPGPAGFAGPPGADGQPGAK	4 Oxidation (P)	0.004040000000004000004000.0
Collagen alpha-1(I) chain OS=Gallus gallus GN=COL1A1 PE=1 SV=3	6494	1138	476	89	58	65.3	Gallus gallus	1	0	717.662	2149.96	0.0089	792	815	0	5.03	GEPGPPGPAGFAGPPGADGQPGAK	Deamidated (NQ); 4 Oxidation (P)	0.004040000000004000014000.0
Collagen alpha-1(I) chain OS=Gallus gallus GN=COL1A1 PE=1 SV=3	6494	1138	476	89	58	65.3	Gallus gallus	1	0	718.36	2152.06	0.0023	1026	1051	0	39.31	GETGPAGPPGAPGAPGAPGPVGPAGK	2 Oxidation (P)	0.00000000400400000000000000.0
Collagen alpha-1(I) chain OS=Gallus gallus GN=COL1A1 PE=1 SV=3	6494	1138	476	89	58	65.3	Gallus gallus	1	0	1077.04	2152.06	0.0045	1026	1051	0	42.52	GETGPAGPPGAPGAPGAPGPVGPAGK	2 Oxidation (P)	0.00000000400400000000000000.0
Collagen alpha-1(I) chain OS=Gallus gallus GN=COL1A1 PE=1 SV=3	6494	1138	476	89	58	65.3	Gallus gallus	1	1	721.686	2162.04	0.0018	924	947	0	37.79	GSPGADGPIGAPGTPGPQGIAGQR	3 Oxidation (P)	0.004000000004004000000000.0
Collagen alpha-1(I) chain OS=Gallus gallus GN=COL1A1 PE=1 SV=3	6494	1138	476	89	58	65.3	Gallus gallus	1	1	1082.03	2162.04	0.0022	924	947	0	60.73	GSPGADGPIGAPGTPGPQGIAGQR	3 Oxidation (P)	0.004000000004004000000000.0
Collagen alpha-1(I) chain OS=Gallus gallus GN=COL1A1 PE=1 SV=3	6494	1138	476	89	58	65.3	Gallus gallus	1	1	1082.03	2162.04	0.0082	924	947	0	57.22	GSPGADGPIGAPGTPGPQGIAGQR	3 Oxidation (P)	0.004000000004000040000000.0
Collagen alpha-1(I) chain OS=Gallus gallus GN=COL1A1 PE=1 SV=3	6494	1138	476	89	58	65.3	Gallus gallus	1	1	722.013	2163.02	-0.0018	924	947	0	19.58	GSPGADGPIGAPGTPGPQGIAGQR	Deamidated (NQ); 3 Oxidation (P)	0.000000040004004001000000.0
Collagen alpha-1(I) chain OS=Gallus gallus GN=COL1A1 PE=1 SV=3	6494	1138	476	89	58	65.3	Gallus gallus	1	1	1082.52	2163.02	0.0022	924	947	0	10.26	GSPGADGPIGAPGTPGPQGIAGQR	Deamidated (NQ); 3 Oxidation (P)	0.004000000000004040000010.0
Collagen alpha-1(I) chain OS=Gallus gallus GN=COL1A1 PE=1 SV=3	6494	1138	476	89	58	65.3	Gallus gallus	1	0	1085.03	2168.05	0.0036	1026	1051	0	69.99	GETGPAGPPGAPGAPGAPGPVGPAGK	3 Oxidation (P)	0.00000000400400400000000000.0
Collagen alpha-1(I) chain OS=Gallus gallus GN=COL1A1 PE=1 SV=3	6494	1138	476	89	58	65.3	Gallus gallus	1	0	1093.03	2184.05	0.0007	1026	1051	0	52.88	GETGPAGPPGAPGAPGAPGPVGPAGK	4 Oxidation (P)	0.00000000400400400400000000.0
Collagen alpha-1(I) chain OS=Gallus gallus GN=COL1A1 PE=1 SV=3	6494	1138	476	89	58	65.3	Gallus gallus	1	0	1093.03	2184.05	0.0027	1026	1051	0	19.19	GETGPAGPPGAPGAPGAPGPVGPAGK	4 Oxidation (P)	0.00000000400400400400000000.0
Collagen alpha-1(I) chain OS=Gallus gallus GN=COL1A1 PE=1 SV=3	6494	1138	476	89	58	65.3	Gallus gallus	1	0	729.024	2184.05	0.0048	1026	1051	0	45.55	GETGPAGPPGAPGAPGAPGPVGPAGK	4 Oxidation (P)	0.00000000400400400400000000.0
Collagen alpha-1(I) chain OS=Gallus gallus GN=COL1A1 PE=1 SV=3	6494	1138	476	89	58	65.3	Gallus gallus	1	1	733.356	2197.05	0.0059	900	923	1	47.18	GETGPAGRPGEPGPAGPPGPPGEK	Oxidation (K); Oxidation (P)	0.000000004000000000000002.0
Collagen alpha-1(I) chain OS=Gallus gallus GN=COL1A1 PE=1 SV=3	6494	1138	476	89	58	65.3	Gallus gallus	1	1	1107.52	2213.03	-0.0015	900	923	1	24.95	GETGPAGRPGEPGPAGPPGPPGEK	3 Oxidation (P)	0.000040000000000000044000.0
Collagen alpha-1(I) chain OS=Gallus gallus GN=COL1A1 PE=1 SV=3	6494	1138	476	89	58	65.3	Gallus gallus	1	1	738.686	2213.04	0.0016	900	923	1	2.12	GETGPAGRPGEPGPAGPPGPPGEK	Oxidation (K); 2 Oxidation (P)	0.000000004004000000000002.0
Collagen alpha-1(I) chain OS=Gallus gallus GN=COL1A1 PE=1 SV=3	6494	1138	476	89	58	65.3	Gallus gallus	1	1	738.686	2213.04	0.0025	900	923	1	5.48	GETGPAGRPGEPGPAGPPGPPGEK	Oxidation (K); 2 Oxidation (P)	0.000040000000000000004002.0
Collagen alpha-1(I) chain OS=Gallus gallus GN=COL1A1 PE=1 SV=3	6494	1138	476	89	58	65.3	Gallus gallus	1	1	738.687	2213.04	0.0031	900	923	1	30.84	GETGPAGRPGEPGPAGPPGPPGEK	Oxidation (K); 2 Oxidation (P)	0.000000000000040040000002.0
Collagen alpha-1(I) chain OS=Gallus gallus GN=COL1A1 PE=1 SV=3	6494	1138	476	89	58	65.3	Gallus gallus	1	1	738.687	2213.04	0.0037	900	923	1	26.77	GETGPAGRPGEPGPAGPPGPPGEK	Oxidation (K); 2 Oxidation (P)	0.000040000000000000004002.0
Collagen alpha-1(I) chain OS=Gallus gallus GN=COL1A1 PE=1 SV=3	6494	1138	476	89	58	65.3	Gallus gallus	1	1	738.687	2213.04	0.0052	900	923	1	18.81	GETGPAGRPGEPGPAGPPGPPGEK	3 Oxidation (P)	0.000040000000000000044000.0
Collagen alpha-1(I) chain OS=Gallus gallus GN=COL1A1 PE=1 SV=3	6494	1138	476	89	58	65.3	Gallus gallus	1	1	1107.53	2213.04	0.0065	900	923	1	5.79	GETGPAGRPGEPGPAGPPGPPGEK	Oxidation (K); 2 Oxidation (P)	0.000040000000000000004002.0
Collagen alpha-1(I) chain OS=Gallus gallus GN=COL1A1 PE=1 SV=3	6494	1138	476	89	58	65.3	Gallus gallus	1	1	744.018	2229.03	0.002	900	923	1	4.52	GETGPAGRPGEPGPAGPPGPPGEK	Oxidation (K); 3 Oxidation (P)	0.000000000004040040000002.0
Collagen alpha-1(I) chain OS=Gallus gallus GN=COL1A1 PE=1 SV=3	6494	1138	476	89	58	65.3	Gallus gallus	1	1	744.018	2229.03	0.0029	900	923	1	17.11	GETGPAGRPGEPGPAGPPGPPGEK	Oxidation (K); 3 Oxidation (P)	0.000000000004040040000002.0
Collagen alpha-1(I) chain OS=Gallus gallus GN=COL1A1 PE=1 SV=3	6494	1138	476	89	58	65.3	Gallus gallus	1	1	744.018	2229.03	0.0035	900	923	1	25.64	GETGPAGRPGEPGPAGPPGPPGEK	Oxidation (K); 3 Oxidation (P)	0.000000000004040040000002.0
Collagen alpha-1(I) chain OS=Gallus gallus GN=COL1A1 PE=1 SV=3	6494	1138	476	89	58	65.3	Gallus gallus	1	1	744.019	2229.03	0.0044	900	923	1	22.99	GETGPAGRPGEPGPAGPPGPPGEK	Oxidation (K); 3 Oxidation (P)	0.000000004004040000000002.0
Collagen alpha-1(I) chain OS=Gallus gallus GN=COL1A1 PE=1 SV=3	6494	1138	476	89	58	65.3	Gallus gallus	1	1	749.35	2245.03	0.0034	900	923	1	26.16	GETGPAGRPGEPGPAGPPGPPGEK	Oxidation (K); 4 Oxidation (P)	0.000000004004040040000002.0
Collagen alpha-1(I) chain OS=Gallus gallus GN=COL1A1 PE=1 SV=3	6494	1138	476	89	58	65.3	Gallus gallus	1	1	762.034	2283.08	0.0037	825	851	0	2.95	GDAGPPGPAGPTGAPGPAGEVGAPGPK	Oxidation (K); 2 Oxidation (P)	0.000000040040000000000000002.0
Collagen alpha-1(I) chain OS=Gallus gallus GN=COL1A1 PE=1 SV=3	6494	1138	476	89	58	65.3	Gallus gallus	1	1	767.036	2298.09	-0.0003	825	851	0	9.47	GDAGPPGPAGPTGAPGPAGQVGAPGPK	4 Oxidation (P)	0.000040000000000040000004040.0
Collagen alpha-1(I) chain OS=Gallus gallus GN=COL1A1 PE=1 SV=3	6494	1138	476	89	58	65.3	Gallus gallus	1	0	767.355	2299.04	-0.0025	360	386	0	45.95	GEPGPPGPAGAAGPAGNPGADGQPGAK	Oxidation (K); 2 Oxidation (P)	0.004040000000000000000000002.0
Collagen alpha-1(I) chain OS=Gallus gallus GN=COL1A1 PE=1 SV=3	6494	1138	476	89	58	65.3	Gallus gallus	1	0	772.688	2315.04	0.0016	360	386	0	45.54	GEPGPPGPAGAAGPAGNPGADGQPGAK	4 Oxidation (P)	0.004040000000000004000004000.0
Collagen alpha-1(I) chain OS=Gallus gallus GN=COL1A1 PE=1 SV=3	6494	1138	476	89	58	65.3	Gallus gallus	1	0	772.688	2315.04	0.0019	360	386	0	11.07	GEPGPPGPAGAAGPAGNPGADGQPGAK	4 Oxidation (P)	0.004040000000000004000004000.0
Collagen alpha-1(I) chain OS=Gallus gallus GN=COL1A1 PE=1 SV=3	6494	1138	476	89	58	65.3	Gallus gallus	1	0	772.689	2315.05	0.0037	360	386	0	54.12	GEPGPPGPAGAAGPAGNPGADGQPGAK	4 Oxidation (P)	0.004040000000000004000004000.0
Collagen alpha-1(I) chain OS=Gallus gallus GN=COL1A1 PE=1 SV=3	6494	1138	476	89	58	65.3	Gallus gallus	1	0	772.689	2315.05	0.004	360	386	0	47.25	GEPGPPGPAGAAGPAGNPGADGQPGAK	Oxidation (K); 3 Oxidation (P)	0.004040000000000000000004002.0
Collagen alpha-1(I) chain OS=Gallus gallus GN=COL1A1 PE=1 SV=3	6494	1138	476	89	58	65.3	Gallus gallus	1	0	773.018	2316.03	0.0052	360	386	0	45.67	GEPGPPGPAGAAGPAGNPGADGQPGAK	Deamidated (NQ); 4 Oxidation (P)	0.004040000000000014000004000.0
Collagen alpha-1(I) chain OS=Gallus gallus GN=COL1A1 PE=1 SV=3	6494	1138	476	89	58	65.3	Gallus gallus	1	0	778.02	2331.04	0.0009	360	386	0	44.5	GEPGPPGPAGAAGPAGNPGADGQPGAK	Oxidation (K); 4 Oxidation (P)	0.004040000000000004000004002.0
Collagen alpha-1(I) chain OS=Gallus gallus GN=COL1A1 PE=1 SV=3	6494	1138	476	89	58	65.3	Gallus gallus	1	0	783.703	2348.09	-0.0021	432	457	1	23.42	GDTGAKGEPGPAGVQGPPGPAGEEGK	2 Oxidation (P)	0.00000000400000000400000000.0
Collagen alpha-1(I) chain OS=Gallus gallus GN=COL1A1 PE=1 SV=3	6494	1138	476	89	58	65.3	Gallus gallus	1	0	794.363	2380.07	-0.011	432	457	1	7.49	GDTGAKGEPGPAGVQGPPGPAGEEGK	Oxidation (K); 3 Oxidation (P)	0.00000200400000000404000000.0
Collagen alpha-1(I) chain OS=Gallus gallus GN=COL1A1 PE=1 SV=3	6494	1138	476	89	58	65.3	Gallus gallus	1	1	805.076	2412.2	0.0016	1131	1157	1	24.73	GPPGSAGAAGKDGLNGLPGPIGPPGPR	Deamidated (NQ); 3 Oxidation (P)	0.000000000000001004040040000.0
Collagen alpha-1(I) chain OS=Gallus gallus GN=COL1A1 PE=1 SV=3	6494	1138	476	89	58	65.3	Gallus gallus	1	1	1215.11	2428.2	-0.0008	1131	1157	1	42.55	GPPGSAGAAGKDGLNGLPGPIGPPGPR	Deamidated (NQ); 4 Oxidation (P)	0.004000000000001004040040000.0
Collagen alpha-1(I) chain OS=Gallus gallus GN=COL1A1 PE=1 SV=3	6494	1138	476	89	58	65.3	Gallus gallus	1	1	810.407	2428.2	0.0021	1131	1157	1	35.37	GPPGSAGAAGKDGLNGLPGPIGPPGPR	Deamidated (NQ); 4 Oxidation (P)	0.004000000000001004040040000.0
Collagen alpha-1(I) chain OS=Gallus gallus GN=COL1A1 PE=1 SV=3	6494	1138	476	89	58	65.3	Gallus gallus	1	1	810.409	2428.21	0.0069	1131	1157	1	40.7	GPPGSAGAAGKDGLNGLPGPIGPPGPR	Deamidated (NQ); 4 Oxidation (P)	0.004000000000001004040040000.0
Collagen alpha-1(I) chain OS=Gallus gallus GN=COL1A1 PE=1 SV=3	6494	1138	476	89	58	65.3	Gallus gallus	1	1	810.409	2428.21	0.0072	1131	1157	1	34.49	GPPGSAGAAGKDGLNGLPGPIGPPGPR	Deamidated (NQ); 4 Oxidation (P)	0.004000000000001004040040000.0
Collagen alpha-1(I) chain OS=Gallus gallus GN=COL1A1 PE=1 SV=3	6494	1138	476	89	58	65.3	Gallus gallus	1	0	822.41	2464.21	-0.002	1023	1051	1	20.86	GDRGETGPAGPPGAPGAPGAPGPVGPAGK	Oxidation (P)	0.00000000004000000000000000000.0
Collagen alpha-1(I) chain OS=Gallus gallus GN=COL1A1 PE=1 SV=3	6494	1138	476	89	58	65.3	Gallus gallus	1	0	827.741	2480.2	-0.0042	1023	1051	1	13.85	GDRGETGPAGPPGAPGAPGAPGPVGPAGK	Oxidation (K); Oxidation (P)	0.00000000000400000000000000002.0
Collagen alpha-1(I) chain OS=Gallus gallus GN=COL1A1 PE=1 SV=3	6494	1138	476	89	58	65.3	Gallus gallus	1	0	827.743	2480.21	0.0033	1023	1051	1	39.2	GDRGETGPAGPPGAPGAPGAPGPVGPAGK	2 Oxidation (P)	0.00000000000400400000000000000.0
Collagen alpha-1(I) chain OS=Gallus gallus GN=COL1A1 PE=1 SV=3	6494	1138	476	89	58	65.3	Gallus gallus	1	0	833.074	2496.2	0.002	1023	1051	1	12.3	GDRGETGPAGPPGAPGAPGAPGPVGPAGK	3 Oxidation (P)	0.00000000000400400400000000000.0
Collagen alpha-1(I) chain OS=Gallus gallus GN=COL1A1 PE=1 SV=3	6494	1138	476	89	58	65.3	Gallus gallus	1	0	833.075	2496.2	0.0038	1023	1051	1	35.24	GDRGETGPAGPPGAPGAPGAPGPVGPAGK	3 Oxidation (P)	0.00000000000400400400000000000.0
Collagen alpha-1(I) chain OS=Gallus gallus GN=COL1A1 PE=1 SV=3	6494	1138	476	89	58	65.3	Gallus gallus	1	0	833.075	2496.2	0.0041	1023	1051	1	34.64	GDRGETGPAGPPGAPGAPGAPGPVGPAGK	3 Oxidation (P)	0.00000000000400400400000000000.0
Collagen alpha-1(I) chain OS=Gallus gallus GN=COL1A1 PE=1 SV=3	6494	1138	476	89	58	65.3	Gallus gallus	1	0	833.075	2496.2	0.0047	1023	1051	1	12.75	GDRGETGPAGPPGAPGAPGAPGPVGPAGK	3 Oxidation (P)	0.00000000000400400400000000000.0
Collagen alpha-1(I) chain OS=Gallus gallus GN=COL1A1 PE=1 SV=3	6494	1138	476	89	58	65.3	Gallus gallus	1	0	833.075	2496.2	0.0047	1023	1051	1	30.2	GDRGETGPAGPPGAPGAPGAPGPVGPAGK	3 Oxidation (P)	0.00000000000400400400000000000.0
Collagen alpha-1(I) chain OS=Gallus gallus GN=COL1A1 PE=1 SV=3	6494	1138	476	89	58	65.3	Gallus gallus	1	0	835.739	2504.19	0.0051	432	458	2	61.57	GDTGAKGEPGPAGVQGPPGPAGEEGKR	2 Oxidation (P)	0.000000004000000004000000000.0
Collagen alpha-1(I) chain OS=Gallus gallus GN=COL1A1 PE=1 SV=3	6494	1138	476	89	58	65.3	Gallus gallus	1	0	838.405	2512.19	-0.0005	1023	1051	1	27.88	GDRGETGPAGPPGAPGAPGAPGPVGPAGK	4 Oxidation (P)	0.00000000000400400400400000000.0
Collagen alpha-1(I) chain OS=Gallus gallus GN=COL1A1 PE=1 SV=3	6494	1138	476	89	58	65.3	Gallus gallus	1	0	838.406	2512.2	0.0007	1023	1051	1	8.56	GDRGETGPAGPPGAPGAPGAPGPVGPAGK	4 Oxidation (P)	0.00000000000400400400400000000.0
Collagen alpha-1(I) chain OS=Gallus gallus GN=COL1A1 PE=1 SV=3	6494	1138	476	89	58	65.3	Gallus gallus	1	0	838.407	2512.2	0.0046	1023	1051	1	54.96	GDRGETGPAGPPGAPGAPGAPGPVGPAGK	4 Oxidation (P)	0.00000000000400400400400000000.0
Collagen alpha-1(I) chain OS=Gallus gallus GN=COL1A1 PE=1 SV=3	6494	1138	476	89	58	65.3	Gallus gallus	1	0	838.407	2512.2	0.0055	1023	1051	1	31.25	GDRGETGPAGPPGAPGAPGAPGPVGPAGK	4 Oxidation (P)	0.00000000000400400400400000000.0
Collagen alpha-1(I) chain OS=Gallus gallus GN=COL1A1 PE=1 SV=3	6494	1138	476	89	58	65.3	Gallus gallus	1	1	839.398	2515.17	-0.0012	312	341	0	24.64	GNDGAPGAAGPPGPTGPAGPPGFPGAAGAK	3 Oxidation (P)	0.000004000000000000004004000000.0
Collagen alpha-1(I) chain OS=Gallus gallus GN=COL1A1 PE=1 SV=3	6494	1138	476	89	58	65.3	Gallus gallus	1	1	839.399	2515.18	0.0024	312	341	0	23.3	GNDGAPGAAGPPGPTGPAGPPGFPGAAGAK	3 Oxidation (P)	0.000004000040000000000004000000.0
Collagen alpha-1(I) chain OS=Gallus gallus GN=COL1A1 PE=1 SV=3	6494	1138	476	89	58	65.3	Gallus gallus	1	1	1258.6	2515.18	0.0066	312	341	0	50.97	GNDGAPGAAGPPGPTGPAGPPGFPGAAGAK	3 Oxidation (P)	0.000004000040000000000004000000.0
Collagen alpha-1(I) chain OS=Gallus gallus GN=COL1A1 PE=1 SV=3	6494	1138	476	89	58	65.3	Gallus gallus	1	1	844.73	2531.17	0.001	312	341	0	36.53	GNDGAPGAAGPPGPTGPAGPPGFPGAAGAK	4 Oxidation (P)	0.000004000040000000004004000000.0
Collagen alpha-1(I) chain OS=Gallus gallus GN=COL1A1 PE=1 SV=3	6494	1138	476	89	58	65.3	Gallus gallus	1	1	844.73	2531.17	0.0016	312	341	0	58.59	GNDGAPGAAGPPGPTGPAGPPGFPGAAGAK	4 Oxidation (P)	0.000004000040000000004004000000.0
Collagen alpha-1(I) chain OS=Gallus gallus GN=COL1A1 PE=1 SV=3	6494	1138	476	89	58	65.3	Gallus gallus	1	1	844.731	2531.17	0.0019	312	341	0	44.99	GNDGAPGAAGPPGPTGPAGPPGFPGAAGAK	4 Oxidation (P)	0.000004000040000000004004000000.0
Collagen alpha-1(I) chain OS=Gallus gallus GN=COL1A1 PE=1 SV=3	6494	1138	476	89	58	65.3	Gallus gallus	1	1	1267.09	2532.16	0.0057	312	341	0	66.95	GNDGAPGAAGPPGPTGPAGPPGFPGAAGAK	Deamidated (NQ); 4 Oxidation (P)	0.010004000040000000004004000000.0
Collagen alpha-1(I) chain OS=Gallus gallus GN=COL1A1 PE=1 SV=3	6494	1138	476	89	58	65.3	Gallus gallus	1	1	845.062	2532.16	0.0112	312	341	0	15.99	GNDGAPGAAGPPGPTGPAGPPGFPGAAGAK	Deamidated (NQ); 4 Oxidation (P)	0.010004000040000000004004000000.0
Collagen alpha-1(I) chain OS=Gallus gallus GN=COL1A1 PE=1 SV=3	6494	1138	476	89	58	65.3	Gallus gallus	1	1	845.382	2533.12	0.0093	267	293	1	12.15	GQPGPAGPKGEPGSPGENGAPGQMGPR	2 Deamidated (NQ); Oxidation (M); 2 Oxidation (P)	0.014040000000000001000003000.0
Collagen alpha-1(I) chain OS=Gallus gallus GN=COL1A1 PE=1 SV=3	6494	1138	476	89	58	65.3	Gallus gallus	1	1	850.062	2547.16	0.0021	312	341	0	17.84	GNDGAPGAAGPPGPTGPAGPPGFPGAAGAK	Oxidation (K); 4 Oxidation (P)	0.000004000040000000004004000002.0
Collagen alpha-1(I) chain OS=Gallus gallus GN=COL1A1 PE=1 SV=3	6494	1138	476	89	58	65.3	Gallus gallus	1	1	855.715	2564.12	0.0028	267	293	1	27.52	GQPGPAGPKGEPGSPGENGAPGQMGPR	Deamidated (NQ); 5 Oxidation (P)	0.014000000004004000004000040.0
Collagen alpha-1(I) chain OS=Gallus gallus GN=COL1A1 PE=1 SV=3	6494	1138	476	89	58	65.3	Gallus gallus	1	1	861.756	2582.25	-0.0021	825	854	1	24.07	GDAGPPGPAGPTGAPGPAGQVGAPGPKGAR	4 Oxidation (P)	0.000040000000000040000004040000.0
Collagen alpha-1(I) chain OS=Gallus gallus GN=COL1A1 PE=1 SV=3	6494	1138	476	89	58	65.3	Gallus gallus	1	1	886.427	2656.26	-0.0027	1101	1130	0	39.85	GFSGLQGPPGPPGAPGEQGPSGASGPAGPR	Oxidation (P)	0.000000000040000000000000000000.0
Collagen alpha-1(I) chain OS=Gallus gallus GN=COL1A1 PE=1 SV=3	6494	1138	476	89	58	65.3	Gallus gallus	1	1	886.43	2656.27	0.0042	1101	1130	0	52.34	GFSGLQGPPGPPGAPGEQGPSGASGPAGPR	Oxidation (P)	0.000000000000004000000000000000.0
Collagen alpha-1(I) chain OS=Gallus gallus GN=COL1A1 PE=1 SV=3	6494	1138	476	89	58	65.3	Gallus gallus	1	1	886.756	2657.25	-0.0018	1101	1130	0	41.22	GFSGLQGPPGPPGAPGEQGPSGASGPAGPR	Deamidated (NQ); Oxidation (P)	0.000001000000004000000000000000.0
Collagen alpha-1(I) chain OS=Gallus gallus GN=COL1A1 PE=1 SV=3	6494	1138	476	89	58	65.3	Gallus gallus	1	1	891.76	2672.26	-0.0001	1101	1130	0	44.75	GFSGLQGPPGPPGAPGEQGPSGASGPAGPR	2 Oxidation (P)	0.000000000044000000000000000000.0
Collagen alpha-1(I) chain OS=Gallus gallus GN=COL1A1 PE=1 SV=3	6494	1138	476	89	58	65.3	Gallus gallus	1	1	891.761	2672.26	0.002	1101	1130	0	51.05	GFSGLQGPPGPPGAPGEQGPSGASGPAGPR	2 Oxidation (P)	0.000000000044000000000000000000.0
Collagen alpha-1(I) chain OS=Gallus gallus GN=COL1A1 PE=1 SV=3	6494	1138	476	89	58	65.3	Gallus gallus	1	1	891.761	2672.26	0.002	1101	1130	0	53.28	GFSGLQGPPGPPGAPGEQGPSGASGPAGPR	2 Oxidation (P)	0.000000004040000000000000000000.0
Collagen alpha-1(I) chain OS=Gallus gallus GN=COL1A1 PE=1 SV=3	6494	1138	476	89	58	65.3	Gallus gallus	1	1	1337.14	2672.26	0.0035	1101	1130	0	56.07	GFSGLQGPPGPPGAPGEQGPSGASGPAGPR	2 Oxidation (P)	0.000000004040000000000000000000.0
Collagen alpha-1(I) chain OS=Gallus gallus GN=COL1A1 PE=1 SV=3	6494	1138	476	89	58	65.3	Gallus gallus	1	1	891.762	2672.26	0.0059	1101	1130	0	19.29	GFSGLQGPPGPPGAPGEQGPSGASGPAGPR	2 Oxidation (P)	0.000000000044000000000000000000.0
Collagen alpha-1(I) chain OS=Gallus gallus GN=COL1A1 PE=1 SV=3	6494	1138	476	89	58	65.3	Gallus gallus	1	1	891.763	2672.27	0.008	1101	1130	0	1.68	GFSGLQGPPGPPGAPGEQGPSGASGPAGPR	2 Oxidation (P)	0.000000000004004000000000000000.0
Collagen alpha-1(I) chain OS=Gallus gallus GN=COL1A1 PE=1 SV=3	6494	1138	476	89	58	65.3	Gallus gallus	1	0	896.423	2686.25	0.0094	786	815	1	12.7	GAPGDRGEPGPPGPAGFAGPPGADGQPGAK	3 Oxidation (P)	0.004000004040000000000000000000.0
Collagen alpha-1(I) chain OS=Gallus gallus GN=COL1A1 PE=1 SV=3	6494	1138	476	89	58	65.3	Gallus gallus	1	1	897.093	2688.26	0.0043	1101	1130	0	39.37	GFSGLQGPPGPPGAPGEQGPSGASGPAGPR	3 Oxidation (P)	0.000000000044004000000000000000.0
Collagen alpha-1(I) chain OS=Gallus gallus GN=COL1A1 PE=1 SV=3	6494	1138	476	89	58	65.3	Gallus gallus	1	1	1345.14	2688.26	0.0046	1101	1130	0	69.97	GFSGLQGPPGPPGAPGEQGPSGASGPAGPR	3 Oxidation (P)	0.000000004044000000000000000000.0
Collagen alpha-1(I) chain OS=Gallus gallus GN=COL1A1 PE=1 SV=3	6494	1138	476	89	58	65.3	Gallus gallus	1	1	897.094	2688.26	0.0064	1101	1130	0	70.67	GFSGLQGPPGPPGAPGEQGPSGASGPAGPR	3 Oxidation (P)	0.000000000044004000000000000000.0
Collagen alpha-1(I) chain OS=Gallus gallus GN=COL1A1 PE=1 SV=3	6494	1138	476	89	58	65.3	Gallus gallus	1	1	897.422	2689.24	0.007	1101	1130	0	53.27	GFSGLQGPPGPPGAPGEQGPSGASGPAGPR	Deamidated (NQ); 3 Oxidation (P)	0.000000000044004001000000000000.0
Collagen alpha-1(I) chain OS=Gallus gallus GN=COL1A1 PE=1 SV=3	6494	1138	476	89	58	65.3	Gallus gallus	1	1	897.422	2689.24	0.0076	1101	1130	0	27.02	GFSGLQGPPGPPGAPGEQGPSGASGPAGPR	Deamidated (NQ); 3 Oxidation (P)	0.000000000044004001000000000000.0
Collagen alpha-1(I) chain OS=Gallus gallus GN=COL1A1 PE=1 SV=3	6494	1138	476	89	58	65.3	Gallus gallus	1	0	901.752	2702.23	0.0014	786	815	1	21.89	GAPGDRGEPGPPGPAGFAGPPGADGQPGAK	Oxidation (K); 3 Oxidation (P)	0.004000004040000000000000000002.0
Collagen alpha-1(I) chain OS=Gallus gallus GN=COL1A1 PE=1 SV=3	6494	1138	476	89	58	65.3	Gallus gallus	1	0	901.753	2702.24	0.0047	786	815	1	22.07	GAPGDRGEPGPPGPAGFAGPPGADGQPGAK	4 Oxidation (P)	0.004000004040000000000000004000.0
Collagen alpha-1(I) chain OS=Gallus gallus GN=COL1A1 PE=1 SV=3	6494	1138	476	89	58	65.3	Gallus gallus	1	0	902.077	2703.21	-0.0085	786	815	1	2.45	GAPGDRGEPGPPGPAGFAGPPGADGQPGAK	Deamidated (NQ); 4 Oxidation (P)	0.004000004044000000000000010000.0
Collagen alpha-1(I) chain OS=Gallus gallus GN=COL1A1 PE=1 SV=3	6494	1138	476	89	58	65.3	Gallus gallus	1	0	902.08	2703.22	0.0029	786	815	1	33.62	GAPGDRGEPGPPGPAGFAGPPGADGQPGAK	Deamidated (NQ); Oxidation (K); 3 Oxidation (P)	0.004000004040000000000000010002.0
Collagen alpha-1(I) chain OS=Gallus gallus GN=COL1A1 PE=1 SV=3	6494	1138	476	89	58	65.3	Gallus gallus	1	0	907.082	2718.22	-0.0023	786	815	1	51.27	GAPGDRGEPGPPGPAGFAGPPGADGQPGAK	5 Oxidation (P)	0.004000004040000000004000004000.0
Collagen alpha-1(I) chain OS=Gallus gallus GN=COL1A1 PE=1 SV=3	6494	1138	476	89	58	65.3	Gallus gallus	1	0	907.085	2718.23	0.0061	786	815	1	47.14	GAPGDRGEPGPPGPAGFAGPPGADGQPGAK	5 Oxidation (P)	0.004000004040000000004000004000.0
Collagen alpha-1(I) chain OS=Gallus gallus GN=COL1A1 PE=1 SV=3	6494	1138	476	89	58	65.3	Gallus gallus	1	0	907.085	2718.23	0.0064	786	815	1	37.26	GAPGDRGEPGPPGPAGFAGPPGADGQPGAK	5 Oxidation (P)	0.004000004040000000004000004000.0
Collagen alpha-1(I) chain OS=Gallus gallus GN=COL1A1 PE=1 SV=3	6494	1138	476	89	58	65.3	Gallus gallus	1	0	907.086	2718.24	0.0091	786	815	1	4.99	GAPGDRGEPGPPGPAGFAGPPGADGQPGAK	Oxidation (K); 4 Oxidation (P)	0.004000004040000000000000004002.0
Collagen alpha-1(I) chain OS=Gallus gallus GN=COL1A1 PE=1 SV=3	6494	1138	476	89	58	65.3	Gallus gallus	1	0	907.087	2718.24	0.0118	786	815	1	24.62	GAPGDRGEPGPPGPAGFAGPPGADGQPGAK	5 Oxidation (P)	0.004000004040000000004000004000.0
Collagen alpha-1(I) chain OS=Gallus gallus GN=COL1A1 PE=1 SV=3	6494	1138	476	89	58	65.3	Gallus gallus	1	0	907.415	2719.22	0.0112	786	815	1	36.03	GAPGDRGEPGPPGPAGFAGPPGADGQPGAK	Deamidated (NQ); Oxidation (K); 4 Oxidation (P)	0.004000004040000000000000014002.0
Collagen alpha-1(I) chain OS=Gallus gallus GN=COL1A1 PE=1 SV=3	6494	1138	476	89	58	65.3	Gallus gallus	1	1	954.139	2859.39	0.0045	387	419	1	18.12	GATGAPGIAGAPGFPGARGPSGPQGPSGAPGPK	Oxidation (K); 3 Oxidation (P)	0.000004000004004000000000000000002.0
Collagen alpha-1(I) chain OS=Gallus gallus GN=COL1A1 PE=1 SV=3	6494	1138	476	89	58	65.3	Gallus gallus	1	1	960.479	2878.41	-0.007	753	785	1	15.3	GLTGPIGPPGPAGAPGDKGEAGPPGPAGPTGAR	3 Oxidation (P)	0.000000000040004000000040000000000.0
Collagen alpha-1(I) chain OS=Gallus gallus GN=COL1A1 PE=1 SV=3	6494	1138	476	89	58	65.3	Gallus gallus	1	1	960.48	2878.42	-0.004	753	785	1	24.34	GLTGPIGPPGPAGAPGDKGEAGPPGPAGPTGAR	3 Oxidation (P)	0.000000000040004000000040000000000.0
Collagen alpha-1(I) chain OS=Gallus gallus GN=COL1A1 PE=1 SV=3	6494	1138	476	89	58	65.3	Gallus gallus	1	1	960.48	2878.42	-0.0019	753	785	1	11.94	GLTGPIGPPGPAGAPGDKGEAGPPGPAGPTGAR	3 Oxidation (P)	0.000000000040004000000040000000000.0
Collagen alpha-1(I) chain OS=Gallus gallus GN=COL1A1 PE=1 SV=3	6494	1138	476	89	58	65.3	Gallus gallus	1	1	960.481	2878.42	0.0002	753	785	1	17.18	GLTGPIGPPGPAGAPGDKGEAGPPGPAGPTGAR	3 Oxidation (P)	0.000000000040004000000040000000000.0
Collagen alpha-1(I) chain OS=Gallus gallus GN=COL1A1 PE=1 SV=3	6494	1138	476	89	58	65.3	Gallus gallus	1	1	960.481	2878.42	0.0005	753	785	1	17.96	GLTGPIGPPGPAGAPGDKGEAGPPGPAGPTGAR	3 Oxidation (P)	0.000000000040004000000040000000000.0
Collagen alpha-1(I) chain OS=Gallus gallus GN=COL1A1 PE=1 SV=3	6494	1138	476	89	58	65.3	Gallus gallus	1	1	960.481	2878.42	0.0011	753	785	1	31.48	GLTGPIGPPGPAGAPGDKGEAGPPGPAGPTGAR	3 Oxidation (P)	0.000000000040004000000040000000000.0
Collagen alpha-1(I) chain OS=Gallus gallus GN=COL1A1 PE=1 SV=3	6494	1138	476	89	58	65.3	Gallus gallus	1	1	960.481	2878.42	0.0011	753	785	1	29.83	GLTGPIGPPGPAGAPGDKGEAGPPGPAGPTGAR	3 Oxidation (P)	0.000000000040004000000040000000000.0
Collagen alpha-1(I) chain OS=Gallus gallus GN=COL1A1 PE=1 SV=3	6494	1138	476	89	58	65.3	Gallus gallus	1	1	960.482	2878.42	0.002	753	785	1	17.23	GLTGPIGPPGPAGAPGDKGEAGPPGPAGPTGAR	3 Oxidation (P)	0.000000000040004000000040000000000.0
Collagen alpha-1(I) chain OS=Gallus gallus GN=COL1A1 PE=1 SV=3	6494	1138	476	89	58	65.3	Gallus gallus	1	1	960.482	2878.42	0.002	753	785	1	20.89	GLTGPIGPPGPAGAPGDKGEAGPPGPAGPTGAR	3 Oxidation (P)	0.000000000040004000000040000000000.0
Collagen alpha-1(I) chain OS=Gallus gallus GN=COL1A1 PE=1 SV=3	6494	1138	476	89	58	65.3	Gallus gallus	1	1	960.482	2878.42	0.0026	753	785	1	21.43	GLTGPIGPPGPAGAPGDKGEAGPPGPAGPTGAR	3 Oxidation (P)	0.000000000040004000000040000000000.0
Collagen alpha-1(I) chain OS=Gallus gallus GN=COL1A1 PE=1 SV=3	6494	1138	476	89	58	65.3	Gallus gallus	1	1	960.482	2878.42	0.0035	753	785	1	23.86	GLTGPIGPPGPAGAPGDKGEAGPPGPAGPTGAR	3 Oxidation (P)	0.000000000040004000000040000000000.0
Collagen alpha-1(I) chain OS=Gallus gallus GN=COL1A1 PE=1 SV=3	6494	1138	476	89	58	65.3	Gallus gallus	1	1	960.482	2878.42	0.0035	753	785	1	17.5	GLTGPIGPPGPAGAPGDKGEAGPPGPAGPTGAR	3 Oxidation (P)	0.000000000040004000000040000000000.0
Collagen alpha-1(I) chain OS=Gallus gallus GN=COL1A1 PE=1 SV=3	6494	1138	476	89	58	65.3	Gallus gallus	1	1	960.482	2878.42	0.0035	753	785	1	18.32	GLTGPIGPPGPAGAPGDKGEAGPPGPAGPTGAR	3 Oxidation (P)	0.000000000040004000000040000000000.0
Collagen alpha-1(I) chain OS=Gallus gallus GN=COL1A1 PE=1 SV=3	6494	1138	476	89	58	65.3	Gallus gallus	1	1	960.482	2878.42	0.0035	753	785	1	28.82	GLTGPIGPPGPAGAPGDKGEAGPPGPAGPTGAR	3 Oxidation (P)	0.000000000040004000000040000000000.0
Collagen alpha-1(I) chain OS=Gallus gallus GN=COL1A1 PE=1 SV=3	6494	1138	476	89	58	65.3	Gallus gallus	1	1	960.482	2878.42	0.0035	753	785	1	28.07	GLTGPIGPPGPAGAPGDKGEAGPPGPAGPTGAR	3 Oxidation (P)	0.000000000040004000000040000000000.0
Collagen alpha-1(I) chain OS=Gallus gallus GN=COL1A1 PE=1 SV=3	6494	1138	476	89	58	65.3	Gallus gallus	1	1	960.482	2878.42	0.0038	753	785	1	16.83	GLTGPIGPPGPAGAPGDKGEAGPPGPAGPTGAR	3 Oxidation (P)	0.000000000040004000000040000000000.0
Collagen alpha-1(I) chain OS=Gallus gallus GN=COL1A1 PE=1 SV=3	6494	1138	476	89	58	65.3	Gallus gallus	1	1	960.482	2878.43	0.0044	753	785	1	22.93	GLTGPIGPPGPAGAPGDKGEAGPPGPAGPTGAR	3 Oxidation (P)	0.000000000040004000000040000000000.0
Collagen alpha-1(I) chain OS=Gallus gallus GN=COL1A1 PE=1 SV=3	6494	1138	476	89	58	65.3	Gallus gallus	1	1	960.482	2878.43	0.0047	753	785	1	25.99	GLTGPIGPPGPAGAPGDKGEAGPPGPAGPTGAR	3 Oxidation (P)	0.000000000040004000000040000000000.0
Collagen alpha-1(I) chain OS=Gallus gallus GN=COL1A1 PE=1 SV=3	6494	1138	476	89	58	65.3	Gallus gallus	1	1	960.482	2878.43	0.0047	753	785	1	27.58	GLTGPIGPPGPAGAPGDKGEAGPPGPAGPTGAR	3 Oxidation (P)	0.000000000040004000000040000000000.0
Collagen alpha-1(I) chain OS=Gallus gallus GN=COL1A1 PE=1 SV=3	6494	1138	476	89	58	65.3	Gallus gallus	1	1	960.482	2878.43	0.0047	753	785	1	3.82	GLTGPIGPPGPAGAPGDKGEAGPPGPAGPTGAR	3 Oxidation (P)	0.000000000040004000000040000000000.0
Collagen alpha-1(I) chain OS=Gallus gallus GN=COL1A1 PE=1 SV=3	6494	1138	476	89	58	65.3	Gallus gallus	1	1	960.483	2878.43	0.005	753	785	1	15.49	GLTGPIGPPGPAGAPGDKGEAGPPGPAGPTGAR	3 Oxidation (P)	0.000000000040004000000040000000000.0
Collagen alpha-1(I) chain OS=Gallus gallus GN=COL1A1 PE=1 SV=3	6494	1138	476	89	58	65.3	Gallus gallus	1	1	960.483	2878.43	0.0056	753	785	1	46.02	GLTGPIGPPGPAGAPGDKGEAGPPGPAGPTGAR	3 Oxidation (P)	0.000000000040004000000040000000000.0
Collagen alpha-1(I) chain OS=Gallus gallus GN=COL1A1 PE=1 SV=3	6494	1138	476	89	58	65.3	Gallus gallus	1	1	960.483	2878.43	0.0056	753	785	1	26.35	GLTGPIGPPGPAGAPGDKGEAGPPGPAGPTGAR	3 Oxidation (P)	0.000000000040004000000040000000000.0
Collagen alpha-1(I) chain OS=Gallus gallus GN=COL1A1 PE=1 SV=3	6494	1138	476	89	58	65.3	Gallus gallus	1	1	960.483	2878.43	0.0062	753	785	1	36.73	GLTGPIGPPGPAGAPGDKGEAGPPGPAGPTGAR	3 Oxidation (P)	0.000000000040004000000040000000000.0
Collagen alpha-1(I) chain OS=Gallus gallus GN=COL1A1 PE=1 SV=3	6494	1138	476	89	58	65.3	Gallus gallus	1	1	960.483	2878.43	0.0065	753	785	1	30.05	GLTGPIGPPGPAGAPGDKGEAGPPGPAGPTGAR	3 Oxidation (P)	0.000000000040004000000040000000000.0
Collagen alpha-1(I) chain OS=Gallus gallus GN=COL1A1 PE=1 SV=3	6494	1138	476	89	58	65.3	Gallus gallus	1	1	960.484	2878.43	0.0077	753	785	1	25.1	GLTGPIGPPGPAGAPGDKGEAGPPGPAGPTGAR	3 Oxidation (P)	0.000000000040004000000040000000000.0
Collagen alpha-1(I) chain OS=Gallus gallus GN=COL1A1 PE=1 SV=3	6494	1138	476	89	58	65.3	Gallus gallus	1	1	960.484	2878.43	0.0077	753	785	1	7.32	GLTGPIGPPGPAGAPGDKGEAGPPGPAGPTGAR	3 Oxidation (P)	0.000000000040004000000040000000000.0
Collagen alpha-1(I) chain OS=Gallus gallus GN=COL1A1 PE=1 SV=3	6494	1138	476	89	58	65.3	Gallus gallus	1	1	960.484	2878.43	0.0092	753	785	1	41.33	GLTGPIGPPGPAGAPGDKGEAGPPGPAGPTGAR	3 Oxidation (P)	0.000000000040004000000040000000000.0
Collagen alpha-1(I) chain OS=Gallus gallus GN=COL1A1 PE=1 SV=3	6494	1138	476	89	58	65.3	Gallus gallus	1	1	960.484	2878.43	0.0101	753	785	1	15.75	GLTGPIGPPGPAGAPGDKGEAGPPGPAGPTGAR	3 Oxidation (P)	0.000000000040004000000040000000000.0
Collagen alpha-1(I) chain OS=Gallus gallus GN=COL1A1 PE=1 SV=3	6494	1138	476	89	58	65.3	Gallus gallus	1	1	960.485	2878.43	0.0122	753	785	1	15.62	GLTGPIGPPGPAGAPGDKGEAGPPGPAGPTGAR	3 Oxidation (P)	0.000000000040004000000040000000000.0
Collagen alpha-1(I) chain OS=Gallus gallus GN=COL1A1 PE=1 SV=3	6494	1138	476	89	58	65.3	Gallus gallus	1	1	960.486	2878.43	0.0137	753	785	1	36.33	GLTGPIGPPGPAGAPGDKGEAGPPGPAGPTGAR	3 Oxidation (P)	0.000000000040004000000040000000000.0
Collagen alpha-1(I) chain OS=Gallus gallus GN=COL1A1 PE=1 SV=3	6494	1138	476	89	58	65.3	Gallus gallus	1	1	960.486	2878.43	0.0137	753	785	1	24.68	GLTGPIGPPGPAGAPGDKGEAGPPGPAGPTGAR	3 Oxidation (P)	0.000000000040004000000040000000000.0
Collagen alpha-1(I) chain OS=Gallus gallus GN=COL1A1 PE=1 SV=3	6494	1138	476	89	58	65.3	Gallus gallus	1	1	965.811	2894.41	-0.0062	753	785	1	10.95	GLTGPIGPPGPAGAPGDKGEAGPPGPAGPTGAR	Oxidation (K); 3 Oxidation (P)	0.000000000040004002000040000000000.0
Collagen alpha-1(I) chain OS=Gallus gallus GN=COL1A1 PE=1 SV=3	6494	1138	476	89	58	65.3	Gallus gallus	1	1	965.812	2894.42	-0.0005	753	785	1	10.46	GLTGPIGPPGPAGAPGDKGEAGPPGPAGPTGAR	Oxidation (K); 3 Oxidation (P)	0.000000000040004002000040000000000.0
Collagen alpha-1(I) chain OS=Gallus gallus GN=COL1A1 PE=1 SV=3	6494	1138	476	89	58	65.3	Gallus gallus	1	1	965.813	2894.42	0.0004	753	785	1	12.03	GLTGPIGPPGPAGAPGDKGEAGPPGPAGPTGAR	4 Oxidation (P)	0.000000004040004000000040000000000.0
Collagen alpha-1(I) chain OS=Gallus gallus GN=COL1A1 PE=1 SV=3	6494	1138	476	89	58	65.3	Gallus gallus	1	1	965.814	2894.42	0.0046	753	785	1	18.16	GLTGPIGPPGPAGAPGDKGEAGPPGPAGPTGAR	Oxidation (K); 3 Oxidation (P)	0.000000000040004002000040000000000.0
Collagen alpha-1(I) chain OS=Gallus gallus GN=COL1A1 PE=1 SV=3	6494	1138	476	89	58	65.3	Gallus gallus	1	1	965.814	2894.42	0.0055	753	785	1	44.8	GLTGPIGPPGPAGAPGDKGEAGPPGPAGPTGAR	Oxidation (K); 3 Oxidation (P)	0.000000000040004002000040000000000.0
Collagen alpha-1(I) chain OS=Gallus gallus GN=COL1A1 PE=1 SV=3	6494	1138	476	89	58	65.3	Gallus gallus	1	1	965.814	2894.42	0.0058	753	785	1	25.09	GLTGPIGPPGPAGAPGDKGEAGPPGPAGPTGAR	4 Oxidation (P)	0.000000004040004000000040000000000.0
Collagen alpha-1(I) chain OS=Gallus gallus GN=COL1A1 PE=1 SV=3	6494	1138	476	89	58	65.3	Gallus gallus	1	1	971.145	2910.41	0.0017	753	785	1	29.96	GLTGPIGPPGPAGAPGDKGEAGPPGPAGPTGAR	Oxidation (K); 4 Oxidation (P)	0.000000004040004002000040000000000.0
Collagen alpha-1(I) chain OS=Gallus gallus GN=COL1A1 PE=1 SV=3	6494	1138	476	89	58	65.3	Gallus gallus	1	1	971.148	2910.42	0.0122	753	785	1	12.08	GLTGPIGPPGPAGAPGDKGEAGPPGPAGPTGAR	5 Oxidation (P)	0.000000004040004000000044000000000.0
Collagen alpha-1(I) chain OS=Gallus gallus GN=COL1A1 PE=1 SV=3	6494	1138	476	89	58	65.3	Gallus gallus	1	1	974.444	2920.31	0.003	588	620	1	4.46	GAPGPPGAVGAAGKDGEAGAQGPPGPTGPAGER	Deamidated (NQ); Oxidation (K); 6 Oxidation (P)	0.000044000000020000001044040040000.0
Collagen alpha-1(I) chain OS=Gallus gallus GN=COL1A1 PE=1 SV=3	6494	1138	476	89	58	65.3	Gallus gallus	1	1	1009.52	3025.53	-0.0008	924	956	1	19.85	GSPGADGPIGAPGTPGPQGIAGQRGVVGLPGQR	3 Oxidation (P)	0.000000000000004040000000000004000.0
Collagen alpha-1(I) chain OS=Gallus gallus GN=COL1A1 PE=1 SV=3	6494	1138	476	89	58	65.3	Gallus gallus	1	0	1018.14	3051.4	-0.0134	177	209	0	18.42	GLPGPPGAPGPQGFQGPPGEPGEPGASGPMGPR	3 Oxidation (P)	0.000044004000000000000000000000000.0
Collagen alpha-1(I) chain OS=Gallus gallus GN=COL1A1 PE=1 SV=3	6494	1138	476	89	58	65.3	Gallus gallus	1	0	1018.14	3051.4	-0.0104	177	209	0	12.33	GLPGPPGAPGPQGFQGPPGEPGEPGASGPMGPR	3 Oxidation (P)	0.000044004000000000000000000000000.0
Collagen alpha-1(I) chain OS=Gallus gallus GN=COL1A1 PE=1 SV=3	6494	1138	476	89	58	65.3	Gallus gallus	1	0	1018.47	3052.4	-0.0014	177	209	0	26.18	GLPGPPGAPGPQGFQGPPGEPGEPGASGPMGPR	Deamidated (NQ); 3 Oxidation (P)	0.000044004000001000000000000000000.0
Collagen alpha-1(I) chain OS=Gallus gallus GN=COL1A1 PE=1 SV=3	6494	1138	476	89	58	65.3	Gallus gallus	1	1	1023.82	3068.44	0.0006	816	851	1	8.28	GETGDAGAKGDAGPPGPAGPTGAPGPAGQVGAPGPK	Oxidation (K); 2 Oxidation (P)	0.000000002000000000000000040000004000.0
Collagen alpha-1(I) chain OS=Gallus gallus GN=COL1A1 PE=1 SV=3	6494	1138	476	89	58	65.3	Gallus gallus	1	0	1028.81	3083.41	0.0038	177	209	0	9.99	GLPGPPGAPGPQGFQGPPGEPGEPGASGPMGPR	Oxidation (M); 4 Oxidation (P)	0.000044004040000000000000000003000.0
Collagen alpha-1(I) chain OS=Gallus gallus GN=COL1A1 PE=1 SV=3	6494	1138	476	89	58	65.3	Gallus gallus	1	1	1029.15	3084.44	0.0017	816	851	1	19.58	GETGDAGAKGDAGPPGPAGPTGAPGPAGQVGAPGPK	4 Oxidation (P)	0.000000000000040000000000040000004040.0
Collagen alpha-1(I) chain OS=Gallus gallus GN=COL1A1 PE=1 SV=3	6494	1138	476	89	58	65.3	Gallus gallus	1	1	1031.84	3092.49	0.001	1016	1051	2	26.11	DGAAGPKGDRGETGPAGPPGAPGAPGAPGPVGPAGK	3 Oxidation (P)	0.000000000000000000400400400000000000.0
Collagen alpha-1(I) chain OS=Gallus gallus GN=COL1A1 PE=1 SV=3	6494	1138	476	89	58	65.3	Gallus gallus	1	1	1031.84	3092.5	0.004	1016	1051	2	38.25	DGAAGPKGDRGETGPAGPPGAPGAPGAPGPVGPAGK	3 Oxidation (P)	0.000000000000000000400400400000000000.0
Collagen alpha-1(I) chain OS=Gallus gallus GN=COL1A1 PE=1 SV=3	6494	1138	476	89	58	65.3	Gallus gallus	1	0	1034.14	3099.4	0.0019	177	209	0	6.89	GLPGPPGAPGPQGFQGPPGEPGEPGASGPMGPR	Oxidation (M); 5 Oxidation (P)	0.004044000000000000000000000043040.0
Collagen alpha-1(I) chain OS=Gallus gallus GN=COL1A1 PE=1 SV=3	6494	1138	476	89	58	65.3	Gallus gallus	1	0	1034.14	3099.4	0.0049	177	209	0	4.97	GLPGPPGAPGPQGFQGPPGEPGEPGASGPMGPR	Oxidation (M); 5 Oxidation (P)	0.004044000000000000000000000043040.0
Collagen alpha-1(I) chain OS=Gallus gallus GN=COL1A1 PE=1 SV=3	6494	1138	476	89	58	65.3	Gallus gallus	1	0	1034.14	3099.41	0.0079	177	209	0	17.32	GLPGPPGAPGPQGFQGPPGEPGEPGASGPMGPR	Oxidation (M); 5 Oxidation (P)	0.004044000000000000000000000043040.0
Collagen alpha-1(I) chain OS=Gallus gallus GN=COL1A1 PE=1 SV=3	6494	1138	476	89	58	65.3	Gallus gallus	1	0	1034.47	3100.39	0.0079	177	209	0	4.6	GLPGPPGAPGPQGFQGPPGEPGEPGASGPMGPR	Deamidated (NQ); 6 Oxidation (P)	0.000004004041000044004000000000000.0
Collagen alpha-1(I) chain OS=Gallus gallus GN=COL1A1 PE=1 SV=3	6494	1138	476	89	58	65.3	Gallus gallus	1	1	1037.17	3108.49	0.0081	1016	1051	2	31.96	DGAAGPKGDRGETGPAGPPGAPGAPGAPGPVGPAGK	4 Oxidation (P)	0.000000000000000000400400400400000000.0
Collagen alpha-1(I) chain OS=Gallus gallus GN=COL1A1 PE=1 SV=3	6494	1138	476	89	58	65.3	Gallus gallus	1	1	1052.49	3154.44	0.0121	351	386	1	3.96	GSEGPQGSRGEPGPPGPAGAAGPAGNPGADGQPGAK	3 Oxidation (P)	0.000000000000044040000000000000000000.0
Collagen alpha-1(I) chain OS=Gallus gallus GN=COL1A1 PE=1 SV=3	6494	1138	476	89	58	65.3	Gallus gallus	1	1	1093.81	3278.41	-0.0019	687	722	1	20.38	GANGAPGNDGAKGDAGAPGAPGNEGPPGLEGMPGER	5 Oxidation (P)	0.000004000000000004004000044000000000.0
Collagen alpha-1(I) chain OS=Gallus gallus GN=COL1A1 PE=1 SV=3	6494	1138	476	89	58	65.3	Gallus gallus	1	1	1129.53	3385.57	0.0122	312	350	1	10.49	GNDGAPGAAGPPGPTGPAGPPGFPGAAGAKGETGPQGAR	Deamidated (NQ); 4 Oxidation (P)	0.000004000000000000004004000000000041000.0
Collagen alpha-1(I) chain OS=Gallus gallus GN=COL1A1 PE=1 SV=3	6494	1138	476	89	58	65.3	Gallus gallus	1	1	1134.53	3400.57	0.0013	312	350	1	42.56	GNDGAPGAAGPPGPTGPAGPPGFPGAAGAKGETGPQGAR	5 Oxidation (P)	0.000004000040000000004004000000000040000.0
Collagen alpha-1(I) chain OS=Gallus gallus GN=COL1A1 PE=1 SV=3	6494	1138	476	89	58	65.3	Gallus gallus	1	1	1134.53	3400.57	0.0073	312	350	1	43.94	GNDGAPGAAGPPGPTGPAGPPGFPGAAGAKGETGPQGAR	5 Oxidation (P)	0.000004000040000000004004000000000040000.0
Collagen alpha-1(I) chain (Fragments) OS=Hippopotamus amphibius GN=COL1A1 PE=1 SV=1	3380	649	257	43	23	58.5	Hippopotamus amphibius	0	0	426.216	850.418	-0.0006	85	93	0	4.05	GFSGIDGAK
Collagen alpha-1(I) chain (Fragments) OS=Hippopotamus amphibius GN=COL1A1 PE=1 SV=1	3380	649	257	43	23	58.5	Hippopotamus amphibius	0	0	426.216	850.418	-0.0004	85	93	0	5.92	GFSGIDGAK
Collagen alpha-1(I) chain (Fragments) OS=Hippopotamus amphibius GN=COL1A1 PE=1 SV=1	3380	649	257	43	23	58.5	Hippopotamus amphibius	0	0	426.216	850.418	-0.0004	85	93	0	12.87	GFSGIDGAK
Collagen alpha-1(I) chain (Fragments) OS=Hippopotamus amphibius GN=COL1A1 PE=1 SV=1	3380	649	257	43	23	58.5	Hippopotamus amphibius	0	0	426.216	850.418	0	85	93	0	10.34	GFSGIDGAK
Collagen alpha-1(I) chain (Fragments) OS=Hippopotamus amphibius GN=COL1A1 PE=1 SV=1	3380	649	257	43	23	58.5	Hippopotamus amphibius	0	0	426.217	850.419	0.0002	85	93	0	31.26	GFSGIDGAK
Collagen alpha-1(I) chain (Fragments) OS=Hippopotamus amphibius GN=COL1A1 PE=1 SV=1	3380	649	257	43	23	58.5	Hippopotamus amphibius	0	0	426.217	850.419	0.0002	85	93	0	24.32	GFSGIDGAK
Collagen alpha-1(I) chain (Fragments) OS=Hippopotamus amphibius GN=COL1A1 PE=1 SV=1	3380	649	257	43	23	58.5	Hippopotamus amphibius	0	0	426.217	850.419	0.0006	85	93	0	35.51	GFSGIDGAK
Collagen alpha-1(I) chain (Fragments) OS=Hippopotamus amphibius GN=COL1A1 PE=1 SV=1	3380	649	257	43	23	58.5	Hippopotamus amphibius	0	0	426.217	850.419	0.0006	85	93	0	17.31	GFSGIDGAK
Collagen alpha-1(I) chain (Fragments) OS=Hippopotamus amphibius GN=COL1A1 PE=1 SV=1	3380	649	257	43	23	58.5	Hippopotamus amphibius	0	0	426.217	850.419	0.0008	85	93	0	5.06	GFSGIDGAK
Collagen alpha-1(I) chain (Fragments) OS=Hippopotamus amphibius GN=COL1A1 PE=1 SV=1	3380	649	257	43	23	58.5	Hippopotamus amphibius	0	0	426.218	850.421	0.0022	85	93	0	39.45	GFSGIDGAK
Collagen alpha-1(I) chain (Fragments) OS=Hippopotamus amphibius GN=COL1A1 PE=1 SV=1	3380	649	257	43	23	58.5	Hippopotamus amphibius	0	0	433.728	865.441	0	120	129	0	27.53	PGAPGPAGAR	Oxidation (P)	0.0004000000.0
Collagen alpha-1(I) chain (Fragments) OS=Hippopotamus amphibius GN=COL1A1 PE=1 SV=1	3380	649	257	43	23	58.5	Hippopotamus amphibius	0	0	441.726	881.437	0.0013	120	129	0	16.8	PGAPGPAGAR	2 Oxidation (P)	0.4004000000.0
Collagen alpha-1(I) chain (Fragments) OS=Hippopotamus amphibius GN=COL1A1 PE=1 SV=1	3380	649	257	43	23	58.5	Hippopotamus amphibius	0	0	441.761	881.507	-0.0013	735	743	0	19.91	GVVGIPGQR
Collagen alpha-1(I) chain (Fragments) OS=Hippopotamus amphibius GN=COL1A1 PE=1 SV=1	3380	649	257	43	23	58.5	Hippopotamus amphibius	0	0	449.758	897.502	-0.0012	735	743	0	31.04	GVVGIPGQR	Oxidation (P)	0.000004000.0
Collagen alpha-1(I) chain (Fragments) OS=Hippopotamus amphibius GN=COL1A1 PE=1 SV=1	3380	649	257	43	23	58.5	Hippopotamus amphibius	0	0	449.758	897.502	-0.0012	735	743	0	34.67	GVVGIPGQR	Oxidation (P)	0.000004000.0
Collagen alpha-1(I) chain (Fragments) OS=Hippopotamus amphibius GN=COL1A1 PE=1 SV=1	3380	649	257	43	23	58.5	Hippopotamus amphibius	0	0	449.758	897.502	-0.001	735	743	0	25.75	GVVGIPGQR	Oxidation (P)	0.000004000.0
Collagen alpha-1(I) chain (Fragments) OS=Hippopotamus amphibius GN=COL1A1 PE=1 SV=1	3380	649	257	43	23	58.5	Hippopotamus amphibius	0	0	449.758	897.502	-0.001	735	743	0	30.87	GVVGIPGQR	Oxidation (P)	0.000004000.0
Collagen alpha-1(I) chain (Fragments) OS=Hippopotamus amphibius GN=COL1A1 PE=1 SV=1	3380	649	257	43	23	58.5	Hippopotamus amphibius	0	0	449.759	897.502	-0.0008	735	743	0	31.82	GVVGIPGQR	Oxidation (P)	0.000004000.0
Collagen alpha-1(I) chain (Fragments) OS=Hippopotamus amphibius GN=COL1A1 PE=1 SV=1	3380	649	257	43	23	58.5	Hippopotamus amphibius	0	0	449.759	897.502	-0.0008	735	743	0	21.54	GVVGIPGQR	Oxidation (P)	0.000004000.0
Collagen alpha-1(I) chain (Fragments) OS=Hippopotamus amphibius GN=COL1A1 PE=1 SV=1	3380	649	257	43	23	58.5	Hippopotamus amphibius	0	0	449.759	897.503	-0.0006	735	743	0	49.88	GVVGIPGQR	Oxidation (P)	0.000004000.0
Collagen alpha-1(I) chain (Fragments) OS=Hippopotamus amphibius GN=COL1A1 PE=1 SV=1	3380	649	257	43	23	58.5	Hippopotamus amphibius	0	0	449.759	897.503	-0.0006	735	743	0	31.2	GVVGIPGQR	Oxidation (P)	0.000004000.0
Collagen alpha-1(I) chain (Fragments) OS=Hippopotamus amphibius GN=COL1A1 PE=1 SV=1	3380	649	257	43	23	58.5	Hippopotamus amphibius	0	0	449.759	897.503	-0.0004	735	743	0	31.04	GVVGIPGQR	Oxidation (P)	0.000004000.0
Collagen alpha-1(I) chain (Fragments) OS=Hippopotamus amphibius GN=COL1A1 PE=1 SV=1	3380	649	257	43	23	58.5	Hippopotamus amphibius	0	0	449.759	897.503	-0.0004	735	743	0	33.03	GVVGIPGQR	Oxidation (P)	0.000004000.0
Collagen alpha-1(I) chain (Fragments) OS=Hippopotamus amphibius GN=COL1A1 PE=1 SV=1	3380	649	257	43	23	58.5	Hippopotamus amphibius	0	0	449.759	897.503	-0.0004	735	743	0	30.89	GVVGIPGQR	Oxidation (P)	0.000004000.0
Collagen alpha-1(I) chain (Fragments) OS=Hippopotamus amphibius GN=COL1A1 PE=1 SV=1	3380	649	257	43	23	58.5	Hippopotamus amphibius	0	0	449.759	897.503	-0.0002	735	743	0	26.76	GVVGIPGQR	Oxidation (P)	0.000004000.0
Collagen alpha-1(I) chain (Fragments) OS=Hippopotamus amphibius GN=COL1A1 PE=1 SV=1	3380	649	257	43	23	58.5	Hippopotamus amphibius	0	0	449.759	897.503	-0.0002	735	743	0	36.88	GVVGIPGQR	Oxidation (P)	0.000004000.0
Collagen alpha-1(I) chain (Fragments) OS=Hippopotamus amphibius GN=COL1A1 PE=1 SV=1	3380	649	257	43	23	58.5	Hippopotamus amphibius	0	0	449.759	897.503	-0.0002	735	743	0	31.05	GVVGIPGQR	Oxidation (P)	0.000004000.0
Collagen alpha-1(I) chain (Fragments) OS=Hippopotamus amphibius GN=COL1A1 PE=1 SV=1	3380	649	257	43	23	58.5	Hippopotamus amphibius	0	0	449.759	897.503	-0.0002	735	743	0	36.2	GVVGIPGQR	Oxidation (P)	0.000004000.0
Collagen alpha-1(I) chain (Fragments) OS=Hippopotamus amphibius GN=COL1A1 PE=1 SV=1	3380	649	257	43	23	58.5	Hippopotamus amphibius	0	0	449.759	897.503	-0.0002	735	743	0	34.62	GVVGIPGQR	Oxidation (P)	0.000004000.0
Collagen alpha-1(I) chain (Fragments) OS=Hippopotamus amphibius GN=COL1A1 PE=1 SV=1	3380	649	257	43	23	58.5	Hippopotamus amphibius	0	0	449.759	897.503	-0.0002	735	743	0	30.94	GVVGIPGQR	Oxidation (P)	0.000004000.0
Collagen alpha-1(I) chain (Fragments) OS=Hippopotamus amphibius GN=COL1A1 PE=1 SV=1	3380	649	257	43	23	58.5	Hippopotamus amphibius	0	0	449.759	897.503	-0.0002	735	743	0	39.93	GVVGIPGQR	Oxidation (P)	0.000004000.0
Collagen alpha-1(I) chain (Fragments) OS=Hippopotamus amphibius GN=COL1A1 PE=1 SV=1	3380	649	257	43	23	58.5	Hippopotamus amphibius	0	0	449.759	897.503	-0.0002	735	743	0	29.27	GVVGIPGQR	Oxidation (P)	0.000004000.0
Collagen alpha-1(I) chain (Fragments) OS=Hippopotamus amphibius GN=COL1A1 PE=1 SV=1	3380	649	257	43	23	58.5	Hippopotamus amphibius	0	0	449.759	897.503	0	735	743	0	30.86	GVVGIPGQR	Oxidation (P)	0.000004000.0
Collagen alpha-1(I) chain (Fragments) OS=Hippopotamus amphibius GN=COL1A1 PE=1 SV=1	3380	649	257	43	23	58.5	Hippopotamus amphibius	0	0	449.759	897.503	0	735	743	0	34.46	GVVGIPGQR	Oxidation (P)	0.000004000.0
Collagen alpha-1(I) chain (Fragments) OS=Hippopotamus amphibius GN=COL1A1 PE=1 SV=1	3380	649	257	43	23	58.5	Hippopotamus amphibius	0	0	449.759	897.503	0	735	743	0	34.17	GVVGIPGQR	Oxidation (P)	0.000004000.0
Collagen alpha-1(I) chain (Fragments) OS=Hippopotamus amphibius GN=COL1A1 PE=1 SV=1	3380	649	257	43	23	58.5	Hippopotamus amphibius	0	0	449.759	897.503	0	735	743	0	42.76	GVVGIPGQR	Oxidation (P)	0.000004000.0
Collagen alpha-1(I) chain (Fragments) OS=Hippopotamus amphibius GN=COL1A1 PE=1 SV=1	3380	649	257	43	23	58.5	Hippopotamus amphibius	0	0	449.759	897.503	0	735	743	0	34.61	GVVGIPGQR	Oxidation (P)	0.000004000.0
Collagen alpha-1(I) chain (Fragments) OS=Hippopotamus amphibius GN=COL1A1 PE=1 SV=1	3380	649	257	43	23	58.5	Hippopotamus amphibius	0	0	449.759	897.503	0	735	743	0	22.71	GVVGIPGQR	Oxidation (P)	0.000004000.0
Collagen alpha-1(I) chain (Fragments) OS=Hippopotamus amphibius GN=COL1A1 PE=1 SV=1	3380	649	257	43	23	58.5	Hippopotamus amphibius	0	0	449.759	897.503	0	735	743	0	31.23	GVVGIPGQR	Oxidation (P)	0.000004000.0
Collagen alpha-1(I) chain (Fragments) OS=Hippopotamus amphibius GN=COL1A1 PE=1 SV=1	3380	649	257	43	23	58.5	Hippopotamus amphibius	0	0	449.759	897.503	0	735	743	0	30.91	GVVGIPGQR	Oxidation (P)	0.000004000.0
Collagen alpha-1(I) chain (Fragments) OS=Hippopotamus amphibius GN=COL1A1 PE=1 SV=1	3380	649	257	43	23	58.5	Hippopotamus amphibius	0	0	449.759	897.503	0	735	743	0	34.71	GVVGIPGQR	Oxidation (P)	0.000004000.0
Collagen alpha-1(I) chain (Fragments) OS=Hippopotamus amphibius GN=COL1A1 PE=1 SV=1	3380	649	257	43	23	58.5	Hippopotamus amphibius	0	0	449.759	897.503	0	735	743	0	31.08	GVVGIPGQR	Oxidation (P)	0.000004000.0
Collagen alpha-1(I) chain (Fragments) OS=Hippopotamus amphibius GN=COL1A1 PE=1 SV=1	3380	649	257	43	23	58.5	Hippopotamus amphibius	0	0	449.759	897.503	0.0002	735	743	0	29.04	GVVGIPGQR	Oxidation (P)	0.000004000.0
Collagen alpha-1(I) chain (Fragments) OS=Hippopotamus amphibius GN=COL1A1 PE=1 SV=1	3380	649	257	43	23	58.5	Hippopotamus amphibius	0	0	449.759	897.503	0.0002	735	743	0	34.16	GVVGIPGQR	Oxidation (P)	0.000004000.0
Collagen alpha-1(I) chain (Fragments) OS=Hippopotamus amphibius GN=COL1A1 PE=1 SV=1	3380	649	257	43	23	58.5	Hippopotamus amphibius	0	0	449.759	897.503	0.0002	735	743	0	31.15	GVVGIPGQR	Oxidation (P)	0.000004000.0
Collagen alpha-1(I) chain (Fragments) OS=Hippopotamus amphibius GN=COL1A1 PE=1 SV=1	3380	649	257	43	23	58.5	Hippopotamus amphibius	0	0	449.759	897.503	0.0002	735	743	0	31.29	GVVGIPGQR	Oxidation (P)	0.000004000.0
Collagen alpha-1(I) chain (Fragments) OS=Hippopotamus amphibius GN=COL1A1 PE=1 SV=1	3380	649	257	43	23	58.5	Hippopotamus amphibius	0	0	449.759	897.503	0.0002	735	743	0	34.24	GVVGIPGQR	Oxidation (P)	0.000004000.0
Collagen alpha-1(I) chain (Fragments) OS=Hippopotamus amphibius GN=COL1A1 PE=1 SV=1	3380	649	257	43	23	58.5	Hippopotamus amphibius	0	0	449.759	897.503	0.0002	735	743	0	24.59	GVVGIPGQR	Oxidation (P)	0.000004000.0
Collagen alpha-1(I) chain (Fragments) OS=Hippopotamus amphibius GN=COL1A1 PE=1 SV=1	3380	649	257	43	23	58.5	Hippopotamus amphibius	0	0	449.759	897.503	0.0002	735	743	0	30.89	GVVGIPGQR	Oxidation (P)	0.000004000.0
Collagen alpha-1(I) chain (Fragments) OS=Hippopotamus amphibius GN=COL1A1 PE=1 SV=1	3380	649	257	43	23	58.5	Hippopotamus amphibius	0	0	449.759	897.503	0.0002	735	743	0	31.39	GVVGIPGQR	Oxidation (P)	0.000004000.0
Collagen alpha-1(I) chain (Fragments) OS=Hippopotamus amphibius GN=COL1A1 PE=1 SV=1	3380	649	257	43	23	58.5	Hippopotamus amphibius	0	0	449.759	897.503	0.0002	735	743	0	31.02	GVVGIPGQR	Oxidation (P)	0.000004000.0
Collagen alpha-1(I) chain (Fragments) OS=Hippopotamus amphibius GN=COL1A1 PE=1 SV=1	3380	649	257	43	23	58.5	Hippopotamus amphibius	0	0	449.759	897.503	0.0002	735	743	0	31.03	GVVGIPGQR	Oxidation (P)	0.000004000.0
Collagen alpha-1(I) chain (Fragments) OS=Hippopotamus amphibius GN=COL1A1 PE=1 SV=1	3380	649	257	43	23	58.5	Hippopotamus amphibius	0	0	449.759	897.503	0.0002	735	743	0	30.89	GVVGIPGQR	Oxidation (P)	0.000004000.0
Collagen alpha-1(I) chain (Fragments) OS=Hippopotamus amphibius GN=COL1A1 PE=1 SV=1	3380	649	257	43	23	58.5	Hippopotamus amphibius	0	0	449.759	897.504	0.0004	735	743	0	33.04	GVVGIPGQR	Oxidation (P)	0.000004000.0
Collagen alpha-1(I) chain (Fragments) OS=Hippopotamus amphibius GN=COL1A1 PE=1 SV=1	3380	649	257	43	23	58.5	Hippopotamus amphibius	0	0	449.759	897.504	0.0004	735	743	0	31.16	GVVGIPGQR	Oxidation (P)	0.000004000.0
Collagen alpha-1(I) chain (Fragments) OS=Hippopotamus amphibius GN=COL1A1 PE=1 SV=1	3380	649	257	43	23	58.5	Hippopotamus amphibius	0	0	449.759	897.504	0.0004	735	743	0	34.27	GVVGIPGQR	Oxidation (P)	0.000004000.0
Collagen alpha-1(I) chain (Fragments) OS=Hippopotamus amphibius GN=COL1A1 PE=1 SV=1	3380	649	257	43	23	58.5	Hippopotamus amphibius	0	0	449.759	897.504	0.0004	735	743	0	31.15	GVVGIPGQR	Oxidation (P)	0.000004000.0
Collagen alpha-1(I) chain (Fragments) OS=Hippopotamus amphibius GN=COL1A1 PE=1 SV=1	3380	649	257	43	23	58.5	Hippopotamus amphibius	0	0	449.759	897.504	0.0006	735	743	0	25.48	GVVGIPGQR	Oxidation (P)	0.000004000.0
Collagen alpha-1(I) chain (Fragments) OS=Hippopotamus amphibius GN=COL1A1 PE=1 SV=1	3380	649	257	43	23	58.5	Hippopotamus amphibius	0	0	449.759	897.504	0.0006	735	743	0	24.65	GVVGIPGQR	Oxidation (P)	0.000004000.0
Collagen alpha-1(I) chain (Fragments) OS=Hippopotamus amphibius GN=COL1A1 PE=1 SV=1	3380	649	257	43	23	58.5	Hippopotamus amphibius	0	0	449.759	897.504	0.0006	735	743	0	31.02	GVVGIPGQR	Oxidation (P)	0.000004000.0
Collagen alpha-1(I) chain (Fragments) OS=Hippopotamus amphibius GN=COL1A1 PE=1 SV=1	3380	649	257	43	23	58.5	Hippopotamus amphibius	0	0	449.759	897.504	0.0006	735	743	0	33.82	GVVGIPGQR	Oxidation (P)	0.000004000.0
Collagen alpha-1(I) chain (Fragments) OS=Hippopotamus amphibius GN=COL1A1 PE=1 SV=1	3380	649	257	43	23	58.5	Hippopotamus amphibius	0	0	449.759	897.504	0.0006	735	743	0	30.75	GVVGIPGQR	Oxidation (P)	0.000004000.0
Collagen alpha-1(I) chain (Fragments) OS=Hippopotamus amphibius GN=COL1A1 PE=1 SV=1	3380	649	257	43	23	58.5	Hippopotamus amphibius	0	0	449.759	897.504	0.0006	735	743	0	31.08	GVVGIPGQR	Oxidation (P)	0.000004000.0
Collagen alpha-1(I) chain (Fragments) OS=Hippopotamus amphibius GN=COL1A1 PE=1 SV=1	3380	649	257	43	23	58.5	Hippopotamus amphibius	0	0	449.759	897.504	0.0006	735	743	0	16.96	GVVGIPGQR	Oxidation (P)	0.000004000.0
Collagen alpha-1(I) chain (Fragments) OS=Hippopotamus amphibius GN=COL1A1 PE=1 SV=1	3380	649	257	43	23	58.5	Hippopotamus amphibius	0	0	449.759	897.504	0.0008	735	743	0	32.46	GVVGIPGQR	Oxidation (P)	0.000004000.0
Collagen alpha-1(I) chain (Fragments) OS=Hippopotamus amphibius GN=COL1A1 PE=1 SV=1	3380	649	257	43	23	58.5	Hippopotamus amphibius	0	0	449.759	897.504	0.0008	735	743	0	31.04	GVVGIPGQR	Oxidation (P)	0.000004000.0
Collagen alpha-1(I) chain (Fragments) OS=Hippopotamus amphibius GN=COL1A1 PE=1 SV=1	3380	649	257	43	23	58.5	Hippopotamus amphibius	0	0	449.759	897.504	0.0008	735	743	0	11.15	GVVGIPGQR	Oxidation (P)	0.000004000.0
Collagen alpha-1(I) chain (Fragments) OS=Hippopotamus amphibius GN=COL1A1 PE=1 SV=1	3380	649	257	43	23	58.5	Hippopotamus amphibius	0	0	449.759	897.504	0.001	735	743	0	31	GVVGIPGQR	Oxidation (P)	0.000004000.0
Collagen alpha-1(I) chain (Fragments) OS=Hippopotamus amphibius GN=COL1A1 PE=1 SV=1	3380	649	257	43	23	58.5	Hippopotamus amphibius	0	0	449.759	897.504	0.001	735	743	0	24.69	GVVGIPGQR	Oxidation (P)	0.000004000.0
Collagen alpha-1(I) chain (Fragments) OS=Hippopotamus amphibius GN=COL1A1 PE=1 SV=1	3380	649	257	43	23	58.5	Hippopotamus amphibius	0	0	449.759	897.504	0.001	735	743	0	24.88	GVVGIPGQR	Oxidation (P)	0.000004000.0
Collagen alpha-1(I) chain (Fragments) OS=Hippopotamus amphibius GN=COL1A1 PE=1 SV=1	3380	649	257	43	23	58.5	Hippopotamus amphibius	0	0	449.76	897.505	0.0014	735	743	0	30.88	GVVGIPGQR	Oxidation (P)	0.000004000.0
Collagen alpha-1(I) chain (Fragments) OS=Hippopotamus amphibius GN=COL1A1 PE=1 SV=1	3380	649	257	43	23	58.5	Hippopotamus amphibius	0	0	449.76	897.505	0.0016	735	743	0	30.85	GVVGIPGQR	Oxidation (P)	0.000004000.0
Collagen alpha-1(I) chain (Fragments) OS=Hippopotamus amphibius GN=COL1A1 PE=1 SV=1	3380	649	257	43	23	58.5	Hippopotamus amphibius	0	0	450.251	898.488	0.0006	735	743	0	32.95	GVVGIPGQR	Deamidated (NQ); Oxidation (P)	0.000004010.0
Collagen alpha-1(I) chain (Fragments) OS=Hippopotamus amphibius GN=COL1A1 PE=1 SV=1	3380	649	257	43	23	58.5	Hippopotamus amphibius	0	0	467.741	933.468	0.0008	357	366	0	20.01	PGPPGPPGAR	2 Oxidation (P)	0.0004040000.0
Collagen alpha-1(I) chain (Fragments) OS=Hippopotamus amphibius GN=COL1A1 PE=1 SV=1	3380	649	257	43	23	58.5	Hippopotamus amphibius	0	0	510.747	1019.48	0.0006	469	477	1	7.83	GERGFPGER	Oxidation (P)	0.000004000.0
Collagen alpha-1(I) chain (Fragments) OS=Hippopotamus amphibius GN=COL1A1 PE=1 SV=1	3380	649	257	43	23	58.5	Hippopotamus amphibius	0	0	522.739	1043.46	-0.0001	490	501	0	9.27	GANGAPGNDGAK	Oxidation (P)	0.000004000000.0
Collagen alpha-1(I) chain (Fragments) OS=Hippopotamus amphibius GN=COL1A1 PE=1 SV=1	3380	649	257	43	23	58.5	Hippopotamus amphibius	0	0	523.231	1044.45	-0.0002	490	501	0	29.39	GANGAPGNDGAK	Deamidated (NQ); Oxidation (P)	0.000004010000.0
Collagen alpha-1(I) chain (Fragments) OS=Hippopotamus amphibius GN=COL1A1 PE=1 SV=1	3380	649	257	43	23	58.5	Hippopotamus amphibius	0	0	523.231	1044.45	0.0002	490	501	0	38.3	GANGAPGNDGAK	Deamidated (NQ); Oxidation (P)	0.000004010000.0
Collagen alpha-1(I) chain (Fragments) OS=Hippopotamus amphibius GN=COL1A1 PE=1 SV=1	3380	649	257	43	23	58.5	Hippopotamus amphibius	0	0	523.231	1044.45	0.0012	490	501	0	43.26	GANGAPGNDGAK	Deamidated (NQ); Oxidation (P)	0.000004010000.0
Collagen alpha-1(I) chain (Fragments) OS=Hippopotamus amphibius GN=COL1A1 PE=1 SV=1	3380	649	257	43	23	58.5	Hippopotamus amphibius	0	0	360.528	1078.56	-0.0007	118	129	1	24.98	GRPGAPGPAGAR	Oxidation (P)	0.000004000000.0
Collagen alpha-1(I) chain (Fragments) OS=Hippopotamus amphibius GN=COL1A1 PE=1 SV=1	3380	649	257	43	23	58.5	Hippopotamus amphibius	0	0	360.528	1078.56	-0.0004	118	129	1	19.07	GRPGAPGPAGAR	Oxidation (P)	0.000004000000.0
Collagen alpha-1(I) chain (Fragments) OS=Hippopotamus amphibius GN=COL1A1 PE=1 SV=1	3380	649	257	43	23	58.5	Hippopotamus amphibius	0	0	360.528	1078.56	-0.0004	118	129	1	23.42	GRPGAPGPAGAR	Oxidation (P)	0.004000000000.0
Collagen alpha-1(I) chain (Fragments) OS=Hippopotamus amphibius GN=COL1A1 PE=1 SV=1	3380	649	257	43	23	58.5	Hippopotamus amphibius	0	0	540.289	1078.56	-0.0001	118	129	1	13.54	GRPGAPGPAGAR	Oxidation (P)	0.000000040000.0
Collagen alpha-1(I) chain (Fragments) OS=Hippopotamus amphibius GN=COL1A1 PE=1 SV=1	3380	649	257	43	23	58.5	Hippopotamus amphibius	0	0	360.528	1078.56	-0.0001	118	129	1	18.33	GRPGAPGPAGAR	Oxidation (P)	0.000004000000.0
Collagen alpha-1(I) chain (Fragments) OS=Hippopotamus amphibius GN=COL1A1 PE=1 SV=1	3380	649	257	43	23	58.5	Hippopotamus amphibius	0	0	360.528	1078.56	0.0002	118	129	1	36.84	GRPGAPGPAGAR	Oxidation (P)	0.004000000000.0
Collagen alpha-1(I) chain (Fragments) OS=Hippopotamus amphibius GN=COL1A1 PE=1 SV=1	3380	649	257	43	23	58.5	Hippopotamus amphibius	0	0	360.529	1078.56	0.0005	118	129	1	24.17	GRPGAPGPAGAR	Oxidation (P)	0.004000000000.0
Collagen alpha-1(I) chain (Fragments) OS=Hippopotamus amphibius GN=COL1A1 PE=1 SV=1	3380	649	257	43	23	58.5	Hippopotamus amphibius	0	0	548.285	1094.56	-0.0025	118	129	1	14.28	GRPGAPGPAGAR	2 Oxidation (P)	0.004004000000.0
Collagen alpha-1(I) chain (Fragments) OS=Hippopotamus amphibius GN=COL1A1 PE=1 SV=1	3380	649	257	43	23	58.5	Hippopotamus amphibius	0	0	365.86	1094.56	-0.0011	118	129	1	26.41	GRPGAPGPAGAR	2 Oxidation (P)	0.004004000000.0
Collagen alpha-1(I) chain (Fragments) OS=Hippopotamus amphibius GN=COL1A1 PE=1 SV=1	3380	649	257	43	23	58.5	Hippopotamus amphibius	0	0	365.86	1094.56	-0.0011	118	129	1	22.7	GRPGAPGPAGAR	2 Oxidation (P)	0.004004000000.0
Collagen alpha-1(I) chain (Fragments) OS=Hippopotamus amphibius GN=COL1A1 PE=1 SV=1	3380	649	257	43	23	58.5	Hippopotamus amphibius	0	0	548.286	1094.56	-0.0011	118	129	1	29.47	GRPGAPGPAGAR	2 Oxidation (P)	0.004004000000.0
Collagen alpha-1(I) chain (Fragments) OS=Hippopotamus amphibius GN=COL1A1 PE=1 SV=1	3380	649	257	43	23	58.5	Hippopotamus amphibius	0	0	548.286	1094.56	-0.0009	118	129	1	31	GRPGAPGPAGAR	2 Oxidation (P)	0.004004000000.0
Collagen alpha-1(I) chain (Fragments) OS=Hippopotamus amphibius GN=COL1A1 PE=1 SV=1	3380	649	257	43	23	58.5	Hippopotamus amphibius	0	0	548.286	1094.56	-0.0009	118	129	1	24.68	GRPGAPGPAGAR	2 Oxidation (P)	0.004004000000.0
Collagen alpha-1(I) chain (Fragments) OS=Hippopotamus amphibius GN=COL1A1 PE=1 SV=1	3380	649	257	43	23	58.5	Hippopotamus amphibius	0	0	548.286	1094.56	-0.0009	118	129	1	8.35	GRPGAPGPAGAR	2 Oxidation (P)	0.004000040000.0
Collagen alpha-1(I) chain (Fragments) OS=Hippopotamus amphibius GN=COL1A1 PE=1 SV=1	3380	649	257	43	23	58.5	Hippopotamus amphibius	0	0	548.286	1094.56	-0.0009	118	129	1	6.72	GRPGAPGPAGAR	2 Oxidation (P)	0.004000040000.0
Collagen alpha-1(I) chain (Fragments) OS=Hippopotamus amphibius GN=COL1A1 PE=1 SV=1	3380	649	257	43	23	58.5	Hippopotamus amphibius	0	0	548.286	1094.56	-0.0009	118	129	1	9.92	GRPGAPGPAGAR	2 Oxidation (P)	0.004004000000.0
Collagen alpha-1(I) chain (Fragments) OS=Hippopotamus amphibius GN=COL1A1 PE=1 SV=1	3380	649	257	43	23	58.5	Hippopotamus amphibius	0	0	365.86	1094.56	-0.0008	118	129	1	20.6	GRPGAPGPAGAR	2 Oxidation (P)	0.004004000000.0
Collagen alpha-1(I) chain (Fragments) OS=Hippopotamus amphibius GN=COL1A1 PE=1 SV=1	3380	649	257	43	23	58.5	Hippopotamus amphibius	0	0	365.86	1094.56	-0.0008	118	129	1	27.36	GRPGAPGPAGAR	2 Oxidation (P)	0.004004000000.0
Collagen alpha-1(I) chain (Fragments) OS=Hippopotamus amphibius GN=COL1A1 PE=1 SV=1	3380	649	257	43	23	58.5	Hippopotamus amphibius	0	0	365.86	1094.56	-0.0008	118	129	1	35.42	GRPGAPGPAGAR	2 Oxidation (P)	0.004004000000.0
Collagen alpha-1(I) chain (Fragments) OS=Hippopotamus amphibius GN=COL1A1 PE=1 SV=1	3380	649	257	43	23	58.5	Hippopotamus amphibius	0	0	365.86	1094.56	-0.0008	118	129	1	28.79	GRPGAPGPAGAR	2 Oxidation (P)	0.004004000000.0
Collagen alpha-1(I) chain (Fragments) OS=Hippopotamus amphibius GN=COL1A1 PE=1 SV=1	3380	649	257	43	23	58.5	Hippopotamus amphibius	0	0	548.286	1094.56	-0.0007	118	129	1	15.56	GRPGAPGPAGAR	2 Oxidation (P)	0.004004000000.0
Collagen alpha-1(I) chain (Fragments) OS=Hippopotamus amphibius GN=COL1A1 PE=1 SV=1	3380	649	257	43	23	58.5	Hippopotamus amphibius	0	0	548.286	1094.56	-0.0007	118	129	1	3.99	GRPGAPGPAGAR	2 Oxidation (P)	0.000004040000.0
Collagen alpha-1(I) chain (Fragments) OS=Hippopotamus amphibius GN=COL1A1 PE=1 SV=1	3380	649	257	43	23	58.5	Hippopotamus amphibius	0	0	365.86	1094.56	-0.0005	118	129	1	23.18	GRPGAPGPAGAR	2 Oxidation (P)	0.004004000000.0
Collagen alpha-1(I) chain (Fragments) OS=Hippopotamus amphibius GN=COL1A1 PE=1 SV=1	3380	649	257	43	23	58.5	Hippopotamus amphibius	0	0	365.86	1094.56	-0.0005	118	129	1	23.3	GRPGAPGPAGAR	2 Oxidation (P)	0.004004000000.0
Collagen alpha-1(I) chain (Fragments) OS=Hippopotamus amphibius GN=COL1A1 PE=1 SV=1	3380	649	257	43	23	58.5	Hippopotamus amphibius	0	0	365.86	1094.56	-0.0005	118	129	1	24.76	GRPGAPGPAGAR	2 Oxidation (P)	0.004004000000.0
Collagen alpha-1(I) chain (Fragments) OS=Hippopotamus amphibius GN=COL1A1 PE=1 SV=1	3380	649	257	43	23	58.5	Hippopotamus amphibius	0	0	548.286	1094.56	-0.0005	118	129	1	15.46	GRPGAPGPAGAR	2 Oxidation (P)	0.004004000000.0
Collagen alpha-1(I) chain (Fragments) OS=Hippopotamus amphibius GN=COL1A1 PE=1 SV=1	3380	649	257	43	23	58.5	Hippopotamus amphibius	0	0	548.286	1094.56	-0.0005	118	129	1	7.87	GRPGAPGPAGAR	2 Oxidation (P)	0.004000040000.0
Collagen alpha-1(I) chain (Fragments) OS=Hippopotamus amphibius GN=COL1A1 PE=1 SV=1	3380	649	257	43	23	58.5	Hippopotamus amphibius	0	0	548.286	1094.56	-0.0003	118	129	1	20.39	GRPGAPGPAGAR	2 Oxidation (P)	0.004004000000.0
Collagen alpha-1(I) chain (Fragments) OS=Hippopotamus amphibius GN=COL1A1 PE=1 SV=1	3380	649	257	43	23	58.5	Hippopotamus amphibius	0	0	548.286	1094.56	-0.0003	118	129	1	32.71	GRPGAPGPAGAR	2 Oxidation (P)	0.004004000000.0
Collagen alpha-1(I) chain (Fragments) OS=Hippopotamus amphibius GN=COL1A1 PE=1 SV=1	3380	649	257	43	23	58.5	Hippopotamus amphibius	0	0	548.286	1094.56	-0.0003	118	129	1	30.41	GRPGAPGPAGAR	2 Oxidation (P)	0.004004000000.0
Collagen alpha-1(I) chain (Fragments) OS=Hippopotamus amphibius GN=COL1A1 PE=1 SV=1	3380	649	257	43	23	58.5	Hippopotamus amphibius	0	0	548.286	1094.56	-0.0003	118	129	1	10.84	GRPGAPGPAGAR	2 Oxidation (P)	0.004000040000.0
Collagen alpha-1(I) chain (Fragments) OS=Hippopotamus amphibius GN=COL1A1 PE=1 SV=1	3380	649	257	43	23	58.5	Hippopotamus amphibius	0	0	365.86	1094.56	-0.0002	118	129	1	37.55	GRPGAPGPAGAR	2 Oxidation (P)	0.004004000000.0
Collagen alpha-1(I) chain (Fragments) OS=Hippopotamus amphibius GN=COL1A1 PE=1 SV=1	3380	649	257	43	23	58.5	Hippopotamus amphibius	0	0	365.86	1094.56	-0.0002	118	129	1	20.47	GRPGAPGPAGAR	2 Oxidation (P)	0.004004000000.0
Collagen alpha-1(I) chain (Fragments) OS=Hippopotamus amphibius GN=COL1A1 PE=1 SV=1	3380	649	257	43	23	58.5	Hippopotamus amphibius	0	0	365.86	1094.56	-0.0002	118	129	1	23.79	GRPGAPGPAGAR	2 Oxidation (P)	0.004004000000.0
Collagen alpha-1(I) chain (Fragments) OS=Hippopotamus amphibius GN=COL1A1 PE=1 SV=1	3380	649	257	43	23	58.5	Hippopotamus amphibius	0	0	365.86	1094.56	-0.0002	118	129	1	21.67	GRPGAPGPAGAR	2 Oxidation (P)	0.004004000000.0
Collagen alpha-1(I) chain (Fragments) OS=Hippopotamus amphibius GN=COL1A1 PE=1 SV=1	3380	649	257	43	23	58.5	Hippopotamus amphibius	0	0	365.86	1094.56	-0.0002	118	129	1	25.51	GRPGAPGPAGAR	2 Oxidation (P)	0.004004000000.0
Collagen alpha-1(I) chain (Fragments) OS=Hippopotamus amphibius GN=COL1A1 PE=1 SV=1	3380	649	257	43	23	58.5	Hippopotamus amphibius	0	0	365.86	1094.56	-0.0002	118	129	1	17.97	GRPGAPGPAGAR	2 Oxidation (P)	0.004004000000.0
Collagen alpha-1(I) chain (Fragments) OS=Hippopotamus amphibius GN=COL1A1 PE=1 SV=1	3380	649	257	43	23	58.5	Hippopotamus amphibius	0	0	365.86	1094.56	-0.0002	118	129	1	23.12	GRPGAPGPAGAR	2 Oxidation (P)	0.004004000000.0
Collagen alpha-1(I) chain (Fragments) OS=Hippopotamus amphibius GN=COL1A1 PE=1 SV=1	3380	649	257	43	23	58.5	Hippopotamus amphibius	0	0	365.86	1094.56	-0.0002	118	129	1	24.69	GRPGAPGPAGAR	2 Oxidation (P)	0.004004000000.0
Collagen alpha-1(I) chain (Fragments) OS=Hippopotamus amphibius GN=COL1A1 PE=1 SV=1	3380	649	257	43	23	58.5	Hippopotamus amphibius	0	0	365.86	1094.56	-0.0002	118	129	1	16.77	GRPGAPGPAGAR	2 Oxidation (P)	0.004004000000.0
Collagen alpha-1(I) chain (Fragments) OS=Hippopotamus amphibius GN=COL1A1 PE=1 SV=1	3380	649	257	43	23	58.5	Hippopotamus amphibius	0	0	548.286	1094.56	-0.0001	118	129	1	44.19	GRPGAPGPAGAR	2 Oxidation (P)	0.004004000000.0
Collagen alpha-1(I) chain (Fragments) OS=Hippopotamus amphibius GN=COL1A1 PE=1 SV=1	3380	649	257	43	23	58.5	Hippopotamus amphibius	0	0	548.286	1094.56	-0.0001	118	129	1	22.36	GRPGAPGPAGAR	2 Oxidation (P)	0.004004000000.0
Collagen alpha-1(I) chain (Fragments) OS=Hippopotamus amphibius GN=COL1A1 PE=1 SV=1	3380	649	257	43	23	58.5	Hippopotamus amphibius	0	0	548.286	1094.56	-0.0001	118	129	1	9.11	GRPGAPGPAGAR	2 Oxidation (P)	0.004004000000.0
Collagen alpha-1(I) chain (Fragments) OS=Hippopotamus amphibius GN=COL1A1 PE=1 SV=1	3380	649	257	43	23	58.5	Hippopotamus amphibius	0	0	365.86	1094.56	0.0001	118	129	1	24.88	GRPGAPGPAGAR	2 Oxidation (P)	0.004004000000.0
Collagen alpha-1(I) chain (Fragments) OS=Hippopotamus amphibius GN=COL1A1 PE=1 SV=1	3380	649	257	43	23	58.5	Hippopotamus amphibius	0	0	365.86	1094.56	0.0001	118	129	1	24.53	GRPGAPGPAGAR	2 Oxidation (P)	0.004004000000.0
Collagen alpha-1(I) chain (Fragments) OS=Hippopotamus amphibius GN=COL1A1 PE=1 SV=1	3380	649	257	43	23	58.5	Hippopotamus amphibius	0	0	365.86	1094.56	0.0001	118	129	1	25.98	GRPGAPGPAGAR	2 Oxidation (P)	0.004004000000.0
Collagen alpha-1(I) chain (Fragments) OS=Hippopotamus amphibius GN=COL1A1 PE=1 SV=1	3380	649	257	43	23	58.5	Hippopotamus amphibius	0	0	365.86	1094.56	0.0001	118	129	1	38.4	GRPGAPGPAGAR	2 Oxidation (P)	0.004004000000.0
Collagen alpha-1(I) chain (Fragments) OS=Hippopotamus amphibius GN=COL1A1 PE=1 SV=1	3380	649	257	43	23	58.5	Hippopotamus amphibius	0	0	365.86	1094.56	0.0001	118	129	1	24.82	GRPGAPGPAGAR	2 Oxidation (P)	0.004004000000.0
Collagen alpha-1(I) chain (Fragments) OS=Hippopotamus amphibius GN=COL1A1 PE=1 SV=1	3380	649	257	43	23	58.5	Hippopotamus amphibius	0	0	365.86	1094.56	0.0001	118	129	1	22.13	GRPGAPGPAGAR	2 Oxidation (P)	0.004004000000.0
Collagen alpha-1(I) chain (Fragments) OS=Hippopotamus amphibius GN=COL1A1 PE=1 SV=1	3380	649	257	43	23	58.5	Hippopotamus amphibius	0	0	365.86	1094.56	0.0001	118	129	1	14.8	GRPGAPGPAGAR	2 Oxidation (P)	0.004004000000.0
Collagen alpha-1(I) chain (Fragments) OS=Hippopotamus amphibius GN=COL1A1 PE=1 SV=1	3380	649	257	43	23	58.5	Hippopotamus amphibius	0	0	365.86	1094.56	0.0001	118	129	1	26.56	GRPGAPGPAGAR	2 Oxidation (P)	0.004004000000.0
Collagen alpha-1(I) chain (Fragments) OS=Hippopotamus amphibius GN=COL1A1 PE=1 SV=1	3380	649	257	43	23	58.5	Hippopotamus amphibius	0	0	365.86	1094.56	0.0001	118	129	1	17.08	GRPGAPGPAGAR	2 Oxidation (P)	0.004004000000.0
Collagen alpha-1(I) chain (Fragments) OS=Hippopotamus amphibius GN=COL1A1 PE=1 SV=1	3380	649	257	43	23	58.5	Hippopotamus amphibius	0	0	365.86	1094.56	0.0001	118	129	1	22.42	GRPGAPGPAGAR	2 Oxidation (P)	0.004004000000.0
Collagen alpha-1(I) chain (Fragments) OS=Hippopotamus amphibius GN=COL1A1 PE=1 SV=1	3380	649	257	43	23	58.5	Hippopotamus amphibius	0	0	365.86	1094.56	0.0001	118	129	1	26	GRPGAPGPAGAR	2 Oxidation (P)	0.004004000000.0
Collagen alpha-1(I) chain (Fragments) OS=Hippopotamus amphibius GN=COL1A1 PE=1 SV=1	3380	649	257	43	23	58.5	Hippopotamus amphibius	0	0	365.86	1094.56	0.0001	118	129	1	29.74	GRPGAPGPAGAR	2 Oxidation (P)	0.004004000000.0
Collagen alpha-1(I) chain (Fragments) OS=Hippopotamus amphibius GN=COL1A1 PE=1 SV=1	3380	649	257	43	23	58.5	Hippopotamus amphibius	0	0	365.86	1094.56	0.0001	118	129	1	16.03	GRPGAPGPAGAR	2 Oxidation (P)	0.004004000000.0
Collagen alpha-1(I) chain (Fragments) OS=Hippopotamus amphibius GN=COL1A1 PE=1 SV=1	3380	649	257	43	23	58.5	Hippopotamus amphibius	0	0	365.86	1094.56	0.0001	118	129	1	13.83	GRPGAPGPAGAR	2 Oxidation (P)	0.004004000000.0
Collagen alpha-1(I) chain (Fragments) OS=Hippopotamus amphibius GN=COL1A1 PE=1 SV=1	3380	649	257	43	23	58.5	Hippopotamus amphibius	0	0	365.86	1094.56	0.0001	118	129	1	19.57	GRPGAPGPAGAR	2 Oxidation (P)	0.004004000000.0
Collagen alpha-1(I) chain (Fragments) OS=Hippopotamus amphibius GN=COL1A1 PE=1 SV=1	3380	649	257	43	23	58.5	Hippopotamus amphibius	0	0	365.86	1094.56	0.0001	118	129	1	17.61	GRPGAPGPAGAR	2 Oxidation (P)	0.004004000000.0
Collagen alpha-1(I) chain (Fragments) OS=Hippopotamus amphibius GN=COL1A1 PE=1 SV=1	3380	649	257	43	23	58.5	Hippopotamus amphibius	0	0	365.86	1094.56	0.0001	118	129	1	20.36	GRPGAPGPAGAR	2 Oxidation (P)	0.004004000000.0
Collagen alpha-1(I) chain (Fragments) OS=Hippopotamus amphibius GN=COL1A1 PE=1 SV=1	3380	649	257	43	23	58.5	Hippopotamus amphibius	0	0	548.286	1094.56	0.0001	118	129	1	15.98	GRPGAPGPAGAR	2 Oxidation (P)	0.004004000000.0
Collagen alpha-1(I) chain (Fragments) OS=Hippopotamus amphibius GN=COL1A1 PE=1 SV=1	3380	649	257	43	23	58.5	Hippopotamus amphibius	0	0	365.86	1094.56	0.0004	118	129	1	23.52	GRPGAPGPAGAR	2 Oxidation (P)	0.004004000000.0
Collagen alpha-1(I) chain (Fragments) OS=Hippopotamus amphibius GN=COL1A1 PE=1 SV=1	3380	649	257	43	23	58.5	Hippopotamus amphibius	0	0	365.86	1094.56	0.0004	118	129	1	23.08	GRPGAPGPAGAR	2 Oxidation (P)	0.004004000000.0
Collagen alpha-1(I) chain (Fragments) OS=Hippopotamus amphibius GN=COL1A1 PE=1 SV=1	3380	649	257	43	23	58.5	Hippopotamus amphibius	0	0	365.86	1094.56	0.0004	118	129	1	28.15	GRPGAPGPAGAR	2 Oxidation (P)	0.004004000000.0
Collagen alpha-1(I) chain (Fragments) OS=Hippopotamus amphibius GN=COL1A1 PE=1 SV=1	3380	649	257	43	23	58.5	Hippopotamus amphibius	0	0	365.86	1094.56	0.0004	118	129	1	23.22	GRPGAPGPAGAR	2 Oxidation (P)	0.004004000000.0
Collagen alpha-1(I) chain (Fragments) OS=Hippopotamus amphibius GN=COL1A1 PE=1 SV=1	3380	649	257	43	23	58.5	Hippopotamus amphibius	0	0	365.86	1094.56	0.0004	118	129	1	14.17	GRPGAPGPAGAR	2 Oxidation (P)	0.004004000000.0
Collagen alpha-1(I) chain (Fragments) OS=Hippopotamus amphibius GN=COL1A1 PE=1 SV=1	3380	649	257	43	23	58.5	Hippopotamus amphibius	0	0	365.86	1094.56	0.0004	118	129	1	25.46	GRPGAPGPAGAR	2 Oxidation (P)	0.004004000000.0
Collagen alpha-1(I) chain (Fragments) OS=Hippopotamus amphibius GN=COL1A1 PE=1 SV=1	3380	649	257	43	23	58.5	Hippopotamus amphibius	0	0	548.287	1094.56	0.0005	118	129	1	51.51	GRPGAPGPAGAR	2 Oxidation (P)	0.004004000000.0
Collagen alpha-1(I) chain (Fragments) OS=Hippopotamus amphibius GN=COL1A1 PE=1 SV=1	3380	649	257	43	23	58.5	Hippopotamus amphibius	0	0	365.86	1094.56	0.0007	118	129	1	17.87	GRPGAPGPAGAR	2 Oxidation (P)	0.004004000000.0
Collagen alpha-1(I) chain (Fragments) OS=Hippopotamus amphibius GN=COL1A1 PE=1 SV=1	3380	649	257	43	23	58.5	Hippopotamus amphibius	0	0	365.86	1094.56	0.0007	118	129	1	44.19	GRPGAPGPAGAR	2 Oxidation (P)	0.004004000000.0
Collagen alpha-1(I) chain (Fragments) OS=Hippopotamus amphibius GN=COL1A1 PE=1 SV=1	3380	649	257	43	23	58.5	Hippopotamus amphibius	0	0	365.86	1094.56	0.0007	118	129	1	26.97	GRPGAPGPAGAR	2 Oxidation (P)	0.004004000000.0
Collagen alpha-1(I) chain (Fragments) OS=Hippopotamus amphibius GN=COL1A1 PE=1 SV=1	3380	649	257	43	23	58.5	Hippopotamus amphibius	0	0	365.86	1094.56	0.0007	118	129	1	14.37	GRPGAPGPAGAR	2 Oxidation (P)	0.004004000000.0
Collagen alpha-1(I) chain (Fragments) OS=Hippopotamus amphibius GN=COL1A1 PE=1 SV=1	3380	649	257	43	23	58.5	Hippopotamus amphibius	0	0	365.86	1094.56	0.0007	118	129	1	22.73	GRPGAPGPAGAR	2 Oxidation (P)	0.004004000000.0
Collagen alpha-1(I) chain (Fragments) OS=Hippopotamus amphibius GN=COL1A1 PE=1 SV=1	3380	649	257	43	23	58.5	Hippopotamus amphibius	0	0	365.86	1094.56	0.0007	118	129	1	21.02	GRPGAPGPAGAR	2 Oxidation (P)	0.004004000000.0
Collagen alpha-1(I) chain (Fragments) OS=Hippopotamus amphibius GN=COL1A1 PE=1 SV=1	3380	649	257	43	23	58.5	Hippopotamus amphibius	0	0	365.86	1094.56	0.0007	118	129	1	28.46	GRPGAPGPAGAR	2 Oxidation (P)	0.004004000000.0
Collagen alpha-1(I) chain (Fragments) OS=Hippopotamus amphibius GN=COL1A1 PE=1 SV=1	3380	649	257	43	23	58.5	Hippopotamus amphibius	0	0	365.86	1094.56	0.0007	118	129	1	23.59	GRPGAPGPAGAR	2 Oxidation (P)	0.004004000000.0
Collagen alpha-1(I) chain (Fragments) OS=Hippopotamus amphibius GN=COL1A1 PE=1 SV=1	3380	649	257	43	23	58.5	Hippopotamus amphibius	0	0	365.86	1094.56	0.0007	118	129	1	29.28	GRPGAPGPAGAR	2 Oxidation (P)	0.004004000000.0
Collagen alpha-1(I) chain (Fragments) OS=Hippopotamus amphibius GN=COL1A1 PE=1 SV=1	3380	649	257	43	23	58.5	Hippopotamus amphibius	0	0	365.86	1094.56	0.0007	118	129	1	22.81	GRPGAPGPAGAR	2 Oxidation (P)	0.004004000000.0
Collagen alpha-1(I) chain (Fragments) OS=Hippopotamus amphibius GN=COL1A1 PE=1 SV=1	3380	649	257	43	23	58.5	Hippopotamus amphibius	0	0	365.86	1094.56	0.0007	118	129	1	21.92	GRPGAPGPAGAR	2 Oxidation (P)	0.004004000000.0
Collagen alpha-1(I) chain (Fragments) OS=Hippopotamus amphibius GN=COL1A1 PE=1 SV=1	3380	649	257	43	23	58.5	Hippopotamus amphibius	0	0	365.86	1094.56	0.0007	118	129	1	16.21	GRPGAPGPAGAR	2 Oxidation (P)	0.004004000000.0
Collagen alpha-1(I) chain (Fragments) OS=Hippopotamus amphibius GN=COL1A1 PE=1 SV=1	3380	649	257	43	23	58.5	Hippopotamus amphibius	0	0	365.86	1094.56	0.0007	118	129	1	25.33	GRPGAPGPAGAR	2 Oxidation (P)	0.004004000000.0
Collagen alpha-1(I) chain (Fragments) OS=Hippopotamus amphibius GN=COL1A1 PE=1 SV=1	3380	649	257	43	23	58.5	Hippopotamus amphibius	0	0	548.287	1094.56	0.0007	118	129	1	32.16	GRPGAPGPAGAR	2 Oxidation (P)	0.004004000000.0
Collagen alpha-1(I) chain (Fragments) OS=Hippopotamus amphibius GN=COL1A1 PE=1 SV=1	3380	649	257	43	23	58.5	Hippopotamus amphibius	0	0	548.287	1094.56	0.0007	118	129	1	9.64	GRPGAPGPAGAR	2 Oxidation (P)	0.000004040000.0
Collagen alpha-1(I) chain (Fragments) OS=Hippopotamus amphibius GN=COL1A1 PE=1 SV=1	3380	649	257	43	23	58.5	Hippopotamus amphibius	0	0	548.287	1094.56	0.0009	118	129	1	14.65	GRPGAPGPAGAR	2 Oxidation (P)	0.004004000000.0
Collagen alpha-1(I) chain (Fragments) OS=Hippopotamus amphibius GN=COL1A1 PE=1 SV=1	3380	649	257	43	23	58.5	Hippopotamus amphibius	0	0	548.287	1094.56	0.0009	118	129	1	13.25	GRPGAPGPAGAR	2 Oxidation (P)	0.004004000000.0
Collagen alpha-1(I) chain (Fragments) OS=Hippopotamus amphibius GN=COL1A1 PE=1 SV=1	3380	649	257	43	23	58.5	Hippopotamus amphibius	0	0	548.287	1094.56	0.0009	118	129	1	4.75	GRPGAPGPAGAR	2 Oxidation (P)	0.004004000000.0
Collagen alpha-1(I) chain (Fragments) OS=Hippopotamus amphibius GN=COL1A1 PE=1 SV=1	3380	649	257	43	23	58.5	Hippopotamus amphibius	0	0	548.287	1094.56	0.0009	118	129	1	8.07	GRPGAPGPAGAR	2 Oxidation (P)	0.004004000000.0
Collagen alpha-1(I) chain (Fragments) OS=Hippopotamus amphibius GN=COL1A1 PE=1 SV=1	3380	649	257	43	23	58.5	Hippopotamus amphibius	0	0	365.86	1094.56	0.001	118	129	1	37.99	GRPGAPGPAGAR	2 Oxidation (P)	0.004004000000.0
Collagen alpha-1(I) chain (Fragments) OS=Hippopotamus amphibius GN=COL1A1 PE=1 SV=1	3380	649	257	43	23	58.5	Hippopotamus amphibius	0	0	365.86	1094.56	0.001	118	129	1	18.29	GRPGAPGPAGAR	2 Oxidation (P)	0.004004000000.0
Collagen alpha-1(I) chain (Fragments) OS=Hippopotamus amphibius GN=COL1A1 PE=1 SV=1	3380	649	257	43	23	58.5	Hippopotamus amphibius	0	0	365.86	1094.56	0.001	118	129	1	25.2	GRPGAPGPAGAR	2 Oxidation (P)	0.004004000000.0
Collagen alpha-1(I) chain (Fragments) OS=Hippopotamus amphibius GN=COL1A1 PE=1 SV=1	3380	649	257	43	23	58.5	Hippopotamus amphibius	0	0	365.86	1094.56	0.001	118	129	1	30.37	GRPGAPGPAGAR	2 Oxidation (P)	0.004004000000.0
Collagen alpha-1(I) chain (Fragments) OS=Hippopotamus amphibius GN=COL1A1 PE=1 SV=1	3380	649	257	43	23	58.5	Hippopotamus amphibius	0	0	365.86	1094.56	0.001	118	129	1	30.12	GRPGAPGPAGAR	2 Oxidation (P)	0.004004000000.0
Collagen alpha-1(I) chain (Fragments) OS=Hippopotamus amphibius GN=COL1A1 PE=1 SV=1	3380	649	257	43	23	58.5	Hippopotamus amphibius	0	0	365.86	1094.56	0.001	118	129	1	15.68	GRPGAPGPAGAR	2 Oxidation (P)	0.004004000000.0
Collagen alpha-1(I) chain (Fragments) OS=Hippopotamus amphibius GN=COL1A1 PE=1 SV=1	3380	649	257	43	23	58.5	Hippopotamus amphibius	0	0	365.86	1094.56	0.001	118	129	1	18.4	GRPGAPGPAGAR	2 Oxidation (P)	0.004004000000.0
Collagen alpha-1(I) chain (Fragments) OS=Hippopotamus amphibius GN=COL1A1 PE=1 SV=1	3380	649	257	43	23	58.5	Hippopotamus amphibius	0	0	365.86	1094.56	0.001	118	129	1	24.52	GRPGAPGPAGAR	2 Oxidation (P)	0.004004000000.0
Collagen alpha-1(I) chain (Fragments) OS=Hippopotamus amphibius GN=COL1A1 PE=1 SV=1	3380	649	257	43	23	58.5	Hippopotamus amphibius	0	0	365.86	1094.56	0.001	118	129	1	19.02	GRPGAPGPAGAR	2 Oxidation (P)	0.004004000000.0
Collagen alpha-1(I) chain (Fragments) OS=Hippopotamus amphibius GN=COL1A1 PE=1 SV=1	3380	649	257	43	23	58.5	Hippopotamus amphibius	0	0	548.287	1094.56	0.0011	118	129	1	26.16	GRPGAPGPAGAR	2 Oxidation (P)	0.004004000000.0
Collagen alpha-1(I) chain (Fragments) OS=Hippopotamus amphibius GN=COL1A1 PE=1 SV=1	3380	649	257	43	23	58.5	Hippopotamus amphibius	0	0	548.287	1094.56	0.0011	118	129	1	16.4	GRPGAPGPAGAR	2 Oxidation (P)	0.004004000000.0
Collagen alpha-1(I) chain (Fragments) OS=Hippopotamus amphibius GN=COL1A1 PE=1 SV=1	3380	649	257	43	23	58.5	Hippopotamus amphibius	0	0	365.86	1094.56	0.0013	118	129	1	31.54	GRPGAPGPAGAR	2 Oxidation (P)	0.004004000000.0
Collagen alpha-1(I) chain (Fragments) OS=Hippopotamus amphibius GN=COL1A1 PE=1 SV=1	3380	649	257	43	23	58.5	Hippopotamus amphibius	0	0	365.86	1094.56	0.0013	118	129	1	32.97	GRPGAPGPAGAR	2 Oxidation (P)	0.004004000000.0
Collagen alpha-1(I) chain (Fragments) OS=Hippopotamus amphibius GN=COL1A1 PE=1 SV=1	3380	649	257	43	23	58.5	Hippopotamus amphibius	0	0	365.86	1094.56	0.0013	118	129	1	27.41	GRPGAPGPAGAR	2 Oxidation (P)	0.004004000000.0
Collagen alpha-1(I) chain (Fragments) OS=Hippopotamus amphibius GN=COL1A1 PE=1 SV=1	3380	649	257	43	23	58.5	Hippopotamus amphibius	0	0	365.861	1094.56	0.0016	118	129	1	42.66	GRPGAPGPAGAR	2 Oxidation (P)	0.004004000000.0
Collagen alpha-1(I) chain (Fragments) OS=Hippopotamus amphibius GN=COL1A1 PE=1 SV=1	3380	649	257	43	23	58.5	Hippopotamus amphibius	0	0	365.861	1094.56	0.0016	118	129	1	21.82	GRPGAPGPAGAR	2 Oxidation (P)	0.004004000000.0
Collagen alpha-1(I) chain (Fragments) OS=Hippopotamus amphibius GN=COL1A1 PE=1 SV=1	3380	649	257	43	23	58.5	Hippopotamus amphibius	0	0	548.287	1094.56	0.0017	118	129	1	37.85	GRPGAPGPAGAR	2 Oxidation (P)	0.004004000000.0
Collagen alpha-1(I) chain (Fragments) OS=Hippopotamus amphibius GN=COL1A1 PE=1 SV=1	3380	649	257	43	23	58.5	Hippopotamus amphibius	0	0	365.861	1094.56	0.0022	118	129	1	20.74	GRPGAPGPAGAR	2 Oxidation (P)	0.004004000000.0
Collagen alpha-1(I) chain (Fragments) OS=Hippopotamus amphibius GN=COL1A1 PE=1 SV=1	3380	649	257	43	23	58.5	Hippopotamus amphibius	0	0	365.861	1094.56	0.0025	118	129	1	21.25	GRPGAPGPAGAR	2 Oxidation (P)	0.004004000000.0
Collagen alpha-1(I) chain (Fragments) OS=Hippopotamus amphibius GN=COL1A1 PE=1 SV=1	3380	649	257	43	23	58.5	Hippopotamus amphibius	0	0	548.288	1094.56	0.0033	118	129	1	24.99	GRPGAPGPAGAR	2 Oxidation (P)	0.004004000000.0
Collagen alpha-1(I) chain (Fragments) OS=Hippopotamus amphibius GN=COL1A1 PE=1 SV=1	3380	649	257	43	23	58.5	Hippopotamus amphibius	0	0	550.752	1099.49	0.0002	791	802	0	31.41	EGAPGAEGSPGR	Oxidation (P)	0.000400000000.0
Collagen alpha-1(I) chain (Fragments) OS=Hippopotamus amphibius GN=COL1A1 PE=1 SV=1	3380	649	257	43	23	58.5	Hippopotamus amphibius	0	0	550.753	1099.49	0.0012	791	802	0	3.36	EGAPGAEGSPGR	Oxidation (P)	0.000000000400.0
Collagen alpha-1(I) chain (Fragments) OS=Hippopotamus amphibius GN=COL1A1 PE=1 SV=1	3380	649	257	43	23	58.5	Hippopotamus amphibius	0	0	550.753	1099.49	0.0016	791	802	0	54.72	EGAPGAEGSPGR	Oxidation (P)	0.000400000000.0
Collagen alpha-1(I) chain (Fragments) OS=Hippopotamus amphibius GN=COL1A1 PE=1 SV=1	3380	649	257	43	23	58.5	Hippopotamus amphibius	0	0	553.29	1104.57	-0.0026	478	489	0	10.7	GVQGPPGPAGPR	Oxidation (P)	0.000000040000.0
Collagen alpha-1(I) chain (Fragments) OS=Hippopotamus amphibius GN=COL1A1 PE=1 SV=1	3380	649	257	43	23	58.5	Hippopotamus amphibius	0	0	565.796	1129.58	-0.0027	70	81	0	14.94	GIPGTAGIPGMK	Oxidation (K); Oxidation (P)	0.004000000002.0
Collagen alpha-1(I) chain (Fragments) OS=Hippopotamus amphibius GN=COL1A1 PE=1 SV=1	3380	649	257	43	23	58.5	Hippopotamus amphibius	0	0	565.797	1129.58	-0.0009	70	81	0	45.88	GIPGTAGIPGMK	Oxidation (M); Oxidation (P)	0.004000000030.0
Collagen alpha-1(I) chain (Fragments) OS=Hippopotamus amphibius GN=COL1A1 PE=1 SV=1	3380	649	257	43	23	58.5	Hippopotamus amphibius	0	0	565.798	1129.58	0.0007	70	81	0	26.52	GIPGTAGIPGMK	2 Oxidation (P)	0.004000004000.0
Collagen alpha-1(I) chain (Fragments) OS=Hippopotamus amphibius GN=COL1A1 PE=1 SV=1	3380	649	257	43	23	58.5	Hippopotamus amphibius	0	0	565.798	1129.58	0.0013	70	81	0	31.27	GIPGTAGIPGMK	Oxidation (M); Oxidation (P)	0.004000000030.0
Collagen alpha-1(I) chain (Fragments) OS=Hippopotamus amphibius GN=COL1A1 PE=1 SV=1	3380	649	257	43	23	58.5	Hippopotamus amphibius	0	0	565.798	1129.58	0.0019	70	81	0	57.29	GIPGTAGIPGMK	2 Oxidation (P)	0.004000004000.0
Collagen alpha-1(I) chain (Fragments) OS=Hippopotamus amphibius GN=COL1A1 PE=1 SV=1	3380	649	257	43	23	58.5	Hippopotamus amphibius	0	0	573.292	1144.57	-0.0005	367	378	0	57.45	GQAGVMGFPGPK
Collagen alpha-1(I) chain (Fragments) OS=Hippopotamus amphibius GN=COL1A1 PE=1 SV=1	3380	649	257	43	23	58.5	Hippopotamus amphibius	0	0	573.292	1144.57	0.0001	367	378	0	12.04	GQAGVMGFPGPK
Collagen alpha-1(I) chain (Fragments) OS=Hippopotamus amphibius GN=COL1A1 PE=1 SV=1	3380	649	257	43	23	58.5	Hippopotamus amphibius	0	0	573.795	1145.57	-0.0004	70	81	0	39.04	GIPGTAGIPGMK	Oxidation (M); 2 Oxidation (P)	0.004000004030.0
Collagen alpha-1(I) chain (Fragments) OS=Hippopotamus amphibius GN=COL1A1 PE=1 SV=1	3380	649	257	43	23	58.5	Hippopotamus amphibius	0	0	573.795	1145.57	-0.0004	70	81	0	26.74	GIPGTAGIPGMK	Oxidation (M); 2 Oxidation (P)	0.004000004030.0
Collagen alpha-1(I) chain (Fragments) OS=Hippopotamus amphibius GN=COL1A1 PE=1 SV=1	3380	649	257	43	23	58.5	Hippopotamus amphibius	0	0	573.795	1145.58	0.0002	70	81	0	21.28	GIPGTAGIPGMK	Oxidation (K); Oxidation (M); Oxidation (P)	0.004000000032.0
Collagen alpha-1(I) chain (Fragments) OS=Hippopotamus amphibius GN=COL1A1 PE=1 SV=1	3380	649	257	43	23	58.5	Hippopotamus amphibius	0	0	573.795	1145.58	0.0012	70	81	0	41.08	GIPGTAGIPGMK	Oxidation (M); 2 Oxidation (P)	0.004000004030.0
Collagen alpha-1(I) chain (Fragments) OS=Hippopotamus amphibius GN=COL1A1 PE=1 SV=1	3380	649	257	43	23	58.5	Hippopotamus amphibius	0	1	384.862	1151.56	0.0036	945	957	0	4.78	PGPPGPPGPPGPP	2 Oxidation (P)	0.0004040000000.0
Collagen alpha-1(I) chain (Fragments) OS=Hippopotamus amphibius GN=COL1A1 PE=1 SV=1	3380	649	257	43	23	58.5	Hippopotamus amphibius	0	0	581.289	1160.56	-0.0022	367	378	0	20.39	GQAGVMGFPGPK	Oxidation (K)	0.000000000002.0
Collagen alpha-1(I) chain (Fragments) OS=Hippopotamus amphibius GN=COL1A1 PE=1 SV=1	3380	649	257	43	23	58.5	Hippopotamus amphibius	0	0	581.289	1160.56	-0.0022	367	378	0	13.17	GQAGVMGFPGPK	Oxidation (P)	0.000000004000.0
Collagen alpha-1(I) chain (Fragments) OS=Hippopotamus amphibius GN=COL1A1 PE=1 SV=1	3380	649	257	43	23	58.5	Hippopotamus amphibius	0	0	581.289	1160.56	-0.002	367	378	0	13.21	GQAGVMGFPGPK	Oxidation (K)	0.000000000002.0
Collagen alpha-1(I) chain (Fragments) OS=Hippopotamus amphibius GN=COL1A1 PE=1 SV=1	3380	649	257	43	23	58.5	Hippopotamus amphibius	0	0	581.289	1160.56	-0.0018	367	378	0	15.91	GQAGVMGFPGPK	Oxidation (K)	0.000000000002.0
Collagen alpha-1(I) chain (Fragments) OS=Hippopotamus amphibius GN=COL1A1 PE=1 SV=1	3380	649	257	43	23	58.5	Hippopotamus amphibius	0	0	581.289	1160.56	-0.0014	367	378	0	26.86	GQAGVMGFPGPK	Oxidation (P)	0.000000004000.0
Collagen alpha-1(I) chain (Fragments) OS=Hippopotamus amphibius GN=COL1A1 PE=1 SV=1	3380	649	257	43	23	58.5	Hippopotamus amphibius	0	0	581.289	1160.56	-0.001	367	378	0	26.06	GQAGVMGFPGPK	Oxidation (K)	0.000000000002.0
Collagen alpha-1(I) chain (Fragments) OS=Hippopotamus amphibius GN=COL1A1 PE=1 SV=1	3380	649	257	43	23	58.5	Hippopotamus amphibius	0	0	581.289	1160.56	-0.0008	367	378	0	34.9	GQAGVMGFPGPK	Oxidation (K)	0.000000000002.0
Collagen alpha-1(I) chain (Fragments) OS=Hippopotamus amphibius GN=COL1A1 PE=1 SV=1	3380	649	257	43	23	58.5	Hippopotamus amphibius	0	0	581.289	1160.56	-0.0006	367	378	0	32.68	GQAGVMGFPGPK	Oxidation (M)	0.000003000000.0
Collagen alpha-1(I) chain (Fragments) OS=Hippopotamus amphibius GN=COL1A1 PE=1 SV=1	3380	649	257	43	23	58.5	Hippopotamus amphibius	0	0	581.29	1160.56	-0.0002	367	378	0	17.97	GQAGVMGFPGPK	Oxidation (K)	0.000000000002.0
Collagen alpha-1(I) chain (Fragments) OS=Hippopotamus amphibius GN=COL1A1 PE=1 SV=1	3380	649	257	43	23	58.5	Hippopotamus amphibius	0	0	581.29	1160.56	-0.0002	367	378	0	14.77	GQAGVMGFPGPK	Oxidation (K)	0.000000000002.0
Collagen alpha-1(I) chain (Fragments) OS=Hippopotamus amphibius GN=COL1A1 PE=1 SV=1	3380	649	257	43	23	58.5	Hippopotamus amphibius	0	0	581.29	1160.56	-0.0002	367	378	0	25.5	GQAGVMGFPGPK	Oxidation (P)	0.000000000040.0
Collagen alpha-1(I) chain (Fragments) OS=Hippopotamus amphibius GN=COL1A1 PE=1 SV=1	3380	649	257	43	23	58.5	Hippopotamus amphibius	0	0	581.29	1160.56	0	367	378	0	37.73	GQAGVMGFPGPK	Oxidation (K)	0.000000000002.0
Collagen alpha-1(I) chain (Fragments) OS=Hippopotamus amphibius GN=COL1A1 PE=1 SV=1	3380	649	257	43	23	58.5	Hippopotamus amphibius	0	0	581.29	1160.57	0.0004	367	378	0	54.76	GQAGVMGFPGPK	Oxidation (K)	0.000000000002.0
Collagen alpha-1(I) chain (Fragments) OS=Hippopotamus amphibius GN=COL1A1 PE=1 SV=1	3380	649	257	43	23	58.5	Hippopotamus amphibius	0	0	581.29	1160.57	0.0004	367	378	0	24.58	GQAGVMGFPGPK	Oxidation (K)	0.000000000002.0
Collagen alpha-1(I) chain (Fragments) OS=Hippopotamus amphibius GN=COL1A1 PE=1 SV=1	3380	649	257	43	23	58.5	Hippopotamus amphibius	0	0	581.29	1160.57	0.0006	367	378	0	20.53	GQAGVMGFPGPK	Oxidation (P)	0.000000004000.0
Collagen alpha-1(I) chain (Fragments) OS=Hippopotamus amphibius GN=COL1A1 PE=1 SV=1	3380	649	257	43	23	58.5	Hippopotamus amphibius	0	0	581.29	1160.57	0.0006	367	378	0	19.18	GQAGVMGFPGPK	Oxidation (K)	0.000000000002.0
Collagen alpha-1(I) chain (Fragments) OS=Hippopotamus amphibius GN=COL1A1 PE=1 SV=1	3380	649	257	43	23	58.5	Hippopotamus amphibius	0	0	581.29	1160.57	0.001	367	378	0	19.56	GQAGVMGFPGPK	Oxidation (P)	0.000000004000.0
Collagen alpha-1(I) chain (Fragments) OS=Hippopotamus amphibius GN=COL1A1 PE=1 SV=1	3380	649	257	43	23	58.5	Hippopotamus amphibius	0	0	581.29	1160.57	0.0014	367	378	0	50.17	GQAGVMGFPGPK	Oxidation (P)	0.000000004000.0
Collagen alpha-1(I) chain (Fragments) OS=Hippopotamus amphibius GN=COL1A1 PE=1 SV=1	3380	649	257	43	23	58.5	Hippopotamus amphibius	0	0	581.29	1160.57	0.0014	367	378	0	19.11	GQAGVMGFPGPK	Oxidation (K)	0.000000000002.0
Collagen alpha-1(I) chain (Fragments) OS=Hippopotamus amphibius GN=COL1A1 PE=1 SV=1	3380	649	257	43	23	58.5	Hippopotamus amphibius	0	0	581.29	1160.57	0.0016	367	378	0	58.39	GQAGVMGFPGPK	Oxidation (P)	0.000000004000.0
Collagen alpha-1(I) chain (Fragments) OS=Hippopotamus amphibius GN=COL1A1 PE=1 SV=1	3380	649	257	43	23	58.5	Hippopotamus amphibius	0	0	581.291	1160.57	0.0024	367	378	0	18.9	GQAGVMGFPGPK	Oxidation (P)	0.000000004000.0
Collagen alpha-1(I) chain (Fragments) OS=Hippopotamus amphibius GN=COL1A1 PE=1 SV=1	3380	649	257	43	23	58.5	Hippopotamus amphibius	0	0	581.292	1160.57	0.0036	367	378	0	12.48	GQAGVMGFPGPK	Oxidation (K)	0.000000000002.0
Collagen alpha-1(I) chain (Fragments) OS=Hippopotamus amphibius GN=COL1A1 PE=1 SV=1	3380	649	257	43	23	58.5	Hippopotamus amphibius	0	0	581.292	1160.57	0.0046	367	378	0	5.93	GQAGVMGFPGPK	Oxidation (P)	0.000000004000.0
Collagen alpha-1(I) chain (Fragments) OS=Hippopotamus amphibius GN=COL1A1 PE=1 SV=1	3380	649	257	43	23	58.5	Hippopotamus amphibius	0	0	581.782	1161.55	0.0006	367	378	0	50.56	GQAGVMGFPGPK	Deamidated (NQ); Oxidation (K)	0.010000000002.0
Collagen alpha-1(I) chain (Fragments) OS=Hippopotamus amphibius GN=COL1A1 PE=1 SV=1	3380	649	257	43	23	58.5	Hippopotamus amphibius	0	0	581.79	1161.57	-0.0039	70	81	0	2.05	GIPGTAGIPGMK	Oxidation (K); Oxidation (M); 2 Oxidation (P)	0.004000004032.0
Collagen alpha-1(I) chain (Fragments) OS=Hippopotamus amphibius GN=COL1A1 PE=1 SV=1	3380	649	257	43	23	58.5	Hippopotamus amphibius	0	0	581.791	1161.57	-0.0031	70	81	0	4.81	GIPGTAGIPGMK	Oxidation (K); Oxidation (M); 2 Oxidation (P)	0.004000004032.0
Collagen alpha-1(I) chain (Fragments) OS=Hippopotamus amphibius GN=COL1A1 PE=1 SV=1	3380	649	257	43	23	58.5	Hippopotamus amphibius	0	0	581.792	1161.57	-0.0015	70	81	0	3.11	GIPGTAGIPGMK	Oxidation (K); Oxidation (M); 2 Oxidation (P)	0.004000004032.0
Collagen alpha-1(I) chain (Fragments) OS=Hippopotamus amphibius GN=COL1A1 PE=1 SV=1	3380	649	257	43	23	58.5	Hippopotamus amphibius	0	0	581.792	1161.57	-0.0013	70	81	0	5.01	GIPGTAGIPGMK	Oxidation (K); Oxidation (M); 2 Oxidation (P)	0.004000004032.0
Collagen alpha-1(I) chain (Fragments) OS=Hippopotamus amphibius GN=COL1A1 PE=1 SV=1	3380	649	257	43	23	58.5	Hippopotamus amphibius	0	0	581.792	1161.57	-0.0011	70	81	0	5.33	GIPGTAGIPGMK	Oxidation (K); Oxidation (M); 2 Oxidation (P)	0.004000004032.0
Collagen alpha-1(I) chain (Fragments) OS=Hippopotamus amphibius GN=COL1A1 PE=1 SV=1	3380	649	257	43	23	58.5	Hippopotamus amphibius	0	0	581.793	1161.57	0.0005	70	81	0	4.92	GIPGTAGIPGMK	Oxidation (K); Oxidation (M); 2 Oxidation (P)	0.004000004032.0
Collagen alpha-1(I) chain (Fragments) OS=Hippopotamus amphibius GN=COL1A1 PE=1 SV=1	3380	649	257	43	23	58.5	Hippopotamus amphibius	0	0	589.286	1176.56	-0.0025	367	378	0	12.3	GQAGVMGFPGPK	Oxidation (M); Oxidation (P)	0.000003000040.0
Collagen alpha-1(I) chain (Fragments) OS=Hippopotamus amphibius GN=COL1A1 PE=1 SV=1	3380	649	257	43	23	58.5	Hippopotamus amphibius	0	0	589.286	1176.56	-0.0023	367	378	0	13.47	GQAGVMGFPGPK	Oxidation (K); Oxidation (M)	0.000003000002.0
Collagen alpha-1(I) chain (Fragments) OS=Hippopotamus amphibius GN=COL1A1 PE=1 SV=1	3380	649	257	43	23	58.5	Hippopotamus amphibius	0	0	589.286	1176.56	-0.0021	367	378	0	19.53	GQAGVMGFPGPK	Oxidation (K); Oxidation (M)	0.000003000002.0
Collagen alpha-1(I) chain (Fragments) OS=Hippopotamus amphibius GN=COL1A1 PE=1 SV=1	3380	649	257	43	23	58.5	Hippopotamus amphibius	0	0	589.286	1176.56	-0.0017	367	378	0	28.01	GQAGVMGFPGPK	Oxidation (M); Oxidation (P)	0.000003004000.0
Collagen alpha-1(I) chain (Fragments) OS=Hippopotamus amphibius GN=COL1A1 PE=1 SV=1	3380	649	257	43	23	58.5	Hippopotamus amphibius	0	0	589.287	1176.56	-0.0013	367	378	0	16.24	GQAGVMGFPGPK	Oxidation (M); Oxidation (P)	0.000003004000.0
Collagen alpha-1(I) chain (Fragments) OS=Hippopotamus amphibius GN=COL1A1 PE=1 SV=1	3380	649	257	43	23	58.5	Hippopotamus amphibius	0	0	589.287	1176.56	-0.0005	367	378	0	28.04	GQAGVMGFPGPK	Oxidation (K); Oxidation (P)	0.000000000042.0
Collagen alpha-1(I) chain (Fragments) OS=Hippopotamus amphibius GN=COL1A1 PE=1 SV=1	3380	649	257	43	23	58.5	Hippopotamus amphibius	0	0	589.287	1176.56	-0.0005	367	378	0	23.22	GQAGVMGFPGPK	Oxidation (M); Oxidation (P)	0.000003004000.0
Collagen alpha-1(I) chain (Fragments) OS=Hippopotamus amphibius GN=COL1A1 PE=1 SV=1	3380	649	257	43	23	58.5	Hippopotamus amphibius	0	0	589.287	1176.56	-0.0003	367	378	0	18.04	GQAGVMGFPGPK	Oxidation (M); Oxidation (P)	0.000003004000.0
Collagen alpha-1(I) chain (Fragments) OS=Hippopotamus amphibius GN=COL1A1 PE=1 SV=1	3380	649	257	43	23	58.5	Hippopotamus amphibius	0	0	589.287	1176.56	-0.0001	367	378	0	55.09	GQAGVMGFPGPK	Oxidation (M); Oxidation (P)	0.000003004000.0
Collagen alpha-1(I) chain (Fragments) OS=Hippopotamus amphibius GN=COL1A1 PE=1 SV=1	3380	649	257	43	23	58.5	Hippopotamus amphibius	0	0	589.287	1176.56	-0.0001	367	378	0	62.59	GQAGVMGFPGPK	Oxidation (M); Oxidation (P)	0.000003004000.0
Collagen alpha-1(I) chain (Fragments) OS=Hippopotamus amphibius GN=COL1A1 PE=1 SV=1	3380	649	257	43	23	58.5	Hippopotamus amphibius	0	0	589.287	1176.56	-0.0001	367	378	0	30.08	GQAGVMGFPGPK	Oxidation (M); Oxidation (P)	0.000003004000.0
Collagen alpha-1(I) chain (Fragments) OS=Hippopotamus amphibius GN=COL1A1 PE=1 SV=1	3380	649	257	43	23	58.5	Hippopotamus amphibius	0	0	589.287	1176.56	0.0001	367	378	0	54.44	GQAGVMGFPGPK	Oxidation (M); Oxidation (P)	0.000003004000.0
Collagen alpha-1(I) chain (Fragments) OS=Hippopotamus amphibius GN=COL1A1 PE=1 SV=1	3380	649	257	43	23	58.5	Hippopotamus amphibius	0	0	589.287	1176.56	0.0001	367	378	0	37.2	GQAGVMGFPGPK	Oxidation (K); Oxidation (P)	0.000000004002.0
Collagen alpha-1(I) chain (Fragments) OS=Hippopotamus amphibius GN=COL1A1 PE=1 SV=1	3380	649	257	43	23	58.5	Hippopotamus amphibius	0	0	589.287	1176.56	0.0003	367	378	0	48.54	GQAGVMGFPGPK	Oxidation (M); Oxidation (P)	0.000003004000.0
Collagen alpha-1(I) chain (Fragments) OS=Hippopotamus amphibius GN=COL1A1 PE=1 SV=1	3380	649	257	43	23	58.5	Hippopotamus amphibius	0	0	589.287	1176.56	0.0003	367	378	0	22.57	GQAGVMGFPGPK	Oxidation (M); Oxidation (P)	0.000003004000.0
Collagen alpha-1(I) chain (Fragments) OS=Hippopotamus amphibius GN=COL1A1 PE=1 SV=1	3380	649	257	43	23	58.5	Hippopotamus amphibius	0	0	589.287	1176.56	0.0003	367	378	0	31.43	GQAGVMGFPGPK	Oxidation (M); Oxidation (P)	0.000003004000.0
Collagen alpha-1(I) chain (Fragments) OS=Hippopotamus amphibius GN=COL1A1 PE=1 SV=1	3380	649	257	43	23	58.5	Hippopotamus amphibius	0	0	589.288	1176.56	0.0007	367	378	0	38.65	GQAGVMGFPGPK	Oxidation (K); Oxidation (P)	0.000000004002.0
Collagen alpha-1(I) chain (Fragments) OS=Hippopotamus amphibius GN=COL1A1 PE=1 SV=1	3380	649	257	43	23	58.5	Hippopotamus amphibius	0	0	589.288	1176.56	0.0011	367	378	0	13.49	GQAGVMGFPGPK	Oxidation (K); Oxidation (M)	0.000003000002.0
Collagen alpha-1(I) chain (Fragments) OS=Hippopotamus amphibius GN=COL1A1 PE=1 SV=1	3380	649	257	43	23	58.5	Hippopotamus amphibius	0	0	589.288	1176.56	0.0011	367	378	0	25.84	GQAGVMGFPGPK	2 Oxidation (P)	0.000000004040.0
Collagen alpha-1(I) chain (Fragments) OS=Hippopotamus amphibius GN=COL1A1 PE=1 SV=1	3380	649	257	43	23	58.5	Hippopotamus amphibius	0	0	589.288	1176.56	0.0011	367	378	0	15.06	GQAGVMGFPGPK	Oxidation (K); Oxidation (M)	0.000003000002.0
Collagen alpha-1(I) chain (Fragments) OS=Hippopotamus amphibius GN=COL1A1 PE=1 SV=1	3380	649	257	43	23	58.5	Hippopotamus amphibius	0	0	589.288	1176.56	0.0013	367	378	0	55.7	GQAGVMGFPGPK	Oxidation (K); Oxidation (P)	0.000000004002.0
Collagen alpha-1(I) chain (Fragments) OS=Hippopotamus amphibius GN=COL1A1 PE=1 SV=1	3380	649	257	43	23	58.5	Hippopotamus amphibius	0	0	589.288	1176.56	0.0017	367	378	0	26.89	GQAGVMGFPGPK	Oxidation (K); Oxidation (P)	0.000000000042.0
Collagen alpha-1(I) chain (Fragments) OS=Hippopotamus amphibius GN=COL1A1 PE=1 SV=1	3380	649	257	43	23	58.5	Hippopotamus amphibius	0	0	589.288	1176.56	0.0017	367	378	0	25.8	GQAGVMGFPGPK	Oxidation (M); Oxidation (P)	0.000003000040.0
Collagen alpha-1(I) chain (Fragments) OS=Hippopotamus amphibius GN=COL1A1 PE=1 SV=1	3380	649	257	43	23	58.5	Hippopotamus amphibius	0	0	589.288	1176.56	0.0023	367	378	0	13.54	GQAGVMGFPGPK	Oxidation (M); Oxidation (P)	0.000003000040.0
Collagen alpha-1(I) chain (Fragments) OS=Hippopotamus amphibius GN=COL1A1 PE=1 SV=1	3380	649	257	43	23	58.5	Hippopotamus amphibius	0	0	589.288	1176.56	0.0027	367	378	0	31.52	GQAGVMGFPGPK	Oxidation (M); Oxidation (P)	0.000003004000.0
Collagen alpha-1(I) chain (Fragments) OS=Hippopotamus amphibius GN=COL1A1 PE=1 SV=1	3380	649	257	43	23	58.5	Hippopotamus amphibius	0	0	589.779	1177.54	-0.0001	367	378	0	33.57	GQAGVMGFPGPK	Deamidated (NQ); Oxidation (M); Oxidation (P)	0.010003004000.0
Collagen alpha-1(I) chain (Fragments) OS=Hippopotamus amphibius GN=COL1A1 PE=1 SV=1	3380	649	257	43	23	58.5	Hippopotamus amphibius	0	0	597.284	1192.55	-0.002	367	378	0	46.7	GQAGVMGFPGPK	Oxidation (K); Oxidation (M); Oxidation (P)	0.000003004002.0
Collagen alpha-1(I) chain (Fragments) OS=Hippopotamus amphibius GN=COL1A1 PE=1 SV=1	3380	649	257	43	23	58.5	Hippopotamus amphibius	0	0	597.284	1192.55	-0.0004	367	378	0	43.29	GQAGVMGFPGPK	Oxidation (K); Oxidation (M); Oxidation (P)	0.000003004002.0
Collagen alpha-1(I) chain (Fragments) OS=Hippopotamus amphibius GN=COL1A1 PE=1 SV=1	3380	649	257	43	23	58.5	Hippopotamus amphibius	0	0	597.284	1192.55	-0.0002	367	378	0	20.59	GQAGVMGFPGPK	Oxidation (K); Oxidation (M); Oxidation (P)	0.000003004002.0
Collagen alpha-1(I) chain (Fragments) OS=Hippopotamus amphibius GN=COL1A1 PE=1 SV=1	3380	649	257	43	23	58.5	Hippopotamus amphibius	0	0	597.285	1192.56	0.001	367	378	0	34.52	GQAGVMGFPGPK	Oxidation (K); Oxidation (M); Oxidation (P)	0.000003004002.0
Collagen alpha-1(I) chain (Fragments) OS=Hippopotamus amphibius GN=COL1A1 PE=1 SV=1	3380	649	257	43	23	58.5	Hippopotamus amphibius	0	0	414.228	1239.66	-0.0047	735	746	1	11.91	GVVGIPGQRGER	Oxidation (P)	0.000004000000.0
Collagen alpha-1(I) chain (Fragments) OS=Hippopotamus amphibius GN=COL1A1 PE=1 SV=1	3380	649	257	43	23	58.5	Hippopotamus amphibius	0	0	620.841	1239.67	-0.0001	735	746	1	11.92	GVVGIPGQRGER	Oxidation (P)	0.000004000000.0
Collagen alpha-1(I) chain (Fragments) OS=Hippopotamus amphibius GN=COL1A1 PE=1 SV=1	3380	649	257	43	23	58.5	Hippopotamus amphibius	0	0	414.231	1239.67	0.0028	735	746	1	20.98	GVVGIPGQRGER	Oxidation (P)	0.000004000000.0
Collagen alpha-1(I) chain (Fragments) OS=Hippopotamus amphibius GN=COL1A1 PE=1 SV=1	3380	649	257	43	23	58.5	Hippopotamus amphibius	0	0	414.558	1240.65	-0.0002	735	746	1	6.49	GVVGIPGQRGER	Deamidated (NQ); Oxidation (P)	0.000004010000.0
Collagen alpha-1(I) chain (Fragments) OS=Hippopotamus amphibius GN=COL1A1 PE=1 SV=1	3380	649	257	43	23	58.5	Hippopotamus amphibius	0	0	621.802	1241.59	0.0008	331	344	0	53.11	GITGSPGSPGPDGK	Oxidation (P)	0.00000400000000.0
Collagen alpha-1(I) chain (Fragments) OS=Hippopotamus amphibius GN=COL1A1 PE=1 SV=1	3380	649	257	43	23	58.5	Hippopotamus amphibius	0	0	416.853	1247.54	0.0008	870	881	1	33.23	GDKGETGEQGDR
Collagen alpha-1(I) chain (Fragments) OS=Hippopotamus amphibius GN=COL1A1 PE=1 SV=1	3380	649	257	43	23	58.5	Hippopotamus amphibius	0	0	624.777	1247.54	0.0016	870	881	1	48.25	GDKGETGEQGDR
Collagen alpha-1(I) chain (Fragments) OS=Hippopotamus amphibius GN=COL1A1 PE=1 SV=1	3380	649	257	43	23	58.5	Hippopotamus amphibius	0	0	629.798	1257.58	-0.0019	331	344	0	27.87	GITGSPGSPGPDGK	2 Oxidation (P)	0.00000400400000.0
Collagen alpha-1(I) chain (Fragments) OS=Hippopotamus amphibius GN=COL1A1 PE=1 SV=1	3380	649	257	43	23	58.5	Hippopotamus amphibius	0	0	629.799	1257.58	-0.0011	331	344	0	33.55	GITGSPGSPGPDGK	2 Oxidation (P)	0.00000400400000.0
Collagen alpha-1(I) chain (Fragments) OS=Hippopotamus amphibius GN=COL1A1 PE=1 SV=1	3380	649	257	43	23	58.5	Hippopotamus amphibius	0	0	629.799	1257.58	-0.0003	331	344	0	26.46	GITGSPGSPGPDGK	2 Oxidation (P)	0.00000400400000.0
Collagen alpha-1(I) chain (Fragments) OS=Hippopotamus amphibius GN=COL1A1 PE=1 SV=1	3380	649	257	43	23	58.5	Hippopotamus amphibius	0	0	629.799	1257.58	-0.0003	331	344	0	24.51	GITGSPGSPGPDGK	2 Oxidation (P)	0.00000400400000.0
Collagen alpha-1(I) chain (Fragments) OS=Hippopotamus amphibius GN=COL1A1 PE=1 SV=1	3380	649	257	43	23	58.5	Hippopotamus amphibius	0	0	629.799	1257.58	-0.0001	331	344	0	36.41	GITGSPGSPGPDGK	2 Oxidation (P)	0.00000400400000.0
Collagen alpha-1(I) chain (Fragments) OS=Hippopotamus amphibius GN=COL1A1 PE=1 SV=1	3380	649	257	43	23	58.5	Hippopotamus amphibius	0	0	629.799	1257.58	0.0001	331	344	0	42.03	GITGSPGSPGPDGK	2 Oxidation (P)	0.00000400400000.0
Collagen alpha-1(I) chain (Fragments) OS=Hippopotamus amphibius GN=COL1A1 PE=1 SV=1	3380	649	257	43	23	58.5	Hippopotamus amphibius	0	0	629.799	1257.58	0.0003	331	344	0	36.79	GITGSPGSPGPDGK	2 Oxidation (P)	0.00000400400000.0
Collagen alpha-1(I) chain (Fragments) OS=Hippopotamus amphibius GN=COL1A1 PE=1 SV=1	3380	649	257	43	23	58.5	Hippopotamus amphibius	0	0	629.799	1257.58	0.0005	331	344	0	42.46	GITGSPGSPGPDGK	2 Oxidation (P)	0.00000400400000.0
Collagen alpha-1(I) chain (Fragments) OS=Hippopotamus amphibius GN=COL1A1 PE=1 SV=1	3380	649	257	43	23	58.5	Hippopotamus amphibius	0	0	629.8	1257.58	0.0009	331	344	0	35.48	GITGSPGSPGPDGK	2 Oxidation (P)	0.00000400400000.0
Collagen alpha-1(I) chain (Fragments) OS=Hippopotamus amphibius GN=COL1A1 PE=1 SV=1	3380	649	257	43	23	58.5	Hippopotamus amphibius	0	0	629.8	1257.58	0.0011	331	344	0	24.96	GITGSPGSPGPDGK	2 Oxidation (P)	0.00000400400000.0
Collagen alpha-1(I) chain (Fragments) OS=Hippopotamus amphibius GN=COL1A1 PE=1 SV=1	3380	649	257	43	23	58.5	Hippopotamus amphibius	0	0	629.8	1257.58	0.0011	331	344	0	12.01	GITGSPGSPGPDGK	Oxidation (K); Oxidation (P)	0.00000000004002.0
Collagen alpha-1(I) chain (Fragments) OS=Hippopotamus amphibius GN=COL1A1 PE=1 SV=1	3380	649	257	43	23	58.5	Hippopotamus amphibius	0	0	629.8	1257.59	0.0013	331	344	0	42.84	GITGSPGSPGPDGK	2 Oxidation (P)	0.00000400400000.0
Collagen alpha-1(I) chain (Fragments) OS=Hippopotamus amphibius GN=COL1A1 PE=1 SV=1	3380	649	257	43	23	58.5	Hippopotamus amphibius	0	0	629.8	1257.59	0.0021	331	344	0	39.81	GITGSPGSPGPDGK	2 Oxidation (P)	0.00000400400000.0
Collagen alpha-1(I) chain (Fragments) OS=Hippopotamus amphibius GN=COL1A1 PE=1 SV=1	3380	649	257	43	23	58.5	Hippopotamus amphibius	0	0	629.8	1257.59	0.0023	331	344	0	18.79	GITGSPGSPGPDGK	2 Oxidation (P)	0.00000400400000.0
Collagen alpha-1(I) chain (Fragments) OS=Hippopotamus amphibius GN=COL1A1 PE=1 SV=1	3380	649	257	43	23	58.5	Hippopotamus amphibius	0	1	653.822	1305.63	-0.0019	208	222	0	35.27	GPSGPQGPSGPSGPK
Collagen alpha-1(I) chain (Fragments) OS=Hippopotamus amphibius GN=COL1A1 PE=1 SV=1	3380	649	257	43	23	58.5	Hippopotamus amphibius	0	1	653.822	1305.63	-0.0009	208	222	0	34.55	GPSGPQGPSGPSGPK
Collagen alpha-1(I) chain (Fragments) OS=Hippopotamus amphibius GN=COL1A1 PE=1 SV=1	3380	649	257	43	23	58.5	Hippopotamus amphibius	0	1	653.823	1305.63	-0.0007	208	222	0	32.44	GPSGPQGPSGPSGPK
Collagen alpha-1(I) chain (Fragments) OS=Hippopotamus amphibius GN=COL1A1 PE=1 SV=1	3380	649	257	43	23	58.5	Hippopotamus amphibius	0	1	653.823	1305.63	-0.0005	208	222	0	49.45	GPSGPQGPSGPSGPK
Collagen alpha-1(I) chain (Fragments) OS=Hippopotamus amphibius GN=COL1A1 PE=1 SV=1	3380	649	257	43	23	58.5	Hippopotamus amphibius	0	1	653.823	1305.63	-0.0005	208	222	0	32.43	GPSGPQGPSGPSGPK
Collagen alpha-1(I) chain (Fragments) OS=Hippopotamus amphibius GN=COL1A1 PE=1 SV=1	3380	649	257	43	23	58.5	Hippopotamus amphibius	0	1	653.823	1305.63	-0.0001	208	222	0	28.98	GPSGPQGPSGPSGPK
Collagen alpha-1(I) chain (Fragments) OS=Hippopotamus amphibius GN=COL1A1 PE=1 SV=1	3380	649	257	43	23	58.5	Hippopotamus amphibius	0	1	653.823	1305.63	0.0001	208	222	0	44.95	GPSGPQGPSGPSGPK
Collagen alpha-1(I) chain (Fragments) OS=Hippopotamus amphibius GN=COL1A1 PE=1 SV=1	3380	649	257	43	23	58.5	Hippopotamus amphibius	0	1	653.823	1305.63	0.0005	208	222	0	47.94	GPSGPQGPSGPSGPK
Collagen alpha-1(I) chain (Fragments) OS=Hippopotamus amphibius GN=COL1A1 PE=1 SV=1	3380	649	257	43	23	58.5	Hippopotamus amphibius	0	1	653.823	1305.63	0.0007	208	222	0	26.61	GPSGPQGPSGPSGPK
Collagen alpha-1(I) chain (Fragments) OS=Hippopotamus amphibius GN=COL1A1 PE=1 SV=1	3380	649	257	43	23	58.5	Hippopotamus amphibius	0	1	653.823	1305.63	0.0009	208	222	0	42.44	GPSGPQGPSGPSGPK
Collagen alpha-1(I) chain (Fragments) OS=Hippopotamus amphibius GN=COL1A1 PE=1 SV=1	3380	649	257	43	23	58.5	Hippopotamus amphibius	0	1	653.823	1305.63	0.0011	208	222	0	41.65	GPSGPQGPSGPSGPK
Collagen alpha-1(I) chain (Fragments) OS=Hippopotamus amphibius GN=COL1A1 PE=1 SV=1	3380	649	257	43	23	58.5	Hippopotamus amphibius	0	1	653.823	1305.63	0.0011	208	222	0	41.22	GPSGPQGPSGPSGPK
Collagen alpha-1(I) chain (Fragments) OS=Hippopotamus amphibius GN=COL1A1 PE=1 SV=1	3380	649	257	43	23	58.5	Hippopotamus amphibius	0	1	653.823	1305.63	0.0011	208	222	0	26.71	GPSGPQGPSGPSGPK
Collagen alpha-1(I) chain (Fragments) OS=Hippopotamus amphibius GN=COL1A1 PE=1 SV=1	3380	649	257	43	23	58.5	Hippopotamus amphibius	0	1	653.824	1305.63	0.0017	208	222	0	17.22	GPSGPQGPSGPSGPK
Collagen alpha-1(I) chain (Fragments) OS=Hippopotamus amphibius GN=COL1A1 PE=1 SV=1	3380	649	257	43	23	58.5	Hippopotamus amphibius	0	1	653.824	1305.63	0.0019	208	222	0	55.27	GPSGPQGPSGPSGPK
Collagen alpha-1(I) chain (Fragments) OS=Hippopotamus amphibius GN=COL1A1 PE=1 SV=1	3380	649	257	43	23	58.5	Hippopotamus amphibius	0	1	653.824	1305.63	0.0021	208	222	0	17.99	GPSGPQGPSGPSGPK
Collagen alpha-1(I) chain (Fragments) OS=Hippopotamus amphibius GN=COL1A1 PE=1 SV=1	3380	649	257	43	23	58.5	Hippopotamus amphibius	0	1	653.824	1305.63	0.0021	208	222	0	25.3	GPSGPQGPSGPSGPK
Collagen alpha-1(I) chain (Fragments) OS=Hippopotamus amphibius GN=COL1A1 PE=1 SV=1	3380	649	257	43	23	58.5	Hippopotamus amphibius	0	1	653.824	1305.63	0.0021	208	222	0	12.55	GPSGPQGPSGPSGPK
Collagen alpha-1(I) chain (Fragments) OS=Hippopotamus amphibius GN=COL1A1 PE=1 SV=1	3380	649	257	43	23	58.5	Hippopotamus amphibius	0	1	653.824	1305.63	0.0025	208	222	0	23.68	GPSGPQGPSGPSGPK
Collagen alpha-1(I) chain (Fragments) OS=Hippopotamus amphibius GN=COL1A1 PE=1 SV=1	3380	649	257	43	23	58.5	Hippopotamus amphibius	0	1	653.824	1305.63	0.0027	208	222	0	65.63	GPSGPQGPSGPSGPK
Collagen alpha-1(I) chain (Fragments) OS=Hippopotamus amphibius GN=COL1A1 PE=1 SV=1	3380	649	257	43	23	58.5	Hippopotamus amphibius	0	1	653.824	1305.63	0.0031	208	222	0	37.43	GPSGPQGPSGPSGPK
Collagen alpha-1(I) chain (Fragments) OS=Hippopotamus amphibius GN=COL1A1 PE=1 SV=1	3380	649	257	43	23	58.5	Hippopotamus amphibius	0	1	654.315	1306.61	-0.0007	208	222	0	56.97	GPSGPQGPSGPSGPK	Deamidated (NQ)	0.000001000000000.0
Collagen alpha-1(I) chain (Fragments) OS=Hippopotamus amphibius GN=COL1A1 PE=1 SV=1	3380	649	257	43	23	58.5	Hippopotamus amphibius	0	0	656.83	1311.65	-0.0003	747	760	0	11.97	GFPGIPGPSGEPGK	Oxidation (P)	0.00000400000000.0
Collagen alpha-1(I) chain (Fragments) OS=Hippopotamus amphibius GN=COL1A1 PE=1 SV=1	3380	649	257	43	23	58.5	Hippopotamus amphibius	0	0	656.83	1311.65	0.0001	747	760	0	31.91	GFPGIPGPSGEPGK	Oxidation (P)	0.00000000000400.0
Collagen alpha-1(I) chain (Fragments) OS=Hippopotamus amphibius GN=COL1A1 PE=1 SV=1	3380	649	257	43	23	58.5	Hippopotamus amphibius	0	0	656.83	1311.65	0.0001	747	760	0	36.67	GFPGIPGPSGEPGK	Oxidation (P)	0.00000400000000.0
Collagen alpha-1(I) chain (Fragments) OS=Hippopotamus amphibius GN=COL1A1 PE=1 SV=1	3380	649	257	43	23	58.5	Hippopotamus amphibius	0	0	656.831	1311.65	0.0005	747	760	0	36.44	GFPGIPGPSGEPGK	Oxidation (K)	0.00000000000002.0
Collagen alpha-1(I) chain (Fragments) OS=Hippopotamus amphibius GN=COL1A1 PE=1 SV=1	3380	649	257	43	23	58.5	Hippopotamus amphibius	0	0	656.831	1311.65	0.0007	747	760	0	18.11	GFPGIPGPSGEPGK	Oxidation (P)	0.00000400000000.0
Collagen alpha-1(I) chain (Fragments) OS=Hippopotamus amphibius GN=COL1A1 PE=1 SV=1	3380	649	257	43	23	58.5	Hippopotamus amphibius	0	0	656.831	1311.65	0.0007	747	760	0	59.13	GFPGIPGPSGEPGK	Oxidation (P)	0.00400000000000.0
Collagen alpha-1(I) chain (Fragments) OS=Hippopotamus amphibius GN=COL1A1 PE=1 SV=1	3380	649	257	43	23	58.5	Hippopotamus amphibius	0	0	656.831	1311.65	0.0011	747	760	0	49.46	GFPGIPGPSGEPGK	Oxidation (P)	0.00000400000000.0
Collagen alpha-1(I) chain (Fragments) OS=Hippopotamus amphibius GN=COL1A1 PE=1 SV=1	3380	649	257	43	23	58.5	Hippopotamus amphibius	0	0	656.831	1311.65	0.0011	747	760	0	21.46	GFPGIPGPSGEPGK	Oxidation (P)	0.00000400000000.0
Collagen alpha-1(I) chain (Fragments) OS=Hippopotamus amphibius GN=COL1A1 PE=1 SV=1	3380	649	257	43	23	58.5	Hippopotamus amphibius	0	0	656.831	1311.65	0.0017	747	760	0	40.06	GFPGIPGPSGEPGK	Oxidation (P)	0.00000400000000.0
Collagen alpha-1(I) chain (Fragments) OS=Hippopotamus amphibius GN=COL1A1 PE=1 SV=1	3380	649	257	43	23	58.5	Hippopotamus amphibius	0	1	661.821	1321.63	0.0008	208	222	0	50.55	GPSGPQGPSGPSGPK	Oxidation (K)	0.000000000000002.0
Collagen alpha-1(I) chain (Fragments) OS=Hippopotamus amphibius GN=COL1A1 PE=1 SV=1	3380	649	257	43	23	58.5	Hippopotamus amphibius	0	1	661.821	1321.63	0.002	208	222	0	31.08	GPSGPQGPSGPSGPK	Oxidation (P)	0.000000000040000.0
Collagen alpha-1(I) chain (Fragments) OS=Hippopotamus amphibius GN=COL1A1 PE=1 SV=1	3380	649	257	43	23	58.5	Hippopotamus amphibius	0	0	664.827	1327.64	-0.0022	747	760	0	25.35	GFPGIPGPSGEPGK	2 Oxidation (P)	0.00400400000000.0
Collagen alpha-1(I) chain (Fragments) OS=Hippopotamus amphibius GN=COL1A1 PE=1 SV=1	3380	649	257	43	23	58.5	Hippopotamus amphibius	0	0	664.827	1327.64	-0.002	747	760	0	17.14	GFPGIPGPSGEPGK	2 Oxidation (P)	0.00000404000000.0
Collagen alpha-1(I) chain (Fragments) OS=Hippopotamus amphibius GN=COL1A1 PE=1 SV=1	3380	649	257	43	23	58.5	Hippopotamus amphibius	0	0	664.827	1327.64	-0.0018	747	760	0	16.1	GFPGIPGPSGEPGK	2 Oxidation (P)	0.00400400000000.0
Collagen alpha-1(I) chain (Fragments) OS=Hippopotamus amphibius GN=COL1A1 PE=1 SV=1	3380	649	257	43	23	58.5	Hippopotamus amphibius	0	0	664.827	1327.64	-0.0018	747	760	0	21.86	GFPGIPGPSGEPGK	2 Oxidation (P)	0.00400004000000.0
Collagen alpha-1(I) chain (Fragments) OS=Hippopotamus amphibius GN=COL1A1 PE=1 SV=1	3380	649	257	43	23	58.5	Hippopotamus amphibius	0	0	664.827	1327.64	-0.0014	747	760	0	17.19	GFPGIPGPSGEPGK	2 Oxidation (P)	0.00400000000400.0
Collagen alpha-1(I) chain (Fragments) OS=Hippopotamus amphibius GN=COL1A1 PE=1 SV=1	3380	649	257	43	23	58.5	Hippopotamus amphibius	0	0	664.827	1327.64	-0.0012	747	760	0	50.19	GFPGIPGPSGEPGK	2 Oxidation (P)	0.00400004000000.0
Collagen alpha-1(I) chain (Fragments) OS=Hippopotamus amphibius GN=COL1A1 PE=1 SV=1	3380	649	257	43	23	58.5	Hippopotamus amphibius	0	0	664.827	1327.64	-0.0012	747	760	0	24.36	GFPGIPGPSGEPGK	2 Oxidation (P)	0.00400400000000.0
Collagen alpha-1(I) chain (Fragments) OS=Hippopotamus amphibius GN=COL1A1 PE=1 SV=1	3380	649	257	43	23	58.5	Hippopotamus amphibius	0	0	664.827	1327.64	-0.001	747	760	0	9.49	GFPGIPGPSGEPGK	2 Oxidation (P)	0.00400400000000.0
Collagen alpha-1(I) chain (Fragments) OS=Hippopotamus amphibius GN=COL1A1 PE=1 SV=1	3380	649	257	43	23	58.5	Hippopotamus amphibius	0	0	664.827	1327.64	-0.0008	747	760	0	16.44	GFPGIPGPSGEPGK	2 Oxidation (P)	0.00400400000000.0
Collagen alpha-1(I) chain (Fragments) OS=Hippopotamus amphibius GN=COL1A1 PE=1 SV=1	3380	649	257	43	23	58.5	Hippopotamus amphibius	0	0	664.827	1327.64	-0.0004	747	760	0	26.7	GFPGIPGPSGEPGK	2 Oxidation (P)	0.00400400000000.0
Collagen alpha-1(I) chain (Fragments) OS=Hippopotamus amphibius GN=COL1A1 PE=1 SV=1	3380	649	257	43	23	58.5	Hippopotamus amphibius	0	0	664.828	1327.64	-0.0002	747	760	0	8.33	GFPGIPGPSGEPGK	2 Oxidation (P)	0.00400400000000.0
Collagen alpha-1(I) chain (Fragments) OS=Hippopotamus amphibius GN=COL1A1 PE=1 SV=1	3380	649	257	43	23	58.5	Hippopotamus amphibius	0	0	664.828	1327.64	-0.0002	747	760	0	17.62	GFPGIPGPSGEPGK	2 Oxidation (P)	0.00400004000000.0
Collagen alpha-1(I) chain (Fragments) OS=Hippopotamus amphibius GN=COL1A1 PE=1 SV=1	3380	649	257	43	23	58.5	Hippopotamus amphibius	0	0	664.828	1327.64	0	747	760	0	11.22	GFPGIPGPSGEPGK	2 Oxidation (P)	0.00400400000000.0
Collagen alpha-1(I) chain (Fragments) OS=Hippopotamus amphibius GN=COL1A1 PE=1 SV=1	3380	649	257	43	23	58.5	Hippopotamus amphibius	0	0	664.828	1327.64	0.0002	747	760	0	32.2	GFPGIPGPSGEPGK	2 Oxidation (P)	0.00400400000000.0
Collagen alpha-1(I) chain (Fragments) OS=Hippopotamus amphibius GN=COL1A1 PE=1 SV=1	3380	649	257	43	23	58.5	Hippopotamus amphibius	0	0	664.828	1327.64	0.0002	747	760	0	20.51	GFPGIPGPSGEPGK	2 Oxidation (P)	0.00400000000400.0
Collagen alpha-1(I) chain (Fragments) OS=Hippopotamus amphibius GN=COL1A1 PE=1 SV=1	3380	649	257	43	23	58.5	Hippopotamus amphibius	0	0	664.828	1327.64	0.0004	747	760	0	22.42	GFPGIPGPSGEPGK	2 Oxidation (P)	0.00400000000400.0
Collagen alpha-1(I) chain (Fragments) OS=Hippopotamus amphibius GN=COL1A1 PE=1 SV=1	3380	649	257	43	23	58.5	Hippopotamus amphibius	0	0	664.828	1327.64	0.0004	747	760	0	6.85	GFPGIPGPSGEPGK	2 Oxidation (P)	0.00000004000400.0
Collagen alpha-1(I) chain (Fragments) OS=Hippopotamus amphibius GN=COL1A1 PE=1 SV=1	3380	649	257	43	23	58.5	Hippopotamus amphibius	0	0	664.828	1327.64	0.0006	747	760	0	19.11	GFPGIPGPSGEPGK	2 Oxidation (P)	0.00400400000000.0
Collagen alpha-1(I) chain (Fragments) OS=Hippopotamus amphibius GN=COL1A1 PE=1 SV=1	3380	649	257	43	23	58.5	Hippopotamus amphibius	0	0	664.828	1327.64	0.0008	747	760	0	46.42	GFPGIPGPSGEPGK	2 Oxidation (P)	0.00400400000000.0
Collagen alpha-1(I) chain (Fragments) OS=Hippopotamus amphibius GN=COL1A1 PE=1 SV=1	3380	649	257	43	23	58.5	Hippopotamus amphibius	0	0	664.828	1327.64	0.0008	747	760	0	56.88	GFPGIPGPSGEPGK	2 Oxidation (P)	0.00400000000400.0
Collagen alpha-1(I) chain (Fragments) OS=Hippopotamus amphibius GN=COL1A1 PE=1 SV=1	3380	649	257	43	23	58.5	Hippopotamus amphibius	0	0	664.828	1327.64	0.0008	747	760	0	19.71	GFPGIPGPSGEPGK	2 Oxidation (P)	0.00400400000000.0
Collagen alpha-1(I) chain (Fragments) OS=Hippopotamus amphibius GN=COL1A1 PE=1 SV=1	3380	649	257	43	23	58.5	Hippopotamus amphibius	0	0	664.828	1327.64	0.0008	747	760	0	14.88	GFPGIPGPSGEPGK	2 Oxidation (P)	0.00000404000000.0
Collagen alpha-1(I) chain (Fragments) OS=Hippopotamus amphibius GN=COL1A1 PE=1 SV=1	3380	649	257	43	23	58.5	Hippopotamus amphibius	0	0	664.828	1327.64	0.0008	747	760	0	17.87	GFPGIPGPSGEPGK	2 Oxidation (P)	0.00400400000000.0
Collagen alpha-1(I) chain (Fragments) OS=Hippopotamus amphibius GN=COL1A1 PE=1 SV=1	3380	649	257	43	23	58.5	Hippopotamus amphibius	0	0	664.828	1327.64	0.001	747	760	0	36.43	GFPGIPGPSGEPGK	Oxidation (K); Oxidation (P)	0.00000400000002.0
Collagen alpha-1(I) chain (Fragments) OS=Hippopotamus amphibius GN=COL1A1 PE=1 SV=1	3380	649	257	43	23	58.5	Hippopotamus amphibius	0	0	664.828	1327.64	0.001	747	760	0	24.34	GFPGIPGPSGEPGK	2 Oxidation (P)	0.00400400000000.0
Collagen alpha-1(I) chain (Fragments) OS=Hippopotamus amphibius GN=COL1A1 PE=1 SV=1	3380	649	257	43	23	58.5	Hippopotamus amphibius	0	0	664.828	1327.64	0.001	747	760	0	19.28	GFPGIPGPSGEPGK	2 Oxidation (P)	0.00400400000000.0
Collagen alpha-1(I) chain (Fragments) OS=Hippopotamus amphibius GN=COL1A1 PE=1 SV=1	3380	649	257	43	23	58.5	Hippopotamus amphibius	0	0	664.828	1327.64	0.001	747	760	0	13.64	GFPGIPGPSGEPGK	2 Oxidation (P)	0.00400400000000.0
Collagen alpha-1(I) chain (Fragments) OS=Hippopotamus amphibius GN=COL1A1 PE=1 SV=1	3380	649	257	43	23	58.5	Hippopotamus amphibius	0	0	664.828	1327.64	0.001	747	760	0	8.32	GFPGIPGPSGEPGK	2 Oxidation (P)	0.00400004000000.0
Collagen alpha-1(I) chain (Fragments) OS=Hippopotamus amphibius GN=COL1A1 PE=1 SV=1	3380	649	257	43	23	58.5	Hippopotamus amphibius	0	0	664.828	1327.64	0.0012	747	760	0	11.46	GFPGIPGPSGEPGK	2 Oxidation (P)	0.00400400000000.0
Collagen alpha-1(I) chain (Fragments) OS=Hippopotamus amphibius GN=COL1A1 PE=1 SV=1	3380	649	257	43	23	58.5	Hippopotamus amphibius	0	0	664.828	1327.64	0.0012	747	760	0	21.03	GFPGIPGPSGEPGK	2 Oxidation (P)	0.00400400000000.0
Collagen alpha-1(I) chain (Fragments) OS=Hippopotamus amphibius GN=COL1A1 PE=1 SV=1	3380	649	257	43	23	58.5	Hippopotamus amphibius	0	0	664.828	1327.64	0.0014	747	760	0	9.78	GFPGIPGPSGEPGK	2 Oxidation (P)	0.00400004000000.0
Collagen alpha-1(I) chain (Fragments) OS=Hippopotamus amphibius GN=COL1A1 PE=1 SV=1	3380	649	257	43	23	58.5	Hippopotamus amphibius	0	0	664.828	1327.64	0.0014	747	760	0	8.58	GFPGIPGPSGEPGK	2 Oxidation (P)	0.00400400000000.0
Collagen alpha-1(I) chain (Fragments) OS=Hippopotamus amphibius GN=COL1A1 PE=1 SV=1	3380	649	257	43	23	58.5	Hippopotamus amphibius	0	0	664.829	1327.64	0.0018	747	760	0	53.13	GFPGIPGPSGEPGK	2 Oxidation (P)	0.00400004000000.0
Collagen alpha-1(I) chain (Fragments) OS=Hippopotamus amphibius GN=COL1A1 PE=1 SV=1	3380	649	257	43	23	58.5	Hippopotamus amphibius	0	0	664.829	1327.64	0.0018	747	760	0	11.2	GFPGIPGPSGEPGK	2 Oxidation (P)	0.00400400000000.0
Collagen alpha-1(I) chain (Fragments) OS=Hippopotamus amphibius GN=COL1A1 PE=1 SV=1	3380	649	257	43	23	58.5	Hippopotamus amphibius	0	0	664.829	1327.64	0.002	747	760	0	56.62	GFPGIPGPSGEPGK	2 Oxidation (P)	0.00400400000000.0
Collagen alpha-1(I) chain (Fragments) OS=Hippopotamus amphibius GN=COL1A1 PE=1 SV=1	3380	649	257	43	23	58.5	Hippopotamus amphibius	0	0	664.829	1327.64	0.002	747	760	0	15.87	GFPGIPGPSGEPGK	2 Oxidation (P)	0.00400400000000.0
Collagen alpha-1(I) chain (Fragments) OS=Hippopotamus amphibius GN=COL1A1 PE=1 SV=1	3380	649	257	43	23	58.5	Hippopotamus amphibius	0	0	664.829	1327.64	0.0026	747	760	0	62.31	GFPGIPGPSGEPGK	2 Oxidation (P)	0.00400400000000.0
Collagen alpha-1(I) chain (Fragments) OS=Hippopotamus amphibius GN=COL1A1 PE=1 SV=1	3380	649	257	43	23	58.5	Hippopotamus amphibius	0	0	664.829	1327.64	0.0026	747	760	0	8.36	GFPGIPGPSGEPGK	2 Oxidation (P)	0.00400004000000.0
Collagen alpha-1(I) chain (Fragments) OS=Hippopotamus amphibius GN=COL1A1 PE=1 SV=1	3380	649	257	43	23	58.5	Hippopotamus amphibius	0	0	664.829	1327.64	0.0032	747	760	0	12.59	GFPGIPGPSGEPGK	2 Oxidation (P)	0.00400400000000.0
Collagen alpha-1(I) chain (Fragments) OS=Hippopotamus amphibius GN=COL1A1 PE=1 SV=1	3380	649	257	43	23	58.5	Hippopotamus amphibius	0	0	672.824	1343.63	-0.0017	747	760	0	13.99	GFPGIPGPSGEPGK	3 Oxidation (P)	0.00400004000400.0
Collagen alpha-1(I) chain (Fragments) OS=Hippopotamus amphibius GN=COL1A1 PE=1 SV=1	3380	649	257	43	23	58.5	Hippopotamus amphibius	0	0	672.825	1343.63	-0.0011	747	760	0	26.98	GFPGIPGPSGEPGK	3 Oxidation (P)	0.00400400000400.0
Collagen alpha-1(I) chain (Fragments) OS=Hippopotamus amphibius GN=COL1A1 PE=1 SV=1	3380	649	257	43	23	58.5	Hippopotamus amphibius	0	0	672.825	1343.63	-0.0011	747	760	0	20.36	GFPGIPGPSGEPGK	3 Oxidation (P)	0.00400404000000.0
Collagen alpha-1(I) chain (Fragments) OS=Hippopotamus amphibius GN=COL1A1 PE=1 SV=1	3380	649	257	43	23	58.5	Hippopotamus amphibius	0	0	672.825	1343.63	-0.0011	747	760	0	28.03	GFPGIPGPSGEPGK	3 Oxidation (P)	0.00400404000000.0
Collagen alpha-1(I) chain (Fragments) OS=Hippopotamus amphibius GN=COL1A1 PE=1 SV=1	3380	649	257	43	23	58.5	Hippopotamus amphibius	0	0	672.825	1343.63	-0.0009	747	760	0	11.76	GFPGIPGPSGEPGK	3 Oxidation (P)	0.00400404000000.0
Collagen alpha-1(I) chain (Fragments) OS=Hippopotamus amphibius GN=COL1A1 PE=1 SV=1	3380	649	257	43	23	58.5	Hippopotamus amphibius	0	0	672.825	1343.64	-0.0005	747	760	0	23.08	GFPGIPGPSGEPGK	3 Oxidation (P)	0.00400400000400.0
Collagen alpha-1(I) chain (Fragments) OS=Hippopotamus amphibius GN=COL1A1 PE=1 SV=1	3380	649	257	43	23	58.5	Hippopotamus amphibius	0	0	672.825	1343.64	-0.0005	747	760	0	28.01	GFPGIPGPSGEPGK	3 Oxidation (P)	0.00400400000400.0
Collagen alpha-1(I) chain (Fragments) OS=Hippopotamus amphibius GN=COL1A1 PE=1 SV=1	3380	649	257	43	23	58.5	Hippopotamus amphibius	0	0	672.825	1343.64	-0.0005	747	760	0	28.41	GFPGIPGPSGEPGK	3 Oxidation (P)	0.00400400000400.0
Collagen alpha-1(I) chain (Fragments) OS=Hippopotamus amphibius GN=COL1A1 PE=1 SV=1	3380	649	257	43	23	58.5	Hippopotamus amphibius	0	0	672.825	1343.64	-0.0003	747	760	0	12.68	GFPGIPGPSGEPGK	3 Oxidation (P)	0.00400400000400.0
Collagen alpha-1(I) chain (Fragments) OS=Hippopotamus amphibius GN=COL1A1 PE=1 SV=1	3380	649	257	43	23	58.5	Hippopotamus amphibius	0	0	672.825	1343.64	-0.0001	747	760	0	17.09	GFPGIPGPSGEPGK	3 Oxidation (P)	0.00400400000400.0
Collagen alpha-1(I) chain (Fragments) OS=Hippopotamus amphibius GN=COL1A1 PE=1 SV=1	3380	649	257	43	23	58.5	Hippopotamus amphibius	0	0	672.825	1343.64	0.0005	747	760	0	25.39	GFPGIPGPSGEPGK	3 Oxidation (P)	0.00400404000000.0
Collagen alpha-1(I) chain (Fragments) OS=Hippopotamus amphibius GN=COL1A1 PE=1 SV=1	3380	649	257	43	23	58.5	Hippopotamus amphibius	0	0	672.826	1343.64	0.0007	747	760	0	19.36	GFPGIPGPSGEPGK	3 Oxidation (P)	0.00400404000000.0
Collagen alpha-1(I) chain (Fragments) OS=Hippopotamus amphibius GN=COL1A1 PE=1 SV=1	3380	649	257	43	23	58.5	Hippopotamus amphibius	0	0	672.826	1343.64	0.0007	747	760	0	16.45	GFPGIPGPSGEPGK	3 Oxidation (P)	0.00400004000400.0
Collagen alpha-1(I) chain (Fragments) OS=Hippopotamus amphibius GN=COL1A1 PE=1 SV=1	3380	649	257	43	23	58.5	Hippopotamus amphibius	0	0	672.826	1343.64	0.0009	747	760	0	18.33	GFPGIPGPSGEPGK	3 Oxidation (P)	0.00400404000000.0
Collagen alpha-1(I) chain (Fragments) OS=Hippopotamus amphibius GN=COL1A1 PE=1 SV=1	3380	649	257	43	23	58.5	Hippopotamus amphibius	0	0	672.826	1343.64	0.0009	747	760	0	17.44	GFPGIPGPSGEPGK	3 Oxidation (P)	0.00400404000000.0
Collagen alpha-1(I) chain (Fragments) OS=Hippopotamus amphibius GN=COL1A1 PE=1 SV=1	3380	649	257	43	23	58.5	Hippopotamus amphibius	0	0	672.826	1343.64	0.0011	747	760	0	62.38	GFPGIPGPSGEPGK	3 Oxidation (P)	0.00400400000400.0
Collagen alpha-1(I) chain (Fragments) OS=Hippopotamus amphibius GN=COL1A1 PE=1 SV=1	3380	649	257	43	23	58.5	Hippopotamus amphibius	0	0	672.826	1343.64	0.0011	747	760	0	33.22	GFPGIPGPSGEPGK	3 Oxidation (P)	0.00400400000400.0
Collagen alpha-1(I) chain (Fragments) OS=Hippopotamus amphibius GN=COL1A1 PE=1 SV=1	3380	649	257	43	23	58.5	Hippopotamus amphibius	0	0	672.826	1343.64	0.0011	747	760	0	12.14	GFPGIPGPSGEPGK	3 Oxidation (P)	0.00400400000400.0
Collagen alpha-1(I) chain (Fragments) OS=Hippopotamus amphibius GN=COL1A1 PE=1 SV=1	3380	649	257	43	23	58.5	Hippopotamus amphibius	0	0	672.826	1343.64	0.0011	747	760	0	12.24	GFPGIPGPSGEPGK	3 Oxidation (P)	0.00400400000400.0
Collagen alpha-1(I) chain (Fragments) OS=Hippopotamus amphibius GN=COL1A1 PE=1 SV=1	3380	649	257	43	23	58.5	Hippopotamus amphibius	0	0	672.826	1343.64	0.0011	747	760	0	18.78	GFPGIPGPSGEPGK	3 Oxidation (P)	0.00400400000400.0
Collagen alpha-1(I) chain (Fragments) OS=Hippopotamus amphibius GN=COL1A1 PE=1 SV=1	3380	649	257	43	23	58.5	Hippopotamus amphibius	0	0	672.826	1343.64	0.0013	747	760	0	59.02	GFPGIPGPSGEPGK	3 Oxidation (P)	0.00400400000400.0
Collagen alpha-1(I) chain (Fragments) OS=Hippopotamus amphibius GN=COL1A1 PE=1 SV=1	3380	649	257	43	23	58.5	Hippopotamus amphibius	0	0	672.826	1343.64	0.0013	747	760	0	19.04	GFPGIPGPSGEPGK	3 Oxidation (P)	0.00400404000000.0
Collagen alpha-1(I) chain (Fragments) OS=Hippopotamus amphibius GN=COL1A1 PE=1 SV=1	3380	649	257	43	23	58.5	Hippopotamus amphibius	0	0	672.826	1343.64	0.0015	747	760	0	27.12	GFPGIPGPSGEPGK	3 Oxidation (P)	0.00400400000400.0
Collagen alpha-1(I) chain (Fragments) OS=Hippopotamus amphibius GN=COL1A1 PE=1 SV=1	3380	649	257	43	23	58.5	Hippopotamus amphibius	0	0	672.826	1343.64	0.0017	747	760	0	64.73	GFPGIPGPSGEPGK	3 Oxidation (P)	0.00400400000400.0
Collagen alpha-1(I) chain (Fragments) OS=Hippopotamus amphibius GN=COL1A1 PE=1 SV=1	3380	649	257	43	23	58.5	Hippopotamus amphibius	0	0	672.826	1343.64	0.0017	747	760	0	48.6	GFPGIPGPSGEPGK	3 Oxidation (P)	0.00400400000400.0
Collagen alpha-1(I) chain (Fragments) OS=Hippopotamus amphibius GN=COL1A1 PE=1 SV=1	3380	649	257	43	23	58.5	Hippopotamus amphibius	0	0	672.826	1343.64	0.0019	747	760	0	18.87	GFPGIPGPSGEPGK	3 Oxidation (P)	0.00400400000400.0
Collagen alpha-1(I) chain (Fragments) OS=Hippopotamus amphibius GN=COL1A1 PE=1 SV=1	3380	649	257	43	23	58.5	Hippopotamus amphibius	0	0	672.826	1343.64	0.0019	747	760	0	18.31	GFPGIPGPSGEPGK	3 Oxidation (P)	0.00400004000400.0
Collagen alpha-1(I) chain (Fragments) OS=Hippopotamus amphibius GN=COL1A1 PE=1 SV=1	3380	649	257	43	23	58.5	Hippopotamus amphibius	0	0	672.826	1343.64	0.0021	747	760	0	11.84	GFPGIPGPSGEPGK	3 Oxidation (P)	0.00400404000000.0
Collagen alpha-1(I) chain (Fragments) OS=Hippopotamus amphibius GN=COL1A1 PE=1 SV=1	3380	649	257	43	23	58.5	Hippopotamus amphibius	0	0	672.826	1343.64	0.0021	747	760	0	13.57	GFPGIPGPSGEPGK	3 Oxidation (P)	0.00400400000400.0
Collagen alpha-1(I) chain (Fragments) OS=Hippopotamus amphibius GN=COL1A1 PE=1 SV=1	3380	649	257	43	23	58.5	Hippopotamus amphibius	0	0	672.826	1343.64	0.0021	747	760	0	14.4	GFPGIPGPSGEPGK	3 Oxidation (P)	0.00400004000400.0
Collagen alpha-1(I) chain (Fragments) OS=Hippopotamus amphibius GN=COL1A1 PE=1 SV=1	3380	649	257	43	23	58.5	Hippopotamus amphibius	0	0	672.826	1343.64	0.0023	747	760	0	18.13	GFPGIPGPSGEPGK	3 Oxidation (P)	0.00400004000400.0
Collagen alpha-1(I) chain (Fragments) OS=Hippopotamus amphibius GN=COL1A1 PE=1 SV=1	3380	649	257	43	23	58.5	Hippopotamus amphibius	0	0	672.826	1343.64	0.0025	747	760	0	11.61	GFPGIPGPSGEPGK	3 Oxidation (P)	0.00400004000400.0
Collagen alpha-1(I) chain (Fragments) OS=Hippopotamus amphibius GN=COL1A1 PE=1 SV=1	3380	649	257	43	23	58.5	Hippopotamus amphibius	0	0	672.827	1343.64	0.0027	747	760	0	11.59	GFPGIPGPSGEPGK	3 Oxidation (P)	0.00400004000400.0
Collagen alpha-1(I) chain (Fragments) OS=Hippopotamus amphibius GN=COL1A1 PE=1 SV=1	3380	649	257	43	23	58.5	Hippopotamus amphibius	0	0	672.827	1343.64	0.0027	747	760	0	24.61	GFPGIPGPSGEPGK	3 Oxidation (P)	0.00400400000400.0
Collagen alpha-1(I) chain (Fragments) OS=Hippopotamus amphibius GN=COL1A1 PE=1 SV=1	3380	649	257	43	23	58.5	Hippopotamus amphibius	0	0	672.827	1343.64	0.0033	747	760	0	1.83	GFPGIPGPSGEPGK	Oxidation (K); 2 Oxidation (P)	0.00400004000002.0
Collagen alpha-1(I) chain (Fragments) OS=Hippopotamus amphibius GN=COL1A1 PE=1 SV=1	3380	649	257	43	23	58.5	Hippopotamus amphibius	0	0	672.827	1343.64	0.0037	747	760	0	20.45	GFPGIPGPSGEPGK	3 Oxidation (P)	0.00400004000400.0
Collagen alpha-1(I) chain (Fragments) OS=Hippopotamus amphibius GN=COL1A1 PE=1 SV=1	3380	649	257	43	23	58.5	Hippopotamus amphibius	0	0	722.352	1442.69	-0.0002	648	664	0	79.07	GSAGPPGATGFPGAAGR	Oxidation (P)	0.00000400000000000.0
Collagen alpha-1(I) chain (Fragments) OS=Hippopotamus amphibius GN=COL1A1 PE=1 SV=1	3380	649	257	43	23	58.5	Hippopotamus amphibius	0	0	722.355	1442.7	0.0052	648	664	0	80.09	GSAGPPGATGFPGAAGR	Oxidation (P)	0.00000000000400000.0
Collagen alpha-1(I) chain (Fragments) OS=Hippopotamus amphibius GN=COL1A1 PE=1 SV=1	3380	649	257	43	23	58.5	Hippopotamus amphibius	0	0	487.235	1458.68	-0.0017	648	664	0	38.08	GSAGPPGATGFPGAAGR	2 Oxidation (P)	0.00000400000400000.0
Collagen alpha-1(I) chain (Fragments) OS=Hippopotamus amphibius GN=COL1A1 PE=1 SV=1	3380	649	257	43	23	58.5	Hippopotamus amphibius	0	0	730.349	1458.68	-0.0011	648	664	0	53.35	GSAGPPGATGFPGAAGR	2 Oxidation (P)	0.00000400000400000.0
Collagen alpha-1(I) chain (Fragments) OS=Hippopotamus amphibius GN=COL1A1 PE=1 SV=1	3380	649	257	43	23	58.5	Hippopotamus amphibius	0	0	730.35	1458.68	-0.0007	648	664	0	42.34	GSAGPPGATGFPGAAGR	2 Oxidation (P)	0.00000400000400000.0
Collagen alpha-1(I) chain (Fragments) OS=Hippopotamus amphibius GN=COL1A1 PE=1 SV=1	3380	649	257	43	23	58.5	Hippopotamus amphibius	0	0	730.35	1458.68	-0.0005	648	664	0	29.19	GSAGPPGATGFPGAAGR	2 Oxidation (P)	0.00000400000400000.0
Collagen alpha-1(I) chain (Fragments) OS=Hippopotamus amphibius GN=COL1A1 PE=1 SV=1	3380	649	257	43	23	58.5	Hippopotamus amphibius	0	0	730.35	1458.68	-0.0005	648	664	0	58.24	GSAGPPGATGFPGAAGR	2 Oxidation (P)	0.00000400000400000.0
Collagen alpha-1(I) chain (Fragments) OS=Hippopotamus amphibius GN=COL1A1 PE=1 SV=1	3380	649	257	43	23	58.5	Hippopotamus amphibius	0	0	730.35	1458.68	-0.0003	648	664	0	60.68	GSAGPPGATGFPGAAGR	2 Oxidation (P)	0.00000400000400000.0
Collagen alpha-1(I) chain (Fragments) OS=Hippopotamus amphibius GN=COL1A1 PE=1 SV=1	3380	649	257	43	23	58.5	Hippopotamus amphibius	0	0	730.35	1458.68	-0.0003	648	664	0	82.36	GSAGPPGATGFPGAAGR	2 Oxidation (P)	0.00000400000400000.0
Collagen alpha-1(I) chain (Fragments) OS=Hippopotamus amphibius GN=COL1A1 PE=1 SV=1	3380	649	257	43	23	58.5	Hippopotamus amphibius	0	0	487.236	1458.68	-0.0002	648	664	0	40.1	GSAGPPGATGFPGAAGR	2 Oxidation (P)	0.00000400000400000.0
Collagen alpha-1(I) chain (Fragments) OS=Hippopotamus amphibius GN=COL1A1 PE=1 SV=1	3380	649	257	43	23	58.5	Hippopotamus amphibius	0	0	730.35	1458.68	-0.0001	648	664	0	11.77	GSAGPPGATGFPGAAGR	2 Oxidation (P)	0.00000400000400000.0
Collagen alpha-1(I) chain (Fragments) OS=Hippopotamus amphibius GN=COL1A1 PE=1 SV=1	3380	649	257	43	23	58.5	Hippopotamus amphibius	0	0	730.35	1458.69	0.0001	648	664	0	81.5	GSAGPPGATGFPGAAGR	2 Oxidation (P)	0.00000400000400000.0
Collagen alpha-1(I) chain (Fragments) OS=Hippopotamus amphibius GN=COL1A1 PE=1 SV=1	3380	649	257	43	23	58.5	Hippopotamus amphibius	0	0	730.35	1458.69	0.0001	648	664	0	85.02	GSAGPPGATGFPGAAGR	2 Oxidation (P)	0.00000400000400000.0
Collagen alpha-1(I) chain (Fragments) OS=Hippopotamus amphibius GN=COL1A1 PE=1 SV=1	3380	649	257	43	23	58.5	Hippopotamus amphibius	0	0	730.35	1458.69	0.0001	648	664	0	41.49	GSAGPPGATGFPGAAGR	2 Oxidation (P)	0.00000400000400000.0
Collagen alpha-1(I) chain (Fragments) OS=Hippopotamus amphibius GN=COL1A1 PE=1 SV=1	3380	649	257	43	23	58.5	Hippopotamus amphibius	0	0	487.236	1458.69	0.0001	648	664	0	7.94	GSAGPPGATGFPGAAGR	2 Oxidation (P)	0.00000400000400000.0
Collagen alpha-1(I) chain (Fragments) OS=Hippopotamus amphibius GN=COL1A1 PE=1 SV=1	3380	649	257	43	23	58.5	Hippopotamus amphibius	0	0	730.35	1458.69	0.0003	648	664	0	83.64	GSAGPPGATGFPGAAGR	2 Oxidation (P)	0.00000400000400000.0
Collagen alpha-1(I) chain (Fragments) OS=Hippopotamus amphibius GN=COL1A1 PE=1 SV=1	3380	649	257	43	23	58.5	Hippopotamus amphibius	0	0	730.35	1458.69	0.0003	648	664	0	51.91	GSAGPPGATGFPGAAGR	2 Oxidation (P)	0.00000400000400000.0
Collagen alpha-1(I) chain (Fragments) OS=Hippopotamus amphibius GN=COL1A1 PE=1 SV=1	3380	649	257	43	23	58.5	Hippopotamus amphibius	0	0	730.35	1458.69	0.0003	648	664	0	62.79	GSAGPPGATGFPGAAGR	2 Oxidation (P)	0.00000400000400000.0
Collagen alpha-1(I) chain (Fragments) OS=Hippopotamus amphibius GN=COL1A1 PE=1 SV=1	3380	649	257	43	23	58.5	Hippopotamus amphibius	0	0	730.35	1458.69	0.0003	648	664	0	69.39	GSAGPPGATGFPGAAGR	2 Oxidation (P)	0.00000400000400000.0
Collagen alpha-1(I) chain (Fragments) OS=Hippopotamus amphibius GN=COL1A1 PE=1 SV=1	3380	649	257	43	23	58.5	Hippopotamus amphibius	0	0	487.236	1458.69	0.0004	648	664	0	61.04	GSAGPPGATGFPGAAGR	2 Oxidation (P)	0.00000400000400000.0
Collagen alpha-1(I) chain (Fragments) OS=Hippopotamus amphibius GN=COL1A1 PE=1 SV=1	3380	649	257	43	23	58.5	Hippopotamus amphibius	0	0	730.35	1458.69	0.0007	648	664	0	73.31	GSAGPPGATGFPGAAGR	2 Oxidation (P)	0.00000400000400000.0
Collagen alpha-1(I) chain (Fragments) OS=Hippopotamus amphibius GN=COL1A1 PE=1 SV=1	3380	649	257	43	23	58.5	Hippopotamus amphibius	0	0	730.35	1458.69	0.0007	648	664	0	50.84	GSAGPPGATGFPGAAGR	2 Oxidation (P)	0.00000400000400000.0
Collagen alpha-1(I) chain (Fragments) OS=Hippopotamus amphibius GN=COL1A1 PE=1 SV=1	3380	649	257	43	23	58.5	Hippopotamus amphibius	0	0	730.35	1458.69	0.0009	648	664	0	67.61	GSAGPPGATGFPGAAGR	2 Oxidation (P)	0.00000400000400000.0
Collagen alpha-1(I) chain (Fragments) OS=Hippopotamus amphibius GN=COL1A1 PE=1 SV=1	3380	649	257	43	23	58.5	Hippopotamus amphibius	0	0	730.35	1458.69	0.0009	648	664	0	70.55	GSAGPPGATGFPGAAGR	2 Oxidation (P)	0.00000400000400000.0
Collagen alpha-1(I) chain (Fragments) OS=Hippopotamus amphibius GN=COL1A1 PE=1 SV=1	3380	649	257	43	23	58.5	Hippopotamus amphibius	0	0	730.35	1458.69	0.0009	648	664	0	30.94	GSAGPPGATGFPGAAGR	2 Oxidation (P)	0.00000400000400000.0
Collagen alpha-1(I) chain (Fragments) OS=Hippopotamus amphibius GN=COL1A1 PE=1 SV=1	3380	649	257	43	23	58.5	Hippopotamus amphibius	0	0	730.35	1458.69	0.0009	648	664	0	66.71	GSAGPPGATGFPGAAGR	2 Oxidation (P)	0.00000400000400000.0
Collagen alpha-1(I) chain (Fragments) OS=Hippopotamus amphibius GN=COL1A1 PE=1 SV=1	3380	649	257	43	23	58.5	Hippopotamus amphibius	0	0	730.35	1458.69	0.0009	648	664	0	27.39	GSAGPPGATGFPGAAGR	2 Oxidation (P)	0.00000400000400000.0
Collagen alpha-1(I) chain (Fragments) OS=Hippopotamus amphibius GN=COL1A1 PE=1 SV=1	3380	649	257	43	23	58.5	Hippopotamus amphibius	0	0	730.35	1458.69	0.0009	648	664	0	41.64	GSAGPPGATGFPGAAGR	2 Oxidation (P)	0.00000400000400000.0
Collagen alpha-1(I) chain (Fragments) OS=Hippopotamus amphibius GN=COL1A1 PE=1 SV=1	3380	649	257	43	23	58.5	Hippopotamus amphibius	0	0	487.236	1458.69	0.001	648	664	0	6.07	GSAGPPGATGFPGAAGR	2 Oxidation (P)	0.00000400000400000.0
Collagen alpha-1(I) chain (Fragments) OS=Hippopotamus amphibius GN=COL1A1 PE=1 SV=1	3380	649	257	43	23	58.5	Hippopotamus amphibius	0	0	730.35	1458.69	0.0011	648	664	0	27.98	GSAGPPGATGFPGAAGR	2 Oxidation (P)	0.00000400000400000.0
Collagen alpha-1(I) chain (Fragments) OS=Hippopotamus amphibius GN=COL1A1 PE=1 SV=1	3380	649	257	43	23	58.5	Hippopotamus amphibius	0	0	730.351	1458.69	0.0013	648	664	0	61.85	GSAGPPGATGFPGAAGR	2 Oxidation (P)	0.00000400000400000.0
Collagen alpha-1(I) chain (Fragments) OS=Hippopotamus amphibius GN=COL1A1 PE=1 SV=1	3380	649	257	43	23	58.5	Hippopotamus amphibius	0	0	730.351	1458.69	0.0013	648	664	0	95.65	GSAGPPGATGFPGAAGR	2 Oxidation (P)	0.00000400000400000.0
Collagen alpha-1(I) chain (Fragments) OS=Hippopotamus amphibius GN=COL1A1 PE=1 SV=1	3380	649	257	43	23	58.5	Hippopotamus amphibius	0	0	730.351	1458.69	0.0013	648	664	0	40.8	GSAGPPGATGFPGAAGR	2 Oxidation (P)	0.00000400000400000.0
Collagen alpha-1(I) chain (Fragments) OS=Hippopotamus amphibius GN=COL1A1 PE=1 SV=1	3380	649	257	43	23	58.5	Hippopotamus amphibius	0	0	730.351	1458.69	0.0013	648	664	0	51.79	GSAGPPGATGFPGAAGR	2 Oxidation (P)	0.00000400000400000.0
Collagen alpha-1(I) chain (Fragments) OS=Hippopotamus amphibius GN=COL1A1 PE=1 SV=1	3380	649	257	43	23	58.5	Hippopotamus amphibius	0	0	730.351	1458.69	0.0015	648	664	0	64.62	GSAGPPGATGFPGAAGR	2 Oxidation (P)	0.00000400000400000.0
Collagen alpha-1(I) chain (Fragments) OS=Hippopotamus amphibius GN=COL1A1 PE=1 SV=1	3380	649	257	43	23	58.5	Hippopotamus amphibius	0	0	730.351	1458.69	0.0015	648	664	0	92.08	GSAGPPGATGFPGAAGR	2 Oxidation (P)	0.00000400000400000.0
Collagen alpha-1(I) chain (Fragments) OS=Hippopotamus amphibius GN=COL1A1 PE=1 SV=1	3380	649	257	43	23	58.5	Hippopotamus amphibius	0	0	730.351	1458.69	0.0015	648	664	0	59.64	GSAGPPGATGFPGAAGR	2 Oxidation (P)	0.00000400000400000.0
Collagen alpha-1(I) chain (Fragments) OS=Hippopotamus amphibius GN=COL1A1 PE=1 SV=1	3380	649	257	43	23	58.5	Hippopotamus amphibius	0	0	730.351	1458.69	0.0015	648	664	0	70.03	GSAGPPGATGFPGAAGR	2 Oxidation (P)	0.00000400000400000.0
Collagen alpha-1(I) chain (Fragments) OS=Hippopotamus amphibius GN=COL1A1 PE=1 SV=1	3380	649	257	43	23	58.5	Hippopotamus amphibius	0	0	730.351	1458.69	0.0017	648	664	0	93.98	GSAGPPGATGFPGAAGR	2 Oxidation (P)	0.00000400000400000.0
Collagen alpha-1(I) chain (Fragments) OS=Hippopotamus amphibius GN=COL1A1 PE=1 SV=1	3380	649	257	43	23	58.5	Hippopotamus amphibius	0	0	730.351	1458.69	0.0017	648	664	0	59.64	GSAGPPGATGFPGAAGR	2 Oxidation (P)	0.00000400000400000.0
Collagen alpha-1(I) chain (Fragments) OS=Hippopotamus amphibius GN=COL1A1 PE=1 SV=1	3380	649	257	43	23	58.5	Hippopotamus amphibius	0	0	730.351	1458.69	0.0019	648	664	0	46.37	GSAGPPGATGFPGAAGR	2 Oxidation (P)	0.00000400000400000.0
Collagen alpha-1(I) chain (Fragments) OS=Hippopotamus amphibius GN=COL1A1 PE=1 SV=1	3380	649	257	43	23	58.5	Hippopotamus amphibius	0	0	730.351	1458.69	0.0021	648	664	0	55.58	GSAGPPGATGFPGAAGR	2 Oxidation (P)	0.00000400000400000.0
Collagen alpha-1(I) chain (Fragments) OS=Hippopotamus amphibius GN=COL1A1 PE=1 SV=1	3380	649	257	43	23	58.5	Hippopotamus amphibius	0	0	730.351	1458.69	0.0021	648	664	0	70.38	GSAGPPGATGFPGAAGR	2 Oxidation (P)	0.00000400000400000.0
Collagen alpha-1(I) chain (Fragments) OS=Hippopotamus amphibius GN=COL1A1 PE=1 SV=1	3380	649	257	43	23	58.5	Hippopotamus amphibius	0	0	730.351	1458.69	0.0021	648	664	0	73.28	GSAGPPGATGFPGAAGR	2 Oxidation (P)	0.00000400000400000.0
Collagen alpha-1(I) chain (Fragments) OS=Hippopotamus amphibius GN=COL1A1 PE=1 SV=1	3380	649	257	43	23	58.5	Hippopotamus amphibius	0	0	730.351	1458.69	0.0021	648	664	0	58.93	GSAGPPGATGFPGAAGR	2 Oxidation (P)	0.00000400000400000.0
Collagen alpha-1(I) chain (Fragments) OS=Hippopotamus amphibius GN=COL1A1 PE=1 SV=1	3380	649	257	43	23	58.5	Hippopotamus amphibius	0	0	730.351	1458.69	0.0023	648	664	0	59.46	GSAGPPGATGFPGAAGR	2 Oxidation (P)	0.00000400000400000.0
Collagen alpha-1(I) chain (Fragments) OS=Hippopotamus amphibius GN=COL1A1 PE=1 SV=1	3380	649	257	43	23	58.5	Hippopotamus amphibius	0	0	730.351	1458.69	0.0023	648	664	0	56.01	GSAGPPGATGFPGAAGR	2 Oxidation (P)	0.00000400000400000.0
Collagen alpha-1(I) chain (Fragments) OS=Hippopotamus amphibius GN=COL1A1 PE=1 SV=1	3380	649	257	43	23	58.5	Hippopotamus amphibius	0	0	730.351	1458.69	0.0025	648	664	0	84.54	GSAGPPGATGFPGAAGR	2 Oxidation (P)	0.00000400000400000.0
Collagen alpha-1(I) chain (Fragments) OS=Hippopotamus amphibius GN=COL1A1 PE=1 SV=1	3380	649	257	43	23	58.5	Hippopotamus amphibius	0	0	487.236	1458.69	0.0025	648	664	0	2.37	GSAGPPGATGFPGAAGR	2 Oxidation (P)	0.00000400000400000.0
Collagen alpha-1(I) chain (Fragments) OS=Hippopotamus amphibius GN=COL1A1 PE=1 SV=1	3380	649	257	43	23	58.5	Hippopotamus amphibius	0	0	730.351	1458.69	0.0027	648	664	0	38.08	GSAGPPGATGFPGAAGR	2 Oxidation (P)	0.00000400000400000.0
Collagen alpha-1(I) chain (Fragments) OS=Hippopotamus amphibius GN=COL1A1 PE=1 SV=1	3380	649	257	43	23	58.5	Hippopotamus amphibius	0	0	730.351	1458.69	0.0029	648	664	0	61.28	GSAGPPGATGFPGAAGR	2 Oxidation (P)	0.00000400000400000.0
Collagen alpha-1(I) chain (Fragments) OS=Hippopotamus amphibius GN=COL1A1 PE=1 SV=1	3380	649	257	43	23	58.5	Hippopotamus amphibius	0	0	730.351	1458.69	0.0033	648	664	0	76	GSAGPPGATGFPGAAGR	2 Oxidation (P)	0.00000400000400000.0
Collagen alpha-1(I) chain (Fragments) OS=Hippopotamus amphibius GN=COL1A1 PE=1 SV=1	3380	649	257	43	23	58.5	Hippopotamus amphibius	0	0	730.352	1458.69	0.0035	648	664	0	35.14	GSAGPPGATGFPGAAGR	2 Oxidation (P)	0.00000400000400000.0
Collagen alpha-1(I) chain (Fragments) OS=Hippopotamus amphibius GN=COL1A1 PE=1 SV=1	3380	649	257	43	23	58.5	Hippopotamus amphibius	0	0	730.352	1458.69	0.0035	648	664	0	64.19	GSAGPPGATGFPGAAGR	2 Oxidation (P)	0.00000400000400000.0
Collagen alpha-1(I) chain (Fragments) OS=Hippopotamus amphibius GN=COL1A1 PE=1 SV=1	3380	649	257	43	23	58.5	Hippopotamus amphibius	0	0	730.353	1458.69	0.0055	648	664	0	46.28	GSAGPPGATGFPGAAGR	2 Oxidation (P)	0.00000400000400000.0
Collagen alpha-1(I) chain (Fragments) OS=Hippopotamus amphibius GN=COL1A1 PE=1 SV=1	3380	649	257	43	23	58.5	Hippopotamus amphibius	0	0	730.353	1458.69	0.0063	648	664	0	64.47	GSAGPPGATGFPGAAGR	2 Oxidation (P)	0.00000400000400000.0
Collagen alpha-1(I) chain (Fragments) OS=Hippopotamus amphibius GN=COL1A1 PE=1 SV=1	3380	649	257	43	23	58.5	Hippopotamus amphibius	0	0	738.35	1474.69	0.0055	648	664	0	19.95	GSAGPPGATGFPGAAGR	3 Oxidation (P)	0.00004400000400000.0
Collagen alpha-1(I) chain (Fragments) OS=Hippopotamus amphibius GN=COL1A1 PE=1 SV=1	3380	649	257	43	23	58.5	Hippopotamus amphibius	0	0	757.41	1512.81	0.0004	929	944	0	16.76	DGINGIPGPIGPPGPR
Collagen alpha-1(I) chain (Fragments) OS=Hippopotamus amphibius GN=COL1A1 PE=1 SV=1	3380	649	257	43	23	58.5	Hippopotamus amphibius	0	0	757.902	1513.79	-0.0002	929	944	0	8.56	DGINGIPGPIGPPGPR	Deamidated (NQ)	0.0001000000000000.0
Collagen alpha-1(I) chain (Fragments) OS=Hippopotamus amphibius GN=COL1A1 PE=1 SV=1	3380	649	257	43	23	58.5	Hippopotamus amphibius	0	0	757.902	1513.79	0	929	944	0	35.88	DGINGIPGPIGPPGPR	Deamidated (NQ)	0.0001000000000000.0
Collagen alpha-1(I) chain (Fragments) OS=Hippopotamus amphibius GN=COL1A1 PE=1 SV=1	3380	649	257	43	23	58.5	Hippopotamus amphibius	0	0	765.408	1528.8	0.0012	929	944	0	16.72	DGINGIPGPIGPPGPR	Oxidation (P)	0.0000004000000000.0
Collagen alpha-1(I) chain (Fragments) OS=Hippopotamus amphibius GN=COL1A1 PE=1 SV=1	3380	649	257	43	23	58.5	Hippopotamus amphibius	0	0	765.899	1529.78	-0.0012	929	944	0	15.54	DGINGIPGPIGPPGPR	Deamidated (NQ); Oxidation (P)	0.0001004000000000.0
Collagen alpha-1(I) chain (Fragments) OS=Hippopotamus amphibius GN=COL1A1 PE=1 SV=1	3380	649	257	43	23	58.5	Hippopotamus amphibius	0	0	765.9	1529.79	0.0026	929	944	0	30.38	DGINGIPGPIGPPGPR	Deamidated (NQ); Oxidation (P)	0.0001004000000000.0
Collagen alpha-1(I) chain (Fragments) OS=Hippopotamus amphibius GN=COL1A1 PE=1 SV=1	3380	649	257	43	23	58.5	Hippopotamus amphibius	0	0	765.901	1529.79	0.0032	929	944	0	23.12	DGINGIPGPIGPPGPR	Deamidated (NQ); Oxidation (P)	0.0001000000040000.0
Collagen alpha-1(I) chain (Fragments) OS=Hippopotamus amphibius GN=COL1A1 PE=1 SV=1	3380	649	257	43	23	58.5	Hippopotamus amphibius	0	0	773.405	1544.8	0.0017	929	944	0	45.1	DGINGIPGPIGPPGPR	2 Oxidation (P)	0.0000000000044000.0
Collagen alpha-1(I) chain (Fragments) OS=Hippopotamus amphibius GN=COL1A1 PE=1 SV=1	3380	649	257	43	23	58.5	Hippopotamus amphibius	0	0	773.405	1544.8	0.0017	929	944	0	24.53	DGINGIPGPIGPPGPR	2 Oxidation (P)	0.0000004000000040.0
Collagen alpha-1(I) chain (Fragments) OS=Hippopotamus amphibius GN=COL1A1 PE=1 SV=1	3380	649	257	43	23	58.5	Hippopotamus amphibius	0	0	773.896	1545.78	-0.0009	929	944	0	23.17	DGINGIPGPIGPPGPR	Deamidated (NQ); 2 Oxidation (P)	0.0001000000004040.0
Collagen alpha-1(I) chain (Fragments) OS=Hippopotamus amphibius GN=COL1A1 PE=1 SV=1	3380	649	257	43	23	58.5	Hippopotamus amphibius	0	0	773.896	1545.78	-0.0005	929	944	0	39.65	DGINGIPGPIGPPGPR	Deamidated (NQ); 2 Oxidation (P)	0.0001000000004040.0
Collagen alpha-1(I) chain (Fragments) OS=Hippopotamus amphibius GN=COL1A1 PE=1 SV=1	3380	649	257	43	23	58.5	Hippopotamus amphibius	0	0	773.898	1545.78	0.0017	929	944	0	30.41	DGINGIPGPIGPPGPR	Deamidated (NQ); 2 Oxidation (P)	0.0001004000000040.0
Collagen alpha-1(I) chain (Fragments) OS=Hippopotamus amphibius GN=COL1A1 PE=1 SV=1	3380	649	257	43	23	58.5	Hippopotamus amphibius	0	0	773.898	1545.78	0.0019	929	944	0	36.01	DGINGIPGPIGPPGPR	Deamidated (NQ); 2 Oxidation (P)	0.0001000000004040.0
Collagen alpha-1(I) chain (Fragments) OS=Hippopotamus amphibius GN=COL1A1 PE=1 SV=1	3380	649	257	43	23	58.5	Hippopotamus amphibius	0	0	516.268	1545.78	0.0019	929	944	0	25.73	DGINGIPGPIGPPGPR	Deamidated (NQ); 2 Oxidation (P)	0.0001000000040040.0
Collagen alpha-1(I) chain (Fragments) OS=Hippopotamus amphibius GN=COL1A1 PE=1 SV=1	3380	649	257	43	23	58.5	Hippopotamus amphibius	0	0	773.898	1545.78	0.0029	929	944	0	58.65	DGINGIPGPIGPPGPR	Deamidated (NQ); 2 Oxidation (P)	0.0001000000004040.0
Collagen alpha-1(I) chain (Fragments) OS=Hippopotamus amphibius GN=COL1A1 PE=1 SV=1	3380	649	257	43	23	58.5	Hippopotamus amphibius	0	1	518.585	1552.73	-0.0029	628	644	0	4.2	GTGPPGPIGNVGAPGPK	Deamidated (NQ); Oxidation (K); 4 Oxidation (P)	0.00044000010004042.0
Collagen alpha-1(I) chain (Fragments) OS=Hippopotamus amphibius GN=COL1A1 PE=1 SV=1	3380	649	257	43	23	58.5	Hippopotamus amphibius	0	0	521.27	1560.79	-0.0012	929	944	0	53.16	DGINGIPGPIGPPGPR	3 Oxidation (P)	0.0000004000044000.0
Collagen alpha-1(I) chain (Fragments) OS=Hippopotamus amphibius GN=COL1A1 PE=1 SV=1	3380	649	257	43	23	58.5	Hippopotamus amphibius	0	0	781.402	1560.79	0.0004	929	944	0	46.07	DGINGIPGPIGPPGPR	3 Oxidation (P)	0.0000004000044000.0
Collagen alpha-1(I) chain (Fragments) OS=Hippopotamus amphibius GN=COL1A1 PE=1 SV=1	3380	649	257	43	23	58.5	Hippopotamus amphibius	0	0	781.403	1560.79	0.0014	929	944	0	21.9	DGINGIPGPIGPPGPR	3 Oxidation (P)	0.0000004000040040.0
Collagen alpha-1(I) chain (Fragments) OS=Hippopotamus amphibius GN=COL1A1 PE=1 SV=1	3380	649	257	43	23	58.5	Hippopotamus amphibius	0	0	781.403	1560.79	0.0014	929	944	0	22.74	DGINGIPGPIGPPGPR	3 Oxidation (P)	0.0000004000040040.0
Collagen alpha-1(I) chain (Fragments) OS=Hippopotamus amphibius GN=COL1A1 PE=1 SV=1	3380	649	257	43	23	58.5	Hippopotamus amphibius	0	0	781.403	1560.79	0.002	929	944	0	32.08	DGINGIPGPIGPPGPR	3 Oxidation (P)	0.0000004000040040.0
Collagen alpha-1(I) chain (Fragments) OS=Hippopotamus amphibius GN=COL1A1 PE=1 SV=1	3380	649	257	43	23	58.5	Hippopotamus amphibius	0	0	781.403	1560.79	0.0024	929	944	0	21.21	DGINGIPGPIGPPGPR	3 Oxidation (P)	0.0000000040044000.0
Collagen alpha-1(I) chain (Fragments) OS=Hippopotamus amphibius GN=COL1A1 PE=1 SV=1	3380	649	257	43	23	58.5	Hippopotamus amphibius	0	0	781.404	1560.79	0.0034	929	944	0	40.3	DGINGIPGPIGPPGPR	3 Oxidation (P)	0.0000004000004040.0
Collagen alpha-1(I) chain (Fragments) OS=Hippopotamus amphibius GN=COL1A1 PE=1 SV=1	3380	649	257	43	23	58.5	Hippopotamus amphibius	0	0	781.893	1561.77	-0.003	929	944	0	42.01	DGINGIPGPIGPPGPR	Deamidated (NQ); 3 Oxidation (P)	0.0001004000040040.0
Collagen alpha-1(I) chain (Fragments) OS=Hippopotamus amphibius GN=COL1A1 PE=1 SV=1	3380	649	257	43	23	58.5	Hippopotamus amphibius	0	0	521.598	1561.77	-0.0021	929	944	0	70.1	DGINGIPGPIGPPGPR	Deamidated (NQ); 3 Oxidation (P)	0.0001004000040040.0
Collagen alpha-1(I) chain (Fragments) OS=Hippopotamus amphibius GN=COL1A1 PE=1 SV=1	3380	649	257	43	23	58.5	Hippopotamus amphibius	0	0	781.893	1561.77	-0.002	929	944	0	52.47	DGINGIPGPIGPPGPR	Deamidated (NQ); 3 Oxidation (P)	0.0001004000044000.0
Collagen alpha-1(I) chain (Fragments) OS=Hippopotamus amphibius GN=COL1A1 PE=1 SV=1	3380	649	257	43	23	58.5	Hippopotamus amphibius	0	0	781.893	1561.77	-0.0018	929	944	0	56.2	DGINGIPGPIGPPGPR	Deamidated (NQ); 3 Oxidation (P)	0.0001004000044000.0
Collagen alpha-1(I) chain (Fragments) OS=Hippopotamus amphibius GN=COL1A1 PE=1 SV=1	3380	649	257	43	23	58.5	Hippopotamus amphibius	0	0	781.893	1561.77	-0.0018	929	944	0	35	DGINGIPGPIGPPGPR	Deamidated (NQ); 3 Oxidation (P)	0.0001000040044000.0
Collagen alpha-1(I) chain (Fragments) OS=Hippopotamus amphibius GN=COL1A1 PE=1 SV=1	3380	649	257	43	23	58.5	Hippopotamus amphibius	0	0	781.894	1561.77	-0.0012	929	944	0	32.95	DGINGIPGPIGPPGPR	Deamidated (NQ); 3 Oxidation (P)	0.0001004000040040.0
Collagen alpha-1(I) chain (Fragments) OS=Hippopotamus amphibius GN=COL1A1 PE=1 SV=1	3380	649	257	43	23	58.5	Hippopotamus amphibius	0	0	521.598	1561.77	-0.0012	929	944	0	50.54	DGINGIPGPIGPPGPR	Deamidated (NQ); 3 Oxidation (P)	0.0001000040040040.0
Collagen alpha-1(I) chain (Fragments) OS=Hippopotamus amphibius GN=COL1A1 PE=1 SV=1	3380	649	257	43	23	58.5	Hippopotamus amphibius	0	0	781.894	1561.77	-0.0004	929	944	0	43.51	DGINGIPGPIGPPGPR	Deamidated (NQ); 3 Oxidation (P)	0.0001004000044000.0
Collagen alpha-1(I) chain (Fragments) OS=Hippopotamus amphibius GN=COL1A1 PE=1 SV=1	3380	649	257	43	23	58.5	Hippopotamus amphibius	0	0	781.894	1561.77	0	929	944	0	12.02	DGINGIPGPIGPPGPR	Deamidated (NQ); 3 Oxidation (P)	0.0001004000044000.0
Collagen alpha-1(I) chain (Fragments) OS=Hippopotamus amphibius GN=COL1A1 PE=1 SV=1	3380	649	257	43	23	58.5	Hippopotamus amphibius	0	0	521.599	1561.77	0.0003	929	944	0	53.39	DGINGIPGPIGPPGPR	Deamidated (NQ); 3 Oxidation (P)	0.0001004000044000.0
Collagen alpha-1(I) chain (Fragments) OS=Hippopotamus amphibius GN=COL1A1 PE=1 SV=1	3380	649	257	43	23	58.5	Hippopotamus amphibius	0	0	781.895	1561.78	0.0014	929	944	0	50.26	DGINGIPGPIGPPGPR	Deamidated (NQ); 3 Oxidation (P)	0.0001004000040040.0
Collagen alpha-1(I) chain (Fragments) OS=Hippopotamus amphibius GN=COL1A1 PE=1 SV=1	3380	649	257	43	23	58.5	Hippopotamus amphibius	0	0	781.895	1561.78	0.0018	929	944	0	45.64	DGINGIPGPIGPPGPR	Deamidated (NQ); 3 Oxidation (P)	0.0001004000044000.0
Collagen alpha-1(I) chain (Fragments) OS=Hippopotamus amphibius GN=COL1A1 PE=1 SV=1	3380	649	257	43	23	58.5	Hippopotamus amphibius	0	0	781.895	1561.78	0.0026	929	944	0	41.46	DGINGIPGPIGPPGPR	Deamidated (NQ); 3 Oxidation (P)	0.0001000040044000.0
Collagen alpha-1(I) chain (Fragments) OS=Hippopotamus amphibius GN=COL1A1 PE=1 SV=1	3380	649	257	43	23	58.5	Hippopotamus amphibius	0	0	781.896	1561.78	0.0038	929	944	0	70.79	DGINGIPGPIGPPGPR	Deamidated (NQ); 3 Oxidation (P)	0.0001004000044000.0
Collagen alpha-1(I) chain (Fragments) OS=Hippopotamus amphibius GN=COL1A1 PE=1 SV=1	3380	649	257	43	23	58.5	Hippopotamus amphibius	0	0	781.896	1561.78	0.0048	929	944	0	29.54	DGINGIPGPIGPPGPR	Deamidated (NQ); 3 Oxidation (P)	0.0001004000044000.0
Collagen alpha-1(I) chain (Fragments) OS=Hippopotamus amphibius GN=COL1A1 PE=1 SV=1	3380	649	257	43	23	58.5	Hippopotamus amphibius	0	0	781.897	1561.78	0.0064	929	944	0	14.36	DGINGIPGPIGPPGPR	Deamidated (NQ); 3 Oxidation (P)	0.0001000040040040.0
Collagen alpha-1(I) chain (Fragments) OS=Hippopotamus amphibius GN=COL1A1 PE=1 SV=1	3380	649	257	43	23	58.5	Hippopotamus amphibius	0	0	789.4	1576.79	0.0017	929	944	0	15.88	DGINGIPGPIGPPGPR	4 Oxidation (P)	0.0000004000044040.0
Collagen alpha-1(I) chain (Fragments) OS=Hippopotamus amphibius GN=COL1A1 PE=1 SV=1	3380	649	257	43	23	58.5	Hippopotamus amphibius	0	0	789.893	1577.77	0.0037	929	944	0	17.74	DGINGIPGPIGPPGPR	Deamidated (NQ); 4 Oxidation (P)	0.0001000040044040.0
Collagen alpha-1(I) chain (Fragments) OS=Hippopotamus amphibius GN=COL1A1 PE=1 SV=1	3380	649	257	43	23	58.5	Hippopotamus amphibius	0	0	789.895	1577.78	0.0065	929	944	0	10.35	DGINGIPGPIGPPGPR	Deamidated (NQ); 4 Oxidation (P)	0.0001000040044040.0
Collagen alpha-1(I) chain (Fragments) OS=Hippopotamus amphibius GN=COL1A1 PE=1 SV=1	3380	649	257	43	23	58.5	Hippopotamus amphibius	0	0	795.91	1589.81	0.0003	556	573	0	58.26	GITGPIGPPGPAGAPGDK	2 Oxidation (P)	0.000000004000004000.0
Collagen alpha-1(I) chain (Fragments) OS=Hippopotamus amphibius GN=COL1A1 PE=1 SV=1	3380	649	257	43	23	58.5	Hippopotamus amphibius	0	0	814.376	1626.74	0.0026	45	60	2	37.38	NGDDGEAGKPGRPGER	Oxidation (P)	0.0000000000004000.0
Collagen alpha-1(I) chain (Fragments) OS=Hippopotamus amphibius GN=COL1A1 PE=1 SV=1	3380	649	257	43	23	58.5	Hippopotamus amphibius	0	0	822.373	1642.73	0.0025	45	60	2	27.41	NGDDGEAGKPGRPGER	2 Oxidation (P)	0.0000000004004000.0
Collagen alpha-1(I) chain (Fragments) OS=Hippopotamus amphibius GN=COL1A1 PE=1 SV=1	3380	649	257	43	23	58.5	Hippopotamus amphibius	0	0	834.919	1667.82	0.0011	526	543	2	8.58	GAAGIPGPKGDRGDAGPK	Oxidation (K); 2 Oxidation (P)	0.000004042000000000.0
Collagen alpha-1(I) chain (Fragments) OS=Hippopotamus amphibius GN=COL1A1 PE=1 SV=1	3380	649	257	43	23	58.5	Hippopotamus amphibius	0	1	860.425	1718.84	0.0018	262	279	1	15.5	GARGEPGPAGIPGPPGER	3 Oxidation (P)	0.000000040000044000.0
Collagen alpha-1(I) chain (Fragments) OS=Hippopotamus amphibius GN=COL1A1 PE=1 SV=1	3380	649	257	43	23	58.5	Hippopotamus amphibius	0	0	589.291	1764.85	-0.0032	472	489	1	8	GFPGERGVQGPPGPAGPR	Deamidated (NQ); 2 Oxidation (P)	0.000000001004040000.0
Collagen alpha-1(I) chain (Fragments) OS=Hippopotamus amphibius GN=COL1A1 PE=1 SV=1	3380	649	257	43	23	58.5	Hippopotamus amphibius	0	0	883.433	1764.85	-0.0021	472	489	1	12.12	GFPGERGVQGPPGPAGPR	Deamidated (NQ); 2 Oxidation (P)	0.000000001004000040.0
Collagen alpha-1(I) chain (Fragments) OS=Hippopotamus amphibius GN=COL1A1 PE=1 SV=1	3380	649	257	43	23	58.5	Hippopotamus amphibius	0	0	589.292	1764.85	-0.0014	472	489	1	42.46	GFPGERGVQGPPGPAGPR	Deamidated (NQ); 2 Oxidation (P)	0.000000001004000040.0
Collagen alpha-1(I) chain (Fragments) OS=Hippopotamus amphibius GN=COL1A1 PE=1 SV=1	3380	649	257	43	23	58.5	Hippopotamus amphibius	0	0	892.943	1783.87	0.0031	771	790	0	52.24	GPPGPMGPPGIAGPPGESGR
Collagen alpha-1(I) chain (Fragments) OS=Hippopotamus amphibius GN=COL1A1 PE=1 SV=1	3380	649	257	43	23	58.5	Hippopotamus amphibius	0	0	900.938	1799.86	-0.0016	771	790	0	36.28	GPPGPMGPPGIAGPPGESGR	Oxidation (P)	0.00000000400000000000.0
Collagen alpha-1(I) chain (Fragments) OS=Hippopotamus amphibius GN=COL1A1 PE=1 SV=1	3380	649	257	43	23	58.5	Hippopotamus amphibius	0	0	900.939	1799.86	0.002	771	790	0	72.97	GPPGPMGPPGIAGPPGESGR	Oxidation (P)	0.00400000000000000000.0
Collagen alpha-1(I) chain (Fragments) OS=Hippopotamus amphibius GN=COL1A1 PE=1 SV=1	3380	649	257	43	23	58.5	Hippopotamus amphibius	0	0	600.962	1799.86	0.0023	771	790	0	33.47	GPPGPMGPPGIAGPPGESGR	Oxidation (M)	0.00000300000000000000.0
Collagen alpha-1(I) chain (Fragments) OS=Hippopotamus amphibius GN=COL1A1 PE=1 SV=1	3380	649	257	43	23	58.5	Hippopotamus amphibius	0	0	600.962	1799.86	0.0023	771	790	0	18.58	GPPGPMGPPGIAGPPGESGR	Oxidation (P)	0.00004000000000000000.0
Collagen alpha-1(I) chain (Fragments) OS=Hippopotamus amphibius GN=COL1A1 PE=1 SV=1	3380	649	257	43	23	58.5	Hippopotamus amphibius	0	0	900.94	1799.87	0.0028	771	790	0	60.52	GPPGPMGPPGIAGPPGESGR	Oxidation (P)	0.00400000000000000000.0
Collagen alpha-1(I) chain (Fragments) OS=Hippopotamus amphibius GN=COL1A1 PE=1 SV=1	3380	649	257	43	23	58.5	Hippopotamus amphibius	0	0	900.941	1799.87	0.0044	771	790	0	39.04	GPPGPMGPPGIAGPPGESGR	Oxidation (M)	0.00000300000000000000.0
Collagen alpha-1(I) chain (Fragments) OS=Hippopotamus amphibius GN=COL1A1 PE=1 SV=1	3380	649	257	43	23	58.5	Hippopotamus amphibius	0	0	900.941	1799.87	0.0044	771	790	0	16.48	GPPGPMGPPGIAGPPGESGR	Oxidation (P)	0.00400000000000000000.0
Collagen alpha-1(I) chain (Fragments) OS=Hippopotamus amphibius GN=COL1A1 PE=1 SV=1	3380	649	257	43	23	58.5	Hippopotamus amphibius	0	1	602.317	1803.93	0.0067	628	647	1	3.94	GTGPPGPIGNVGAPGPKGAR	3 Oxidation (P)	0.00004040000004000000.0
Collagen alpha-1(I) chain (Fragments) OS=Hippopotamus amphibius GN=COL1A1 PE=1 SV=1	3380	649	257	43	23	58.5	Hippopotamus amphibius	0	0	606.292	1815.85	-0.0026	771	790	0	14.01	GPPGPMGPPGIAGPPGESGR	2 Oxidation (P)	0.00404000000000000000.0
Collagen alpha-1(I) chain (Fragments) OS=Hippopotamus amphibius GN=COL1A1 PE=1 SV=1	3380	649	257	43	23	58.5	Hippopotamus amphibius	0	0	606.292	1815.86	-0.002	771	790	0	9.44	GPPGPMGPPGIAGPPGESGR	Oxidation (M); Oxidation (P)	0.00004300000000000000.0
Collagen alpha-1(I) chain (Fragments) OS=Hippopotamus amphibius GN=COL1A1 PE=1 SV=1	3380	649	257	43	23	58.5	Hippopotamus amphibius	0	0	606.293	1815.86	-0.0014	771	790	0	35.5	GPPGPMGPPGIAGPPGESGR	Oxidation (M); Oxidation (P)	0.00000300400000000000.0
Collagen alpha-1(I) chain (Fragments) OS=Hippopotamus amphibius GN=COL1A1 PE=1 SV=1	3380	649	257	43	23	58.5	Hippopotamus amphibius	0	0	606.293	1815.86	-0.0008	771	790	0	24.7	GPPGPMGPPGIAGPPGESGR	Oxidation (M); Oxidation (P)	0.00000300400000000000.0
Collagen alpha-1(I) chain (Fragments) OS=Hippopotamus amphibius GN=COL1A1 PE=1 SV=1	3380	649	257	43	23	58.5	Hippopotamus amphibius	0	0	908.937	1815.86	0.0012	771	790	0	29.7	GPPGPMGPPGIAGPPGESGR	Oxidation (M); Oxidation (P)	0.00000300400000000000.0
Collagen alpha-1(I) chain (Fragments) OS=Hippopotamus amphibius GN=COL1A1 PE=1 SV=1	3380	649	257	43	23	58.5	Hippopotamus amphibius	0	0	908.937	1815.86	0.0014	771	790	0	33.4	GPPGPMGPPGIAGPPGESGR	Oxidation (M); Oxidation (P)	0.00400300000000000000.0
Collagen alpha-1(I) chain (Fragments) OS=Hippopotamus amphibius GN=COL1A1 PE=1 SV=1	3380	649	257	43	23	58.5	Hippopotamus amphibius	0	0	606.294	1815.86	0.0016	771	790	0	25	GPPGPMGPPGIAGPPGESGR	Oxidation (M); Oxidation (P)	0.00000300400000000000.0
Collagen alpha-1(I) chain (Fragments) OS=Hippopotamus amphibius GN=COL1A1 PE=1 SV=1	3380	649	257	43	23	58.5	Hippopotamus amphibius	0	0	606.294	1815.86	0.0022	771	790	0	41.47	GPPGPMGPPGIAGPPGESGR	Oxidation (M); Oxidation (P)	0.04000300000000000000.0
Collagen alpha-1(I) chain (Fragments) OS=Hippopotamus amphibius GN=COL1A1 PE=1 SV=1	3380	649	257	43	23	58.5	Hippopotamus amphibius	0	0	908.937	1815.86	0.0022	771	790	0	23.74	GPPGPMGPPGIAGPPGESGR	Oxidation (M); Oxidation (P)	0.00400300000000000000.0
Collagen alpha-1(I) chain (Fragments) OS=Hippopotamus amphibius GN=COL1A1 PE=1 SV=1	3380	649	257	43	23	58.5	Hippopotamus amphibius	0	0	908.938	1815.86	0.0032	771	790	0	39.65	GPPGPMGPPGIAGPPGESGR	2 Oxidation (P)	0.00004004000000000000.0
Collagen alpha-1(I) chain (Fragments) OS=Hippopotamus amphibius GN=COL1A1 PE=1 SV=1	3380	649	257	43	23	58.5	Hippopotamus amphibius	0	0	908.938	1815.86	0.004	771	790	0	91.61	GPPGPMGPPGIAGPPGESGR	Oxidation (M); Oxidation (P)	0.00400300000000000000.0
Collagen alpha-1(I) chain (Fragments) OS=Hippopotamus amphibius GN=COL1A1 PE=1 SV=1	3380	649	257	43	23	58.5	Hippopotamus amphibius	0	0	908.938	1815.86	0.004	771	790	0	19.96	GPPGPMGPPGIAGPPGESGR	Oxidation (M); Oxidation (P)	0.00004300000000000000.0
Collagen alpha-1(I) chain (Fragments) OS=Hippopotamus amphibius GN=COL1A1 PE=1 SV=1	3380	649	257	43	23	58.5	Hippopotamus amphibius	0	0	908.938	1815.86	0.0046	771	790	0	55.94	GPPGPMGPPGIAGPPGESGR	Oxidation (M); Oxidation (P)	0.00000304000000000000.0
Collagen alpha-1(I) chain (Fragments) OS=Hippopotamus amphibius GN=COL1A1 PE=1 SV=1	3380	649	257	43	23	58.5	Hippopotamus amphibius	0	0	916.933	1831.85	-0.0019	771	790	0	38.42	GPPGPMGPPGIAGPPGESGR	Oxidation (M); 2 Oxidation (P)	0.00404300000000000000.0
Collagen alpha-1(I) chain (Fragments) OS=Hippopotamus amphibius GN=COL1A1 PE=1 SV=1	3380	649	257	43	23	58.5	Hippopotamus amphibius	0	0	611.625	1831.85	0.0002	771	790	0	21.13	GPPGPMGPPGIAGPPGESGR	Oxidation (M); 2 Oxidation (P)	0.00004304000000000000.0
Collagen alpha-1(I) chain (Fragments) OS=Hippopotamus amphibius GN=COL1A1 PE=1 SV=1	3380	649	257	43	23	58.5	Hippopotamus amphibius	0	0	611.625	1831.85	0.002	771	790	0	49.73	GPPGPMGPPGIAGPPGESGR	3 Oxidation (P)	0.00404004000000000000.0
Collagen alpha-1(I) chain (Fragments) OS=Hippopotamus amphibius GN=COL1A1 PE=1 SV=1	3380	649	257	43	23	58.5	Hippopotamus amphibius	0	0	916.935	1831.85	0.0023	771	790	0	39.27	GPPGPMGPPGIAGPPGESGR	3 Oxidation (P)	0.00404004000000000000.0
Collagen alpha-1(I) chain (Fragments) OS=Hippopotamus amphibius GN=COL1A1 PE=1 SV=1	3380	649	257	43	23	58.5	Hippopotamus amphibius	0	0	611.626	1831.86	0.0026	771	790	0	20.68	GPPGPMGPPGIAGPPGESGR	Oxidation (M); 2 Oxidation (P)	0.00404300000000000000.0
Collagen alpha-1(I) chain (Fragments) OS=Hippopotamus amphibius GN=COL1A1 PE=1 SV=1	3380	649	257	43	23	58.5	Hippopotamus amphibius	0	0	916.935	1831.86	0.0029	771	790	0	55.38	GPPGPMGPPGIAGPPGESGR	Oxidation (M); 2 Oxidation (P)	0.00004304000000000000.0
Collagen alpha-1(I) chain (Fragments) OS=Hippopotamus amphibius GN=COL1A1 PE=1 SV=1	3380	649	257	43	23	58.5	Hippopotamus amphibius	0	0	611.626	1831.86	0.0029	771	790	0	40.97	GPPGPMGPPGIAGPPGESGR	3 Oxidation (P)	0.00404004000000000000.0
Collagen alpha-1(I) chain (Fragments) OS=Hippopotamus amphibius GN=COL1A1 PE=1 SV=1	3380	649	257	43	23	58.5	Hippopotamus amphibius	0	0	916.935	1831.86	0.0039	771	790	0	10.76	GPPGPMGPPGIAGPPGESGR	3 Oxidation (P)	0.00404004000000000000.0
Collagen alpha-1(I) chain (Fragments) OS=Hippopotamus amphibius GN=COL1A1 PE=1 SV=1	3380	649	257	43	23	58.5	Hippopotamus amphibius	0	0	614.312	1839.91	0.002	665	685	0	1.41	VGPPGPSGNAGPPGPPGPVGK	3 Oxidation (P)	0.000000000000004404000.0
Collagen alpha-1(I) chain (Fragments) OS=Hippopotamus amphibius GN=COL1A1 PE=1 SV=1	3380	649	257	43	23	58.5	Hippopotamus amphibius	0	0	924.931	1847.85	-0.0008	771	790	0	24.23	GPPGPMGPPGIAGPPGESGR	Oxidation (M); 3 Oxidation (P)	0.00404304000000000000.0
Collagen alpha-1(I) chain (Fragments) OS=Hippopotamus amphibius GN=COL1A1 PE=1 SV=1	3380	649	257	43	23	58.5	Hippopotamus amphibius	0	0	619.969	1856.88	-0.0062	665	685	0	1.12	VGPPGPSGNAGPPGPPGPVGK	Deamidated (NQ); Oxidation (K); 3 Oxidation (P)	0.004000001000000404002.0
Collagen alpha-1(I) chain (Fragments) OS=Hippopotamus amphibius GN=COL1A1 PE=1 SV=1	3380	649	257	43	23	58.5	Hippopotamus amphibius	0	0	929.45	1856.88	-0.0059	665	685	0	4.55	VGPPGPSGNAGPPGPPGPVGK	Deamidated (NQ); Oxidation (K); 3 Oxidation (P)	0.004000001000000404002.0
Collagen alpha-1(I) chain (Fragments) OS=Hippopotamus amphibius GN=COL1A1 PE=1 SV=1	3380	649	257	43	23	58.5	Hippopotamus amphibius	0	0	929.45	1856.89	-0.0051	665	685	0	8	VGPPGPSGNAGPPGPPGPVGK	Deamidated (NQ); 4 Oxidation (P)	0.004000001000004404000.0
Collagen alpha-1(I) chain (Fragments) OS=Hippopotamus amphibius GN=COL1A1 PE=1 SV=1	3380	649	257	43	23	58.5	Hippopotamus amphibius	0	0	619.97	1856.89	-0.0038	665	685	0	5.36	VGPPGPSGNAGPPGPPGPVGK	Deamidated (NQ); Oxidation (K); 3 Oxidation (P)	0.004000001000000404002.0
Collagen alpha-1(I) chain (Fragments) OS=Hippopotamus amphibius GN=COL1A1 PE=1 SV=1	3380	649	257	43	23	58.5	Hippopotamus amphibius	0	0	625.301	1872.88	-0.0057	665	685	0	4.84	VGPPGPSGNAGPPGPPGPVGK	Deamidated (NQ); Oxidation (K); 4 Oxidation (P)	0.004400001000000404002.0
Collagen alpha-1(I) chain (Fragments) OS=Hippopotamus amphibius GN=COL1A1 PE=1 SV=1	3380	649	257	43	23	58.5	Hippopotamus amphibius	0	0	625.301	1872.88	-0.0049	665	685	0	9.39	VGPPGPSGNAGPPGPPGPVGK	Deamidated (NQ); 5 Oxidation (P)	0.004000001000404404000.0
Collagen alpha-1(I) chain (Fragments) OS=Hippopotamus amphibius GN=COL1A1 PE=1 SV=1	3380	649	257	43	23	58.5	Hippopotamus amphibius	0	0	630.632	1888.88	-0.0053	665	685	0	11.94	VGPPGPSGNAGPPGPPGPVGK	Deamidated (NQ); Oxidation (K); 5 Oxidation (P)	0.004404001000000404002.0
Collagen alpha-1(I) chain (Fragments) OS=Hippopotamus amphibius GN=COL1A1 PE=1 SV=1	3380	649	257	43	23	58.5	Hippopotamus amphibius	0	1	649.648	1945.92	-0.0036	265	285	1	3.86	GEPGPAGIPGPPGERGGPGSR	3 Oxidation (P)	0.000040004040000000000.0
Collagen alpha-1(I) chain (Fragments) OS=Hippopotamus amphibius GN=COL1A1 PE=1 SV=1	3380	649	257	43	23	58.5	Hippopotamus amphibius	0	0	675.669	2023.98	0.0018	345	366	1	9.01	TGPPGPAGQDGRPGPPGPPGAR	2 Oxidation (P)	0.0040000000000000004000.0
Collagen alpha-1(I) chain (Fragments) OS=Hippopotamus amphibius GN=COL1A1 PE=1 SV=1	3380	649	257	43	23	58.5	Hippopotamus amphibius	0	0	681	2039.98	0.0002	345	366	1	7.38	TGPPGPAGQDGRPGPPGPPGAR	3 Oxidation (P)	0.0040000000000000044000.0
Collagen alpha-1(I) chain (Fragments) OS=Hippopotamus amphibius GN=COL1A1 PE=1 SV=1	3380	649	257	43	23	58.5	Hippopotamus amphibius	0	0	681	2039.98	0.0002	345	366	1	13.64	TGPPGPAGQDGRPGPPGPPGAR	3 Oxidation (P)	0.0040000000000000044000.0
Collagen alpha-1(I) chain (Fragments) OS=Hippopotamus amphibius GN=COL1A1 PE=1 SV=1	3380	649	257	43	23	58.5	Hippopotamus amphibius	0	0	681	2039.98	0.0005	345	366	1	28.54	TGPPGPAGQDGRPGPPGPPGAR	3 Oxidation (P)	0.0040000000000000044000.0
Collagen alpha-1(I) chain (Fragments) OS=Hippopotamus amphibius GN=COL1A1 PE=1 SV=1	3380	649	257	43	23	58.5	Hippopotamus amphibius	0	0	681	2039.98	0.0008	345	366	1	19.34	TGPPGPAGQDGRPGPPGPPGAR	3 Oxidation (P)	0.0040000000000000044000.0
Collagen alpha-1(I) chain (Fragments) OS=Hippopotamus amphibius GN=COL1A1 PE=1 SV=1	3380	649	257	43	23	58.5	Hippopotamus amphibius	0	0	681	2039.98	0.0011	345	366	1	13.32	TGPPGPAGQDGRPGPPGPPGAR	3 Oxidation (P)	0.0040000000000000044000.0
Collagen alpha-1(I) chain (Fragments) OS=Hippopotamus amphibius GN=COL1A1 PE=1 SV=1	3380	649	257	43	23	58.5	Hippopotamus amphibius	0	0	681	2039.98	0.0014	345	366	1	10.47	TGPPGPAGQDGRPGPPGPPGAR	3 Oxidation (P)	0.0040000000000000044000.0
Collagen alpha-1(I) chain (Fragments) OS=Hippopotamus amphibius GN=COL1A1 PE=1 SV=1	3380	649	257	43	23	58.5	Hippopotamus amphibius	0	0	681	2039.98	0.0017	345	366	1	13.65	TGPPGPAGQDGRPGPPGPPGAR	3 Oxidation (P)	0.0040000000000000044000.0
Collagen alpha-1(I) chain (Fragments) OS=Hippopotamus amphibius GN=COL1A1 PE=1 SV=1	3380	649	257	43	23	58.5	Hippopotamus amphibius	0	0	681	2039.98	0.002	345	366	1	5.56	TGPPGPAGQDGRPGPPGPPGAR	3 Oxidation (P)	0.0040000000000000044000.0
Collagen alpha-1(I) chain (Fragments) OS=Hippopotamus amphibius GN=COL1A1 PE=1 SV=1	3380	649	257	43	23	58.5	Hippopotamus amphibius	0	0	1021	2039.98	0.0021	345	366	1	8.53	TGPPGPAGQDGRPGPPGPPGAR	3 Oxidation (P)	0.0040000000000000044000.0
Collagen alpha-1(I) chain (Fragments) OS=Hippopotamus amphibius GN=COL1A1 PE=1 SV=1	3380	649	257	43	23	58.5	Hippopotamus amphibius	0	0	1021	2039.98	0.0021	345	366	1	23.31	TGPPGPAGQDGRPGPPGPPGAR	3 Oxidation (P)	0.0040000000000000044000.0
Collagen alpha-1(I) chain (Fragments) OS=Hippopotamus amphibius GN=COL1A1 PE=1 SV=1	3380	649	257	43	23	58.5	Hippopotamus amphibius	0	0	681.001	2039.98	0.0038	345	366	1	45.88	TGPPGPAGQDGRPGPPGPPGAR	3 Oxidation (P)	0.0040000000000000044000.0
Collagen alpha-1(I) chain (Fragments) OS=Hippopotamus amphibius GN=COL1A1 PE=1 SV=1	3380	649	257	43	23	58.5	Hippopotamus amphibius	0	0	1021	2039.98	0.0041	345	366	1	17.3	TGPPGPAGQDGRPGPPGPPGAR	3 Oxidation (P)	0.0040000000000000044000.0
Collagen alpha-1(I) chain (Fragments) OS=Hippopotamus amphibius GN=COL1A1 PE=1 SV=1	3380	649	257	43	23	58.5	Hippopotamus amphibius	0	0	1021	2039.98	0.0041	345	366	1	5.61	TGPPGPAGQDGRPGPPGPPGAR	3 Oxidation (P)	0.0040000000000000044000.0
Collagen alpha-1(I) chain (Fragments) OS=Hippopotamus amphibius GN=COL1A1 PE=1 SV=1	3380	649	257	43	23	58.5	Hippopotamus amphibius	0	0	1021	2039.98	0.0041	345	366	1	6.43	TGPPGPAGQDGRPGPPGPPGAR	3 Oxidation (P)	0.0040000000000000044000.0
Collagen alpha-1(I) chain (Fragments) OS=Hippopotamus amphibius GN=COL1A1 PE=1 SV=1	3380	649	257	43	23	58.5	Hippopotamus amphibius	0	0	681.001	2039.98	0.0047	345	366	1	55.98	TGPPGPAGQDGRPGPPGPPGAR	3 Oxidation (P)	0.0040000000000000044000.0
Collagen alpha-1(I) chain (Fragments) OS=Hippopotamus amphibius GN=COL1A1 PE=1 SV=1	3380	649	257	43	23	58.5	Hippopotamus amphibius	0	0	681.001	2039.98	0.0053	345	366	1	8.67	TGPPGPAGQDGRPGPPGPPGAR	3 Oxidation (P)	0.0040000000000000044000.0
Collagen alpha-1(I) chain (Fragments) OS=Hippopotamus amphibius GN=COL1A1 PE=1 SV=1	3380	649	257	43	23	58.5	Hippopotamus amphibius	0	0	681.33	2040.97	0.0071	345	366	1	14.15	TGPPGPAGQDGRPGPPGPPGAR	Deamidated (NQ); 3 Oxidation (P)	0.0040000010000000044000.0
Collagen alpha-1(I) chain (Fragments) OS=Hippopotamus amphibius GN=COL1A1 PE=1 SV=1	3380	649	257	43	23	58.5	Hippopotamus amphibius	0	0	686.329	2055.97	-0.0062	345	366	1	15.97	TGPPGPAGQDGRPGPPGPPGAR	4 Oxidation (P)	0.0040000000000004044000.0
Collagen alpha-1(I) chain (Fragments) OS=Hippopotamus amphibius GN=COL1A1 PE=1 SV=1	3380	649	257	43	23	58.5	Hippopotamus amphibius	0	0	686.329	2055.97	-0.0062	345	366	1	7.19	TGPPGPAGQDGRPGPPGPPGAR	4 Oxidation (P)	0.0000040000004044000000.0
Collagen alpha-1(I) chain (Fragments) OS=Hippopotamus amphibius GN=COL1A1 PE=1 SV=1	3380	649	257	43	23	58.5	Hippopotamus amphibius	0	0	686.33	2055.97	-0.0056	345	366	1	9.97	TGPPGPAGQDGRPGPPGPPGAR	4 Oxidation (P)	0.0040000000000004044000.0
Collagen alpha-1(I) chain (Fragments) OS=Hippopotamus amphibius GN=COL1A1 PE=1 SV=1	3380	649	257	43	23	58.5	Hippopotamus amphibius	0	0	686.33	2055.97	-0.0035	345	366	1	5.01	TGPPGPAGQDGRPGPPGPPGAR	4 Oxidation (P)	0.0000040000004044000000.0
Collagen alpha-1(I) chain (Fragments) OS=Hippopotamus amphibius GN=COL1A1 PE=1 SV=1	3380	649	257	43	23	58.5	Hippopotamus amphibius	0	0	686.331	2055.97	-0.0026	345	366	1	2.65	TGPPGPAGQDGRPGPPGPPGAR	4 Oxidation (P)	0.0000040000004044000000.0
Collagen alpha-1(I) chain (Fragments) OS=Hippopotamus amphibius GN=COL1A1 PE=1 SV=1	3380	649	257	43	23	58.5	Hippopotamus amphibius	0	0	686.331	2055.97	-0.0023	345	366	1	26.45	TGPPGPAGQDGRPGPPGPPGAR	4 Oxidation (P)	0.0000040000004044000000.0
Collagen alpha-1(I) chain (Fragments) OS=Hippopotamus amphibius GN=COL1A1 PE=1 SV=1	3380	649	257	43	23	58.5	Hippopotamus amphibius	0	0	686.331	2055.97	-0.0023	345	366	1	17.09	TGPPGPAGQDGRPGPPGPPGAR	4 Oxidation (P)	0.0040000000000004044000.0
Collagen alpha-1(I) chain (Fragments) OS=Hippopotamus amphibius GN=COL1A1 PE=1 SV=1	3380	649	257	43	23	58.5	Hippopotamus amphibius	0	0	686.331	2055.97	-0.002	345	366	1	1.66	TGPPGPAGQDGRPGPPGPPGAR	4 Oxidation (P)	0.0040000000000004044000.0
Collagen alpha-1(I) chain (Fragments) OS=Hippopotamus amphibius GN=COL1A1 PE=1 SV=1	3380	649	257	43	23	58.5	Hippopotamus amphibius	0	0	686.331	2055.97	-0.0014	345	366	1	15.21	TGPPGPAGQDGRPGPPGPPGAR	4 Oxidation (P)	0.0000040000004044000000.0
Collagen alpha-1(I) chain (Fragments) OS=Hippopotamus amphibius GN=COL1A1 PE=1 SV=1	3380	649	257	43	23	58.5	Hippopotamus amphibius	0	0	686.331	2055.97	-0.0005	345	366	1	3.34	TGPPGPAGQDGRPGPPGPPGAR	4 Oxidation (P)	0.0000040000004044000000.0
Collagen alpha-1(I) chain (Fragments) OS=Hippopotamus amphibius GN=COL1A1 PE=1 SV=1	3380	649	257	43	23	58.5	Hippopotamus amphibius	0	0	686.331	2055.97	-0.0005	345	366	1	14.09	TGPPGPAGQDGRPGPPGPPGAR	4 Oxidation (P)	0.0000040000004044000000.0
Collagen alpha-1(I) chain (Fragments) OS=Hippopotamus amphibius GN=COL1A1 PE=1 SV=1	3380	649	257	43	23	58.5	Hippopotamus amphibius	0	0	686.331	2055.97	-0.0005	345	366	1	10.47	TGPPGPAGQDGRPGPPGPPGAR	4 Oxidation (P)	0.0040000000000004044000.0
Collagen alpha-1(I) chain (Fragments) OS=Hippopotamus amphibius GN=COL1A1 PE=1 SV=1	3380	649	257	43	23	58.5	Hippopotamus amphibius	0	0	686.332	2055.97	0.0004	345	366	1	19.71	TGPPGPAGQDGRPGPPGPPGAR	4 Oxidation (P)	0.0000040000004044000000.0
Collagen alpha-1(I) chain (Fragments) OS=Hippopotamus amphibius GN=COL1A1 PE=1 SV=1	3380	649	257	43	23	58.5	Hippopotamus amphibius	0	0	686.332	2055.97	0.0007	345	366	1	13.59	TGPPGPAGQDGRPGPPGPPGAR	4 Oxidation (P)	0.0040000000000004044000.0
Collagen alpha-1(I) chain (Fragments) OS=Hippopotamus amphibius GN=COL1A1 PE=1 SV=1	3380	649	257	43	23	58.5	Hippopotamus amphibius	0	0	686.332	2055.97	0.0007	345	366	1	1.75	TGPPGPAGQDGRPGPPGPPGAR	4 Oxidation (P)	0.0040000000000004044000.0
Collagen alpha-1(I) chain (Fragments) OS=Hippopotamus amphibius GN=COL1A1 PE=1 SV=1	3380	649	257	43	23	58.5	Hippopotamus amphibius	0	0	686.332	2055.97	0.001	345	366	1	14.32	TGPPGPAGQDGRPGPPGPPGAR	4 Oxidation (P)	0.0000040000004044000000.0
Collagen alpha-1(I) chain (Fragments) OS=Hippopotamus amphibius GN=COL1A1 PE=1 SV=1	3380	649	257	43	23	58.5	Hippopotamus amphibius	0	0	686.332	2055.97	0.0025	345	366	1	14.89	TGPPGPAGQDGRPGPPGPPGAR	4 Oxidation (P)	0.0000040000004044000000.0
Collagen alpha-1(I) chain (Fragments) OS=Hippopotamus amphibius GN=COL1A1 PE=1 SV=1	3380	649	257	43	23	58.5	Hippopotamus amphibius	0	0	686.332	2055.97	0.0025	345	366	1	40.32	TGPPGPAGQDGRPGPPGPPGAR	4 Oxidation (P)	0.0040000000000004044000.0
Collagen alpha-1(I) chain (Fragments) OS=Hippopotamus amphibius GN=COL1A1 PE=1 SV=1	3380	649	257	43	23	58.5	Hippopotamus amphibius	0	0	686.332	2055.98	0.0028	345	366	1	46.05	TGPPGPAGQDGRPGPPGPPGAR	4 Oxidation (P)	0.0040000000000004044000.0
Collagen alpha-1(I) chain (Fragments) OS=Hippopotamus amphibius GN=COL1A1 PE=1 SV=1	3380	649	257	43	23	58.5	Hippopotamus amphibius	0	0	686.332	2055.98	0.0031	345	366	1	29.08	TGPPGPAGQDGRPGPPGPPGAR	4 Oxidation (P)	0.0040000000000004044000.0
Collagen alpha-1(I) chain (Fragments) OS=Hippopotamus amphibius GN=COL1A1 PE=1 SV=1	3380	649	257	43	23	58.5	Hippopotamus amphibius	0	0	686.332	2055.98	0.0031	345	366	1	34.6	TGPPGPAGQDGRPGPPGPPGAR	4 Oxidation (P)	0.0000040000004044000000.0
Collagen alpha-1(I) chain (Fragments) OS=Hippopotamus amphibius GN=COL1A1 PE=1 SV=1	3380	649	257	43	23	58.5	Hippopotamus amphibius	0	0	686.332	2055.98	0.0031	345	366	1	20.53	TGPPGPAGQDGRPGPPGPPGAR	4 Oxidation (P)	0.0040000000000004044000.0
Collagen alpha-1(I) chain (Fragments) OS=Hippopotamus amphibius GN=COL1A1 PE=1 SV=1	3380	649	257	43	23	58.5	Hippopotamus amphibius	0	0	1028.99	2055.98	0.0032	345	366	1	23.65	TGPPGPAGQDGRPGPPGPPGAR	4 Oxidation (P)	0.0044000000000000044000.0
Collagen alpha-1(I) chain (Fragments) OS=Hippopotamus amphibius GN=COL1A1 PE=1 SV=1	3380	649	257	43	23	58.5	Hippopotamus amphibius	0	0	686.333	2055.98	0.0037	345	366	1	7.44	TGPPGPAGQDGRPGPPGPPGAR	4 Oxidation (P)	0.0040000000000004044000.0
Collagen alpha-1(I) chain (Fragments) OS=Hippopotamus amphibius GN=COL1A1 PE=1 SV=1	3380	649	257	43	23	58.5	Hippopotamus amphibius	0	0	686.333	2055.98	0.0043	345	366	1	20.95	TGPPGPAGQDGRPGPPGPPGAR	4 Oxidation (P)	0.0040000000000004044000.0
Collagen alpha-1(I) chain (Fragments) OS=Hippopotamus amphibius GN=COL1A1 PE=1 SV=1	3380	649	257	43	23	58.5	Hippopotamus amphibius	0	0	686.333	2055.98	0.0043	345	366	1	12.64	TGPPGPAGQDGRPGPPGPPGAR	4 Oxidation (P)	0.0000040000004044000000.0
Collagen alpha-1(I) chain (Fragments) OS=Hippopotamus amphibius GN=COL1A1 PE=1 SV=1	3380	649	257	43	23	58.5	Hippopotamus amphibius	0	0	686.333	2055.98	0.0046	345	366	1	30.37	TGPPGPAGQDGRPGPPGPPGAR	4 Oxidation (P)	0.0040000000000004044000.0
Collagen alpha-1(I) chain (Fragments) OS=Hippopotamus amphibius GN=COL1A1 PE=1 SV=1	3380	649	257	43	23	58.5	Hippopotamus amphibius	0	0	686.335	2055.98	0.0097	345	366	1	11.59	TGPPGPAGQDGRPGPPGPPGAR	4 Oxidation (P)	0.0040000000000004044000.0
Collagen alpha-1(I) chain (Fragments) OS=Hippopotamus amphibius GN=COL1A1 PE=1 SV=1	3380	649	257	43	23	58.5	Hippopotamus amphibius	0	0	686.661	2056.96	0.0061	345	366	1	23.26	TGPPGPAGQDGRPGPPGPPGAR	Deamidated (NQ); 4 Oxidation (P)	0.0040000010000004044000.0
Collagen alpha-1(I) chain (Fragments) OS=Hippopotamus amphibius GN=COL1A1 PE=1 SV=1	3380	649	257	43	23	58.5	Hippopotamus amphibius	0	0	711.999	2132.98	-0.0003	595	618	0	23.4	GEPGPPGPAGFAGPPGADGQPGAK	Oxidation (K); 2 Oxidation (P)	0.004040000000000000000002.0
Collagen alpha-1(I) chain (Fragments) OS=Hippopotamus amphibius GN=COL1A1 PE=1 SV=1	3380	649	257	43	23	58.5	Hippopotamus amphibius	0	0	1067.5	2132.98	0.0011	595	618	0	32.58	GEPGPPGPAGFAGPPGADGQPGAK	3 Oxidation (P)	0.000004040000040000000000.0
Collagen alpha-1(I) chain (Fragments) OS=Hippopotamus amphibius GN=COL1A1 PE=1 SV=1	3380	649	257	43	23	58.5	Hippopotamus amphibius	0	0	712	2132.98	0.0015	595	618	0	43.04	GEPGPPGPAGFAGPPGADGQPGAK	Oxidation (K); 2 Oxidation (P)	0.004040000000000000000002.0
Collagen alpha-1(I) chain (Fragments) OS=Hippopotamus amphibius GN=COL1A1 PE=1 SV=1	3380	649	257	43	23	58.5	Hippopotamus amphibius	0	0	1067.5	2132.98	0.0071	595	618	0	41.74	GEPGPPGPAGFAGPPGADGQPGAK	3 Oxidation (P)	0.000004040000040000000000.0
Collagen alpha-1(I) chain (Fragments) OS=Hippopotamus amphibius GN=COL1A1 PE=1 SV=1	3380	649	257	43	23	58.5	Hippopotamus amphibius	0	0	713.028	2136.06	0.0025	813	838	0	18.34	GETGPAGPPGAPGAPGAPGPVGPAGK	Oxidation (P)	0.00000000400000000000000000.0
Collagen alpha-1(I) chain (Fragments) OS=Hippopotamus amphibius GN=COL1A1 PE=1 SV=1	3380	649	257	43	23	58.5	Hippopotamus amphibius	0	0	1069.04	2136.07	0.0054	813	838	0	54.57	GETGPAGPPGAPGAPGAPGPVGPAGK	Oxidation (P)	0.00000000400000000000000000.0
Collagen alpha-1(I) chain (Fragments) OS=Hippopotamus amphibius GN=COL1A1 PE=1 SV=1	3380	649	257	43	23	58.5	Hippopotamus amphibius	0	0	1075.49	2148.97	0.0022	595	618	0	72.51	GEPGPPGPAGFAGPPGADGQPGAK	4 Oxidation (P)	0.004040000000004000004000.0
Collagen alpha-1(I) chain (Fragments) OS=Hippopotamus amphibius GN=COL1A1 PE=1 SV=1	3380	649	257	43	23	58.5	Hippopotamus amphibius	0	0	1075.49	2148.97	0.0022	595	618	0	11.92	GEPGPPGPAGFAGPPGADGQPGAK	Oxidation (K); 3 Oxidation (P)	0.000004040000040000000002.0
Collagen alpha-1(I) chain (Fragments) OS=Hippopotamus amphibius GN=COL1A1 PE=1 SV=1	3380	649	257	43	23	58.5	Hippopotamus amphibius	0	0	717.332	2148.97	0.0035	595	618	0	44.67	GEPGPPGPAGFAGPPGADGQPGAK	4 Oxidation (P)	0.004040000000004000004000.0
Collagen alpha-1(I) chain (Fragments) OS=Hippopotamus amphibius GN=COL1A1 PE=1 SV=1	3380	649	257	43	23	58.5	Hippopotamus amphibius	0	0	717.333	2148.98	0.005	595	618	0	44.23	GEPGPPGPAGFAGPPGADGQPGAK	4 Oxidation (P)	0.004040000000004000004000.0
Collagen alpha-1(I) chain (Fragments) OS=Hippopotamus amphibius GN=COL1A1 PE=1 SV=1	3380	649	257	43	23	58.5	Hippopotamus amphibius	0	0	717.662	2149.96	0.0089	595	618	0	5.03	GEPGPPGPAGFAGPPGADGQPGAK	Deamidated (NQ); 4 Oxidation (P)	0.004040000000004000014000.0
Collagen alpha-1(I) chain (Fragments) OS=Hippopotamus amphibius GN=COL1A1 PE=1 SV=1	3380	649	257	43	23	58.5	Hippopotamus amphibius	0	0	718.36	2152.06	0.0023	813	838	0	39.31	GETGPAGPPGAPGAPGAPGPVGPAGK	2 Oxidation (P)	0.00000000400400000000000000.0
Collagen alpha-1(I) chain (Fragments) OS=Hippopotamus amphibius GN=COL1A1 PE=1 SV=1	3380	649	257	43	23	58.5	Hippopotamus amphibius	0	0	1077.04	2152.06	0.0045	813	838	0	42.52	GETGPAGPPGAPGAPGAPGPVGPAGK	2 Oxidation (P)	0.00000000400400000000000000.0
Collagen alpha-1(I) chain (Fragments) OS=Hippopotamus amphibius GN=COL1A1 PE=1 SV=1	3380	649	257	43	23	58.5	Hippopotamus amphibius	0	0	1085.03	2168.05	0.0036	813	838	0	69.99	GETGPAGPPGAPGAPGAPGPVGPAGK	3 Oxidation (P)	0.00000000400400400000000000.0
Collagen alpha-1(I) chain (Fragments) OS=Hippopotamus amphibius GN=COL1A1 PE=1 SV=1	3380	649	257	43	23	58.5	Hippopotamus amphibius	0	0	1093.03	2184.05	0.0007	813	838	0	52.88	GETGPAGPPGAPGAPGAPGPVGPAGK	4 Oxidation (P)	0.00000000400400400400000000.0
Collagen alpha-1(I) chain (Fragments) OS=Hippopotamus amphibius GN=COL1A1 PE=1 SV=1	3380	649	257	43	23	58.5	Hippopotamus amphibius	0	0	1093.03	2184.05	0.0027	813	838	0	19.19	GETGPAGPPGAPGAPGAPGPVGPAGK	4 Oxidation (P)	0.00000000400400400400000000.0
Collagen alpha-1(I) chain (Fragments) OS=Hippopotamus amphibius GN=COL1A1 PE=1 SV=1	3380	649	257	43	23	58.5	Hippopotamus amphibius	0	0	729.024	2184.05	0.0048	813	838	0	45.55	GETGPAGPPGAPGAPGAPGPVGPAGK	4 Oxidation (P)	0.00000000400400400400000000.0
Collagen alpha-1(I) chain (Fragments) OS=Hippopotamus amphibius GN=COL1A1 PE=1 SV=1	3380	649	257	43	23	58.5	Hippopotamus amphibius	0	1	1175.06	2348.11	0.0081	424	449	0	1.75	GEQGPAGSPGFQGIPGPAGPPGEAGK	2 Oxidation (P)	0.00000000400000000000400000.0
Collagen alpha-1(I) chain (Fragments) OS=Hippopotamus amphibius GN=COL1A1 PE=1 SV=1	3380	649	257	43	23	58.5	Hippopotamus amphibius	0	1	809.067	2424.18	-0.0039	57	81	2	6.01	PGERGPSGPQGARGIPGTAGIPGMK	Oxidation (K); Oxidation (M); 3 Oxidation (P)	0.0000040000000004000004032.0
Collagen alpha-1(I) chain (Fragments) OS=Hippopotamus amphibius GN=COL1A1 PE=1 SV=1	3380	649	257	43	23	58.5	Hippopotamus amphibius	0	1	1213.59	2425.17	0.0058	57	81	2	4.14	PGERGPSGPQGARGIPGTAGIPGMK	Deamidated (NQ); Oxidation (K); Oxidation (M); 3 Oxidation (P)	0.0000000041000004000004032.0
Collagen alpha-1(I) chain (Fragments) OS=Hippopotamus amphibius GN=COL1A1 PE=1 SV=1	3380	649	257	43	23	58.5	Hippopotamus amphibius	0	0	822.41	2464.21	-0.002	810	838	1	20.86	GDRGETGPAGPPGAPGAPGAPGPVGPAGK	Oxidation (P)	0.00000000004000000000000000000.0
Collagen alpha-1(I) chain (Fragments) OS=Hippopotamus amphibius GN=COL1A1 PE=1 SV=1	3380	649	257	43	23	58.5	Hippopotamus amphibius	0	0	827.741	2480.2	-0.0042	810	838	1	13.85	GDRGETGPAGPPGAPGAPGAPGPVGPAGK	Oxidation (K); Oxidation (P)	0.00000000000400000000000000002.0
Collagen alpha-1(I) chain (Fragments) OS=Hippopotamus amphibius GN=COL1A1 PE=1 SV=1	3380	649	257	43	23	58.5	Hippopotamus amphibius	0	0	827.743	2480.21	0.0033	810	838	1	39.2	GDRGETGPAGPPGAPGAPGAPGPVGPAGK	2 Oxidation (P)	0.00000000000400400000000000000.0
Collagen alpha-1(I) chain (Fragments) OS=Hippopotamus amphibius GN=COL1A1 PE=1 SV=1	3380	649	257	43	23	58.5	Hippopotamus amphibius	0	1	829.415	2485.22	0.0049	918	944	1	16.72	GPPGSAGSPGKDGINGIPGPIGPPGPR	5 Oxidation (P)	0.004000004000000004040040000.0
Collagen alpha-1(I) chain (Fragments) OS=Hippopotamus amphibius GN=COL1A1 PE=1 SV=1	3380	649	257	43	23	58.5	Hippopotamus amphibius	0	1	829.417	2485.23	0.01	918	944	1	23.13	GPPGSAGSPGKDGINGIPGPIGPPGPR	5 Oxidation (P)	0.004000004000000004040040000.0
Collagen alpha-1(I) chain (Fragments) OS=Hippopotamus amphibius GN=COL1A1 PE=1 SV=1	3380	649	257	43	23	58.5	Hippopotamus amphibius	0	0	833.074	2496.2	0.002	810	838	1	12.3	GDRGETGPAGPPGAPGAPGAPGPVGPAGK	3 Oxidation (P)	0.00000000000400400400000000000.0
Collagen alpha-1(I) chain (Fragments) OS=Hippopotamus amphibius GN=COL1A1 PE=1 SV=1	3380	649	257	43	23	58.5	Hippopotamus amphibius	0	0	833.075	2496.2	0.0038	810	838	1	35.24	GDRGETGPAGPPGAPGAPGAPGPVGPAGK	3 Oxidation (P)	0.00000000000400400400000000000.0
Collagen alpha-1(I) chain (Fragments) OS=Hippopotamus amphibius GN=COL1A1 PE=1 SV=1	3380	649	257	43	23	58.5	Hippopotamus amphibius	0	0	833.075	2496.2	0.0041	810	838	1	34.64	GDRGETGPAGPPGAPGAPGAPGPVGPAGK	3 Oxidation (P)	0.00000000000400400400000000000.0
Collagen alpha-1(I) chain (Fragments) OS=Hippopotamus amphibius GN=COL1A1 PE=1 SV=1	3380	649	257	43	23	58.5	Hippopotamus amphibius	0	0	833.075	2496.2	0.0047	810	838	1	12.75	GDRGETGPAGPPGAPGAPGAPGPVGPAGK	3 Oxidation (P)	0.00000000000400400400000000000.0
Collagen alpha-1(I) chain (Fragments) OS=Hippopotamus amphibius GN=COL1A1 PE=1 SV=1	3380	649	257	43	23	58.5	Hippopotamus amphibius	0	0	833.075	2496.2	0.0047	810	838	1	30.2	GDRGETGPAGPPGAPGAPGAPGPVGPAGK	3 Oxidation (P)	0.00000000000400400400000000000.0
Collagen alpha-1(I) chain (Fragments) OS=Hippopotamus amphibius GN=COL1A1 PE=1 SV=1	3380	649	257	43	23	58.5	Hippopotamus amphibius	0	0	838.405	2512.19	-0.0005	810	838	1	27.88	GDRGETGPAGPPGAPGAPGAPGPVGPAGK	4 Oxidation (P)	0.00000000000400400400400000000.0
Collagen alpha-1(I) chain (Fragments) OS=Hippopotamus amphibius GN=COL1A1 PE=1 SV=1	3380	649	257	43	23	58.5	Hippopotamus amphibius	0	0	838.406	2512.2	0.0007	810	838	1	8.56	GDRGETGPAGPPGAPGAPGAPGPVGPAGK	4 Oxidation (P)	0.00000000000400400400400000000.0
Collagen alpha-1(I) chain (Fragments) OS=Hippopotamus amphibius GN=COL1A1 PE=1 SV=1	3380	649	257	43	23	58.5	Hippopotamus amphibius	0	0	838.407	2512.2	0.0046	810	838	1	54.96	GDRGETGPAGPPGAPGAPGAPGPVGPAGK	4 Oxidation (P)	0.00000000000400400400400000000.0
Collagen alpha-1(I) chain (Fragments) OS=Hippopotamus amphibius GN=COL1A1 PE=1 SV=1	3380	649	257	43	23	58.5	Hippopotamus amphibius	0	0	838.407	2512.2	0.0055	810	838	1	31.25	GDRGETGPAGPPGAPGAPGAPGPVGPAGK	4 Oxidation (P)	0.00000000000400400400400000000.0
Collagen alpha-1(I) chain (Fragments) OS=Hippopotamus amphibius GN=COL1A1 PE=1 SV=1	3380	649	257	43	23	58.5	Hippopotamus amphibius	0	1	861.404	2581.19	0.0006	235	261	2	10.49	GDTGAKGEPGPTGIQGPPGPAGEEGKR	Deamidated (NQ); 4 Oxidation (P)	0.000000004040001044000000000.0
Collagen alpha-1(I) chain (Fragments) OS=Hippopotamus amphibius GN=COL1A1 PE=1 SV=1	3380	649	257	43	23	58.5	Hippopotamus amphibius	0	0	867.415	2599.22	-0.0034	813	842	1	4.27	GETGPAGPPGAPGAPGAPGPVGPAGKSGDR	4 Oxidation (P)	0.000040044000000000000040000000.0
Collagen alpha-1(I) chain (Fragments) OS=Hippopotamus amphibius GN=COL1A1 PE=1 SV=1	3380	649	257	43	23	58.5	Hippopotamus amphibius	0	1	876.745	2627.21	-0.0065	744	770	2	7.27	GERGFPGIPGPSGEPGKQGPSGTSGER	Deamidated (NQ); 2 Oxidation (P)	0.000004004000000001000000000.0
Collagen alpha-1(I) chain (Fragments) OS=Hippopotamus amphibius GN=COL1A1 PE=1 SV=1	3380	649	257	43	23	58.5	Hippopotamus amphibius	0	0	886.427	2656.26	-0.0027	888	917	0	37.85	GFSGIQGPPGPPGSPGEQGPSGASGPAGPR
Collagen alpha-1(I) chain (Fragments) OS=Hippopotamus amphibius GN=COL1A1 PE=1 SV=1	3380	649	257	43	23	58.5	Hippopotamus amphibius	0	0	886.43	2656.27	0.0042	888	917	0	44.62	GFSGIQGPPGPPGSPGEQGPSGASGPAGPR
Collagen alpha-1(I) chain (Fragments) OS=Hippopotamus amphibius GN=COL1A1 PE=1 SV=1	3380	649	257	43	23	58.5	Hippopotamus amphibius	0	0	886.756	2657.25	-0.0018	888	917	0	37.11	GFSGIQGPPGPPGSPGEQGPSGASGPAGPR	Deamidated (NQ)	0.000001000000000000000000000000.0
Collagen alpha-1(I) chain (Fragments) OS=Hippopotamus amphibius GN=COL1A1 PE=1 SV=1	3380	649	257	43	23	58.5	Hippopotamus amphibius	0	0	891.76	2672.26	-0.0001	888	917	0	49.03	GFSGIQGPPGPPGSPGEQGPSGASGPAGPR	Oxidation (P)	0.000000004000000000000000000000.0
Collagen alpha-1(I) chain (Fragments) OS=Hippopotamus amphibius GN=COL1A1 PE=1 SV=1	3380	649	257	43	23	58.5	Hippopotamus amphibius	0	0	891.761	2672.26	0.002	888	917	0	55.91	GFSGIQGPPGPPGSPGEQGPSGASGPAGPR	Oxidation (P)	0.000000040000000000000000000000.0
Collagen alpha-1(I) chain (Fragments) OS=Hippopotamus amphibius GN=COL1A1 PE=1 SV=1	3380	649	257	43	23	58.5	Hippopotamus amphibius	0	0	891.761	2672.26	0.002	888	917	0	51.95	GFSGIQGPPGPPGSPGEQGPSGASGPAGPR	Oxidation (P)	0.000000004000000000000000000000.0
Collagen alpha-1(I) chain (Fragments) OS=Hippopotamus amphibius GN=COL1A1 PE=1 SV=1	3380	649	257	43	23	58.5	Hippopotamus amphibius	0	0	1337.14	2672.26	0.0035	888	917	0	78.11	GFSGIQGPPGPPGSPGEQGPSGASGPAGPR	Oxidation (P)	0.000000004000000000000000000000.0
Collagen alpha-1(I) chain (Fragments) OS=Hippopotamus amphibius GN=COL1A1 PE=1 SV=1	3380	649	257	43	23	58.5	Hippopotamus amphibius	0	0	891.762	2672.26	0.0059	888	917	0	21.82	GFSGIQGPPGPPGSPGEQGPSGASGPAGPR	Oxidation (P)	0.000000040000000000000000000000.0
Collagen alpha-1(I) chain (Fragments) OS=Hippopotamus amphibius GN=COL1A1 PE=1 SV=1	3380	649	257	43	23	58.5	Hippopotamus amphibius	0	0	896.423	2686.25	0.0094	589	618	1	12.7	GAPGDRGEPGPPGPAGFAGPPGADGQPGAK	3 Oxidation (P)	0.004000004040000000000000000000.0
Collagen alpha-1(I) chain (Fragments) OS=Hippopotamus amphibius GN=COL1A1 PE=1 SV=1	3380	649	257	43	23	58.5	Hippopotamus amphibius	0	0	897.093	2688.26	0.0043	888	917	0	46	GFSGIQGPPGPPGSPGEQGPSGASGPAGPR	2 Oxidation (P)	0.000000000004004000000000000000.0
Collagen alpha-1(I) chain (Fragments) OS=Hippopotamus amphibius GN=COL1A1 PE=1 SV=1	3380	649	257	43	23	58.5	Hippopotamus amphibius	0	0	1345.14	2688.26	0.0046	888	917	0	71.23	GFSGIQGPPGPPGSPGEQGPSGASGPAGPR	2 Oxidation (P)	0.000000004040000000000000000000.0
Collagen alpha-1(I) chain (Fragments) OS=Hippopotamus amphibius GN=COL1A1 PE=1 SV=1	3380	649	257	43	23	58.5	Hippopotamus amphibius	0	0	897.094	2688.26	0.0064	888	917	0	59.17	GFSGIQGPPGPPGSPGEQGPSGASGPAGPR	2 Oxidation (P)	0.000000004040000000000000000000.0
Collagen alpha-1(I) chain (Fragments) OS=Hippopotamus amphibius GN=COL1A1 PE=1 SV=1	3380	649	257	43	23	58.5	Hippopotamus amphibius	0	0	897.422	2689.24	0.007	888	917	0	54.88	GFSGIQGPPGPPGSPGEQGPSGASGPAGPR	Deamidated (NQ); 2 Oxidation (P)	0.000001004040000000000000000000.0
Collagen alpha-1(I) chain (Fragments) OS=Hippopotamus amphibius GN=COL1A1 PE=1 SV=1	3380	649	257	43	23	58.5	Hippopotamus amphibius	0	0	897.422	2689.24	0.0076	888	917	0	23.02	GFSGIQGPPGPPGSPGEQGPSGASGPAGPR	Deamidated (NQ); 2 Oxidation (P)	0.000000000044000001000000000000.0
Collagen alpha-1(I) chain (Fragments) OS=Hippopotamus amphibius GN=COL1A1 PE=1 SV=1	3380	649	257	43	23	58.5	Hippopotamus amphibius	0	0	901.752	2702.23	0.0014	589	618	1	21.89	GAPGDRGEPGPPGPAGFAGPPGADGQPGAK	Oxidation (K); 3 Oxidation (P)	0.004000004040000000000000000002.0
Collagen alpha-1(I) chain (Fragments) OS=Hippopotamus amphibius GN=COL1A1 PE=1 SV=1	3380	649	257	43	23	58.5	Hippopotamus amphibius	0	0	901.753	2702.24	0.0047	589	618	1	22.07	GAPGDRGEPGPPGPAGFAGPPGADGQPGAK	4 Oxidation (P)	0.004000004040000000000000004000.0
Collagen alpha-1(I) chain (Fragments) OS=Hippopotamus amphibius GN=COL1A1 PE=1 SV=1	3380	649	257	43	23	58.5	Hippopotamus amphibius	0	0	902.077	2703.21	-0.0085	589	618	1	2.45	GAPGDRGEPGPPGPAGFAGPPGADGQPGAK	Deamidated (NQ); 4 Oxidation (P)	0.004000004044000000000000010000.0
Collagen alpha-1(I) chain (Fragments) OS=Hippopotamus amphibius GN=COL1A1 PE=1 SV=1	3380	649	257	43	23	58.5	Hippopotamus amphibius	0	0	902.08	2703.22	0.0029	589	618	1	33.62	GAPGDRGEPGPPGPAGFAGPPGADGQPGAK	Deamidated (NQ); Oxidation (K); 3 Oxidation (P)	0.004000004040000000000000010002.0
Collagen alpha-1(I) chain (Fragments) OS=Hippopotamus amphibius GN=COL1A1 PE=1 SV=1	3380	649	257	43	23	58.5	Hippopotamus amphibius	0	0	907.082	2718.22	-0.0023	589	618	1	51.27	GAPGDRGEPGPPGPAGFAGPPGADGQPGAK	5 Oxidation (P)	0.004000004040000000004000004000.0
Collagen alpha-1(I) chain (Fragments) OS=Hippopotamus amphibius GN=COL1A1 PE=1 SV=1	3380	649	257	43	23	58.5	Hippopotamus amphibius	0	0	907.085	2718.23	0.0061	589	618	1	47.14	GAPGDRGEPGPPGPAGFAGPPGADGQPGAK	5 Oxidation (P)	0.004000004040000000004000004000.0
Collagen alpha-1(I) chain (Fragments) OS=Hippopotamus amphibius GN=COL1A1 PE=1 SV=1	3380	649	257	43	23	58.5	Hippopotamus amphibius	0	0	907.085	2718.23	0.0064	589	618	1	37.26	GAPGDRGEPGPPGPAGFAGPPGADGQPGAK	5 Oxidation (P)	0.004000004040000000004000004000.0
Collagen alpha-1(I) chain (Fragments) OS=Hippopotamus amphibius GN=COL1A1 PE=1 SV=1	3380	649	257	43	23	58.5	Hippopotamus amphibius	0	0	907.086	2718.24	0.0091	589	618	1	4.99	GAPGDRGEPGPPGPAGFAGPPGADGQPGAK	Oxidation (K); 4 Oxidation (P)	0.004000004040000000000000004002.0
Collagen alpha-1(I) chain (Fragments) OS=Hippopotamus amphibius GN=COL1A1 PE=1 SV=1	3380	649	257	43	23	58.5	Hippopotamus amphibius	0	0	907.087	2718.24	0.0118	589	618	1	24.62	GAPGDRGEPGPPGPAGFAGPPGADGQPGAK	5 Oxidation (P)	0.004000004040000000004000004000.0
Collagen alpha-1(I) chain (Fragments) OS=Hippopotamus amphibius GN=COL1A1 PE=1 SV=1	3380	649	257	43	23	58.5	Hippopotamus amphibius	0	0	907.415	2719.22	0.0112	589	618	1	36.03	GAPGDRGEPGPPGPAGFAGPPGADGQPGAK	Deamidated (NQ); Oxidation (K); 4 Oxidation (P)	0.004000004040000000000000014002.0
Collagen alpha-1(I) chain (Fragments) OS=Hippopotamus amphibius GN=COL1A1 PE=1 SV=1	3380	649	257	43	23	58.5	Hippopotamus amphibius	0	1	967.808	2900.4	0.0109	556	588	1	3.83	GITGPIGPPGPAGAPGDKGEAGPSGPAGPTGAR	5 Oxidation (P)	0.000000044040004000000040000000000.0
Collagen alpha-1(I) chain (Fragments) OS=Hippopotamus amphibius GN=COL1A1 PE=1 SV=1	3380	649	257	43	23	58.5	Hippopotamus amphibius	0	1	1031.84	3092.49	0.001	803	838	2	12.16	DGSPGAKGDRGETGPAGPPGAPGAPGAPGPVGPAGK	2 Oxidation (P)	0.000000000000000000000000400400000000.0
Collagen alpha-1(I) chain (Fragments) OS=Hippopotamus amphibius GN=COL1A1 PE=1 SV=1	3380	649	257	43	23	58.5	Hippopotamus amphibius	0	1	1037.17	3108.49	0.0081	803	838	2	8.09	DGSPGAKGDRGETGPAGPPGAPGAPGAPGPVGPAGK	3 Oxidation (P)	0.000000000000000000000000400404000000.0
Collagen alpha-1(I) chain (Fragments) OS=Macrauchenia sp. GN=COL1A1 PE=1 SV=1	3034	578	227	33	21	42.5	Macrauchenia sp. FW-2014	0	0	350.691	699.367	0.0003	677	683	1	10.21	EGGKGPR
Collagen alpha-1(I) chain (Fragments) OS=Macrauchenia sp. GN=COL1A1 PE=1 SV=1	3034	578	227	33	21	42.5	Macrauchenia sp. FW-2014	0	0	426.216	850.418	-0.0006	90	98	0	4.05	GFSGIDGAK
Collagen alpha-1(I) chain (Fragments) OS=Macrauchenia sp. GN=COL1A1 PE=1 SV=1	3034	578	227	33	21	42.5	Macrauchenia sp. FW-2014	0	0	426.216	850.418	-0.0004	90	98	0	5.92	GFSGIDGAK
Collagen alpha-1(I) chain (Fragments) OS=Macrauchenia sp. GN=COL1A1 PE=1 SV=1	3034	578	227	33	21	42.5	Macrauchenia sp. FW-2014	0	0	426.216	850.418	-0.0004	90	98	0	12.87	GFSGIDGAK
Collagen alpha-1(I) chain (Fragments) OS=Macrauchenia sp. GN=COL1A1 PE=1 SV=1	3034	578	227	33	21	42.5	Macrauchenia sp. FW-2014	0	0	426.216	850.418	0	90	98	0	10.34	GFSGIDGAK
Collagen alpha-1(I) chain (Fragments) OS=Macrauchenia sp. GN=COL1A1 PE=1 SV=1	3034	578	227	33	21	42.5	Macrauchenia sp. FW-2014	0	0	426.217	850.419	0.0002	90	98	0	31.26	GFSGIDGAK
Collagen alpha-1(I) chain (Fragments) OS=Macrauchenia sp. GN=COL1A1 PE=1 SV=1	3034	578	227	33	21	42.5	Macrauchenia sp. FW-2014	0	0	426.217	850.419	0.0002	90	98	0	24.32	GFSGIDGAK
Collagen alpha-1(I) chain (Fragments) OS=Macrauchenia sp. GN=COL1A1 PE=1 SV=1	3034	578	227	33	21	42.5	Macrauchenia sp. FW-2014	0	0	426.217	850.419	0.0006	90	98	0	35.51	GFSGIDGAK
Collagen alpha-1(I) chain (Fragments) OS=Macrauchenia sp. GN=COL1A1 PE=1 SV=1	3034	578	227	33	21	42.5	Macrauchenia sp. FW-2014	0	0	426.217	850.419	0.0006	90	98	0	17.31	GFSGIDGAK
Collagen alpha-1(I) chain (Fragments) OS=Macrauchenia sp. GN=COL1A1 PE=1 SV=1	3034	578	227	33	21	42.5	Macrauchenia sp. FW-2014	0	0	426.217	850.419	0.0008	90	98	0	5.06	GFSGIDGAK
Collagen alpha-1(I) chain (Fragments) OS=Macrauchenia sp. GN=COL1A1 PE=1 SV=1	3034	578	227	33	21	42.5	Macrauchenia sp. FW-2014	0	0	426.218	850.421	0.0022	90	98	0	39.45	GFSGIDGAK
Collagen alpha-1(I) chain (Fragments) OS=Macrauchenia sp. GN=COL1A1 PE=1 SV=1	3034	578	227	33	21	42.5	Macrauchenia sp. FW-2014	0	0	426.72	851.425	-0.0001	66	74	0	25.13	GPPGPQGAR	Oxidation (P)	0.004000000.0
Collagen alpha-1(I) chain (Fragments) OS=Macrauchenia sp. GN=COL1A1 PE=1 SV=1	3034	578	227	33	21	42.5	Macrauchenia sp. FW-2014	0	0	426.72	851.425	0.0005	66	74	0	9.83	GPPGPQGAR	Oxidation (P)	0.004000000.0
Collagen alpha-1(I) chain (Fragments) OS=Macrauchenia sp. GN=COL1A1 PE=1 SV=1	3034	578	227	33	21	42.5	Macrauchenia sp. FW-2014	0	0	426.72	851.426	0.0011	66	74	0	29.07	GPPGPQGAR	Oxidation (P)	0.004000000.0
Collagen alpha-1(I) chain (Fragments) OS=Macrauchenia sp. GN=COL1A1 PE=1 SV=1	3034	578	227	33	21	42.5	Macrauchenia sp. FW-2014	0	0	433.728	865.441	0	134	143	0	27.53	PGAPGPAGAR	Oxidation (P)	0.0004000000.0
Collagen alpha-1(I) chain (Fragments) OS=Macrauchenia sp. GN=COL1A1 PE=1 SV=1	3034	578	227	33	21	42.5	Macrauchenia sp. FW-2014	0	0	441.726	881.437	0.0013	134	143	0	16.8	PGAPGPAGAR	2 Oxidation (P)	0.4004000000.0
Collagen alpha-1(I) chain (Fragments) OS=Macrauchenia sp. GN=COL1A1 PE=1 SV=1	3034	578	227	33	21	42.5	Macrauchenia sp. FW-2014	0	0	441.761	881.507	-0.0013	732	740	0	19.91	GVVGIPGQR
Collagen alpha-1(I) chain (Fragments) OS=Macrauchenia sp. GN=COL1A1 PE=1 SV=1	3034	578	227	33	21	42.5	Macrauchenia sp. FW-2014	0	0	449.758	897.502	-0.0012	732	740	0	31.04	GVVGIPGQR	Oxidation (P)	0.000004000.0
Collagen alpha-1(I) chain (Fragments) OS=Macrauchenia sp. GN=COL1A1 PE=1 SV=1	3034	578	227	33	21	42.5	Macrauchenia sp. FW-2014	0	0	449.758	897.502	-0.0012	732	740	0	34.67	GVVGIPGQR	Oxidation (P)	0.000004000.0
Collagen alpha-1(I) chain (Fragments) OS=Macrauchenia sp. GN=COL1A1 PE=1 SV=1	3034	578	227	33	21	42.5	Macrauchenia sp. FW-2014	0	0	449.758	897.502	-0.001	732	740	0	25.75	GVVGIPGQR	Oxidation (P)	0.000004000.0
Collagen alpha-1(I) chain (Fragments) OS=Macrauchenia sp. GN=COL1A1 PE=1 SV=1	3034	578	227	33	21	42.5	Macrauchenia sp. FW-2014	0	0	449.758	897.502	-0.001	732	740	0	30.87	GVVGIPGQR	Oxidation (P)	0.000004000.0
Collagen alpha-1(I) chain (Fragments) OS=Macrauchenia sp. GN=COL1A1 PE=1 SV=1	3034	578	227	33	21	42.5	Macrauchenia sp. FW-2014	0	0	449.759	897.502	-0.0008	732	740	0	31.82	GVVGIPGQR	Oxidation (P)	0.000004000.0
Collagen alpha-1(I) chain (Fragments) OS=Macrauchenia sp. GN=COL1A1 PE=1 SV=1	3034	578	227	33	21	42.5	Macrauchenia sp. FW-2014	0	0	449.759	897.502	-0.0008	732	740	0	21.54	GVVGIPGQR	Oxidation (P)	0.000004000.0
Collagen alpha-1(I) chain (Fragments) OS=Macrauchenia sp. GN=COL1A1 PE=1 SV=1	3034	578	227	33	21	42.5	Macrauchenia sp. FW-2014	0	0	449.759	897.503	-0.0006	732	740	0	49.88	GVVGIPGQR	Oxidation (P)	0.000004000.0
Collagen alpha-1(I) chain (Fragments) OS=Macrauchenia sp. GN=COL1A1 PE=1 SV=1	3034	578	227	33	21	42.5	Macrauchenia sp. FW-2014	0	0	449.759	897.503	-0.0006	732	740	0	31.2	GVVGIPGQR	Oxidation (P)	0.000004000.0
Collagen alpha-1(I) chain (Fragments) OS=Macrauchenia sp. GN=COL1A1 PE=1 SV=1	3034	578	227	33	21	42.5	Macrauchenia sp. FW-2014	0	0	449.759	897.503	-0.0004	732	740	0	31.04	GVVGIPGQR	Oxidation (P)	0.000004000.0
Collagen alpha-1(I) chain (Fragments) OS=Macrauchenia sp. GN=COL1A1 PE=1 SV=1	3034	578	227	33	21	42.5	Macrauchenia sp. FW-2014	0	0	449.759	897.503	-0.0004	732	740	0	33.03	GVVGIPGQR	Oxidation (P)	0.000004000.0
Collagen alpha-1(I) chain (Fragments) OS=Macrauchenia sp. GN=COL1A1 PE=1 SV=1	3034	578	227	33	21	42.5	Macrauchenia sp. FW-2014	0	0	449.759	897.503	-0.0004	732	740	0	30.89	GVVGIPGQR	Oxidation (P)	0.000004000.0
Collagen alpha-1(I) chain (Fragments) OS=Macrauchenia sp. GN=COL1A1 PE=1 SV=1	3034	578	227	33	21	42.5	Macrauchenia sp. FW-2014	0	0	449.759	897.503	-0.0002	732	740	0	26.76	GVVGIPGQR	Oxidation (P)	0.000004000.0
Collagen alpha-1(I) chain (Fragments) OS=Macrauchenia sp. GN=COL1A1 PE=1 SV=1	3034	578	227	33	21	42.5	Macrauchenia sp. FW-2014	0	0	449.759	897.503	-0.0002	732	740	0	36.88	GVVGIPGQR	Oxidation (P)	0.000004000.0
Collagen alpha-1(I) chain (Fragments) OS=Macrauchenia sp. GN=COL1A1 PE=1 SV=1	3034	578	227	33	21	42.5	Macrauchenia sp. FW-2014	0	0	449.759	897.503	-0.0002	732	740	0	31.05	GVVGIPGQR	Oxidation (P)	0.000004000.0
Collagen alpha-1(I) chain (Fragments) OS=Macrauchenia sp. GN=COL1A1 PE=1 SV=1	3034	578	227	33	21	42.5	Macrauchenia sp. FW-2014	0	0	449.759	897.503	-0.0002	732	740	0	36.2	GVVGIPGQR	Oxidation (P)	0.000004000.0
Collagen alpha-1(I) chain (Fragments) OS=Macrauchenia sp. GN=COL1A1 PE=1 SV=1	3034	578	227	33	21	42.5	Macrauchenia sp. FW-2014	0	0	449.759	897.503	-0.0002	732	740	0	34.62	GVVGIPGQR	Oxidation (P)	0.000004000.0
Collagen alpha-1(I) chain (Fragments) OS=Macrauchenia sp. GN=COL1A1 PE=1 SV=1	3034	578	227	33	21	42.5	Macrauchenia sp. FW-2014	0	0	449.759	897.503	-0.0002	732	740	0	30.94	GVVGIPGQR	Oxidation (P)	0.000004000.0
Collagen alpha-1(I) chain (Fragments) OS=Macrauchenia sp. GN=COL1A1 PE=1 SV=1	3034	578	227	33	21	42.5	Macrauchenia sp. FW-2014	0	0	449.759	897.503	-0.0002	732	740	0	39.93	GVVGIPGQR	Oxidation (P)	0.000004000.0
Collagen alpha-1(I) chain (Fragments) OS=Macrauchenia sp. GN=COL1A1 PE=1 SV=1	3034	578	227	33	21	42.5	Macrauchenia sp. FW-2014	0	0	449.759	897.503	-0.0002	732	740	0	29.27	GVVGIPGQR	Oxidation (P)	0.000004000.0
Collagen alpha-1(I) chain (Fragments) OS=Macrauchenia sp. GN=COL1A1 PE=1 SV=1	3034	578	227	33	21	42.5	Macrauchenia sp. FW-2014	0	0	449.759	897.503	0	732	740	0	30.86	GVVGIPGQR	Oxidation (P)	0.000004000.0
Collagen alpha-1(I) chain (Fragments) OS=Macrauchenia sp. GN=COL1A1 PE=1 SV=1	3034	578	227	33	21	42.5	Macrauchenia sp. FW-2014	0	0	449.759	897.503	0	732	740	0	34.46	GVVGIPGQR	Oxidation (P)	0.000004000.0
Collagen alpha-1(I) chain (Fragments) OS=Macrauchenia sp. GN=COL1A1 PE=1 SV=1	3034	578	227	33	21	42.5	Macrauchenia sp. FW-2014	0	0	449.759	897.503	0	732	740	0	34.17	GVVGIPGQR	Oxidation (P)	0.000004000.0
Collagen alpha-1(I) chain (Fragments) OS=Macrauchenia sp. GN=COL1A1 PE=1 SV=1	3034	578	227	33	21	42.5	Macrauchenia sp. FW-2014	0	0	449.759	897.503	0	732	740	0	42.76	GVVGIPGQR	Oxidation (P)	0.000004000.0
Collagen alpha-1(I) chain (Fragments) OS=Macrauchenia sp. GN=COL1A1 PE=1 SV=1	3034	578	227	33	21	42.5	Macrauchenia sp. FW-2014	0	0	449.759	897.503	0	732	740	0	34.61	GVVGIPGQR	Oxidation (P)	0.000004000.0
Collagen alpha-1(I) chain (Fragments) OS=Macrauchenia sp. GN=COL1A1 PE=1 SV=1	3034	578	227	33	21	42.5	Macrauchenia sp. FW-2014	0	0	449.759	897.503	0	732	740	0	22.71	GVVGIPGQR	Oxidation (P)	0.000004000.0
Collagen alpha-1(I) chain (Fragments) OS=Macrauchenia sp. GN=COL1A1 PE=1 SV=1	3034	578	227	33	21	42.5	Macrauchenia sp. FW-2014	0	0	449.759	897.503	0	732	740	0	31.23	GVVGIPGQR	Oxidation (P)	0.000004000.0
Collagen alpha-1(I) chain (Fragments) OS=Macrauchenia sp. GN=COL1A1 PE=1 SV=1	3034	578	227	33	21	42.5	Macrauchenia sp. FW-2014	0	0	449.759	897.503	0	732	740	0	30.91	GVVGIPGQR	Oxidation (P)	0.000004000.0
Collagen alpha-1(I) chain (Fragments) OS=Macrauchenia sp. GN=COL1A1 PE=1 SV=1	3034	578	227	33	21	42.5	Macrauchenia sp. FW-2014	0	0	449.759	897.503	0	732	740	0	34.71	GVVGIPGQR	Oxidation (P)	0.000004000.0
Collagen alpha-1(I) chain (Fragments) OS=Macrauchenia sp. GN=COL1A1 PE=1 SV=1	3034	578	227	33	21	42.5	Macrauchenia sp. FW-2014	0	0	449.759	897.503	0	732	740	0	31.08	GVVGIPGQR	Oxidation (P)	0.000004000.0
Collagen alpha-1(I) chain (Fragments) OS=Macrauchenia sp. GN=COL1A1 PE=1 SV=1	3034	578	227	33	21	42.5	Macrauchenia sp. FW-2014	0	0	449.759	897.503	0.0002	732	740	0	29.04	GVVGIPGQR	Oxidation (P)	0.000004000.0
Collagen alpha-1(I) chain (Fragments) OS=Macrauchenia sp. GN=COL1A1 PE=1 SV=1	3034	578	227	33	21	42.5	Macrauchenia sp. FW-2014	0	0	449.759	897.503	0.0002	732	740	0	34.16	GVVGIPGQR	Oxidation (P)	0.000004000.0
Collagen alpha-1(I) chain (Fragments) OS=Macrauchenia sp. GN=COL1A1 PE=1 SV=1	3034	578	227	33	21	42.5	Macrauchenia sp. FW-2014	0	0	449.759	897.503	0.0002	732	740	0	31.15	GVVGIPGQR	Oxidation (P)	0.000004000.0
Collagen alpha-1(I) chain (Fragments) OS=Macrauchenia sp. GN=COL1A1 PE=1 SV=1	3034	578	227	33	21	42.5	Macrauchenia sp. FW-2014	0	0	449.759	897.503	0.0002	732	740	0	31.29	GVVGIPGQR	Oxidation (P)	0.000004000.0
Collagen alpha-1(I) chain (Fragments) OS=Macrauchenia sp. GN=COL1A1 PE=1 SV=1	3034	578	227	33	21	42.5	Macrauchenia sp. FW-2014	0	0	449.759	897.503	0.0002	732	740	0	34.24	GVVGIPGQR	Oxidation (P)	0.000004000.0
Collagen alpha-1(I) chain (Fragments) OS=Macrauchenia sp. GN=COL1A1 PE=1 SV=1	3034	578	227	33	21	42.5	Macrauchenia sp. FW-2014	0	0	449.759	897.503	0.0002	732	740	0	24.59	GVVGIPGQR	Oxidation (P)	0.000004000.0
Collagen alpha-1(I) chain (Fragments) OS=Macrauchenia sp. GN=COL1A1 PE=1 SV=1	3034	578	227	33	21	42.5	Macrauchenia sp. FW-2014	0	0	449.759	897.503	0.0002	732	740	0	30.89	GVVGIPGQR	Oxidation (P)	0.000004000.0
Collagen alpha-1(I) chain (Fragments) OS=Macrauchenia sp. GN=COL1A1 PE=1 SV=1	3034	578	227	33	21	42.5	Macrauchenia sp. FW-2014	0	0	449.759	897.503	0.0002	732	740	0	31.39	GVVGIPGQR	Oxidation (P)	0.000004000.0
Collagen alpha-1(I) chain (Fragments) OS=Macrauchenia sp. GN=COL1A1 PE=1 SV=1	3034	578	227	33	21	42.5	Macrauchenia sp. FW-2014	0	0	449.759	897.503	0.0002	732	740	0	31.02	GVVGIPGQR	Oxidation (P)	0.000004000.0
Collagen alpha-1(I) chain (Fragments) OS=Macrauchenia sp. GN=COL1A1 PE=1 SV=1	3034	578	227	33	21	42.5	Macrauchenia sp. FW-2014	0	0	449.759	897.503	0.0002	732	740	0	31.03	GVVGIPGQR	Oxidation (P)	0.000004000.0
Collagen alpha-1(I) chain (Fragments) OS=Macrauchenia sp. GN=COL1A1 PE=1 SV=1	3034	578	227	33	21	42.5	Macrauchenia sp. FW-2014	0	0	449.759	897.503	0.0002	732	740	0	30.89	GVVGIPGQR	Oxidation (P)	0.000004000.0
Collagen alpha-1(I) chain (Fragments) OS=Macrauchenia sp. GN=COL1A1 PE=1 SV=1	3034	578	227	33	21	42.5	Macrauchenia sp. FW-2014	0	0	449.759	897.504	0.0004	732	740	0	33.04	GVVGIPGQR	Oxidation (P)	0.000004000.0
Collagen alpha-1(I) chain (Fragments) OS=Macrauchenia sp. GN=COL1A1 PE=1 SV=1	3034	578	227	33	21	42.5	Macrauchenia sp. FW-2014	0	0	449.759	897.504	0.0004	732	740	0	31.16	GVVGIPGQR	Oxidation (P)	0.000004000.0
Collagen alpha-1(I) chain (Fragments) OS=Macrauchenia sp. GN=COL1A1 PE=1 SV=1	3034	578	227	33	21	42.5	Macrauchenia sp. FW-2014	0	0	449.759	897.504	0.0004	732	740	0	34.27	GVVGIPGQR	Oxidation (P)	0.000004000.0
Collagen alpha-1(I) chain (Fragments) OS=Macrauchenia sp. GN=COL1A1 PE=1 SV=1	3034	578	227	33	21	42.5	Macrauchenia sp. FW-2014	0	0	449.759	897.504	0.0004	732	740	0	31.15	GVVGIPGQR	Oxidation (P)	0.000004000.0
Collagen alpha-1(I) chain (Fragments) OS=Macrauchenia sp. GN=COL1A1 PE=1 SV=1	3034	578	227	33	21	42.5	Macrauchenia sp. FW-2014	0	0	449.759	897.504	0.0006	732	740	0	25.48	GVVGIPGQR	Oxidation (P)	0.000004000.0
Collagen alpha-1(I) chain (Fragments) OS=Macrauchenia sp. GN=COL1A1 PE=1 SV=1	3034	578	227	33	21	42.5	Macrauchenia sp. FW-2014	0	0	449.759	897.504	0.0006	732	740	0	24.65	GVVGIPGQR	Oxidation (P)	0.000004000.0
Collagen alpha-1(I) chain (Fragments) OS=Macrauchenia sp. GN=COL1A1 PE=1 SV=1	3034	578	227	33	21	42.5	Macrauchenia sp. FW-2014	0	0	449.759	897.504	0.0006	732	740	0	31.02	GVVGIPGQR	Oxidation (P)	0.000004000.0
Collagen alpha-1(I) chain (Fragments) OS=Macrauchenia sp. GN=COL1A1 PE=1 SV=1	3034	578	227	33	21	42.5	Macrauchenia sp. FW-2014	0	0	449.759	897.504	0.0006	732	740	0	33.82	GVVGIPGQR	Oxidation (P)	0.000004000.0
Collagen alpha-1(I) chain (Fragments) OS=Macrauchenia sp. GN=COL1A1 PE=1 SV=1	3034	578	227	33	21	42.5	Macrauchenia sp. FW-2014	0	0	449.759	897.504	0.0006	732	740	0	30.75	GVVGIPGQR	Oxidation (P)	0.000004000.0
Collagen alpha-1(I) chain (Fragments) OS=Macrauchenia sp. GN=COL1A1 PE=1 SV=1	3034	578	227	33	21	42.5	Macrauchenia sp. FW-2014	0	0	449.759	897.504	0.0006	732	740	0	31.08	GVVGIPGQR	Oxidation (P)	0.000004000.0
Collagen alpha-1(I) chain (Fragments) OS=Macrauchenia sp. GN=COL1A1 PE=1 SV=1	3034	578	227	33	21	42.5	Macrauchenia sp. FW-2014	0	0	449.759	897.504	0.0006	732	740	0	16.96	GVVGIPGQR	Oxidation (P)	0.000004000.0
Collagen alpha-1(I) chain (Fragments) OS=Macrauchenia sp. GN=COL1A1 PE=1 SV=1	3034	578	227	33	21	42.5	Macrauchenia sp. FW-2014	0	0	449.759	897.504	0.0008	732	740	0	32.46	GVVGIPGQR	Oxidation (P)	0.000004000.0
Collagen alpha-1(I) chain (Fragments) OS=Macrauchenia sp. GN=COL1A1 PE=1 SV=1	3034	578	227	33	21	42.5	Macrauchenia sp. FW-2014	0	0	449.759	897.504	0.0008	732	740	0	31.04	GVVGIPGQR	Oxidation (P)	0.000004000.0
Collagen alpha-1(I) chain (Fragments) OS=Macrauchenia sp. GN=COL1A1 PE=1 SV=1	3034	578	227	33	21	42.5	Macrauchenia sp. FW-2014	0	0	449.759	897.504	0.0008	732	740	0	11.15	GVVGIPGQR	Oxidation (P)	0.000004000.0
Collagen alpha-1(I) chain (Fragments) OS=Macrauchenia sp. GN=COL1A1 PE=1 SV=1	3034	578	227	33	21	42.5	Macrauchenia sp. FW-2014	0	0	449.759	897.504	0.001	732	740	0	31	GVVGIPGQR	Oxidation (P)	0.000004000.0
Collagen alpha-1(I) chain (Fragments) OS=Macrauchenia sp. GN=COL1A1 PE=1 SV=1	3034	578	227	33	21	42.5	Macrauchenia sp. FW-2014	0	0	449.759	897.504	0.001	732	740	0	24.69	GVVGIPGQR	Oxidation (P)	0.000004000.0
Collagen alpha-1(I) chain (Fragments) OS=Macrauchenia sp. GN=COL1A1 PE=1 SV=1	3034	578	227	33	21	42.5	Macrauchenia sp. FW-2014	0	0	449.759	897.504	0.001	732	740	0	24.88	GVVGIPGQR	Oxidation (P)	0.000004000.0
Collagen alpha-1(I) chain (Fragments) OS=Macrauchenia sp. GN=COL1A1 PE=1 SV=1	3034	578	227	33	21	42.5	Macrauchenia sp. FW-2014	0	0	449.76	897.505	0.0014	732	740	0	30.88	GVVGIPGQR	Oxidation (P)	0.000004000.0
Collagen alpha-1(I) chain (Fragments) OS=Macrauchenia sp. GN=COL1A1 PE=1 SV=1	3034	578	227	33	21	42.5	Macrauchenia sp. FW-2014	0	0	449.76	897.505	0.0016	732	740	0	30.85	GVVGIPGQR	Oxidation (P)	0.000004000.0
Collagen alpha-1(I) chain (Fragments) OS=Macrauchenia sp. GN=COL1A1 PE=1 SV=1	3034	578	227	33	21	42.5	Macrauchenia sp. FW-2014	0	0	450.251	898.488	0.0006	732	740	0	32.95	GVVGIPGQR	Deamidated (NQ); Oxidation (P)	0.000004010.0
Collagen alpha-1(I) chain (Fragments) OS=Macrauchenia sp. GN=COL1A1 PE=1 SV=1	3034	578	227	33	21	42.5	Macrauchenia sp. FW-2014	0	0	467.741	933.468	0.0008	374	383	0	20.01	PGPPGPPGAR	2 Oxidation (P)	0.0004040000.0
Collagen alpha-1(I) chain (Fragments) OS=Macrauchenia sp. GN=COL1A1 PE=1 SV=1	3034	578	227	33	21	42.5	Macrauchenia sp. FW-2014	0	0	510.747	1019.48	0.0006	484	492	1	7.83	GERGFPGER	Oxidation (P)	0.000004000.0
Collagen alpha-1(I) chain (Fragments) OS=Macrauchenia sp. GN=COL1A1 PE=1 SV=1	3034	578	227	33	21	42.5	Macrauchenia sp. FW-2014	0	0	360.528	1078.56	-0.0007	132	143	1	24.98	GRPGAPGPAGAR	Oxidation (P)	0.000004000000.0
Collagen alpha-1(I) chain (Fragments) OS=Macrauchenia sp. GN=COL1A1 PE=1 SV=1	3034	578	227	33	21	42.5	Macrauchenia sp. FW-2014	0	0	360.528	1078.56	-0.0004	132	143	1	19.07	GRPGAPGPAGAR	Oxidation (P)	0.000004000000.0
Collagen alpha-1(I) chain (Fragments) OS=Macrauchenia sp. GN=COL1A1 PE=1 SV=1	3034	578	227	33	21	42.5	Macrauchenia sp. FW-2014	0	0	360.528	1078.56	-0.0004	132	143	1	23.42	GRPGAPGPAGAR	Oxidation (P)	0.004000000000.0
Collagen alpha-1(I) chain (Fragments) OS=Macrauchenia sp. GN=COL1A1 PE=1 SV=1	3034	578	227	33	21	42.5	Macrauchenia sp. FW-2014	0	0	540.289	1078.56	-0.0001	132	143	1	13.54	GRPGAPGPAGAR	Oxidation (P)	0.000000040000.0
Collagen alpha-1(I) chain (Fragments) OS=Macrauchenia sp. GN=COL1A1 PE=1 SV=1	3034	578	227	33	21	42.5	Macrauchenia sp. FW-2014	0	0	360.528	1078.56	-0.0001	132	143	1	18.33	GRPGAPGPAGAR	Oxidation (P)	0.000004000000.0
Collagen alpha-1(I) chain (Fragments) OS=Macrauchenia sp. GN=COL1A1 PE=1 SV=1	3034	578	227	33	21	42.5	Macrauchenia sp. FW-2014	0	0	360.528	1078.56	0.0002	132	143	1	36.84	GRPGAPGPAGAR	Oxidation (P)	0.004000000000.0
Collagen alpha-1(I) chain (Fragments) OS=Macrauchenia sp. GN=COL1A1 PE=1 SV=1	3034	578	227	33	21	42.5	Macrauchenia sp. FW-2014	0	0	360.529	1078.56	0.0005	132	143	1	24.17	GRPGAPGPAGAR	Oxidation (P)	0.004000000000.0
Collagen alpha-1(I) chain (Fragments) OS=Macrauchenia sp. GN=COL1A1 PE=1 SV=1	3034	578	227	33	21	42.5	Macrauchenia sp. FW-2014	0	0	548.285	1094.56	-0.0025	132	143	1	14.28	GRPGAPGPAGAR	2 Oxidation (P)	0.004004000000.0
Collagen alpha-1(I) chain (Fragments) OS=Macrauchenia sp. GN=COL1A1 PE=1 SV=1	3034	578	227	33	21	42.5	Macrauchenia sp. FW-2014	0	0	365.86	1094.56	-0.0011	132	143	1	26.41	GRPGAPGPAGAR	2 Oxidation (P)	0.004004000000.0
Collagen alpha-1(I) chain (Fragments) OS=Macrauchenia sp. GN=COL1A1 PE=1 SV=1	3034	578	227	33	21	42.5	Macrauchenia sp. FW-2014	0	0	365.86	1094.56	-0.0011	132	143	1	22.7	GRPGAPGPAGAR	2 Oxidation (P)	0.004004000000.0
Collagen alpha-1(I) chain (Fragments) OS=Macrauchenia sp. GN=COL1A1 PE=1 SV=1	3034	578	227	33	21	42.5	Macrauchenia sp. FW-2014	0	0	548.286	1094.56	-0.0011	132	143	1	29.47	GRPGAPGPAGAR	2 Oxidation (P)	0.004004000000.0
Collagen alpha-1(I) chain (Fragments) OS=Macrauchenia sp. GN=COL1A1 PE=1 SV=1	3034	578	227	33	21	42.5	Macrauchenia sp. FW-2014	0	0	548.286	1094.56	-0.0009	132	143	1	31	GRPGAPGPAGAR	2 Oxidation (P)	0.004004000000.0
Collagen alpha-1(I) chain (Fragments) OS=Macrauchenia sp. GN=COL1A1 PE=1 SV=1	3034	578	227	33	21	42.5	Macrauchenia sp. FW-2014	0	0	548.286	1094.56	-0.0009	132	143	1	24.68	GRPGAPGPAGAR	2 Oxidation (P)	0.004004000000.0
Collagen alpha-1(I) chain (Fragments) OS=Macrauchenia sp. GN=COL1A1 PE=1 SV=1	3034	578	227	33	21	42.5	Macrauchenia sp. FW-2014	0	0	548.286	1094.56	-0.0009	132	143	1	8.35	GRPGAPGPAGAR	2 Oxidation (P)	0.004000040000.0
[truncated: 21,144 more rows]
