# Supplementary material for: A fossil protein chimera; difficulties in discriminating dinosaur peptide sequences from modern cross-contamination
Source: Proc Biol Sci. 2017 May 31;284(1855):20170544. doi: 10.1098/rspb.2017.0544 (PMC5454271; doi:10.1098/rspb.2017.0544)
Supplement: Table S2 [file rspb20170544supp2.xls]

## Sheet: Table S2_CC507
prot_desc	prot_score	prot_matches	prot_matches_sig	prot_sequences	prot_sequences_sig	prot_cover	prot_tax_str	pep_isbold	pep_isunique	pep_exp_mz	pep_exp_mr	pep_delta	pep_start	pep_end	pep_miss	pep_score	pep_seq	pep_var_mod	pep_var_mod_pos
Collagen alpha-1(I) chain OS=Gallus gallus GN=COL1A1 PE=1 SV=3	6879	921	455	90	59	59.1	Gallus gallus	1	1	379.214	756.413	-0.0001	723	731	0	9.72	GAAGLPGAK	Oxidation (P)	0.000004000.0
Collagen alpha-1(I) chain OS=Gallus gallus GN=COL1A1 PE=1 SV=3	6879	921	455	90	59	59.1	Gallus gallus	1	1	379.214	756.413	0.0001	723	731	0	34.4	GAAGLPGAK	Oxidation (P)	0.000004000.0
Collagen alpha-1(I) chain OS=Gallus gallus GN=COL1A1 PE=1 SV=3	6879	921	455	90	59	59.1	Gallus gallus	1	1	379.214	756.413	0.0003	723	731	0	45.42	GAAGLPGAK	Oxidation (P)	0.000004000.0
Collagen alpha-1(I) chain OS=Gallus gallus GN=COL1A1 PE=1 SV=3	6879	921	455	90	59	59.1	Gallus gallus	1	1	379.214	756.413	0.0003	723	731	0	14.18	GAAGLPGAK	Oxidation (P)	0.000004000.0
Collagen alpha-1(I) chain OS=Gallus gallus GN=COL1A1 PE=1 SV=3	6879	921	455	90	59	59.1	Gallus gallus	1	1	379.214	756.413	0.0005	723	731	0	8.16	GAAGLPGAK	Oxidation (K)	0.000000002.0
Collagen alpha-1(I) chain OS=Gallus gallus GN=COL1A1 PE=1 SV=3	6879	921	455	90	59	59.1	Gallus gallus	1	1	387.211	772.408	0.0003	723	731	0	20.34	GAAGLPGAK	Oxidation (K); Oxidation (P)	0.000004002.0
Collagen alpha-1(I) chain OS=Gallus gallus GN=COL1A1 PE=1 SV=3	6879	921	455	90	59	59.1	Gallus gallus	1	1	387.212	772.408	0.0005	723	731	0	24.66	GAAGLPGAK	Oxidation (K); Oxidation (P)	0.000004002.0
Collagen alpha-1(I) chain OS=Gallus gallus GN=COL1A1 PE=1 SV=3	6879	921	455	90	59	59.1	Gallus gallus	1	1	392.708	783.402	0.0031	227	233	1	0.12	PGRPGQR	Deamidated (NQ); Oxidation (P)	0.0004010.0
Collagen alpha-1(I) chain OS=Gallus gallus GN=COL1A1 PE=1 SV=3	6879	921	455	90	59	59.1	Gallus gallus	1	1	401.209	800.403	0.0006	501	509	0	25.85	GSPGAVGPK	Oxidation (K); Oxidation (P)	0.004000002.0
Collagen alpha-1(I) chain OS=Gallus gallus GN=COL1A1 PE=1 SV=3	6879	921	455	90	59	59.1	Gallus gallus	1	0	418.723	835.432	0.0022	1074	1082	0	44.67	GPAGPQGPR
Collagen alpha-1(I) chain OS=Gallus gallus GN=COL1A1 PE=1 SV=3	6879	921	455	90	59	59.1	Gallus gallus	1	0	426.216	850.417	-0.001	258	266	0	5.41	GFSGLDGAK
Collagen alpha-1(I) chain OS=Gallus gallus GN=COL1A1 PE=1 SV=3	6879	921	455	90	59	59.1	Gallus gallus	1	0	426.216	850.418	-0.0006	258	266	0	9.87	GFSGLDGAK
Collagen alpha-1(I) chain OS=Gallus gallus GN=COL1A1 PE=1 SV=3	6879	921	455	90	59	59.1	Gallus gallus	1	0	426.216	850.418	-0.0002	258	266	0	29.82	GFSGLDGAK
Collagen alpha-1(I) chain OS=Gallus gallus GN=COL1A1 PE=1 SV=3	6879	921	455	90	59	59.1	Gallus gallus	1	0	426.216	850.418	0	258	266	0	33.06	GFSGLDGAK
Collagen alpha-1(I) chain OS=Gallus gallus GN=COL1A1 PE=1 SV=3	6879	921	455	90	59	59.1	Gallus gallus	1	0	426.217	850.419	0.0002	258	266	0	24.7	GFSGLDGAK
Collagen alpha-1(I) chain OS=Gallus gallus GN=COL1A1 PE=1 SV=3	6879	921	455	90	59	59.1	Gallus gallus	1	0	426.217	850.419	0.0002	258	266	0	17.13	GFSGLDGAK
Collagen alpha-1(I) chain OS=Gallus gallus GN=COL1A1 PE=1 SV=3	6879	921	455	90	59	59.1	Gallus gallus	1	0	426.217	850.419	0.0004	258	266	0	33.74	GFSGLDGAK
Collagen alpha-1(I) chain OS=Gallus gallus GN=COL1A1 PE=1 SV=3	6879	921	455	90	59	59.1	Gallus gallus	1	0	426.217	850.419	0.0004	258	266	0	9.22	GFSGLDGAK
Collagen alpha-1(I) chain OS=Gallus gallus GN=COL1A1 PE=1 SV=3	6879	921	455	90	59	59.1	Gallus gallus	1	0	426.72	851.425	-0.0003	234	242	0	7.53	GPPGPQGAR	Oxidation (P)	0.004000000.0
Collagen alpha-1(I) chain OS=Gallus gallus GN=COL1A1 PE=1 SV=3	6879	921	455	90	59	59.1	Gallus gallus	1	0	426.72	851.425	-0.0001	1074	1082	0	9.8	GPAGPQGPR	Oxidation (P)	0.040000000.0
Collagen alpha-1(I) chain OS=Gallus gallus GN=COL1A1 PE=1 SV=3	6879	921	455	90	59	59.1	Gallus gallus	1	0	426.72	851.425	0.0001	234	242	0	28	GPPGPQGAR	Oxidation (P)	0.004000000.0
Collagen alpha-1(I) chain OS=Gallus gallus GN=COL1A1 PE=1 SV=3	6879	921	455	90	59	59.1	Gallus gallus	1	0	426.72	851.425	0.0001	1074	1082	0	7.89	GPAGPQGPR	Oxidation (P)	0.040000000.0
Collagen alpha-1(I) chain OS=Gallus gallus GN=COL1A1 PE=1 SV=3	6879	921	455	90	59	59.1	Gallus gallus	1	0	426.72	851.426	0.0007	234	242	0	32.16	GPPGPQGAR	Oxidation (P)	0.004000000.0
Collagen alpha-1(I) chain OS=Gallus gallus GN=COL1A1 PE=1 SV=3	6879	921	455	90	59	59.1	Gallus gallus	1	0	426.72	851.426	0.0007	234	242	0	30.36	GPPGPQGAR	Oxidation (P)	0.004000000.0
Collagen alpha-1(I) chain OS=Gallus gallus GN=COL1A1 PE=1 SV=3	6879	921	455	90	59	59.1	Gallus gallus	1	0	434.214	866.414	0.0006	258	266	0	42.42	GFSGLDGAK	Oxidation (K)	0.000000002.0
Collagen alpha-1(I) chain OS=Gallus gallus GN=COL1A1 PE=1 SV=3	6879	921	455	90	59	59.1	Gallus gallus	1	1	435.228	868.441	0.0006	1131	1141	0	31.99	GPPGSAGAAGK
Collagen alpha-1(I) chain OS=Gallus gallus GN=COL1A1 PE=1 SV=3	6879	921	455	90	59	59.1	Gallus gallus	1	0	441.762	881.509	0.0003	948	956	0	34.2	GVVGLPGQR
Collagen alpha-1(I) chain OS=Gallus gallus GN=COL1A1 PE=1 SV=3	6879	921	455	90	59	59.1	Gallus gallus	1	0	449.758	897.502	-0.0014	948	956	0	20.73	GVVGLPGQR	Oxidation (P)	0.000004000.0
Collagen alpha-1(I) chain OS=Gallus gallus GN=COL1A1 PE=1 SV=3	6879	921	455	90	59	59.1	Gallus gallus	1	0	449.758	897.502	-0.001	948	956	0	26.8	GVVGLPGQR	Oxidation (P)	0.000004000.0
Collagen alpha-1(I) chain OS=Gallus gallus GN=COL1A1 PE=1 SV=3	6879	921	455	90	59	59.1	Gallus gallus	1	0	449.759	897.502	-0.0008	948	956	0	29.87	GVVGLPGQR	Oxidation (P)	0.000004000.0
Collagen alpha-1(I) chain OS=Gallus gallus GN=COL1A1 PE=1 SV=3	6879	921	455	90	59	59.1	Gallus gallus	1	0	449.759	897.503	-0.0006	948	956	0	46.44	GVVGLPGQR	Oxidation (P)	0.000004000.0
Collagen alpha-1(I) chain OS=Gallus gallus GN=COL1A1 PE=1 SV=3	6879	921	455	90	59	59.1	Gallus gallus	1	0	449.759	897.503	-0.0006	948	956	0	21.2	GVVGLPGQR	Oxidation (P)	0.000004000.0
Collagen alpha-1(I) chain OS=Gallus gallus GN=COL1A1 PE=1 SV=3	6879	921	455	90	59	59.1	Gallus gallus	1	0	449.759	897.503	-0.0006	948	956	0	23.07	GVVGLPGQR	Oxidation (P)	0.000004000.0
Collagen alpha-1(I) chain OS=Gallus gallus GN=COL1A1 PE=1 SV=3	6879	921	455	90	59	59.1	Gallus gallus	1	0	449.759	897.503	-0.0004	948	956	0	44.59	GVVGLPGQR	Oxidation (P)	0.000004000.0
Collagen alpha-1(I) chain OS=Gallus gallus GN=COL1A1 PE=1 SV=3	6879	921	455	90	59	59.1	Gallus gallus	1	0	449.759	897.503	-0.0004	948	956	0	21.28	GVVGLPGQR	Oxidation (P)	0.000004000.0
Collagen alpha-1(I) chain OS=Gallus gallus GN=COL1A1 PE=1 SV=3	6879	921	455	90	59	59.1	Gallus gallus	1	0	449.759	897.503	-0.0004	948	956	0	19.25	GVVGLPGQR	Oxidation (P)	0.000004000.0
Collagen alpha-1(I) chain OS=Gallus gallus GN=COL1A1 PE=1 SV=3	6879	921	455	90	59	59.1	Gallus gallus	1	0	449.759	897.503	-0.0004	948	956	0	20.08	GVVGLPGQR	Oxidation (P)	0.000004000.0
Collagen alpha-1(I) chain OS=Gallus gallus GN=COL1A1 PE=1 SV=3	6879	921	455	90	59	59.1	Gallus gallus	1	0	449.759	897.503	-0.0004	948	956	0	30.25	GVVGLPGQR	Oxidation (P)	0.000004000.0
Collagen alpha-1(I) chain OS=Gallus gallus GN=COL1A1 PE=1 SV=3	6879	921	455	90	59	59.1	Gallus gallus	1	0	449.759	897.503	-0.0002	948	956	0	42.57	GVVGLPGQR	Oxidation (P)	0.000004000.0
Collagen alpha-1(I) chain OS=Gallus gallus GN=COL1A1 PE=1 SV=3	6879	921	455	90	59	59.1	Gallus gallus	1	0	449.759	897.503	-0.0002	948	956	0	19.34	GVVGLPGQR	Oxidation (P)	0.000004000.0
Collagen alpha-1(I) chain OS=Gallus gallus GN=COL1A1 PE=1 SV=3	6879	921	455	90	59	59.1	Gallus gallus	1	0	449.759	897.503	-0.0002	948	956	0	20.13	GVVGLPGQR	Oxidation (P)	0.000004000.0
Collagen alpha-1(I) chain OS=Gallus gallus GN=COL1A1 PE=1 SV=3	6879	921	455	90	59	59.1	Gallus gallus	1	0	449.759	897.503	-0.0002	948	956	0	11.36	GVVGLPGQR	Oxidation (P)	0.000004000.0
Collagen alpha-1(I) chain OS=Gallus gallus GN=COL1A1 PE=1 SV=3	6879	921	455	90	59	59.1	Gallus gallus	1	0	449.759	897.503	-0.0002	948	956	0	30.34	GVVGLPGQR	Oxidation (P)	0.000004000.0
Collagen alpha-1(I) chain OS=Gallus gallus GN=COL1A1 PE=1 SV=3	6879	921	455	90	59	59.1	Gallus gallus	1	0	449.759	897.503	0	948	956	0	38.87	GVVGLPGQR	Oxidation (P)	0.000004000.0
Collagen alpha-1(I) chain OS=Gallus gallus GN=COL1A1 PE=1 SV=3	6879	921	455	90	59	59.1	Gallus gallus	1	0	449.759	897.503	0	948	956	0	39.44	GVVGLPGQR	Oxidation (P)	0.000004000.0
Collagen alpha-1(I) chain OS=Gallus gallus GN=COL1A1 PE=1 SV=3	6879	921	455	90	59	59.1	Gallus gallus	1	0	449.759	897.503	0	948	956	0	16.94	GVVGLPGQR	Oxidation (P)	0.000004000.0
Collagen alpha-1(I) chain OS=Gallus gallus GN=COL1A1 PE=1 SV=3	6879	921	455	90	59	59.1	Gallus gallus	1	0	449.759	897.503	0	948	956	0	29.56	GVVGLPGQR	Oxidation (P)	0.000004000.0
Collagen alpha-1(I) chain OS=Gallus gallus GN=COL1A1 PE=1 SV=3	6879	921	455	90	59	59.1	Gallus gallus	1	0	449.759	897.503	0	948	956	0	25.57	GVVGLPGQR	Oxidation (P)	0.000004000.0
Collagen alpha-1(I) chain OS=Gallus gallus GN=COL1A1 PE=1 SV=3	6879	921	455	90	59	59.1	Gallus gallus	1	0	449.759	897.503	0	948	956	0	16.25	GVVGLPGQR	Oxidation (P)	0.000004000.0
Collagen alpha-1(I) chain OS=Gallus gallus GN=COL1A1 PE=1 SV=3	6879	921	455	90	59	59.1	Gallus gallus	1	0	449.759	897.503	0	948	956	0	29.52	GVVGLPGQR	Oxidation (P)	0.000004000.0
Collagen alpha-1(I) chain OS=Gallus gallus GN=COL1A1 PE=1 SV=3	6879	921	455	90	59	59.1	Gallus gallus	1	0	449.759	897.503	0	948	956	0	18.39	GVVGLPGQR	Oxidation (P)	0.000004000.0
Collagen alpha-1(I) chain OS=Gallus gallus GN=COL1A1 PE=1 SV=3	6879	921	455	90	59	59.1	Gallus gallus	1	0	449.759	897.503	0.0002	948	956	0	19.26	GVVGLPGQR	Oxidation (P)	0.000004000.0
Collagen alpha-1(I) chain OS=Gallus gallus GN=COL1A1 PE=1 SV=3	6879	921	455	90	59	59.1	Gallus gallus	1	0	449.759	897.504	0.0004	948	956	0	29.68	GVVGLPGQR	Oxidation (P)	0.000004000.0
Collagen alpha-1(I) chain OS=Gallus gallus GN=COL1A1 PE=1 SV=3	6879	921	455	90	59	59.1	Gallus gallus	1	0	449.759	897.504	0.0004	948	956	0	31.15	GVVGLPGQR	Oxidation (P)	0.000004000.0
Collagen alpha-1(I) chain OS=Gallus gallus GN=COL1A1 PE=1 SV=3	6879	921	455	90	59	59.1	Gallus gallus	1	0	449.759	897.504	0.0004	948	956	0	30.93	GVVGLPGQR	Oxidation (P)	0.000004000.0
Collagen alpha-1(I) chain OS=Gallus gallus GN=COL1A1 PE=1 SV=3	6879	921	455	90	59	59.1	Gallus gallus	1	0	449.759	897.504	0.0004	948	956	0	32.44	GVVGLPGQR	Oxidation (P)	0.000004000.0
Collagen alpha-1(I) chain OS=Gallus gallus GN=COL1A1 PE=1 SV=3	6879	921	455	90	59	59.1	Gallus gallus	1	0	449.759	897.504	0.0006	948	956	0	30.18	GVVGLPGQR	Oxidation (P)	0.000004000.0
Collagen alpha-1(I) chain OS=Gallus gallus GN=COL1A1 PE=1 SV=3	6879	921	455	90	59	59.1	Gallus gallus	1	0	449.759	897.504	0.0006	948	956	0	23.83	GVVGLPGQR	Oxidation (P)	0.000004000.0
Collagen alpha-1(I) chain OS=Gallus gallus GN=COL1A1 PE=1 SV=3	6879	921	455	90	59	59.1	Gallus gallus	1	0	449.759	897.504	0.0008	948	956	0	32.72	GVVGLPGQR	Oxidation (P)	0.000004000.0
Collagen alpha-1(I) chain OS=Gallus gallus GN=COL1A1 PE=1 SV=3	6879	921	455	90	59	59.1	Gallus gallus	1	0	449.759	897.504	0.001	948	956	0	32.16	GVVGLPGQR	Oxidation (P)	0.000004000.0
Collagen alpha-1(I) chain OS=Gallus gallus GN=COL1A1 PE=1 SV=3	6879	921	455	90	59	59.1	Gallus gallus	1	0	450.251	898.487	-0.0006	948	956	0	34.21	GVVGLPGQR	Deamidated (NQ); Oxidation (P)	0.000004010.0
Collagen alpha-1(I) chain OS=Gallus gallus GN=COL1A1 PE=1 SV=3	6879	921	455	90	59	59.1	Gallus gallus	1	1	457.72	913.425	0.0001	732	740	1	16.8	GDRGDPGPK	Oxidation (P)	0.000004000.0
Collagen alpha-1(I) chain OS=Gallus gallus GN=COL1A1 PE=1 SV=3	6879	921	455	90	59	59.1	Gallus gallus	1	1	472.233	942.452	0.0005	1016	1025	1	32.03	DGAAGPKGDR
Collagen alpha-1(I) chain OS=Gallus gallus GN=COL1A1 PE=1 SV=3	6879	921	455	90	59	59.1	Gallus gallus	1	0	523.231	1044.45	0.0008	687	698	0	42.45	GANGAPGNDGAK	Deamidated (NQ); Oxidation (P)	0.000004010000.0
Collagen alpha-1(I) chain OS=Gallus gallus GN=COL1A1 PE=1 SV=3	6879	921	455	90	59	59.1	Gallus gallus	1	0	523.724	1045.43	0.0014	687	698	0	2.85	GANGAPGNDGAK	2 Deamidated (NQ); Oxidation (P)	0.001004010000.0
Collagen alpha-1(I) chain OS=Gallus gallus GN=COL1A1 PE=1 SV=3	6879	921	455	90	59	59.1	Gallus gallus	1	1	540.289	1078.56	-0.0003	300	311	1	18.59	GRPGPSGPAGAR
Collagen alpha-1(I) chain OS=Gallus gallus GN=COL1A1 PE=1 SV=3	6879	921	455	90	59	59.1	Gallus gallus	1	1	540.289	1078.56	-0.0001	300	311	1	11.41	GRPGPSGPAGAR
Collagen alpha-1(I) chain OS=Gallus gallus GN=COL1A1 PE=1 SV=3	6879	921	455	90	59	59.1	Gallus gallus	1	1	540.289	1078.56	-0.0001	300	311	1	11.48	GRPGPSGPAGAR
Collagen alpha-1(I) chain OS=Gallus gallus GN=COL1A1 PE=1 SV=3	6879	921	455	90	59	59.1	Gallus gallus	1	1	540.289	1078.56	0.0007	300	311	1	7.52	GRPGPSGPAGAR
Collagen alpha-1(I) chain OS=Gallus gallus GN=COL1A1 PE=1 SV=3	6879	921	455	90	59	59.1	Gallus gallus	1	1	540.289	1078.56	0.0009	300	311	1	23.93	GRPGPSGPAGAR
Collagen alpha-1(I) chain OS=Gallus gallus GN=COL1A1 PE=1 SV=3	6879	921	455	90	59	59.1	Gallus gallus	1	1	360.529	1078.56	0.0014	300	311	1	49.24	GRPGPSGPAGAR
Collagen alpha-1(I) chain OS=Gallus gallus GN=COL1A1 PE=1 SV=3	6879	921	455	90	59	59.1	Gallus gallus	1	1	540.29	1078.57	0.0019	300	311	1	10.8	GRPGPSGPAGAR
Collagen alpha-1(I) chain OS=Gallus gallus GN=COL1A1 PE=1 SV=3	6879	921	455	90	59	59.1	Gallus gallus	1	1	540.29	1078.57	0.0021	300	311	1	12.86	GRPGPSGPAGAR
Collagen alpha-1(I) chain OS=Gallus gallus GN=COL1A1 PE=1 SV=3	6879	921	455	90	59	59.1	Gallus gallus	1	1	543.289	1084.56	0.0005	723	734	1	45.47	GAAGLPGAKGDR	Oxidation (P)	0.000004000000.0
Collagen alpha-1(I) chain OS=Gallus gallus GN=COL1A1 PE=1 SV=3	6879	921	455	90	59	59.1	Gallus gallus	1	1	543.783	1085.55	-0.0001	483	494	0	35.84	GFPGADGIAGPK
Collagen alpha-1(I) chain OS=Gallus gallus GN=COL1A1 PE=1 SV=3	6879	921	455	90	59	59.1	Gallus gallus	1	1	543.783	1085.55	0.0001	483	494	0	25.43	GFPGADGIAGPK
Collagen alpha-1(I) chain OS=Gallus gallus GN=COL1A1 PE=1 SV=3	6879	921	455	90	59	59.1	Gallus gallus	1	1	365.86	1094.56	-0.0014	300	311	1	36.61	GRPGPSGPAGAR	Oxidation (P)	0.000040000000.0
Collagen alpha-1(I) chain OS=Gallus gallus GN=COL1A1 PE=1 SV=3	6879	921	455	90	59	59.1	Gallus gallus	1	1	365.86	1094.56	-0.0008	300	311	1	33.77	GRPGPSGPAGAR	Oxidation (P)	0.004000000000.0
Collagen alpha-1(I) chain OS=Gallus gallus GN=COL1A1 PE=1 SV=3	6879	921	455	90	59	59.1	Gallus gallus	1	1	365.86	1094.56	-0.0008	300	311	1	32.95	GRPGPSGPAGAR	Oxidation (P)	0.004000000000.0
Collagen alpha-1(I) chain OS=Gallus gallus GN=COL1A1 PE=1 SV=3	6879	921	455	90	59	59.1	Gallus gallus	1	1	365.86	1094.56	-0.0008	300	311	1	25.76	GRPGPSGPAGAR	Oxidation (P)	0.004000000000.0
Collagen alpha-1(I) chain OS=Gallus gallus GN=COL1A1 PE=1 SV=3	6879	921	455	90	59	59.1	Gallus gallus	1	1	548.286	1094.56	-0.0007	300	311	1	15.01	GRPGPSGPAGAR	Oxidation (P)	0.004000000000.0
Collagen alpha-1(I) chain OS=Gallus gallus GN=COL1A1 PE=1 SV=3	6879	921	455	90	59	59.1	Gallus gallus	1	1	365.86	1094.56	-0.0005	300	311	1	9.62	GRPGPSGPAGAR	Oxidation (P)	0.004000000000.0
Collagen alpha-1(I) chain OS=Gallus gallus GN=COL1A1 PE=1 SV=3	6879	921	455	90	59	59.1	Gallus gallus	1	1	365.86	1094.56	-0.0002	300	311	1	40.14	GRPGPSGPAGAR	Oxidation (P)	0.004000000000.0
Collagen alpha-1(I) chain OS=Gallus gallus GN=COL1A1 PE=1 SV=3	6879	921	455	90	59	59.1	Gallus gallus	1	1	365.86	1094.56	-0.0002	300	311	1	38.08	GRPGPSGPAGAR	Oxidation (P)	0.004000000000.0
Collagen alpha-1(I) chain OS=Gallus gallus GN=COL1A1 PE=1 SV=3	6879	921	455	90	59	59.1	Gallus gallus	1	1	548.286	1094.56	-0.0001	300	311	1	39.9	GRPGPSGPAGAR	Oxidation (P)	0.004000000000.0
Collagen alpha-1(I) chain OS=Gallus gallus GN=COL1A1 PE=1 SV=3	6879	921	455	90	59	59.1	Gallus gallus	1	1	548.286	1094.56	-0.0001	300	311	1	9.12	GRPGPSGPAGAR	Oxidation (P)	0.004000000000.0
Collagen alpha-1(I) chain OS=Gallus gallus GN=COL1A1 PE=1 SV=3	6879	921	455	90	59	59.1	Gallus gallus	1	1	548.286	1094.56	-0.0001	300	311	1	15.82	GRPGPSGPAGAR	Oxidation (P)	0.004000000000.0
Collagen alpha-1(I) chain OS=Gallus gallus GN=COL1A1 PE=1 SV=3	6879	921	455	90	59	59.1	Gallus gallus	1	1	548.286	1094.56	-0.0001	300	311	1	23.57	GRPGPSGPAGAR	Oxidation (P)	0.004000000000.0
Collagen alpha-1(I) chain OS=Gallus gallus GN=COL1A1 PE=1 SV=3	6879	921	455	90	59	59.1	Gallus gallus	1	1	365.86	1094.56	0.0001	300	311	1	31.12	GRPGPSGPAGAR	Oxidation (P)	0.004000000000.0
Collagen alpha-1(I) chain OS=Gallus gallus GN=COL1A1 PE=1 SV=3	6879	921	455	90	59	59.1	Gallus gallus	1	1	365.86	1094.56	0.0001	300	311	1	29.57	GRPGPSGPAGAR	Oxidation (P)	0.004000000000.0
Collagen alpha-1(I) chain OS=Gallus gallus GN=COL1A1 PE=1 SV=3	6879	921	455	90	59	59.1	Gallus gallus	1	1	365.86	1094.56	0.0001	300	311	1	32.85	GRPGPSGPAGAR	Oxidation (P)	0.000040000000.0
Collagen alpha-1(I) chain OS=Gallus gallus GN=COL1A1 PE=1 SV=3	6879	921	455	90	59	59.1	Gallus gallus	1	1	365.86	1094.56	0.0001	300	311	1	43.52	GRPGPSGPAGAR	Oxidation (P)	0.000040000000.0
Collagen alpha-1(I) chain OS=Gallus gallus GN=COL1A1 PE=1 SV=3	6879	921	455	90	59	59.1	Gallus gallus	1	1	365.86	1094.56	0.0001	300	311	1	37.6	GRPGPSGPAGAR	Oxidation (P)	0.000040000000.0
Collagen alpha-1(I) chain OS=Gallus gallus GN=COL1A1 PE=1 SV=3	6879	921	455	90	59	59.1	Gallus gallus	1	1	365.86	1094.56	0.0001	300	311	1	36.6	GRPGPSGPAGAR	Oxidation (P)	0.000040000000.0
Collagen alpha-1(I) chain OS=Gallus gallus GN=COL1A1 PE=1 SV=3	6879	921	455	90	59	59.1	Gallus gallus	1	1	365.86	1094.56	0.0001	300	311	1	42.05	GRPGPSGPAGAR	Oxidation (P)	0.004000000000.0
Collagen alpha-1(I) chain OS=Gallus gallus GN=COL1A1 PE=1 SV=3	6879	921	455	90	59	59.1	Gallus gallus	1	1	365.86	1094.56	0.0001	300	311	1	28.97	GRPGPSGPAGAR	Oxidation (P)	0.004000000000.0
Collagen alpha-1(I) chain OS=Gallus gallus GN=COL1A1 PE=1 SV=3	6879	921	455	90	59	59.1	Gallus gallus	1	1	365.86	1094.56	0.0001	300	311	1	54.61	GRPGPSGPAGAR	Oxidation (P)	0.004000000000.0
Collagen alpha-1(I) chain OS=Gallus gallus GN=COL1A1 PE=1 SV=3	6879	921	455	90	59	59.1	Gallus gallus	1	1	365.86	1094.56	0.0001	300	311	1	41.36	GRPGPSGPAGAR	Oxidation (P)	0.004000000000.0
Collagen alpha-1(I) chain OS=Gallus gallus GN=COL1A1 PE=1 SV=3	6879	921	455	90	59	59.1	Gallus gallus	1	1	365.86	1094.56	0.0001	300	311	1	45.71	GRPGPSGPAGAR	Oxidation (P)	0.004000000000.0
Collagen alpha-1(I) chain OS=Gallus gallus GN=COL1A1 PE=1 SV=3	6879	921	455	90	59	59.1	Gallus gallus	1	1	365.86	1094.56	0.0001	300	311	1	56.05	GRPGPSGPAGAR	Oxidation (P)	0.004000000000.0
Collagen alpha-1(I) chain OS=Gallus gallus GN=COL1A1 PE=1 SV=3	6879	921	455	90	59	59.1	Gallus gallus	1	1	365.86	1094.56	0.0001	300	311	1	45.42	GRPGPSGPAGAR	Oxidation (P)	0.004000000000.0
Collagen alpha-1(I) chain OS=Gallus gallus GN=COL1A1 PE=1 SV=3	6879	921	455	90	59	59.1	Gallus gallus	1	1	365.86	1094.56	0.0001	300	311	1	22.39	GRPGPSGPAGAR	Oxidation (P)	0.004000000000.0
Collagen alpha-1(I) chain OS=Gallus gallus GN=COL1A1 PE=1 SV=3	6879	921	455	90	59	59.1	Gallus gallus	1	1	365.86	1094.56	0.0001	300	311	1	41.75	GRPGPSGPAGAR	Oxidation (P)	0.004000000000.0
Collagen alpha-1(I) chain OS=Gallus gallus GN=COL1A1 PE=1 SV=3	6879	921	455	90	59	59.1	Gallus gallus	1	1	365.86	1094.56	0.0001	300	311	1	29.99	GRPGPSGPAGAR	Oxidation (P)	0.004000000000.0
Collagen alpha-1(I) chain OS=Gallus gallus GN=COL1A1 PE=1 SV=3	6879	921	455	90	59	59.1	Gallus gallus	1	1	548.286	1094.56	0.0001	300	311	1	47.25	GRPGPSGPAGAR	Oxidation (P)	0.004000000000.0
Collagen alpha-1(I) chain OS=Gallus gallus GN=COL1A1 PE=1 SV=3	6879	921	455	90	59	59.1	Gallus gallus	1	1	548.286	1094.56	0.0001	300	311	1	38.92	GRPGPSGPAGAR	Oxidation (P)	0.004000000000.0
Collagen alpha-1(I) chain OS=Gallus gallus GN=COL1A1 PE=1 SV=3	6879	921	455	90	59	59.1	Gallus gallus	1	1	548.286	1094.56	0.0001	300	311	1	8.63	GRPGPSGPAGAR	Oxidation (P)	0.004000000000.0
Collagen alpha-1(I) chain OS=Gallus gallus GN=COL1A1 PE=1 SV=3	6879	921	455	90	59	59.1	Gallus gallus	1	1	548.287	1094.56	0.0003	300	311	1	36.85	GRPGPSGPAGAR	Oxidation (P)	0.004000000000.0
Collagen alpha-1(I) chain OS=Gallus gallus GN=COL1A1 PE=1 SV=3	6879	921	455	90	59	59.1	Gallus gallus	1	1	365.86	1094.56	0.0004	300	311	1	27.62	GRPGPSGPAGAR	Oxidation (P)	0.004000000000.0
Collagen alpha-1(I) chain OS=Gallus gallus GN=COL1A1 PE=1 SV=3	6879	921	455	90	59	59.1	Gallus gallus	1	1	365.86	1094.56	0.0004	300	311	1	12.26	GRPGPSGPAGAR	Oxidation (P)	0.000040000000.0
Collagen alpha-1(I) chain OS=Gallus gallus GN=COL1A1 PE=1 SV=3	6879	921	455	90	59	59.1	Gallus gallus	1	1	365.86	1094.56	0.0004	300	311	1	16.96	GRPGPSGPAGAR	Oxidation (P)	0.004000000000.0
Collagen alpha-1(I) chain OS=Gallus gallus GN=COL1A1 PE=1 SV=3	6879	921	455	90	59	59.1	Gallus gallus	1	1	365.86	1094.56	0.0004	300	311	1	40.02	GRPGPSGPAGAR	Oxidation (P)	0.000040000000.0
Collagen alpha-1(I) chain OS=Gallus gallus GN=COL1A1 PE=1 SV=3	6879	921	455	90	59	59.1	Gallus gallus	1	1	365.86	1094.56	0.0004	300	311	1	45.76	GRPGPSGPAGAR	Oxidation (P)	0.004000000000.0
Collagen alpha-1(I) chain OS=Gallus gallus GN=COL1A1 PE=1 SV=3	6879	921	455	90	59	59.1	Gallus gallus	1	1	365.86	1094.56	0.0004	300	311	1	35.2	GRPGPSGPAGAR	Oxidation (P)	0.004000000000.0
Collagen alpha-1(I) chain OS=Gallus gallus GN=COL1A1 PE=1 SV=3	6879	921	455	90	59	59.1	Gallus gallus	1	1	548.287	1094.56	0.0005	300	311	1	47.11	GRPGPSGPAGAR	Oxidation (P)	0.004000000000.0
Collagen alpha-1(I) chain OS=Gallus gallus GN=COL1A1 PE=1 SV=3	6879	921	455	90	59	59.1	Gallus gallus	1	1	365.86	1094.56	0.0007	300	311	1	25.71	GRPGPSGPAGAR	Oxidation (P)	0.004000000000.0
Collagen alpha-1(I) chain OS=Gallus gallus GN=COL1A1 PE=1 SV=3	6879	921	455	90	59	59.1	Gallus gallus	1	1	365.86	1094.56	0.0007	300	311	1	36.31	GRPGPSGPAGAR	Oxidation (P)	0.004000000000.0
Collagen alpha-1(I) chain OS=Gallus gallus GN=COL1A1 PE=1 SV=3	6879	921	455	90	59	59.1	Gallus gallus	1	1	365.86	1094.56	0.0007	300	311	1	47.53	GRPGPSGPAGAR	Oxidation (P)	0.004000000000.0
Collagen alpha-1(I) chain OS=Gallus gallus GN=COL1A1 PE=1 SV=3	6879	921	455	90	59	59.1	Gallus gallus	1	1	365.86	1094.56	0.0007	300	311	1	28.98	GRPGPSGPAGAR	Oxidation (P)	0.004000000000.0
Collagen alpha-1(I) chain OS=Gallus gallus GN=COL1A1 PE=1 SV=3	6879	921	455	90	59	59.1	Gallus gallus	1	1	365.86	1094.56	0.0007	300	311	1	42.65	GRPGPSGPAGAR	Oxidation (P)	0.000040000000.0
Collagen alpha-1(I) chain OS=Gallus gallus GN=COL1A1 PE=1 SV=3	6879	921	455	90	59	59.1	Gallus gallus	1	1	365.86	1094.56	0.0007	300	311	1	35.03	GRPGPSGPAGAR	Oxidation (P)	0.004000000000.0
Collagen alpha-1(I) chain OS=Gallus gallus GN=COL1A1 PE=1 SV=3	6879	921	455	90	59	59.1	Gallus gallus	1	1	365.86	1094.56	0.0007	300	311	1	25.68	GRPGPSGPAGAR	Oxidation (P)	0.004000000000.0
Collagen alpha-1(I) chain OS=Gallus gallus GN=COL1A1 PE=1 SV=3	6879	921	455	90	59	59.1	Gallus gallus	1	1	548.287	1094.56	0.0007	300	311	1	44.48	GRPGPSGPAGAR	Oxidation (P)	0.004000000000.0
Collagen alpha-1(I) chain OS=Gallus gallus GN=COL1A1 PE=1 SV=3	6879	921	455	90	59	59.1	Gallus gallus	1	1	548.287	1094.56	0.0007	300	311	1	37.93	GRPGPSGPAGAR	Oxidation (P)	0.004000000000.0
Collagen alpha-1(I) chain OS=Gallus gallus GN=COL1A1 PE=1 SV=3	6879	921	455	90	59	59.1	Gallus gallus	1	1	548.287	1094.56	0.0007	300	311	1	39.09	GRPGPSGPAGAR	Oxidation (P)	0.004000000000.0
Collagen alpha-1(I) chain OS=Gallus gallus GN=COL1A1 PE=1 SV=3	6879	921	455	90	59	59.1	Gallus gallus	1	1	548.287	1094.56	0.0007	300	311	1	44.94	GRPGPSGPAGAR	Oxidation (P)	0.004000000000.0
Collagen alpha-1(I) chain OS=Gallus gallus GN=COL1A1 PE=1 SV=3	6879	921	455	90	59	59.1	Gallus gallus	1	1	365.86	1094.56	0.001	300	311	1	48.55	GRPGPSGPAGAR	Oxidation (P)	0.004000000000.0
Collagen alpha-1(I) chain OS=Gallus gallus GN=COL1A1 PE=1 SV=3	6879	921	455	90	59	59.1	Gallus gallus	1	1	365.86	1094.56	0.001	300	311	1	15.43	GRPGPSGPAGAR	Oxidation (P)	0.004000000000.0
Collagen alpha-1(I) chain OS=Gallus gallus GN=COL1A1 PE=1 SV=3	6879	921	455	90	59	59.1	Gallus gallus	1	1	548.287	1094.56	0.0011	300	311	1	39.16	GRPGPSGPAGAR	Oxidation (P)	0.004000000000.0
Collagen alpha-1(I) chain OS=Gallus gallus GN=COL1A1 PE=1 SV=3	6879	921	455	90	59	59.1	Gallus gallus	1	1	365.86	1094.56	0.0013	300	311	1	15.72	GRPGPSGPAGAR	Oxidation (P)	0.004000000000.0
Collagen alpha-1(I) chain OS=Gallus gallus GN=COL1A1 PE=1 SV=3	6879	921	455	90	59	59.1	Gallus gallus	1	1	365.861	1094.56	0.0019	300	311	1	37.52	GRPGPSGPAGAR	Oxidation (P)	0.000040000000.0
Collagen alpha-1(I) chain OS=Gallus gallus GN=COL1A1 PE=1 SV=3	6879	921	455	90	59	59.1	Gallus gallus	1	1	548.287	1094.56	0.0019	300	311	1	49.15	GRPGPSGPAGAR	Oxidation (P)	0.004000000000.0
Collagen alpha-1(I) chain OS=Gallus gallus GN=COL1A1 PE=1 SV=3	6879	921	455	90	59	59.1	Gallus gallus	1	1	365.861	1094.56	0.0022	300	311	1	19.44	GRPGPSGPAGAR	Oxidation (P)	0.004000000000.0
Collagen alpha-1(I) chain OS=Gallus gallus GN=COL1A1 PE=1 SV=3	6879	921	455	90	59	59.1	Gallus gallus	1	1	550.752	1099.49	-0.0008	1004	1015	0	20.91	EGAPGAEGAPGR	2 Oxidation (P)	0.000400000400.0
Collagen alpha-1(I) chain OS=Gallus gallus GN=COL1A1 PE=1 SV=3	6879	921	455	90	59	59.1	Gallus gallus	1	1	550.752	1099.49	0	1004	1015	0	12.85	EGAPGAEGAPGR	2 Oxidation (P)	0.000400000400.0
Collagen alpha-1(I) chain OS=Gallus gallus GN=COL1A1 PE=1 SV=3	6879	921	455	90	59	59.1	Gallus gallus	1	1	550.752	1099.49	0.0002	1004	1015	0	12.66	EGAPGAEGAPGR	2 Oxidation (P)	0.000400000400.0
Collagen alpha-1(I) chain OS=Gallus gallus GN=COL1A1 PE=1 SV=3	6879	921	455	90	59	59.1	Gallus gallus	1	1	550.753	1099.49	0.0018	1004	1015	0	10.08	EGAPGAEGAPGR	2 Oxidation (P)	0.000400000400.0
Collagen alpha-1(I) chain OS=Gallus gallus GN=COL1A1 PE=1 SV=3	6879	921	455	90	59	59.1	Gallus gallus	1	1	551.285	1100.56	-0.001	723	734	1	15.25	GAAGLPGAKGDR	Oxidation (K); Oxidation (P)	0.000004002000.0
Collagen alpha-1(I) chain OS=Gallus gallus GN=COL1A1 PE=1 SV=3	6879	921	455	90	59	59.1	Gallus gallus	1	1	551.286	1100.56	-0.0002	723	734	1	24.72	GAAGLPGAKGDR	Oxidation (K); Oxidation (P)	0.000004002000.0
Collagen alpha-1(I) chain OS=Gallus gallus GN=COL1A1 PE=1 SV=3	6879	921	455	90	59	59.1	Gallus gallus	1	1	551.286	1100.56	-0.0002	723	734	1	29.09	GAAGLPGAKGDR	Oxidation (K); Oxidation (P)	0.000004002000.0
Collagen alpha-1(I) chain OS=Gallus gallus GN=COL1A1 PE=1 SV=3	6879	921	455	90	59	59.1	Gallus gallus	1	1	367.86	1100.56	0.0001	723	734	1	16.92	GAAGLPGAKGDR	Oxidation (K); Oxidation (P)	0.000004002000.0
Collagen alpha-1(I) chain OS=Gallus gallus GN=COL1A1 PE=1 SV=3	6879	921	455	90	59	59.1	Gallus gallus	1	1	551.286	1100.56	0.0002	723	734	1	55.15	GAAGLPGAKGDR	Oxidation (K); Oxidation (P)	0.000004002000.0
Collagen alpha-1(I) chain OS=Gallus gallus GN=COL1A1 PE=1 SV=3	6879	921	455	90	59	59.1	Gallus gallus	1	1	367.86	1100.56	0.0004	723	734	1	17.81	GAAGLPGAKGDR	Oxidation (K); Oxidation (P)	0.000004002000.0
Collagen alpha-1(I) chain OS=Gallus gallus GN=COL1A1 PE=1 SV=3	6879	921	455	90	59	59.1	Gallus gallus	1	1	551.286	1100.56	0.0008	723	734	1	17.86	GAAGLPGAKGDR	Oxidation (K); Oxidation (P)	0.000004002000.0
Collagen alpha-1(I) chain OS=Gallus gallus GN=COL1A1 PE=1 SV=3	6879	921	455	90	59	59.1	Gallus gallus	1	1	551.287	1100.56	0.0012	723	734	1	44.81	GAAGLPGAKGDR	Oxidation (K); Oxidation (P)	0.000004002000.0
Collagen alpha-1(I) chain OS=Gallus gallus GN=COL1A1 PE=1 SV=3	6879	921	455	90	59	59.1	Gallus gallus	1	1	551.779	1101.54	-0.0012	483	494	0	19.12	GFPGADGIAGPK	Oxidation (P)	0.004000000000.0
Collagen alpha-1(I) chain OS=Gallus gallus GN=COL1A1 PE=1 SV=3	6879	921	455	90	59	59.1	Gallus gallus	1	1	551.78	1101.54	-0.0008	483	494	0	8.09	GFPGADGIAGPK	Oxidation (P)	0.004000000000.0
Collagen alpha-1(I) chain OS=Gallus gallus GN=COL1A1 PE=1 SV=3	6879	921	455	90	59	59.1	Gallus gallus	1	1	551.78	1101.54	-0.0006	483	494	0	9.98	GFPGADGIAGPK	Oxidation (P)	0.004000000000.0
Collagen alpha-1(I) chain OS=Gallus gallus GN=COL1A1 PE=1 SV=3	6879	921	455	90	59	59.1	Gallus gallus	1	1	551.78	1101.55	-0.0004	483	494	0	65.07	GFPGADGIAGPK	Oxidation (P)	0.004000000000.0
Collagen alpha-1(I) chain OS=Gallus gallus GN=COL1A1 PE=1 SV=3	6879	921	455	90	59	59.1	Gallus gallus	1	1	551.78	1101.55	-0.0004	483	494	0	9.31	GFPGADGIAGPK	Oxidation (P)	0.004000000000.0
Collagen alpha-1(I) chain OS=Gallus gallus GN=COL1A1 PE=1 SV=3	6879	921	455	90	59	59.1	Gallus gallus	1	1	551.78	1101.55	0	483	494	0	46.22	GFPGADGIAGPK	Oxidation (P)	0.004000000000.0
Collagen alpha-1(I) chain OS=Gallus gallus GN=COL1A1 PE=1 SV=3	6879	921	455	90	59	59.1	Gallus gallus	1	1	551.78	1101.55	0	483	494	0	39.95	GFPGADGIAGPK	Oxidation (P)	0.004000000000.0
Collagen alpha-1(I) chain OS=Gallus gallus GN=COL1A1 PE=1 SV=3	6879	921	455	90	59	59.1	Gallus gallus	1	1	551.78	1101.55	0.0002	483	494	0	9.46	GFPGADGIAGPK	Oxidation (P)	0.004000000000.0
Collagen alpha-1(I) chain OS=Gallus gallus GN=COL1A1 PE=1 SV=3	6879	921	455	90	59	59.1	Gallus gallus	1	1	551.78	1101.55	0.0002	483	494	0	30.65	GFPGADGIAGPK	Oxidation (P)	0.004000000000.0
Collagen alpha-1(I) chain OS=Gallus gallus GN=COL1A1 PE=1 SV=3	6879	921	455	90	59	59.1	Gallus gallus	1	1	551.78	1101.55	0.0002	483	494	0	1.22	GFPGADGIAGPK	Oxidation (K)	0.000000000002.0
Collagen alpha-1(I) chain OS=Gallus gallus GN=COL1A1 PE=1 SV=3	6879	921	455	90	59	59.1	Gallus gallus	1	1	551.78	1101.55	0.0004	483	494	0	64.11	GFPGADGIAGPK	Oxidation (P)	0.004000000000.0
Collagen alpha-1(I) chain OS=Gallus gallus GN=COL1A1 PE=1 SV=3	6879	921	455	90	59	59.1	Gallus gallus	1	1	551.78	1101.55	0.0004	483	494	0	49.93	GFPGADGIAGPK	Oxidation (P)	0.004000000000.0
Collagen alpha-1(I) chain OS=Gallus gallus GN=COL1A1 PE=1 SV=3	6879	921	455	90	59	59.1	Gallus gallus	1	1	551.78	1101.55	0.0004	483	494	0	13.98	GFPGADGIAGPK	Oxidation (P)	0.004000000000.0
Collagen alpha-1(I) chain OS=Gallus gallus GN=COL1A1 PE=1 SV=3	6879	921	455	90	59	59.1	Gallus gallus	1	1	551.78	1101.55	0.0004	483	494	0	17.15	GFPGADGIAGPK	Oxidation (P)	0.004000000000.0
Collagen alpha-1(I) chain OS=Gallus gallus GN=COL1A1 PE=1 SV=3	6879	921	455	90	59	59.1	Gallus gallus	1	1	551.78	1101.55	0.0006	483	494	0	29.47	GFPGADGIAGPK	Oxidation (P)	0.004000000000.0
Collagen alpha-1(I) chain OS=Gallus gallus GN=COL1A1 PE=1 SV=3	6879	921	455	90	59	59.1	Gallus gallus	1	1	551.78	1101.55	0.0006	483	494	0	52.89	GFPGADGIAGPK	Oxidation (P)	0.004000000000.0
Collagen alpha-1(I) chain OS=Gallus gallus GN=COL1A1 PE=1 SV=3	6879	921	455	90	59	59.1	Gallus gallus	1	1	551.78	1101.55	0.001	483	494	0	16.24	GFPGADGIAGPK	Oxidation (P)	0.004000000000.0
Collagen alpha-1(I) chain OS=Gallus gallus GN=COL1A1 PE=1 SV=3	6879	921	455	90	59	59.1	Gallus gallus	1	1	551.781	1101.55	0.0012	483	494	0	25.99	GFPGADGIAGPK	Oxidation (P)	0.004000000000.0
Collagen alpha-1(I) chain OS=Gallus gallus GN=COL1A1 PE=1 SV=3	6879	921	455	90	59	59.1	Gallus gallus	1	1	551.781	1101.55	0.0018	483	494	0	1.46	GFPGADGIAGPK	Oxidation (P)	0.004000000000.0
Collagen alpha-1(I) chain OS=Gallus gallus GN=COL1A1 PE=1 SV=3	6879	921	455	90	59	59.1	Gallus gallus	1	1	551.781	1101.55	0.002	483	494	0	11.75	GFPGADGIAGPK	Oxidation (P)	0.004000000000.0
Collagen alpha-1(I) chain OS=Gallus gallus GN=COL1A1 PE=1 SV=3	6879	921	455	90	59	59.1	Gallus gallus	1	1	551.781	1101.55	0.0022	483	494	0	12.18	GFPGADGIAGPK	Oxidation (P)	0.004000000000.0
Collagen alpha-1(I) chain OS=Gallus gallus GN=COL1A1 PE=1 SV=3	6879	921	455	90	59	59.1	Gallus gallus	1	1	557.286	1112.56	0.0006	741	752	1	55.53	GADGAPGKDGLR
Collagen alpha-1(I) chain OS=Gallus gallus GN=COL1A1 PE=1 SV=3	6879	921	455	90	59	59.1	Gallus gallus	1	1	557.286	1112.56	0.0006	741	752	1	54.97	GADGAPGKDGLR
Collagen alpha-1(I) chain OS=Gallus gallus GN=COL1A1 PE=1 SV=3	6879	921	455	90	59	59.1	Gallus gallus	1	0	563.268	1124.52	0.0002	542	553	0	33.18	TGPPGPAGQDGR	Oxidation (P)	0.000400000000.0
Collagen alpha-1(I) chain OS=Gallus gallus GN=COL1A1 PE=1 SV=3	6879	921	455	90	59	59.1	Gallus gallus	1	0	563.268	1124.52	0.0006	542	553	0	7.27	TGPPGPAGQDGR	Oxidation (P)	0.000400000000.0
Collagen alpha-1(I) chain OS=Gallus gallus GN=COL1A1 PE=1 SV=3	6879	921	455	90	59	59.1	Gallus gallus	1	1	375.86	1124.56	0.0002	576	587	1	29	GAAGEPGKPGER
Collagen alpha-1(I) chain OS=Gallus gallus GN=COL1A1 PE=1 SV=3	6879	921	455	90	59	59.1	Gallus gallus	1	1	565.284	1128.55	0.0007	741	752	1	65.93	GADGAPGKDGLR	Oxidation (P)	0.000004000000.0
Collagen alpha-1(I) chain OS=Gallus gallus GN=COL1A1 PE=1 SV=3	6879	921	455	90	59	59.1	Gallus gallus	1	1	565.284	1128.55	0.0007	741	752	1	52.42	GADGAPGKDGLR	Oxidation (P)	0.000004000000.0
Collagen alpha-1(I) chain OS=Gallus gallus GN=COL1A1 PE=1 SV=3	6879	921	455	90	59	59.1	Gallus gallus	1	1	377.192	1128.55	0.0015	741	752	1	41.4	GADGAPGKDGLR	Oxidation (P)	0.000004000000.0
Collagen alpha-1(I) chain OS=Gallus gallus GN=COL1A1 PE=1 SV=3	6879	921	455	90	59	59.1	Gallus gallus	1	0	565.798	1129.58	0.0003	243	254	0	47.07	GLPGTAGLPGMK	2 Oxidation (P)	0.004000004000.0
Collagen alpha-1(I) chain OS=Gallus gallus GN=COL1A1 PE=1 SV=3	6879	921	455	90	59	59.1	Gallus gallus	1	0	565.798	1129.58	0.0007	243	254	0	48.43	GLPGTAGLPGMK	Oxidation (M); Oxidation (P)	0.004000000030.0
Collagen alpha-1(I) chain OS=Gallus gallus GN=COL1A1 PE=1 SV=3	6879	921	455	90	59	59.1	Gallus gallus	1	0	565.798	1129.58	0.0011	243	254	0	43.68	GLPGTAGLPGMK	Oxidation (M); Oxidation (P)	0.004000000030.0
Collagen alpha-1(I) chain OS=Gallus gallus GN=COL1A1 PE=1 SV=3	6879	921	455	90	59	59.1	Gallus gallus	1	0	565.798	1129.58	0.0011	243	254	0	29.15	GLPGTAGLPGMK	2 Oxidation (P)	0.004000004000.0
Collagen alpha-1(I) chain OS=Gallus gallus GN=COL1A1 PE=1 SV=3	6879	921	455	90	59	59.1	Gallus gallus	1	1	571.284	1140.55	0.0007	576	587	1	52.15	GAAGEPGKPGER	Oxidation (P)	0.000004000000.0
Collagen alpha-1(I) chain OS=Gallus gallus GN=COL1A1 PE=1 SV=3	6879	921	455	90	59	59.1	Gallus gallus	1	0	573.293	1144.57	0.0005	564	575	0	60.75	GQAGVMGFPGPK
Collagen alpha-1(I) chain OS=Gallus gallus GN=COL1A1 PE=1 SV=3	6879	921	455	90	59	59.1	Gallus gallus	1	0	573.784	1145.55	0.0005	564	575	0	43.31	GQAGVMGFPGPK	Deamidated (NQ)	0.010000000000.0
Collagen alpha-1(I) chain OS=Gallus gallus GN=COL1A1 PE=1 SV=3	6879	921	455	90	59	59.1	Gallus gallus	1	0	573.794	1145.57	-0.0014	243	254	0	16.09	GLPGTAGLPGMK	Oxidation (K); Oxidation (M); Oxidation (P)	0.004000000032.0
Collagen alpha-1(I) chain OS=Gallus gallus GN=COL1A1 PE=1 SV=3	6879	921	455	90	59	59.1	Gallus gallus	1	0	573.794	1145.57	-0.0006	243	254	0	15.11	GLPGTAGLPGMK	Oxidation (K); Oxidation (M); Oxidation (P)	0.004000000032.0
Collagen alpha-1(I) chain OS=Gallus gallus GN=COL1A1 PE=1 SV=3	6879	921	455	90	59	59.1	Gallus gallus	1	0	573.795	1145.57	-0.0004	243	254	0	40.78	GLPGTAGLPGMK	Oxidation (K); 2 Oxidation (P)	0.004000004002.0
Collagen alpha-1(I) chain OS=Gallus gallus GN=COL1A1 PE=1 SV=3	6879	921	455	90	59	59.1	Gallus gallus	1	0	573.795	1145.57	-0.0002	243	254	0	22.15	GLPGTAGLPGMK	Oxidation (K); 2 Oxidation (P)	0.004000004002.0
Collagen alpha-1(I) chain OS=Gallus gallus GN=COL1A1 PE=1 SV=3	6879	921	455	90	59	59.1	Gallus gallus	1	0	573.795	1145.58	0.0004	243	254	0	57.19	GLPGTAGLPGMK	Oxidation (K); 2 Oxidation (P)	0.004000004002.0
Collagen alpha-1(I) chain OS=Gallus gallus GN=COL1A1 PE=1 SV=3	6879	921	455	90	59	59.1	Gallus gallus	1	0	573.795	1145.58	0.0006	243	254	0	45.81	GLPGTAGLPGMK	Oxidation (M); 2 Oxidation (P)	0.004000004030.0
Collagen alpha-1(I) chain OS=Gallus gallus GN=COL1A1 PE=1 SV=3	6879	921	455	90	59	59.1	Gallus gallus	1	0	581.289	1160.56	-0.0022	564	575	0	25.1	GQAGVMGFPGPK	Oxidation (K)	0.000000000002.0
Collagen alpha-1(I) chain OS=Gallus gallus GN=COL1A1 PE=1 SV=3	6879	921	455	90	59	59.1	Gallus gallus	1	0	581.289	1160.56	-0.001	564	575	0	23.18	GQAGVMGFPGPK	Oxidation (K)	0.000000000002.0
Collagen alpha-1(I) chain OS=Gallus gallus GN=COL1A1 PE=1 SV=3	6879	921	455	90	59	59.1	Gallus gallus	1	0	581.289	1160.56	-0.0008	564	575	0	20.75	GQAGVMGFPGPK	Oxidation (K)	0.000000000002.0
Collagen alpha-1(I) chain OS=Gallus gallus GN=COL1A1 PE=1 SV=3	6879	921	455	90	59	59.1	Gallus gallus	1	0	581.29	1160.56	-0.0002	564	575	0	20.79	GQAGVMGFPGPK	Oxidation (K)	0.000000000002.0
Collagen alpha-1(I) chain OS=Gallus gallus GN=COL1A1 PE=1 SV=3	6879	921	455	90	59	59.1	Gallus gallus	1	0	581.29	1160.56	0	564	575	0	28.37	GQAGVMGFPGPK	Oxidation (K)	0.000000000002.0
Collagen alpha-1(I) chain OS=Gallus gallus GN=COL1A1 PE=1 SV=3	6879	921	455	90	59	59.1	Gallus gallus	1	0	581.29	1160.56	0	564	575	0	49.38	GQAGVMGFPGPK	Oxidation (M)	0.000003000000.0
Collagen alpha-1(I) chain OS=Gallus gallus GN=COL1A1 PE=1 SV=3	6879	921	455	90	59	59.1	Gallus gallus	1	0	581.29	1160.56	0	564	575	0	14.47	GQAGVMGFPGPK	Oxidation (K)	0.000000000002.0
Collagen alpha-1(I) chain OS=Gallus gallus GN=COL1A1 PE=1 SV=3	6879	921	455	90	59	59.1	Gallus gallus	1	0	581.29	1160.56	0	564	575	0	28.18	GQAGVMGFPGPK	Oxidation (K)	0.000000000002.0
Collagen alpha-1(I) chain OS=Gallus gallus GN=COL1A1 PE=1 SV=3	6879	921	455	90	59	59.1	Gallus gallus	1	0	581.29	1160.57	0.0002	564	575	0	49.17	GQAGVMGFPGPK	Oxidation (P)	0.000000004000.0
Collagen alpha-1(I) chain OS=Gallus gallus GN=COL1A1 PE=1 SV=3	6879	921	455	90	59	59.1	Gallus gallus	1	0	581.29	1160.57	0.0002	564	575	0	54.81	GQAGVMGFPGPK	Oxidation (K)	0.000000000002.0
Collagen alpha-1(I) chain OS=Gallus gallus GN=COL1A1 PE=1 SV=3	6879	921	455	90	59	59.1	Gallus gallus	1	0	581.29	1160.57	0.0004	564	575	0	19.6	GQAGVMGFPGPK	Oxidation (K)	0.000000000002.0
Collagen alpha-1(I) chain OS=Gallus gallus GN=COL1A1 PE=1 SV=3	6879	921	455	90	59	59.1	Gallus gallus	1	0	581.29	1160.57	0.0004	564	575	0	32.83	GQAGVMGFPGPK	Oxidation (K)	0.000000000002.0
Collagen alpha-1(I) chain OS=Gallus gallus GN=COL1A1 PE=1 SV=3	6879	921	455	90	59	59.1	Gallus gallus	1	0	581.29	1160.57	0.0004	564	575	0	21.87	GQAGVMGFPGPK	Oxidation (P)	0.000000000040.0
Collagen alpha-1(I) chain OS=Gallus gallus GN=COL1A1 PE=1 SV=3	6879	921	455	90	59	59.1	Gallus gallus	1	0	581.29	1160.57	0.0006	564	575	0	19.82	GQAGVMGFPGPK	Oxidation (P)	0.000000004000.0
Collagen alpha-1(I) chain OS=Gallus gallus GN=COL1A1 PE=1 SV=3	6879	921	455	90	59	59.1	Gallus gallus	1	0	581.29	1160.57	0.0006	564	575	0	34.64	GQAGVMGFPGPK	Oxidation (K)	0.000000000002.0
Collagen alpha-1(I) chain OS=Gallus gallus GN=COL1A1 PE=1 SV=3	6879	921	455	90	59	59.1	Gallus gallus	1	0	581.29	1160.57	0.0008	564	575	0	41.91	GQAGVMGFPGPK	Oxidation (K)	0.000000000002.0
Collagen alpha-1(I) chain OS=Gallus gallus GN=COL1A1 PE=1 SV=3	6879	921	455	90	59	59.1	Gallus gallus	1	0	581.29	1160.57	0.0008	564	575	0	13.19	GQAGVMGFPGPK	Oxidation (K)	0.000000000002.0
Collagen alpha-1(I) chain OS=Gallus gallus GN=COL1A1 PE=1 SV=3	6879	921	455	90	59	59.1	Gallus gallus	1	0	581.29	1160.57	0.0008	564	575	0	21.62	GQAGVMGFPGPK	Oxidation (K)	0.000000000002.0
Collagen alpha-1(I) chain OS=Gallus gallus GN=COL1A1 PE=1 SV=3	6879	921	455	90	59	59.1	Gallus gallus	1	0	581.29	1160.57	0.001	564	575	0	54.76	GQAGVMGFPGPK	Oxidation (P)	0.000000004000.0
Collagen alpha-1(I) chain OS=Gallus gallus GN=COL1A1 PE=1 SV=3	6879	921	455	90	59	59.1	Gallus gallus	1	0	581.29	1160.57	0.001	564	575	0	45.18	GQAGVMGFPGPK	Oxidation (K)	0.000000000002.0
Collagen alpha-1(I) chain OS=Gallus gallus GN=COL1A1 PE=1 SV=3	6879	921	455	90	59	59.1	Gallus gallus	1	0	581.29	1160.57	0.001	564	575	0	27.04	GQAGVMGFPGPK	Oxidation (K)	0.000000000002.0
Collagen alpha-1(I) chain OS=Gallus gallus GN=COL1A1 PE=1 SV=3	6879	921	455	90	59	59.1	Gallus gallus	1	0	581.29	1160.57	0.0012	564	575	0	27.62	GQAGVMGFPGPK	Oxidation (P)	0.000000004000.0
Collagen alpha-1(I) chain OS=Gallus gallus GN=COL1A1 PE=1 SV=3	6879	921	455	90	59	59.1	Gallus gallus	1	0	581.29	1160.57	0.0012	564	575	0	20.97	GQAGVMGFPGPK	Oxidation (P)	0.000000004000.0
Collagen alpha-1(I) chain OS=Gallus gallus GN=COL1A1 PE=1 SV=3	6879	921	455	90	59	59.1	Gallus gallus	1	0	581.29	1160.57	0.0014	564	575	0	28.85	GQAGVMGFPGPK	Oxidation (K)	0.000000000002.0
Collagen alpha-1(I) chain OS=Gallus gallus GN=COL1A1 PE=1 SV=3	6879	921	455	90	59	59.1	Gallus gallus	1	0	581.29	1160.57	0.0016	564	575	0	11.49	GQAGVMGFPGPK	Oxidation (M)	0.000003000000.0
Collagen alpha-1(I) chain OS=Gallus gallus GN=COL1A1 PE=1 SV=3	6879	921	455	90	59	59.1	Gallus gallus	1	0	581.291	1160.57	0.0022	564	575	0	33.8	GQAGVMGFPGPK	Oxidation (K)	0.000000000002.0
Collagen alpha-1(I) chain OS=Gallus gallus GN=COL1A1 PE=1 SV=3	6879	921	455	90	59	59.1	Gallus gallus	1	0	581.782	1161.55	0	564	575	0	46.78	GQAGVMGFPGPK	Deamidated (NQ); Oxidation (K)	0.010000000002.0
Collagen alpha-1(I) chain OS=Gallus gallus GN=COL1A1 PE=1 SV=3	6879	921	455	90	59	59.1	Gallus gallus	1	0	581.782	1161.55	0	564	575	0	55.27	GQAGVMGFPGPK	Deamidated (NQ); Oxidation (K)	0.010000000002.0
Collagen alpha-1(I) chain OS=Gallus gallus GN=COL1A1 PE=1 SV=3	6879	921	455	90	59	59.1	Gallus gallus	1	0	581.782	1161.55	0.001	564	575	0	32.26	GQAGVMGFPGPK	Deamidated (NQ); Oxidation (M)	0.010003000000.0
Collagen alpha-1(I) chain OS=Gallus gallus GN=COL1A1 PE=1 SV=3	6879	921	455	90	59	59.1	Gallus gallus	1	0	581.791	1161.57	-0.0025	243	254	0	3.69	GLPGTAGLPGMK	Oxidation (K); Oxidation (M); 2 Oxidation (P)	0.004000004032.0
Collagen alpha-1(I) chain OS=Gallus gallus GN=COL1A1 PE=1 SV=3	6879	921	455	90	59	59.1	Gallus gallus	1	1	581.802	1161.59	-0.0002	675	686	0	6.45	GVQGPPGPQGPR	Oxidation (P)	0.000000040000.0
Collagen alpha-1(I) chain OS=Gallus gallus GN=COL1A1 PE=1 SV=3	6879	921	455	90	59	59.1	Gallus gallus	1	1	581.802	1161.59	0	675	686	0	46.07	GVQGPPGPQGPR	Oxidation (P)	0.000004000000.0
Collagen alpha-1(I) chain OS=Gallus gallus GN=COL1A1 PE=1 SV=3	6879	921	455	90	59	59.1	Gallus gallus	1	1	581.802	1161.59	0	675	686	0	45.31	GVQGPPGPQGPR	Oxidation (P)	0.000004000000.0
Collagen alpha-1(I) chain OS=Gallus gallus GN=COL1A1 PE=1 SV=3	6879	921	455	90	59	59.1	Gallus gallus	1	1	581.802	1161.59	0	675	686	0	23.94	GVQGPPGPQGPR	Oxidation (P)	0.000004000000.0
Collagen alpha-1(I) chain OS=Gallus gallus GN=COL1A1 PE=1 SV=3	6879	921	455	90	59	59.1	Gallus gallus	1	1	581.802	1161.59	0.0002	675	686	0	51.52	GVQGPPGPQGPR	Oxidation (P)	0.000004000000.0
Collagen alpha-1(I) chain OS=Gallus gallus GN=COL1A1 PE=1 SV=3	6879	921	455	90	59	59.1	Gallus gallus	1	1	581.802	1161.59	0.0002	675	686	0	49.72	GVQGPPGPQGPR	Oxidation (P)	0.000004000000.0
Collagen alpha-1(I) chain OS=Gallus gallus GN=COL1A1 PE=1 SV=3	6879	921	455	90	59	59.1	Gallus gallus	1	1	581.802	1161.59	0.0002	675	686	0	44.79	GVQGPPGPQGPR	Oxidation (P)	0.000004000000.0
Collagen alpha-1(I) chain OS=Gallus gallus GN=COL1A1 PE=1 SV=3	6879	921	455	90	59	59.1	Gallus gallus	1	1	581.802	1161.59	0.0002	675	686	0	41.7	GVQGPPGPQGPR	Oxidation (P)	0.000004000000.0
Collagen alpha-1(I) chain OS=Gallus gallus GN=COL1A1 PE=1 SV=3	6879	921	455	90	59	59.1	Gallus gallus	1	1	581.802	1161.59	0.0002	675	686	0	41.17	GVQGPPGPQGPR	Oxidation (P)	0.000004000000.0
Collagen alpha-1(I) chain OS=Gallus gallus GN=COL1A1 PE=1 SV=3	6879	921	455	90	59	59.1	Gallus gallus	1	1	581.802	1161.59	0.0004	675	686	0	53.12	GVQGPPGPQGPR	Oxidation (P)	0.000004000000.0
Collagen alpha-1(I) chain OS=Gallus gallus GN=COL1A1 PE=1 SV=3	6879	921	455	90	59	59.1	Gallus gallus	1	1	581.802	1161.59	0.0004	675	686	0	52.82	GVQGPPGPQGPR	Oxidation (P)	0.000004000000.0
Collagen alpha-1(I) chain OS=Gallus gallus GN=COL1A1 PE=1 SV=3	6879	921	455	90	59	59.1	Gallus gallus	1	1	581.802	1161.59	0.0004	675	686	0	44.35	GVQGPPGPQGPR	Oxidation (P)	0.000004000000.0
Collagen alpha-1(I) chain OS=Gallus gallus GN=COL1A1 PE=1 SV=3	6879	921	455	90	59	59.1	Gallus gallus	1	1	581.802	1161.59	0.0004	675	686	0	47.14	GVQGPPGPQGPR	Oxidation (P)	0.000004000000.0
Collagen alpha-1(I) chain OS=Gallus gallus GN=COL1A1 PE=1 SV=3	6879	921	455	90	59	59.1	Gallus gallus	1	1	581.802	1161.59	0.0006	675	686	0	51.45	GVQGPPGPQGPR	Oxidation (P)	0.000004000000.0
Collagen alpha-1(I) chain OS=Gallus gallus GN=COL1A1 PE=1 SV=3	6879	921	455	90	59	59.1	Gallus gallus	1	1	581.802	1161.59	0.0006	675	686	0	43.04	GVQGPPGPQGPR	Oxidation (P)	0.000004000000.0
Collagen alpha-1(I) chain OS=Gallus gallus GN=COL1A1 PE=1 SV=3	6879	921	455	90	59	59.1	Gallus gallus	1	1	581.802	1161.59	0.0008	675	686	0	40.41	GVQGPPGPQGPR	Oxidation (P)	0.000004000000.0
Collagen alpha-1(I) chain OS=Gallus gallus GN=COL1A1 PE=1 SV=3	6879	921	455	90	59	59.1	Gallus gallus	1	1	581.802	1161.59	0.0008	675	686	0	42.69	GVQGPPGPQGPR	Oxidation (P)	0.000004000000.0
Collagen alpha-1(I) chain OS=Gallus gallus GN=COL1A1 PE=1 SV=3	6879	921	455	90	59	59.1	Gallus gallus	1	1	581.802	1161.59	0.0008	675	686	0	46.95	GVQGPPGPQGPR	Oxidation (P)	0.000004000000.0
Collagen alpha-1(I) chain OS=Gallus gallus GN=COL1A1 PE=1 SV=3	6879	921	455	90	59	59.1	Gallus gallus	1	1	581.802	1161.59	0.0008	675	686	0	31.55	GVQGPPGPQGPR	Oxidation (P)	0.000004000000.0
Collagen alpha-1(I) chain OS=Gallus gallus GN=COL1A1 PE=1 SV=3	6879	921	455	90	59	59.1	Gallus gallus	1	1	581.802	1161.59	0.0008	675	686	0	10.34	GVQGPPGPQGPR	Oxidation (P)	0.000000040000.0
Collagen alpha-1(I) chain OS=Gallus gallus GN=COL1A1 PE=1 SV=3	6879	921	455	90	59	59.1	Gallus gallus	1	1	582.292	1162.57	-0.0039	675	686	0	12.86	GVQGPPGPQGPR	Deamidated (NQ); Oxidation (P)	0.001000040000.0
Collagen alpha-1(I) chain OS=Gallus gallus GN=COL1A1 PE=1 SV=3	6879	921	455	90	59	59.1	Gallus gallus	1	1	582.294	1162.57	0.0001	675	686	0	53.46	GVQGPPGPQGPR	Deamidated (NQ); Oxidation (P)	0.000004001000.0
Collagen alpha-1(I) chain OS=Gallus gallus GN=COL1A1 PE=1 SV=3	6879	921	455	90	59	59.1	Gallus gallus	1	1	582.294	1162.57	0.0003	675	686	0	53.24	GVQGPPGPQGPR	Deamidated (NQ); Oxidation (P)	0.001004000000.0
Collagen alpha-1(I) chain OS=Gallus gallus GN=COL1A1 PE=1 SV=3	6879	921	455	90	59	59.1	Gallus gallus	1	1	582.294	1162.57	0.0003	675	686	0	60.49	GVQGPPGPQGPR	Deamidated (NQ); Oxidation (P)	0.001004000000.0
Collagen alpha-1(I) chain OS=Gallus gallus GN=COL1A1 PE=1 SV=3	6879	921	455	90	59	59.1	Gallus gallus	1	1	582.294	1162.57	0.0003	675	686	0	15.82	GVQGPPGPQGPR	Deamidated (NQ); Oxidation (P)	0.001004000000.0
Collagen alpha-1(I) chain OS=Gallus gallus GN=COL1A1 PE=1 SV=3	6879	921	455	90	59	59.1	Gallus gallus	1	0	589.286	1176.56	-0.0023	564	575	0	20.14	GQAGVMGFPGPK	Oxidation (K); Oxidation (M)	0.000003000002.0
Collagen alpha-1(I) chain OS=Gallus gallus GN=COL1A1 PE=1 SV=3	6879	921	455	90	59	59.1	Gallus gallus	1	0	589.287	1176.56	-0.0005	564	575	0	17.49	GQAGVMGFPGPK	Oxidation (K); Oxidation (M)	0.000003000002.0
Collagen alpha-1(I) chain OS=Gallus gallus GN=COL1A1 PE=1 SV=3	6879	921	455	90	59	59.1	Gallus gallus	1	0	589.287	1176.56	-0.0003	564	575	0	55.27	GQAGVMGFPGPK	2 Oxidation (P)	0.000000004040.0
Collagen alpha-1(I) chain OS=Gallus gallus GN=COL1A1 PE=1 SV=3	6879	921	455	90	59	59.1	Gallus gallus	1	0	589.287	1176.56	-0.0001	564	575	0	18.69	GQAGVMGFPGPK	Oxidation (K); Oxidation (M)	0.000003000002.0
Collagen alpha-1(I) chain OS=Gallus gallus GN=COL1A1 PE=1 SV=3	6879	921	455	90	59	59.1	Gallus gallus	1	0	589.287	1176.56	0.0001	564	575	0	61.27	GQAGVMGFPGPK	Oxidation (M); Oxidation (P)	0.000003004000.0
Collagen alpha-1(I) chain OS=Gallus gallus GN=COL1A1 PE=1 SV=3	6879	921	455	90	59	59.1	Gallus gallus	1	0	589.287	1176.56	0.0001	564	575	0	54.38	GQAGVMGFPGPK	Oxidation (K); Oxidation (P)	0.000000000042.0
Collagen alpha-1(I) chain OS=Gallus gallus GN=COL1A1 PE=1 SV=3	6879	921	455	90	59	59.1	Gallus gallus	1	0	589.287	1176.56	0.0001	564	575	0	54.5	GQAGVMGFPGPK	Oxidation (K); Oxidation (P)	0.000000000042.0
Collagen alpha-1(I) chain OS=Gallus gallus GN=COL1A1 PE=1 SV=3	6879	921	455	90	59	59.1	Gallus gallus	1	0	589.287	1176.56	0.0003	564	575	0	20.18	GQAGVMGFPGPK	Oxidation (K); Oxidation (M)	0.000003000002.0
Collagen alpha-1(I) chain OS=Gallus gallus GN=COL1A1 PE=1 SV=3	6879	921	455	90	59	59.1	Gallus gallus	1	0	589.287	1176.56	0.0005	564	575	0	53.25	GQAGVMGFPGPK	Oxidation (M); Oxidation (P)	0.000003004000.0
Collagen alpha-1(I) chain OS=Gallus gallus GN=COL1A1 PE=1 SV=3	6879	921	455	90	59	59.1	Gallus gallus	1	0	589.287	1176.56	0.0005	564	575	0	44.74	GQAGVMGFPGPK	Oxidation (M); Oxidation (P)	0.000003004000.0
Collagen alpha-1(I) chain OS=Gallus gallus GN=COL1A1 PE=1 SV=3	6879	921	455	90	59	59.1	Gallus gallus	1	0	589.288	1176.56	0.0007	564	575	0	13.06	GQAGVMGFPGPK	Oxidation (M); Oxidation (P)	0.000003004000.0
Collagen alpha-1(I) chain OS=Gallus gallus GN=COL1A1 PE=1 SV=3	6879	921	455	90	59	59.1	Gallus gallus	1	0	589.288	1176.56	0.0011	564	575	0	17.17	GQAGVMGFPGPK	Oxidation (M); Oxidation (P)	0.000003004000.0
Collagen alpha-1(I) chain OS=Gallus gallus GN=COL1A1 PE=1 SV=3	6879	921	455	90	59	59.1	Gallus gallus	1	0	589.288	1176.56	0.0013	564	575	0	13.25	GQAGVMGFPGPK	Oxidation (M); Oxidation (P)	0.000003004000.0
Collagen alpha-1(I) chain OS=Gallus gallus GN=COL1A1 PE=1 SV=3	6879	921	455	90	59	59.1	Gallus gallus	1	0	589.288	1176.56	0.0015	564	575	0	7.48	GQAGVMGFPGPK	Oxidation (M); Oxidation (P)	0.000003004000.0
Collagen alpha-1(I) chain OS=Gallus gallus GN=COL1A1 PE=1 SV=3	6879	921	455	90	59	59.1	Gallus gallus	1	0	589.779	1177.54	-0.0001	564	575	0	50.81	GQAGVMGFPGPK	Deamidated (NQ); Oxidation (K); Oxidation (M)	0.010003000002.0
Collagen alpha-1(I) chain OS=Gallus gallus GN=COL1A1 PE=1 SV=3	6879	921	455	90	59	59.1	Gallus gallus	1	0	589.779	1177.54	0.0003	564	575	0	49.65	GQAGVMGFPGPK	Deamidated (NQ); Oxidation (K); Oxidation (P)	0.010000000042.0
Collagen alpha-1(I) chain OS=Gallus gallus GN=COL1A1 PE=1 SV=3	6879	921	455	90	59	59.1	Gallus gallus	1	0	589.78	1177.54	0.0011	564	575	0	47.49	GQAGVMGFPGPK	Deamidated (NQ); Oxidation (M); Oxidation (P)	0.010003004000.0
Collagen alpha-1(I) chain OS=Gallus gallus GN=COL1A1 PE=1 SV=3	6879	921	455	90	59	59.1	Gallus gallus	1	1	589.799	1177.58	0	675	686	0	18.38	GVQGPPGPQGPR	2 Oxidation (P)	0.000040000040.0
Collagen alpha-1(I) chain OS=Gallus gallus GN=COL1A1 PE=1 SV=3	6879	921	455	90	59	59.1	Gallus gallus	1	1	589.799	1177.58	0.0004	675	686	0	11.84	GVQGPPGPQGPR	2 Oxidation (P)	0.000004000040.0
Collagen alpha-1(I) chain OS=Gallus gallus GN=COL1A1 PE=1 SV=3	6879	921	455	90	59	59.1	Gallus gallus	1	0	594.815	1187.62	0.0013	1226	1235	0	28.23	SLSQQIENIR	Deamidated (NQ)	0.0000000100.0
Collagen alpha-1(I) chain OS=Gallus gallus GN=COL1A1 PE=1 SV=3	6879	921	455	90	59	59.1	Gallus gallus	1	0	595.306	1188.6	-0.0017	1226	1235	0	26.94	SLSQQIENIR	2 Deamidated (NQ)	0.0001100000.0
Collagen alpha-1(I) chain OS=Gallus gallus GN=COL1A1 PE=1 SV=3	6879	921	455	90	59	59.1	Gallus gallus	1	0	597.285	1192.56	0.0004	564	575	0	49.76	GQAGVMGFPGPK	Oxidation (K); Oxidation (M); Oxidation (P)	0.000003004002.0
Collagen alpha-1(I) chain OS=Gallus gallus GN=COL1A1 PE=1 SV=3	6879	921	455	90	59	59.1	Gallus gallus	1	0	597.285	1192.56	0.0004	564	575	0	30.83	GQAGVMGFPGPK	Oxidation (M); 2 Oxidation (P)	0.000003004040.0
Collagen alpha-1(I) chain OS=Gallus gallus GN=COL1A1 PE=1 SV=3	6879	921	455	90	59	59.1	Gallus gallus	1	0	597.285	1192.56	0.0006	564	575	0	48.56	GQAGVMGFPGPK	Oxidation (K); Oxidation (M); Oxidation (P)	0.000003004002.0
Collagen alpha-1(I) chain OS=Gallus gallus GN=COL1A1 PE=1 SV=3	6879	921	455	90	59	59.1	Gallus gallus	1	0	597.285	1192.56	0.0006	564	575	0	11.66	GQAGVMGFPGPK	Oxidation (M); 2 Oxidation (P)	0.000003004040.0
Collagen alpha-1(I) chain OS=Gallus gallus GN=COL1A1 PE=1 SV=3	6879	921	455	90	59	59.1	Gallus gallus	1	0	597.285	1192.56	0.0012	564	575	0	10.18	GQAGVMGFPGPK	Oxidation (K); 2 Oxidation (P)	0.000000004042.0
Collagen alpha-1(I) chain OS=Gallus gallus GN=COL1A1 PE=1 SV=3	6879	921	455	90	59	59.1	Gallus gallus	1	0	597.777	1193.54	0.0012	564	575	0	22.65	GQAGVMGFPGPK	Deamidated (NQ); Oxidation (K); Oxidation (M); Oxidation (P)	0.010003000042.0
Collagen alpha-1(I) chain OS=Gallus gallus GN=COL1A1 PE=1 SV=3	6879	921	455	90	59	59.1	Gallus gallus	1	0	401.207	1200.6	-0.0002	255	266	1	37.82	GHRGFSGLDGAK
Collagen alpha-1(I) chain OS=Gallus gallus GN=COL1A1 PE=1 SV=3	6879	921	455	90	59	59.1	Gallus gallus	1	0	613.805	1225.6	0.0017	528	541	0	31.23	GLTGSPGSPGPDGK
Collagen alpha-1(I) chain OS=Gallus gallus GN=COL1A1 PE=1 SV=3	6879	921	455	90	59	59.1	Gallus gallus	1	0	414.23	1239.67	-0.0002	948	959	1	15.67	GVVGLPGQRGER	Oxidation (P)	0.000004000000.0
Collagen alpha-1(I) chain OS=Gallus gallus GN=COL1A1 PE=1 SV=3	6879	921	455	90	59	59.1	Gallus gallus	1	0	620.841	1239.67	-0.0001	948	959	1	22.46	GVVGLPGQRGER	Oxidation (P)	0.000004000000.0
Collagen alpha-1(I) chain OS=Gallus gallus GN=COL1A1 PE=1 SV=3	6879	921	455	90	59	59.1	Gallus gallus	1	0	414.23	1239.67	0.0007	948	959	1	17.15	GVVGLPGQRGER	Oxidation (P)	0.000004000000.0
Collagen alpha-1(I) chain OS=Gallus gallus GN=COL1A1 PE=1 SV=3	6879	921	455	90	59	59.1	Gallus gallus	1	0	621.802	1241.59	0.0002	528	541	0	67.86	GLTGSPGSPGPDGK	Oxidation (P)	0.00000400000000.0
Collagen alpha-1(I) chain OS=Gallus gallus GN=COL1A1 PE=1 SV=3	6879	921	455	90	59	59.1	Gallus gallus	1	0	621.802	1241.59	0.0002	528	541	0	62.42	GLTGSPGSPGPDGK	Oxidation (P)	0.00000400000000.0
Collagen alpha-1(I) chain OS=Gallus gallus GN=COL1A1 PE=1 SV=3	6879	921	455	90	59	59.1	Gallus gallus	1	0	621.802	1241.59	0.0004	528	541	0	64.52	GLTGSPGSPGPDGK	Oxidation (P)	0.00000400000000.0
Collagen alpha-1(I) chain OS=Gallus gallus GN=COL1A1 PE=1 SV=3	6879	921	455	90	59	59.1	Gallus gallus	1	0	621.802	1241.59	0.0008	528	541	0	15.44	GLTGSPGSPGPDGK	Oxidation (P)	0.00000400000000.0
Collagen alpha-1(I) chain OS=Gallus gallus GN=COL1A1 PE=1 SV=3	6879	921	455	90	59	59.1	Gallus gallus	1	0	416.853	1247.54	-0.0001	1083	1094	1	37.99	GDKGETGEQGDR
Collagen alpha-1(I) chain OS=Gallus gallus GN=COL1A1 PE=1 SV=3	6879	921	455	90	59	59.1	Gallus gallus	1	0	624.777	1247.54	0.001	1083	1094	1	46.42	GDKGETGEQGDR
Collagen alpha-1(I) chain OS=Gallus gallus GN=COL1A1 PE=1 SV=3	6879	921	455	90	59	59.1	Gallus gallus	1	0	629.798	1257.58	-0.0019	528	541	0	18.03	GLTGSPGSPGPDGK	2 Oxidation (P)	0.00000400400000.0
Collagen alpha-1(I) chain OS=Gallus gallus GN=COL1A1 PE=1 SV=3	6879	921	455	90	59	59.1	Gallus gallus	1	0	629.799	1257.58	-0.0009	528	541	0	23.93	GLTGSPGSPGPDGK	2 Oxidation (P)	0.00000400400000.0
Collagen alpha-1(I) chain OS=Gallus gallus GN=COL1A1 PE=1 SV=3	6879	921	455	90	59	59.1	Gallus gallus	1	0	629.799	1257.58	-0.0005	528	541	0	32.01	GLTGSPGSPGPDGK	2 Oxidation (P)	0.00000400400000.0
Collagen alpha-1(I) chain OS=Gallus gallus GN=COL1A1 PE=1 SV=3	6879	921	455	90	59	59.1	Gallus gallus	1	0	629.799	1257.58	-0.0001	528	541	0	24.7	GLTGSPGSPGPDGK	2 Oxidation (P)	0.00000400400000.0
Collagen alpha-1(I) chain OS=Gallus gallus GN=COL1A1 PE=1 SV=3	6879	921	455	90	59	59.1	Gallus gallus	1	0	629.799	1257.58	-0.0001	528	541	0	40.98	GLTGSPGSPGPDGK	2 Oxidation (P)	0.00000400400000.0
Collagen alpha-1(I) chain OS=Gallus gallus GN=COL1A1 PE=1 SV=3	6879	921	455	90	59	59.1	Gallus gallus	1	0	629.799	1257.58	-0.0001	528	541	0	40.14	GLTGSPGSPGPDGK	2 Oxidation (P)	0.00000400400000.0
Collagen alpha-1(I) chain OS=Gallus gallus GN=COL1A1 PE=1 SV=3	6879	921	455	90	59	59.1	Gallus gallus	1	0	629.799	1257.58	-0.0001	528	541	0	61.82	GLTGSPGSPGPDGK	2 Oxidation (P)	0.00000400400000.0
Collagen alpha-1(I) chain OS=Gallus gallus GN=COL1A1 PE=1 SV=3	6879	921	455	90	59	59.1	Gallus gallus	1	0	629.799	1257.58	0.0001	528	541	0	35.01	GLTGSPGSPGPDGK	2 Oxidation (P)	0.00000400400000.0
Collagen alpha-1(I) chain OS=Gallus gallus GN=COL1A1 PE=1 SV=3	6879	921	455	90	59	59.1	Gallus gallus	1	0	629.799	1257.58	0.0001	528	541	0	33.07	GLTGSPGSPGPDGK	2 Oxidation (P)	0.00000400400000.0
Collagen alpha-1(I) chain OS=Gallus gallus GN=COL1A1 PE=1 SV=3	6879	921	455	90	59	59.1	Gallus gallus	1	0	629.799	1257.58	0.0003	528	541	0	39.58	GLTGSPGSPGPDGK	2 Oxidation (P)	0.00000400400000.0
Collagen alpha-1(I) chain OS=Gallus gallus GN=COL1A1 PE=1 SV=3	6879	921	455	90	59	59.1	Gallus gallus	1	0	629.799	1257.58	0.0003	528	541	0	49.05	GLTGSPGSPGPDGK	2 Oxidation (P)	0.00000400400000.0
Collagen alpha-1(I) chain OS=Gallus gallus GN=COL1A1 PE=1 SV=3	6879	921	455	90	59	59.1	Gallus gallus	1	0	629.799	1257.58	0.0003	528	541	0	33.67	GLTGSPGSPGPDGK	2 Oxidation (P)	0.00000400400000.0
Collagen alpha-1(I) chain OS=Gallus gallus GN=COL1A1 PE=1 SV=3	6879	921	455	90	59	59.1	Gallus gallus	1	0	629.799	1257.58	0.0005	528	541	0	38.06	GLTGSPGSPGPDGK	2 Oxidation (P)	0.00000400400000.0
Collagen alpha-1(I) chain OS=Gallus gallus GN=COL1A1 PE=1 SV=3	6879	921	455	90	59	59.1	Gallus gallus	1	0	629.799	1257.58	0.0005	528	541	0	36.44	GLTGSPGSPGPDGK	2 Oxidation (P)	0.00000400400000.0
Collagen alpha-1(I) chain OS=Gallus gallus GN=COL1A1 PE=1 SV=3	6879	921	455	90	59	59.1	Gallus gallus	1	0	629.799	1257.58	0.0007	528	541	0	46.8	GLTGSPGSPGPDGK	2 Oxidation (P)	0.00000400400000.0
Collagen alpha-1(I) chain OS=Gallus gallus GN=COL1A1 PE=1 SV=3	6879	921	455	90	59	59.1	Gallus gallus	1	0	629.799	1257.58	0.0007	528	541	0	27.05	GLTGSPGSPGPDGK	2 Oxidation (P)	0.00000400400000.0
Collagen alpha-1(I) chain OS=Gallus gallus GN=COL1A1 PE=1 SV=3	6879	921	455	90	59	59.1	Gallus gallus	1	0	629.8	1257.58	0.0009	528	541	0	58.24	GLTGSPGSPGPDGK	2 Oxidation (P)	0.00000400400000.0
Collagen alpha-1(I) chain OS=Gallus gallus GN=COL1A1 PE=1 SV=3	6879	921	455	90	59	59.1	Gallus gallus	1	0	629.8	1257.58	0.0009	528	541	0	34.92	GLTGSPGSPGPDGK	2 Oxidation (P)	0.00000400400000.0
Collagen alpha-1(I) chain OS=Gallus gallus GN=COL1A1 PE=1 SV=3	6879	921	455	90	59	59.1	Gallus gallus	1	0	629.8	1257.58	0.0011	528	541	0	41.05	GLTGSPGSPGPDGK	2 Oxidation (P)	0.00000400400000.0
Collagen alpha-1(I) chain OS=Gallus gallus GN=COL1A1 PE=1 SV=3	6879	921	455	90	59	59.1	Gallus gallus	1	0	632.774	1263.53	0.0005	1083	1094	1	47.61	GDKGETGEQGDR	Oxidation (K)	0.002000000000.0
Collagen alpha-1(I) chain OS=Gallus gallus GN=COL1A1 PE=1 SV=3	6879	921	455	90	59	59.1	Gallus gallus	1	0	648.833	1295.65	0	960	973	0	33.55	GFPGLPGPSGEPGK
Collagen alpha-1(I) chain OS=Gallus gallus GN=COL1A1 PE=1 SV=3	6879	921	455	90	59	59.1	Gallus gallus	1	0	653.822	1305.63	-0.0015	405	419	0	30.85	GPSGPQGPSGAPGPK	Oxidation (P)	0.000000000004000.0
Collagen alpha-1(I) chain OS=Gallus gallus GN=COL1A1 PE=1 SV=3	6879	921	455	90	59	59.1	Gallus gallus	1	0	653.823	1305.63	-0.0005	405	419	0	33.86	GPSGPQGPSGAPGPK	Oxidation (P)	0.000000000004000.0
Collagen alpha-1(I) chain OS=Gallus gallus GN=COL1A1 PE=1 SV=3	6879	921	455	90	59	59.1	Gallus gallus	1	0	653.823	1305.63	-0.0001	405	419	0	44.52	GPSGPQGPSGAPGPK	Oxidation (P)	0.000000000000040.0
Collagen alpha-1(I) chain OS=Gallus gallus GN=COL1A1 PE=1 SV=3	6879	921	455	90	59	59.1	Gallus gallus	1	0	653.823	1305.63	0.0001	405	419	0	33.49	GPSGPQGPSGAPGPK	Oxidation (P)	0.000000000004000.0
Collagen alpha-1(I) chain OS=Gallus gallus GN=COL1A1 PE=1 SV=3	6879	921	455	90	59	59.1	Gallus gallus	1	0	653.823	1305.63	0.0001	405	419	0	17.21	GPSGPQGPSGAPGPK	Oxidation (P)	0.000000000004000.0
Collagen alpha-1(I) chain OS=Gallus gallus GN=COL1A1 PE=1 SV=3	6879	921	455	90	59	59.1	Gallus gallus	1	0	653.823	1305.63	0.0003	405	419	0	74.07	GPSGPQGPSGAPGPK	Oxidation (P)	0.000000000004000.0
Collagen alpha-1(I) chain OS=Gallus gallus GN=COL1A1 PE=1 SV=3	6879	921	455	90	59	59.1	Gallus gallus	1	0	653.823	1305.63	0.0003	405	419	0	35.38	GPSGPQGPSGAPGPK	Oxidation (P)	0.000000000004000.0
Collagen alpha-1(I) chain OS=Gallus gallus GN=COL1A1 PE=1 SV=3	6879	921	455	90	59	59.1	Gallus gallus	1	0	653.823	1305.63	0.0005	405	419	0	34.92	GPSGPQGPSGAPGPK	Oxidation (K)	0.000000000000002.0
Collagen alpha-1(I) chain OS=Gallus gallus GN=COL1A1 PE=1 SV=3	6879	921	455	90	59	59.1	Gallus gallus	1	0	653.823	1305.63	0.0005	405	419	0	30.16	GPSGPQGPSGAPGPK	Oxidation (P)	0.000000000004000.0
Collagen alpha-1(I) chain OS=Gallus gallus GN=COL1A1 PE=1 SV=3	6879	921	455	90	59	59.1	Gallus gallus	1	0	653.823	1305.63	0.0005	405	419	0	23.64	GPSGPQGPSGAPGPK	Oxidation (P)	0.000000000000040.0
Collagen alpha-1(I) chain OS=Gallus gallus GN=COL1A1 PE=1 SV=3	6879	921	455	90	59	59.1	Gallus gallus	1	0	653.823	1305.63	0.0005	405	419	0	61.41	GPSGPQGPSGAPGPK	Oxidation (P)	0.000000000004000.0
Collagen alpha-1(I) chain OS=Gallus gallus GN=COL1A1 PE=1 SV=3	6879	921	455	90	59	59.1	Gallus gallus	1	0	653.823	1305.63	0.0005	405	419	0	55.53	GPSGPQGPSGAPGPK	Oxidation (P)	0.000000000004000.0
Collagen alpha-1(I) chain OS=Gallus gallus GN=COL1A1 PE=1 SV=3	6879	921	455	90	59	59.1	Gallus gallus	1	0	653.823	1305.63	0.0005	405	419	0	52.98	GPSGPQGPSGAPGPK	Oxidation (P)	0.000000000004000.0
Collagen alpha-1(I) chain OS=Gallus gallus GN=COL1A1 PE=1 SV=3	6879	921	455	90	59	59.1	Gallus gallus	1	0	653.823	1305.63	0.0005	405	419	0	29.38	GPSGPQGPSGAPGPK	Oxidation (P)	0.000000000004000.0
Collagen alpha-1(I) chain OS=Gallus gallus GN=COL1A1 PE=1 SV=3	6879	921	455	90	59	59.1	Gallus gallus	1	0	653.823	1305.63	0.0005	405	419	0	21.03	GPSGPQGPSGAPGPK	Oxidation (P)	0.000000000004000.0
Collagen alpha-1(I) chain OS=Gallus gallus GN=COL1A1 PE=1 SV=3	6879	921	455	90	59	59.1	Gallus gallus	1	0	653.823	1305.63	0.0005	405	419	0	57.38	GPSGPQGPSGAPGPK	Oxidation (P)	0.000000000004000.0
Collagen alpha-1(I) chain OS=Gallus gallus GN=COL1A1 PE=1 SV=3	6879	921	455	90	59	59.1	Gallus gallus	1	0	653.823	1305.63	0.0007	405	419	0	49.62	GPSGPQGPSGAPGPK	Oxidation (P)	0.000000000004000.0
Collagen alpha-1(I) chain OS=Gallus gallus GN=COL1A1 PE=1 SV=3	6879	921	455	90	59	59.1	Gallus gallus	1	0	653.823	1305.63	0.0007	405	419	0	68.64	GPSGPQGPSGAPGPK	Oxidation (P)	0.000000000004000.0
Collagen alpha-1(I) chain OS=Gallus gallus GN=COL1A1 PE=1 SV=3	6879	921	455	90	59	59.1	Gallus gallus	1	0	653.823	1305.63	0.0007	405	419	0	67.76	GPSGPQGPSGAPGPK	Oxidation (P)	0.000000000004000.0
Collagen alpha-1(I) chain OS=Gallus gallus GN=COL1A1 PE=1 SV=3	6879	921	455	90	59	59.1	Gallus gallus	1	0	653.823	1305.63	0.0007	405	419	0	49.03	GPSGPQGPSGAPGPK	Oxidation (P)	0.000000000004000.0
Collagen alpha-1(I) chain OS=Gallus gallus GN=COL1A1 PE=1 SV=3	6879	921	455	90	59	59.1	Gallus gallus	1	0	653.823	1305.63	0.0007	405	419	0	24.94	GPSGPQGPSGAPGPK	Oxidation (P)	0.000000000004000.0
Collagen alpha-1(I) chain OS=Gallus gallus GN=COL1A1 PE=1 SV=3	6879	921	455	90	59	59.1	Gallus gallus	1	0	653.823	1305.63	0.0009	405	419	0	11.14	GPSGPQGPSGAPGPK	Oxidation (P)	0.000000000004000.0
Collagen alpha-1(I) chain OS=Gallus gallus GN=COL1A1 PE=1 SV=3	6879	921	455	90	59	59.1	Gallus gallus	1	0	653.823	1305.63	0.0011	405	419	0	46.7	GPSGPQGPSGAPGPK	Oxidation (P)	0.000000000004000.0
Collagen alpha-1(I) chain OS=Gallus gallus GN=COL1A1 PE=1 SV=3	6879	921	455	90	59	59.1	Gallus gallus	1	0	653.823	1305.63	0.0011	405	419	0	41.55	GPSGPQGPSGAPGPK	Oxidation (P)	0.000000000004000.0
Collagen alpha-1(I) chain OS=Gallus gallus GN=COL1A1 PE=1 SV=3	6879	921	455	90	59	59.1	Gallus gallus	1	0	653.824	1305.63	0.0017	405	419	0	64.68	GPSGPQGPSGAPGPK	Oxidation (P)	0.000000000004000.0
Collagen alpha-1(I) chain OS=Gallus gallus GN=COL1A1 PE=1 SV=3	6879	921	455	90	59	59.1	Gallus gallus	1	0	653.824	1305.63	0.0021	405	419	0	7.52	GPSGPQGPSGAPGPK	Oxidation (P)	0.000000040000000.0
Collagen alpha-1(I) chain OS=Gallus gallus GN=COL1A1 PE=1 SV=3	6879	921	455	90	59	59.1	Gallus gallus	1	0	654.312	1306.61	-0.0051	405	419	0	31.8	GPSGPQGPSGAPGPK	Deamidated (NQ); Oxidation (P)	0.000001000004000.0
Collagen alpha-1(I) chain OS=Gallus gallus GN=COL1A1 PE=1 SV=3	6879	921	455	90	59	59.1	Gallus gallus	1	1	654.321	1306.63	0.0003	771	785	0	42.04	GEAGPPGPAGPTGAR	Oxidation (P)	0.000004000000000.0
Collagen alpha-1(I) chain OS=Gallus gallus GN=COL1A1 PE=1 SV=3	6879	921	455	90	59	59.1	Gallus gallus	1	0	656.83	1311.65	-0.0005	960	973	0	19.17	GFPGLPGPSGEPGK	Oxidation (K)	0.00000000000002.0
Collagen alpha-1(I) chain OS=Gallus gallus GN=COL1A1 PE=1 SV=3	6879	921	455	90	59	59.1	Gallus gallus	1	0	656.83	1311.65	0.0001	960	973	0	26.05	GFPGLPGPSGEPGK	Oxidation (P)	0.00000004000000.0
Collagen alpha-1(I) chain OS=Gallus gallus GN=COL1A1 PE=1 SV=3	6879	921	455	90	59	59.1	Gallus gallus	1	0	656.83	1311.65	0.0003	960	973	0	41.22	GFPGLPGPSGEPGK	Oxidation (P)	0.00400000000000.0
Collagen alpha-1(I) chain OS=Gallus gallus GN=COL1A1 PE=1 SV=3	6879	921	455	90	59	59.1	Gallus gallus	1	0	656.831	1311.65	0.0005	960	973	0	15.97	GFPGLPGPSGEPGK	Oxidation (P)	0.00400000000000.0
Collagen alpha-1(I) chain OS=Gallus gallus GN=COL1A1 PE=1 SV=3	6879	921	455	90	59	59.1	Gallus gallus	1	0	656.831	1311.65	0.0009	960	973	0	50.51	GFPGLPGPSGEPGK	Oxidation (P)	0.00000400000000.0
Collagen alpha-1(I) chain OS=Gallus gallus GN=COL1A1 PE=1 SV=3	6879	921	455	90	59	59.1	Gallus gallus	1	0	656.831	1311.65	0.0009	960	973	0	36.03	GFPGLPGPSGEPGK	Oxidation (K)	0.00000000000002.0
Collagen alpha-1(I) chain OS=Gallus gallus GN=COL1A1 PE=1 SV=3	6879	921	455	90	59	59.1	Gallus gallus	1	0	656.831	1311.65	0.0011	960	973	0	17.6	GFPGLPGPSGEPGK	Oxidation (P)	0.00000000000400.0
Collagen alpha-1(I) chain OS=Gallus gallus GN=COL1A1 PE=1 SV=3	6879	921	455	90	59	59.1	Gallus gallus	1	0	661.821	1321.63	0.0012	405	419	0	6.94	GPSGPQGPSGAPGPK	Oxidation (K); Oxidation (P)	0.000000000000042.0
Collagen alpha-1(I) chain OS=Gallus gallus GN=COL1A1 PE=1 SV=3	6879	921	455	90	59	59.1	Gallus gallus	1	0	661.821	1321.63	0.0016	405	419	0	35.58	GPSGPQGPSGAPGPK	Oxidation (K); Oxidation (P)	0.000000000004002.0
Collagen alpha-1(I) chain OS=Gallus gallus GN=COL1A1 PE=1 SV=3	6879	921	455	90	59	59.1	Gallus gallus	1	0	661.821	1321.63	0.0016	405	419	0	23.72	GPSGPQGPSGAPGPK	Oxidation (K); Oxidation (P)	0.000000000004002.0
Collagen alpha-1(I) chain OS=Gallus gallus GN=COL1A1 PE=1 SV=3	6879	921	455	90	59	59.1	Gallus gallus	1	0	661.822	1321.63	0.0024	405	419	0	15.83	GPSGPQGPSGAPGPK	Oxidation (K); Oxidation (P)	0.000000000004002.0
Collagen alpha-1(I) chain OS=Gallus gallus GN=COL1A1 PE=1 SV=3	6879	921	455	90	59	59.1	Gallus gallus	1	0	664.825	1327.64	-0.0054	960	973	0	11.16	GFPGLPGPSGEPGK	2 Oxidation (P)	0.00400400000000.0
Collagen alpha-1(I) chain OS=Gallus gallus GN=COL1A1 PE=1 SV=3	6879	921	455	90	59	59.1	Gallus gallus	1	0	664.827	1327.64	-0.0024	960	973	0	7.8	GFPGLPGPSGEPGK	2 Oxidation (P)	0.00400400000000.0
Collagen alpha-1(I) chain OS=Gallus gallus GN=COL1A1 PE=1 SV=3	6879	921	455	90	59	59.1	Gallus gallus	1	0	664.827	1327.64	-0.0016	960	973	0	3.47	GFPGLPGPSGEPGK	2 Oxidation (P)	0.00400400000000.0
Collagen alpha-1(I) chain OS=Gallus gallus GN=COL1A1 PE=1 SV=3	6879	921	455	90	59	59.1	Gallus gallus	1	0	664.827	1327.64	-0.0012	960	973	0	11.79	GFPGLPGPSGEPGK	2 Oxidation (P)	0.00400400000000.0
Collagen alpha-1(I) chain OS=Gallus gallus GN=COL1A1 PE=1 SV=3	6879	921	455	90	59	59.1	Gallus gallus	1	0	664.827	1327.64	-0.0008	960	973	0	32.87	GFPGLPGPSGEPGK	2 Oxidation (P)	0.00400400000000.0
Collagen alpha-1(I) chain OS=Gallus gallus GN=COL1A1 PE=1 SV=3	6879	921	455	90	59	59.1	Gallus gallus	1	0	664.828	1327.64	0	960	973	0	53.12	GFPGLPGPSGEPGK	2 Oxidation (P)	0.00400400000000.0
Collagen alpha-1(I) chain OS=Gallus gallus GN=COL1A1 PE=1 SV=3	6879	921	455	90	59	59.1	Gallus gallus	1	0	664.828	1327.64	0	960	973	0	11.83	GFPGLPGPSGEPGK	2 Oxidation (P)	0.00400004000000.0
Collagen alpha-1(I) chain OS=Gallus gallus GN=COL1A1 PE=1 SV=3	6879	921	455	90	59	59.1	Gallus gallus	1	0	664.828	1327.64	0.0002	960	973	0	36.18	GFPGLPGPSGEPGK	Oxidation (K); Oxidation (P)	0.00000400000002.0
Collagen alpha-1(I) chain OS=Gallus gallus GN=COL1A1 PE=1 SV=3	6879	921	455	90	59	59.1	Gallus gallus	1	0	664.828	1327.64	0.0004	960	973	0	45.06	GFPGLPGPSGEPGK	2 Oxidation (P)	0.00400400000000.0
Collagen alpha-1(I) chain OS=Gallus gallus GN=COL1A1 PE=1 SV=3	6879	921	455	90	59	59.1	Gallus gallus	1	0	664.828	1327.64	0.0004	960	973	0	14.6	GFPGLPGPSGEPGK	2 Oxidation (P)	0.00400004000000.0
Collagen alpha-1(I) chain OS=Gallus gallus GN=COL1A1 PE=1 SV=3	6879	921	455	90	59	59.1	Gallus gallus	1	0	664.828	1327.64	0.0004	960	973	0	6.18	GFPGLPGPSGEPGK	2 Oxidation (P)	0.00400004000000.0
Collagen alpha-1(I) chain OS=Gallus gallus GN=COL1A1 PE=1 SV=3	6879	921	455	90	59	59.1	Gallus gallus	1	0	664.828	1327.64	0.0008	960	973	0	20.38	GFPGLPGPSGEPGK	2 Oxidation (P)	0.00400400000000.0
Collagen alpha-1(I) chain OS=Gallus gallus GN=COL1A1 PE=1 SV=3	6879	921	455	90	59	59.1	Gallus gallus	1	0	664.828	1327.64	0.001	960	973	0	31.94	GFPGLPGPSGEPGK	2 Oxidation (P)	0.00400000000400.0
Collagen alpha-1(I) chain OS=Gallus gallus GN=COL1A1 PE=1 SV=3	6879	921	455	90	59	59.1	Gallus gallus	1	0	664.828	1327.64	0.0016	960	973	0	60.56	GFPGLPGPSGEPGK	2 Oxidation (P)	0.00400400000000.0
Collagen alpha-1(I) chain OS=Gallus gallus GN=COL1A1 PE=1 SV=3	6879	921	455	90	59	59.1	Gallus gallus	1	0	664.829	1327.64	0.0018	960	973	0	51.62	GFPGLPGPSGEPGK	2 Oxidation (P)	0.00000400000400.0
Collagen alpha-1(I) chain OS=Gallus gallus GN=COL1A1 PE=1 SV=3	6879	921	455	90	59	59.1	Gallus gallus	1	0	664.829	1327.64	0.0018	960	973	0	51.03	GFPGLPGPSGEPGK	2 Oxidation (P)	0.00400400000000.0
Collagen alpha-1(I) chain OS=Gallus gallus GN=COL1A1 PE=1 SV=3	6879	921	455	90	59	59.1	Gallus gallus	1	0	664.83	1327.64	0.0038	960	973	0	8.69	GFPGLPGPSGEPGK	2 Oxidation (P)	0.00400400000000.0
Collagen alpha-1(I) chain OS=Gallus gallus GN=COL1A1 PE=1 SV=3	6879	921	455	90	59	59.1	Gallus gallus	1	1	446.89	1337.65	0.0054	230	242	1	12.96	PGQRGPPGPQGAR	4 Oxidation (P)	0.4000044040000.0
Collagen alpha-1(I) chain OS=Gallus gallus GN=COL1A1 PE=1 SV=3	6879	921	455	90	59	59.1	Gallus gallus	1	0	672.825	1343.64	-0.0003	960	973	0	8.52	GFPGLPGPSGEPGK	3 Oxidation (P)	0.00400004000400.0
Collagen alpha-1(I) chain OS=Gallus gallus GN=COL1A1 PE=1 SV=3	6879	921	455	90	59	59.1	Gallus gallus	1	0	672.825	1343.64	0.0005	960	973	0	53.3	GFPGLPGPSGEPGK	3 Oxidation (P)	0.00400400000400.0
Collagen alpha-1(I) chain OS=Gallus gallus GN=COL1A1 PE=1 SV=3	6879	921	455	90	59	59.1	Gallus gallus	1	0	672.825	1343.64	0.0005	960	973	0	33.52	GFPGLPGPSGEPGK	3 Oxidation (P)	0.00400400000400.0
Collagen alpha-1(I) chain OS=Gallus gallus GN=COL1A1 PE=1 SV=3	6879	921	455	90	59	59.1	Gallus gallus	1	0	672.825	1343.64	0.0005	960	973	0	10.99	GFPGLPGPSGEPGK	3 Oxidation (P)	0.00400400000400.0
Collagen alpha-1(I) chain OS=Gallus gallus GN=COL1A1 PE=1 SV=3	6879	921	455	90	59	59.1	Gallus gallus	1	0	672.826	1343.64	0.0007	960	973	0	50.98	GFPGLPGPSGEPGK	3 Oxidation (P)	0.00400404000000.0
Collagen alpha-1(I) chain OS=Gallus gallus GN=COL1A1 PE=1 SV=3	6879	921	455	90	59	59.1	Gallus gallus	1	0	672.826	1343.64	0.0007	960	973	0	62.5	GFPGLPGPSGEPGK	3 Oxidation (P)	0.00400400000400.0
Collagen alpha-1(I) chain OS=Gallus gallus GN=COL1A1 PE=1 SV=3	6879	921	455	90	59	59.1	Gallus gallus	1	0	672.826	1343.64	0.0009	960	973	0	32.8	GFPGLPGPSGEPGK	3 Oxidation (P)	0.00400400000400.0
Collagen alpha-1(I) chain OS=Gallus gallus GN=COL1A1 PE=1 SV=3	6879	921	455	90	59	59.1	Gallus gallus	1	0	672.826	1343.64	0.0015	960	973	0	52.83	GFPGLPGPSGEPGK	3 Oxidation (P)	0.00400400000400.0
Collagen alpha-1(I) chain OS=Gallus gallus GN=COL1A1 PE=1 SV=3	6879	921	455	90	59	59.1	Gallus gallus	1	0	672.826	1343.64	0.0019	960	973	0	16.21	GFPGLPGPSGEPGK	3 Oxidation (P)	0.00400404000000.0
Collagen alpha-1(I) chain OS=Gallus gallus GN=COL1A1 PE=1 SV=3	6879	921	455	90	59	59.1	Gallus gallus	1	0	680.823	1359.63	0.001	960	973	0	20.82	GFPGLPGPSGEPGK	4 Oxidation (P)	0.00400404000400.0
Collagen alpha-1(I) chain OS=Gallus gallus GN=COL1A1 PE=1 SV=3	6879	921	455	90	59	59.1	Gallus gallus	1	1	697.338	1392.66	-0.0009	462	476	0	46.7	GEPGPAGLPGPAGER	2 Oxidation (P)	0.004000004000000.0
Collagen alpha-1(I) chain OS=Gallus gallus GN=COL1A1 PE=1 SV=3	6879	921	455	90	59	59.1	Gallus gallus	1	1	697.339	1392.66	-0.0005	462	476	0	14.12	GEPGPAGLPGPAGER	2 Oxidation (P)	0.004000004000000.0
Collagen alpha-1(I) chain OS=Gallus gallus GN=COL1A1 PE=1 SV=3	6879	921	455	90	59	59.1	Gallus gallus	1	1	697.339	1392.66	0.0007	462	476	0	25.77	GEPGPAGLPGPAGER	2 Oxidation (P)	0.004000004000000.0
Collagen alpha-1(I) chain OS=Gallus gallus GN=COL1A1 PE=1 SV=3	6879	921	455	90	59	59.1	Gallus gallus	1	1	697.339	1392.66	0.0009	462	476	0	39.23	GEPGPAGLPGPAGER	2 Oxidation (P)	0.004000004000000.0
Collagen alpha-1(I) chain OS=Gallus gallus GN=COL1A1 PE=1 SV=3	6879	921	455	90	59	59.1	Gallus gallus	1	1	697.339	1392.66	0.0009	462	476	0	51.09	GEPGPAGLPGPAGER	2 Oxidation (P)	0.004000004000000.0
Collagen alpha-1(I) chain OS=Gallus gallus GN=COL1A1 PE=1 SV=3	6879	921	455	90	59	59.1	Gallus gallus	1	1	697.34	1392.66	0.0011	462	476	0	23.53	GEPGPAGLPGPAGER	2 Oxidation (P)	0.004000004000000.0
Collagen alpha-1(I) chain OS=Gallus gallus GN=COL1A1 PE=1 SV=3	6879	921	455	90	59	59.1	Gallus gallus	1	1	697.34	1392.66	0.0015	462	476	0	24.08	GEPGPAGLPGPAGER	2 Oxidation (P)	0.004000004000000.0
Collagen alpha-1(I) chain OS=Gallus gallus GN=COL1A1 PE=1 SV=3	6879	921	455	90	59	59.1	Gallus gallus	1	1	705.337	1408.66	0.001	462	476	0	14.82	GEPGPAGLPGPAGER	3 Oxidation (P)	0.004040004000000.0
Collagen alpha-1(I) chain OS=Gallus gallus GN=COL1A1 PE=1 SV=3	6879	921	455	90	59	59.1	Gallus gallus	1	1	705.337	1408.66	0.001	462	476	0	11.09	GEPGPAGLPGPAGER	3 Oxidation (P)	0.004000004040000.0
Collagen alpha-1(I) chain OS=Gallus gallus GN=COL1A1 PE=1 SV=3	6879	921	455	90	59	59.1	Gallus gallus	1	0	722.353	1442.69	0.0004	855	871	0	66.77	GSAGPPGATGFPGAAGR	Oxidation (P)	0.00000000000400000.0
Collagen alpha-1(I) chain OS=Gallus gallus GN=COL1A1 PE=1 SV=3	6879	921	455	90	59	59.1	Gallus gallus	1	0	722.353	1442.69	0.0004	855	871	0	75.49	GSAGPPGATGFPGAAGR	Oxidation (P)	0.00000400000000000.0
Collagen alpha-1(I) chain OS=Gallus gallus GN=COL1A1 PE=1 SV=3	6879	921	455	90	59	59.1	Gallus gallus	1	0	722.353	1442.69	0.0006	855	871	0	65.58	GSAGPPGATGFPGAAGR	Oxidation (P)	0.00000400000000000.0
Collagen alpha-1(I) chain OS=Gallus gallus GN=COL1A1 PE=1 SV=3	6879	921	455	90	59	59.1	Gallus gallus	1	0	722.353	1442.69	0.0008	855	871	0	75.58	GSAGPPGATGFPGAAGR	Oxidation (P)	0.00000000000400000.0
Collagen alpha-1(I) chain OS=Gallus gallus GN=COL1A1 PE=1 SV=3	6879	921	455	90	59	59.1	Gallus gallus	1	0	730.347	1458.68	-0.0055	855	871	0	18.89	GSAGPPGATGFPGAAGR	2 Oxidation (P)	0.00000400000400000.0
Collagen alpha-1(I) chain OS=Gallus gallus GN=COL1A1 PE=1 SV=3	6879	921	455	90	59	59.1	Gallus gallus	1	0	730.348	1458.68	-0.0033	855	871	0	26.73	GSAGPPGATGFPGAAGR	2 Oxidation (P)	0.00000400000400000.0
Collagen alpha-1(I) chain OS=Gallus gallus GN=COL1A1 PE=1 SV=3	6879	921	455	90	59	59.1	Gallus gallus	1	0	730.348	1458.68	-0.0031	855	871	0	5.86	GSAGPPGATGFPGAAGR	2 Oxidation (P)	0.00000400000400000.0
Collagen alpha-1(I) chain OS=Gallus gallus GN=COL1A1 PE=1 SV=3	6879	921	455	90	59	59.1	Gallus gallus	1	0	730.349	1458.68	-0.0021	855	871	0	17.26	GSAGPPGATGFPGAAGR	2 Oxidation (P)	0.00000400000400000.0
Collagen alpha-1(I) chain OS=Gallus gallus GN=COL1A1 PE=1 SV=3	6879	921	455	90	59	59.1	Gallus gallus	1	0	487.235	1458.68	-0.0017	855	871	0	14.34	GSAGPPGATGFPGAAGR	2 Oxidation (P)	0.00000400000400000.0
Collagen alpha-1(I) chain OS=Gallus gallus GN=COL1A1 PE=1 SV=3	6879	921	455	90	59	59.1	Gallus gallus	1	0	730.349	1458.68	-0.0013	855	871	0	32.46	GSAGPPGATGFPGAAGR	2 Oxidation (P)	0.00000400000400000.0
Collagen alpha-1(I) chain OS=Gallus gallus GN=COL1A1 PE=1 SV=3	6879	921	455	90	59	59.1	Gallus gallus	1	0	730.35	1458.68	-0.0003	855	871	0	25.07	GSAGPPGATGFPGAAGR	2 Oxidation (P)	0.00000400000400000.0
Collagen alpha-1(I) chain OS=Gallus gallus GN=COL1A1 PE=1 SV=3	6879	921	455	90	59	59.1	Gallus gallus	1	0	730.35	1458.68	-0.0003	855	871	0	31.75	GSAGPPGATGFPGAAGR	2 Oxidation (P)	0.00000400000400000.0
Collagen alpha-1(I) chain OS=Gallus gallus GN=COL1A1 PE=1 SV=3	6879	921	455	90	59	59.1	Gallus gallus	1	0	487.236	1458.68	-0.0002	855	871	0	47.08	GSAGPPGATGFPGAAGR	2 Oxidation (P)	0.00000400000400000.0
Collagen alpha-1(I) chain OS=Gallus gallus GN=COL1A1 PE=1 SV=3	6879	921	455	90	59	59.1	Gallus gallus	1	0	730.35	1458.68	-0.0001	855	871	0	90.73	GSAGPPGATGFPGAAGR	2 Oxidation (P)	0.00000400000400000.0
Collagen alpha-1(I) chain OS=Gallus gallus GN=COL1A1 PE=1 SV=3	6879	921	455	90	59	59.1	Gallus gallus	1	0	730.35	1458.69	0.0001	855	871	0	120.35	GSAGPPGATGFPGAAGR	2 Oxidation (P)	0.00000400000400000.0
Collagen alpha-1(I) chain OS=Gallus gallus GN=COL1A1 PE=1 SV=3	6879	921	455	90	59	59.1	Gallus gallus	1	0	730.35	1458.69	0.0003	855	871	0	78.1	GSAGPPGATGFPGAAGR	2 Oxidation (P)	0.00000400000400000.0
Collagen alpha-1(I) chain OS=Gallus gallus GN=COL1A1 PE=1 SV=3	6879	921	455	90	59	59.1	Gallus gallus	1	0	730.35	1458.69	0.0007	855	871	0	64.02	GSAGPPGATGFPGAAGR	2 Oxidation (P)	0.00000400000400000.0
Collagen alpha-1(I) chain OS=Gallus gallus GN=COL1A1 PE=1 SV=3	6879	921	455	90	59	59.1	Gallus gallus	1	0	730.35	1458.69	0.0009	855	871	0	30.97	GSAGPPGATGFPGAAGR	2 Oxidation (P)	0.00000400000400000.0
Collagen alpha-1(I) chain OS=Gallus gallus GN=COL1A1 PE=1 SV=3	6879	921	455	90	59	59.1	Gallus gallus	1	0	730.35	1458.69	0.0011	855	871	0	18.63	GSAGPPGATGFPGAAGR	2 Oxidation (P)	0.00000400000400000.0
Collagen alpha-1(I) chain OS=Gallus gallus GN=COL1A1 PE=1 SV=3	6879	921	455	90	59	59.1	Gallus gallus	1	0	730.351	1458.69	0.0013	855	871	0	103.88	GSAGPPGATGFPGAAGR	2 Oxidation (P)	0.00000400000400000.0
Collagen alpha-1(I) chain OS=Gallus gallus GN=COL1A1 PE=1 SV=3	6879	921	455	90	59	59.1	Gallus gallus	1	0	730.351	1458.69	0.0013	855	871	0	47.54	GSAGPPGATGFPGAAGR	2 Oxidation (P)	0.00000400000400000.0
Collagen alpha-1(I) chain OS=Gallus gallus GN=COL1A1 PE=1 SV=3	6879	921	455	90	59	59.1	Gallus gallus	1	0	730.351	1458.69	0.0015	855	871	0	73.38	GSAGPPGATGFPGAAGR	2 Oxidation (P)	0.00000400000400000.0
Collagen alpha-1(I) chain OS=Gallus gallus GN=COL1A1 PE=1 SV=3	6879	921	455	90	59	59.1	Gallus gallus	1	0	730.351	1458.69	0.0015	855	871	0	21.43	GSAGPPGATGFPGAAGR	2 Oxidation (P)	0.00000400000400000.0
Collagen alpha-1(I) chain OS=Gallus gallus GN=COL1A1 PE=1 SV=3	6879	921	455	90	59	59.1	Gallus gallus	1	0	730.351	1458.69	0.0015	855	871	0	73.59	GSAGPPGATGFPGAAGR	2 Oxidation (P)	0.00000400000400000.0
Collagen alpha-1(I) chain OS=Gallus gallus GN=COL1A1 PE=1 SV=3	6879	921	455	90	59	59.1	Gallus gallus	1	0	730.351	1458.69	0.0015	855	871	0	64.13	GSAGPPGATGFPGAAGR	2 Oxidation (P)	0.00000400000400000.0
Collagen alpha-1(I) chain OS=Gallus gallus GN=COL1A1 PE=1 SV=3	6879	921	455	90	59	59.1	Gallus gallus	1	0	730.351	1458.69	0.0019	855	871	0	37.69	GSAGPPGATGFPGAAGR	2 Oxidation (P)	0.00000400000400000.0
Collagen alpha-1(I) chain OS=Gallus gallus GN=COL1A1 PE=1 SV=3	6879	921	455	90	59	59.1	Gallus gallus	1	0	487.236	1458.69	0.0019	855	871	0	23.94	GSAGPPGATGFPGAAGR	2 Oxidation (P)	0.00000400000400000.0
Collagen alpha-1(I) chain OS=Gallus gallus GN=COL1A1 PE=1 SV=3	6879	921	455	90	59	59.1	Gallus gallus	1	0	730.351	1458.69	0.0027	855	871	0	34.23	GSAGPPGATGFPGAAGR	2 Oxidation (P)	0.00000400000400000.0
Collagen alpha-1(I) chain OS=Gallus gallus GN=COL1A1 PE=1 SV=3	6879	921	455	90	59	59.1	Gallus gallus	1	0	730.352	1458.69	0.0053	855	871	0	8.94	GSAGPPGATGFPGAAGR	2 Oxidation (P)	0.00000400000400000.0
Collagen alpha-1(I) chain OS=Gallus gallus GN=COL1A1 PE=1 SV=3	6879	921	455	90	59	59.1	Gallus gallus	1	0	738.346	1474.68	-0.0019	855	871	0	20.05	GSAGPPGATGFPGAAGR	3 Oxidation (P)	0.00004400000400000.0
Collagen alpha-1(I) chain OS=Gallus gallus GN=COL1A1 PE=1 SV=3	6879	921	455	90	59	59.1	Gallus gallus	1	0	738.348	1474.68	0.0009	855	871	0	6.61	GSAGPPGATGFPGAAGR	3 Oxidation (P)	0.00004400000400000.0
Collagen alpha-1(I) chain OS=Gallus gallus GN=COL1A1 PE=1 SV=3	6879	921	455	90	59	59.1	Gallus gallus	1	0	738.348	1474.68	0.0013	855	871	0	26.61	GSAGPPGATGFPGAAGR	3 Oxidation (P)	0.00004400000400000.0
Collagen alpha-1(I) chain OS=Gallus gallus GN=COL1A1 PE=1 SV=3	6879	921	455	90	59	59.1	Gallus gallus	1	0	748.885	1495.76	-0.0015	243	257	1	40.83	GLPGTAGLPGMKGHR	Oxidation (K); Oxidation (M); Oxidation (P)	0.004000000032000.0
Collagen alpha-1(I) chain OS=Gallus gallus GN=COL1A1 PE=1 SV=3	6879	921	455	90	59	59.1	Gallus gallus	1	0	499.593	1495.76	0	243	257	1	7.56	GLPGTAGLPGMKGHR	Oxidation (K); Oxidation (M); Oxidation (P)	0.004000000032000.0
Collagen alpha-1(I) chain OS=Gallus gallus GN=COL1A1 PE=1 SV=3	6879	921	455	90	59	59.1	Gallus gallus	1	0	748.886	1495.76	0.0001	243	257	1	48.63	GLPGTAGLPGMKGHR	Oxidation (K); Oxidation (M); Oxidation (P)	0.004000000032000.0
Collagen alpha-1(I) chain OS=Gallus gallus GN=COL1A1 PE=1 SV=3	6879	921	455	90	59	59.1	Gallus gallus	1	0	504.925	1511.75	0.0002	243	257	1	6.74	GLPGTAGLPGMKGHR	Oxidation (K); Oxidation (M); 2 Oxidation (P)	0.004000004032000.0
Collagen alpha-1(I) chain OS=Gallus gallus GN=COL1A1 PE=1 SV=3	6879	921	455	90	59	59.1	Gallus gallus	1	0	757.41	1512.81	0.0016	1142	1157	0	26.36	DGLNGLPGPIGPPGPR
Collagen alpha-1(I) chain OS=Gallus gallus GN=COL1A1 PE=1 SV=3	6879	921	455	90	59	59.1	Gallus gallus	1	0	757.902	1513.79	0.001	1142	1157	0	10.6	DGLNGLPGPIGPPGPR	Deamidated (NQ)	0.0001000000000000.0
Collagen alpha-1(I) chain OS=Gallus gallus GN=COL1A1 PE=1 SV=3	6879	921	455	90	59	59.1	Gallus gallus	1	1	758.879	1515.74	0.0006	1056	1073	0	58.05	GETGPAGPAGPPGPAGAR
Collagen alpha-1(I) chain OS=Gallus gallus GN=COL1A1 PE=1 SV=3	6879	921	455	90	59	59.1	Gallus gallus	1	0	765.407	1528.8	0	1142	1157	0	10.2	DGLNGLPGPIGPPGPR	Oxidation (P)	0.0000000000040000.0
Collagen alpha-1(I) chain OS=Gallus gallus GN=COL1A1 PE=1 SV=3	6879	921	455	90	59	59.1	Gallus gallus	1	0	765.408	1528.8	0.0016	1142	1157	0	2.05	DGLNGLPGPIGPPGPR	Oxidation (P)	0.0000000000000040.0
Collagen alpha-1(I) chain OS=Gallus gallus GN=COL1A1 PE=1 SV=3	6879	921	455	90	59	59.1	Gallus gallus	1	0	765.899	1529.78	-0.0004	1142	1157	0	13.03	DGLNGLPGPIGPPGPR	Deamidated (NQ); Oxidation (P)	0.0001000040000000.0
Collagen alpha-1(I) chain OS=Gallus gallus GN=COL1A1 PE=1 SV=3	6879	921	455	90	59	59.1	Gallus gallus	1	0	765.899	1529.78	-0.0002	1142	1157	0	24.32	DGLNGLPGPIGPPGPR	Deamidated (NQ); Oxidation (P)	0.0001000000004000.0
Collagen alpha-1(I) chain OS=Gallus gallus GN=COL1A1 PE=1 SV=3	6879	921	455	90	59	59.1	Gallus gallus	1	0	765.899	1529.78	0.0002	1142	1157	0	22.55	DGLNGLPGPIGPPGPR	Deamidated (NQ); Oxidation (P)	0.0001000040000000.0
Collagen alpha-1(I) chain OS=Gallus gallus GN=COL1A1 PE=1 SV=3	6879	921	455	90	59	59.1	Gallus gallus	1	0	765.9	1529.79	0.002	1142	1157	0	38.3	DGLNGLPGPIGPPGPR	Deamidated (NQ); Oxidation (P)	0.0001000000004000.0
Collagen alpha-1(I) chain OS=Gallus gallus GN=COL1A1 PE=1 SV=3	6879	921	455	90	59	59.1	Gallus gallus	1	1	766.876	1531.74	-0.0001	1056	1073	0	38.58	GETGPAGPAGPPGPAGAR	Oxidation (P)	0.000000000004000000.0
Collagen alpha-1(I) chain OS=Gallus gallus GN=COL1A1 PE=1 SV=3	6879	921	455	90	59	59.1	Gallus gallus	1	1	766.876	1531.74	0.0005	1056	1073	0	85.42	GETGPAGPAGPPGPAGAR	Oxidation (P)	0.000000000004000000.0
Collagen alpha-1(I) chain OS=Gallus gallus GN=COL1A1 PE=1 SV=3	6879	921	455	90	59	59.1	Gallus gallus	1	1	766.877	1531.74	0.0007	1056	1073	0	68.57	GETGPAGPAGPPGPAGAR	Oxidation (P)	0.000000000004000000.0
Collagen alpha-1(I) chain OS=Gallus gallus GN=COL1A1 PE=1 SV=3	6879	921	455	90	59	59.1	Gallus gallus	1	1	766.877	1531.74	0.0007	1056	1073	0	69.21	GETGPAGPAGPPGPAGAR	Oxidation (P)	0.000000000004000000.0
Collagen alpha-1(I) chain OS=Gallus gallus GN=COL1A1 PE=1 SV=3	6879	921	455	90	59	59.1	Gallus gallus	1	1	766.877	1531.74	0.0007	1056	1073	0	48.44	GETGPAGPAGPPGPAGAR	Oxidation (P)	0.000000000000040000.0
Collagen alpha-1(I) chain OS=Gallus gallus GN=COL1A1 PE=1 SV=3	6879	921	455	90	59	59.1	Gallus gallus	1	1	766.877	1531.74	0.0009	1056	1073	0	79.27	GETGPAGPAGPPGPAGAR	Oxidation (P)	0.000000000004000000.0
Collagen alpha-1(I) chain OS=Gallus gallus GN=COL1A1 PE=1 SV=3	6879	921	455	90	59	59.1	Gallus gallus	1	1	766.877	1531.74	0.0009	1056	1073	0	58.7	GETGPAGPAGPPGPAGAR	Oxidation (P)	0.000000000004000000.0
Collagen alpha-1(I) chain OS=Gallus gallus GN=COL1A1 PE=1 SV=3	6879	921	455	90	59	59.1	Gallus gallus	1	1	766.877	1531.74	0.0011	1056	1073	0	71.36	GETGPAGPAGPPGPAGAR	Oxidation (P)	0.000000000004000000.0
Collagen alpha-1(I) chain OS=Gallus gallus GN=COL1A1 PE=1 SV=3	6879	921	455	90	59	59.1	Gallus gallus	1	1	766.877	1531.74	0.0011	1056	1073	0	39.29	GETGPAGPAGPPGPAGAR	Oxidation (P)	0.000000000000040000.0
Collagen alpha-1(I) chain OS=Gallus gallus GN=COL1A1 PE=1 SV=3	6879	921	455	90	59	59.1	Gallus gallus	1	1	766.877	1531.74	0.0017	1056	1073	0	23.26	GETGPAGPAGPPGPAGAR	Oxidation (P)	0.000000000000040000.0
Collagen alpha-1(I) chain OS=Gallus gallus GN=COL1A1 PE=1 SV=3	6879	921	455	90	59	59.1	Gallus gallus	1	1	766.877	1531.74	0.0021	1056	1073	0	42.79	GETGPAGPAGPPGPAGAR	Oxidation (P)	0.000000000040000000.0
Collagen alpha-1(I) chain OS=Gallus gallus GN=COL1A1 PE=1 SV=3	6879	921	455	90	59	59.1	Gallus gallus	1	0	773.404	1544.79	-0.0009	1142	1157	0	21.6	DGLNGLPGPIGPPGPR	2 Oxidation (P)	0.0000000000044000.0
Collagen alpha-1(I) chain OS=Gallus gallus GN=COL1A1 PE=1 SV=3	6879	921	455	90	59	59.1	Gallus gallus	1	0	773.404	1544.79	-0.0003	1142	1157	0	29.32	DGLNGLPGPIGPPGPR	2 Oxidation (P)	0.0000004000004000.0
Collagen alpha-1(I) chain OS=Gallus gallus GN=COL1A1 PE=1 SV=3	6879	921	455	90	59	59.1	Gallus gallus	1	0	515.939	1544.79	-0.0002	1142	1157	0	44.02	DGLNGLPGPIGPPGPR	2 Oxidation (P)	0.0000000000044000.0
Collagen alpha-1(I) chain OS=Gallus gallus GN=COL1A1 PE=1 SV=3	6879	921	455	90	59	59.1	Gallus gallus	1	0	773.405	1544.8	0.0011	1142	1157	0	35.4	DGLNGLPGPIGPPGPR	2 Oxidation (P)	0.0000000000004040.0
Collagen alpha-1(I) chain OS=Gallus gallus GN=COL1A1 PE=1 SV=3	6879	921	455	90	59	59.1	Gallus gallus	1	0	773.897	1545.78	0.0015	1142	1157	0	48.29	DGLNGLPGPIGPPGPR	Deamidated (NQ); 2 Oxidation (P)	0.0001000000044000.0
Collagen alpha-1(I) chain OS=Gallus gallus GN=COL1A1 PE=1 SV=3	6879	921	455	90	59	59.1	Gallus gallus	1	0	773.898	1545.78	0.0017	1142	1157	0	61.54	DGLNGLPGPIGPPGPR	Deamidated (NQ); 2 Oxidation (P)	0.0001000000044000.0
Collagen alpha-1(I) chain OS=Gallus gallus GN=COL1A1 PE=1 SV=3	6879	921	455	90	59	59.1	Gallus gallus	1	1	774.874	1547.73	-0.0004	1056	1073	0	5.64	GETGPAGPAGPPGPAGAR	2 Oxidation (P)	0.000000000004040000.0
Collagen alpha-1(I) chain OS=Gallus gallus GN=COL1A1 PE=1 SV=3	6879	921	455	90	59	59.1	Gallus gallus	1	1	774.874	1547.73	0.0002	1056	1073	0	16.3	GETGPAGPAGPPGPAGAR	2 Oxidation (P)	0.000000000004040000.0
Collagen alpha-1(I) chain OS=Gallus gallus GN=COL1A1 PE=1 SV=3	6879	921	455	90	59	59.1	Gallus gallus	1	1	774.874	1547.73	0.0006	1056	1073	0	51.43	GETGPAGPAGPPGPAGAR	2 Oxidation (P)	0.000000040004000000.0
Collagen alpha-1(I) chain OS=Gallus gallus GN=COL1A1 PE=1 SV=3	6879	921	455	90	59	59.1	Gallus gallus	1	1	774.874	1547.73	0.0006	1056	1073	0	17.11	GETGPAGPAGPPGPAGAR	2 Oxidation (P)	0.000000000004040000.0
Collagen alpha-1(I) chain OS=Gallus gallus GN=COL1A1 PE=1 SV=3	6879	921	455	90	59	59.1	Gallus gallus	1	1	774.875	1547.73	0.0016	1056	1073	0	62.94	GETGPAGPAGPPGPAGAR	2 Oxidation (P)	0.000000040004000000.0
Collagen alpha-1(I) chain OS=Gallus gallus GN=COL1A1 PE=1 SV=3	6879	921	455	90	59	59.1	Gallus gallus	1	1	778.895	1555.78	0.0011	387	404	0	35.21	GATGAPGIAGAPGFPGAR	2 Oxidation (P)	0.000004000004000000.0
Collagen alpha-1(I) chain OS=Gallus gallus GN=COL1A1 PE=1 SV=3	6879	921	455	90	59	59.1	Gallus gallus	1	1	778.895	1555.78	0.0019	387	404	0	18.23	GATGAPGIAGAPGFPGAR	2 Oxidation (P)	0.000004000004000000.0
Collagen alpha-1(I) chain OS=Gallus gallus GN=COL1A1 PE=1 SV=3	6879	921	455	90	59	59.1	Gallus gallus	1	0	781.403	1560.79	0.0008	1142	1157	0	33.59	DGLNGLPGPIGPPGPR	3 Oxidation (P)	0.0000004000040040.0
Collagen alpha-1(I) chain OS=Gallus gallus GN=COL1A1 PE=1 SV=3	6879	921	455	90	59	59.1	Gallus gallus	1	0	521.597	1561.77	-0.0033	1142	1157	0	40.96	DGLNGLPGPIGPPGPR	Deamidated (NQ); 3 Oxidation (P)	0.0001004000044000.0
Collagen alpha-1(I) chain OS=Gallus gallus GN=COL1A1 PE=1 SV=3	6879	921	455	90	59	59.1	Gallus gallus	1	0	781.894	1561.77	0.0002	1142	1157	0	5.75	DGLNGLPGPIGPPGPR	Deamidated (NQ); 3 Oxidation (P)	0.0001000000044040.0
Collagen alpha-1(I) chain OS=Gallus gallus GN=COL1A1 PE=1 SV=3	6879	921	455	90	59	59.1	Gallus gallus	1	0	781.894	1561.77	0.0006	1142	1157	0	43.94	DGLNGLPGPIGPPGPR	Deamidated (NQ); 3 Oxidation (P)	0.0001004000044000.0
Collagen alpha-1(I) chain OS=Gallus gallus GN=COL1A1 PE=1 SV=3	6879	921	455	90	59	59.1	Gallus gallus	1	0	781.894	1561.77	0.0008	1142	1157	0	45.01	DGLNGLPGPIGPPGPR	Deamidated (NQ); 3 Oxidation (P)	0.0001004000004040.0
Collagen alpha-1(I) chain OS=Gallus gallus GN=COL1A1 PE=1 SV=3	6879	921	455	90	59	59.1	Gallus gallus	1	0	781.895	1561.77	0.0012	1142	1157	0	72.03	DGLNGLPGPIGPPGPR	Deamidated (NQ); 3 Oxidation (P)	0.0001000040044000.0
Collagen alpha-1(I) chain OS=Gallus gallus GN=COL1A1 PE=1 SV=3	6879	921	455	90	59	59.1	Gallus gallus	1	0	781.895	1561.78	0.0014	1142	1157	0	17.07	DGLNGLPGPIGPPGPR	Deamidated (NQ); 3 Oxidation (P)	0.0001000040040040.0
Collagen alpha-1(I) chain OS=Gallus gallus GN=COL1A1 PE=1 SV=3	6879	921	455	90	59	59.1	Gallus gallus	1	0	781.896	1561.78	0.0036	1142	1157	0	50.79	DGLNGLPGPIGPPGPR	Deamidated (NQ); 3 Oxidation (P)	0.0001004000004040.0
Collagen alpha-1(I) chain OS=Gallus gallus GN=COL1A1 PE=1 SV=3	6879	921	455	90	59	59.1	Gallus gallus	1	1	786.89	1571.77	-0.0038	387	404	0	36.73	GATGAPGIAGAPGFPGAR	3 Oxidation (P)	0.000004000004004000.0
Collagen alpha-1(I) chain OS=Gallus gallus GN=COL1A1 PE=1 SV=3	6879	921	455	90	59	59.1	Gallus gallus	1	1	786.891	1571.77	-0.0024	387	404	0	38.79	GATGAPGIAGAPGFPGAR	3 Oxidation (P)	0.000004000004004000.0
Collagen alpha-1(I) chain OS=Gallus gallus GN=COL1A1 PE=1 SV=3	6879	921	455	90	59	59.1	Gallus gallus	1	1	786.891	1571.77	-0.0024	387	404	0	29.16	GATGAPGIAGAPGFPGAR	3 Oxidation (P)	0.000004000004004000.0
Collagen alpha-1(I) chain OS=Gallus gallus GN=COL1A1 PE=1 SV=3	6879	921	455	90	59	59.1	Gallus gallus	1	1	786.891	1571.77	-0.0016	387	404	0	27.2	GATGAPGIAGAPGFPGAR	3 Oxidation (P)	0.000004000004004000.0
Collagen alpha-1(I) chain OS=Gallus gallus GN=COL1A1 PE=1 SV=3	6879	921	455	90	59	59.1	Gallus gallus	1	1	786.891	1571.77	-0.0008	387	404	0	32.5	GATGAPGIAGAPGFPGAR	3 Oxidation (P)	0.000004000004004000.0
Collagen alpha-1(I) chain OS=Gallus gallus GN=COL1A1 PE=1 SV=3	6879	921	455	90	59	59.1	Gallus gallus	1	1	786.891	1571.77	-0.0008	387	404	0	45.09	GATGAPGIAGAPGFPGAR	3 Oxidation (P)	0.000004000004004000.0
Collagen alpha-1(I) chain OS=Gallus gallus GN=COL1A1 PE=1 SV=3	6879	921	455	90	59	59.1	Gallus gallus	1	1	786.892	1571.77	-0.0006	387	404	0	50.52	GATGAPGIAGAPGFPGAR	3 Oxidation (P)	0.000004000004004000.0
Collagen alpha-1(I) chain OS=Gallus gallus GN=COL1A1 PE=1 SV=3	6879	921	455	90	59	59.1	Gallus gallus	1	1	524.93	1571.77	-0.0005	387	404	0	20.51	GATGAPGIAGAPGFPGAR	3 Oxidation (P)	0.000004000004004000.0
Collagen alpha-1(I) chain OS=Gallus gallus GN=COL1A1 PE=1 SV=3	6879	921	455	90	59	59.1	Gallus gallus	1	1	786.892	1571.77	-0.0004	387	404	0	43.5	GATGAPGIAGAPGFPGAR	3 Oxidation (P)	0.000004000004004000.0
Collagen alpha-1(I) chain OS=Gallus gallus GN=COL1A1 PE=1 SV=3	6879	921	455	90	59	59.1	Gallus gallus	1	1	786.892	1571.77	-0.0004	387	404	0	27.5	GATGAPGIAGAPGFPGAR	3 Oxidation (P)	0.000004000004004000.0
Collagen alpha-1(I) chain OS=Gallus gallus GN=COL1A1 PE=1 SV=3	6879	921	455	90	59	59.1	Gallus gallus	1	1	786.892	1571.77	-0.0002	387	404	0	46.12	GATGAPGIAGAPGFPGAR	3 Oxidation (P)	0.000004000004004000.0
Collagen alpha-1(I) chain OS=Gallus gallus GN=COL1A1 PE=1 SV=3	6879	921	455	90	59	59.1	Gallus gallus	1	1	786.892	1571.77	-0.0002	387	404	0	35.58	GATGAPGIAGAPGFPGAR	3 Oxidation (P)	0.000004000004004000.0
Collagen alpha-1(I) chain OS=Gallus gallus GN=COL1A1 PE=1 SV=3	6879	921	455	90	59	59.1	Gallus gallus	1	1	786.892	1571.77	0.0002	387	404	0	17.87	GATGAPGIAGAPGFPGAR	3 Oxidation (P)	0.000004000004004000.0
Collagen alpha-1(I) chain OS=Gallus gallus GN=COL1A1 PE=1 SV=3	6879	921	455	90	59	59.1	Gallus gallus	1	1	786.892	1571.77	0.0002	387	404	0	72.61	GATGAPGIAGAPGFPGAR	3 Oxidation (P)	0.000004000004004000.0
Collagen alpha-1(I) chain OS=Gallus gallus GN=COL1A1 PE=1 SV=3	6879	921	455	90	59	59.1	Gallus gallus	1	1	786.892	1571.77	0.0002	387	404	0	14.46	GATGAPGIAGAPGFPGAR	3 Oxidation (P)	0.000004000004004000.0
Collagen alpha-1(I) chain OS=Gallus gallus GN=COL1A1 PE=1 SV=3	6879	921	455	90	59	59.1	Gallus gallus	1	1	786.892	1571.77	0.0004	387	404	0	23.11	GATGAPGIAGAPGFPGAR	3 Oxidation (P)	0.000004000004004000.0
Collagen alpha-1(I) chain OS=Gallus gallus GN=COL1A1 PE=1 SV=3	6879	921	455	90	59	59.1	Gallus gallus	1	1	524.931	1571.77	0.0004	387	404	0	34.15	GATGAPGIAGAPGFPGAR	3 Oxidation (P)	0.000004000004004000.0
Collagen alpha-1(I) chain OS=Gallus gallus GN=COL1A1 PE=1 SV=3	6879	921	455	90	59	59.1	Gallus gallus	1	1	786.892	1571.77	0.0006	387	404	0	17.75	GATGAPGIAGAPGFPGAR	3 Oxidation (P)	0.000004000004004000.0
Collagen alpha-1(I) chain OS=Gallus gallus GN=COL1A1 PE=1 SV=3	6879	921	455	90	59	59.1	Gallus gallus	1	1	786.892	1571.77	0.0006	387	404	0	67.15	GATGAPGIAGAPGFPGAR	3 Oxidation (P)	0.000004000004004000.0
Collagen alpha-1(I) chain OS=Gallus gallus GN=COL1A1 PE=1 SV=3	6879	921	455	90	59	59.1	Gallus gallus	1	1	786.892	1571.77	0.0006	387	404	0	32.57	GATGAPGIAGAPGFPGAR	3 Oxidation (P)	0.000004000004004000.0
Collagen alpha-1(I) chain OS=Gallus gallus GN=COL1A1 PE=1 SV=3	6879	921	455	90	59	59.1	Gallus gallus	1	1	786.892	1571.77	0.0008	387	404	0	27.07	GATGAPGIAGAPGFPGAR	3 Oxidation (P)	0.000004000004004000.0
Collagen alpha-1(I) chain OS=Gallus gallus GN=COL1A1 PE=1 SV=3	6879	921	455	90	59	59.1	Gallus gallus	1	1	786.892	1571.77	0.0008	387	404	0	52.52	GATGAPGIAGAPGFPGAR	3 Oxidation (P)	0.000004000004004000.0
Collagen alpha-1(I) chain OS=Gallus gallus GN=COL1A1 PE=1 SV=3	6879	921	455	90	59	59.1	Gallus gallus	1	1	786.892	1571.77	0.0008	387	404	0	44.19	GATGAPGIAGAPGFPGAR	3 Oxidation (P)	0.000004000004004000.0
Collagen alpha-1(I) chain OS=Gallus gallus GN=COL1A1 PE=1 SV=3	6879	921	455	90	59	59.1	Gallus gallus	1	1	786.892	1571.77	0.0008	387	404	0	40.28	GATGAPGIAGAPGFPGAR	3 Oxidation (P)	0.000004000004004000.0
Collagen alpha-1(I) chain OS=Gallus gallus GN=COL1A1 PE=1 SV=3	6879	921	455	90	59	59.1	Gallus gallus	1	1	786.892	1571.77	0.001	387	404	0	40.67	GATGAPGIAGAPGFPGAR	3 Oxidation (P)	0.000004000004004000.0
Collagen alpha-1(I) chain OS=Gallus gallus GN=COL1A1 PE=1 SV=3	6879	921	455	90	59	59.1	Gallus gallus	1	1	786.892	1571.77	0.001	387	404	0	28.08	GATGAPGIAGAPGFPGAR	3 Oxidation (P)	0.000004000004004000.0
Collagen alpha-1(I) chain OS=Gallus gallus GN=COL1A1 PE=1 SV=3	6879	921	455	90	59	59.1	Gallus gallus	1	1	786.893	1571.77	0.0012	387	404	0	22.07	GATGAPGIAGAPGFPGAR	3 Oxidation (P)	0.000004000004004000.0
Collagen alpha-1(I) chain OS=Gallus gallus GN=COL1A1 PE=1 SV=3	6879	921	455	90	59	59.1	Gallus gallus	1	1	786.893	1571.77	0.0012	387	404	0	40.77	GATGAPGIAGAPGFPGAR	3 Oxidation (P)	0.000004000004004000.0
Collagen alpha-1(I) chain OS=Gallus gallus GN=COL1A1 PE=1 SV=3	6879	921	455	90	59	59.1	Gallus gallus	1	1	786.893	1571.77	0.0014	387	404	0	30.02	GATGAPGIAGAPGFPGAR	3 Oxidation (P)	0.000004000004004000.0
Collagen alpha-1(I) chain OS=Gallus gallus GN=COL1A1 PE=1 SV=3	6879	921	455	90	59	59.1	Gallus gallus	1	1	786.893	1571.77	0.0014	387	404	0	47.1	GATGAPGIAGAPGFPGAR	3 Oxidation (P)	0.000004000004004000.0
Collagen alpha-1(I) chain OS=Gallus gallus GN=COL1A1 PE=1 SV=3	6879	921	455	90	59	59.1	Gallus gallus	1	1	786.893	1571.77	0.0014	387	404	0	56.64	GATGAPGIAGAPGFPGAR	3 Oxidation (P)	0.000004000004004000.0
Collagen alpha-1(I) chain OS=Gallus gallus GN=COL1A1 PE=1 SV=3	6879	921	455	90	59	59.1	Gallus gallus	1	1	786.893	1571.77	0.0016	387	404	0	31.77	GATGAPGIAGAPGFPGAR	3 Oxidation (P)	0.000004000004004000.0
Collagen alpha-1(I) chain OS=Gallus gallus GN=COL1A1 PE=1 SV=3	6879	921	455	90	59	59.1	Gallus gallus	1	1	786.893	1571.77	0.0016	387	404	0	39.67	GATGAPGIAGAPGFPGAR	3 Oxidation (P)	0.000004000004004000.0
Collagen alpha-1(I) chain OS=Gallus gallus GN=COL1A1 PE=1 SV=3	6879	921	455	90	59	59.1	Gallus gallus	1	1	786.893	1571.77	0.0018	387	404	0	28.59	GATGAPGIAGAPGFPGAR	3 Oxidation (P)	0.000004000004004000.0
Collagen alpha-1(I) chain OS=Gallus gallus GN=COL1A1 PE=1 SV=3	6879	921	455	90	59	59.1	Gallus gallus	1	1	786.893	1571.77	0.0018	387	404	0	40	GATGAPGIAGAPGFPGAR	3 Oxidation (P)	0.000004000004004000.0
Collagen alpha-1(I) chain OS=Gallus gallus GN=COL1A1 PE=1 SV=3	6879	921	455	90	59	59.1	Gallus gallus	1	1	786.893	1571.77	0.002	387	404	0	67.37	GATGAPGIAGAPGFPGAR	3 Oxidation (P)	0.000004000004004000.0
Collagen alpha-1(I) chain OS=Gallus gallus GN=COL1A1 PE=1 SV=3	6879	921	455	90	59	59.1	Gallus gallus	1	1	786.893	1571.77	0.002	387	404	0	31.19	GATGAPGIAGAPGFPGAR	3 Oxidation (P)	0.000004000004004000.0
Collagen alpha-1(I) chain OS=Gallus gallus GN=COL1A1 PE=1 SV=3	6879	921	455	90	59	59.1	Gallus gallus	1	1	786.893	1571.77	0.0026	387	404	0	32.55	GATGAPGIAGAPGFPGAR	3 Oxidation (P)	0.000004000004004000.0
Collagen alpha-1(I) chain OS=Gallus gallus GN=COL1A1 PE=1 SV=3	6879	921	455	90	59	59.1	Gallus gallus	1	1	786.893	1571.77	0.0026	387	404	0	38.42	GATGAPGIAGAPGFPGAR	3 Oxidation (P)	0.000004000004004000.0
Collagen alpha-1(I) chain OS=Gallus gallus GN=COL1A1 PE=1 SV=3	6879	921	455	90	59	59.1	Gallus gallus	1	1	786.893	1571.77	0.0028	387	404	0	42.66	GATGAPGIAGAPGFPGAR	3 Oxidation (P)	0.000004000004004000.0
Collagen alpha-1(I) chain OS=Gallus gallus GN=COL1A1 PE=1 SV=3	6879	921	455	90	59	59.1	Gallus gallus	1	1	786.893	1571.77	0.003	387	404	0	16.69	GATGAPGIAGAPGFPGAR	3 Oxidation (P)	0.000004000004004000.0
Collagen alpha-1(I) chain OS=Gallus gallus GN=COL1A1 PE=1 SV=3	6879	921	455	90	59	59.1	Gallus gallus	1	0	789.4	1576.79	0.0011	1142	1157	0	38.91	DGLNGLPGPIGPPGPR	4 Oxidation (P)	0.0000004000044040.0
Collagen alpha-1(I) chain OS=Gallus gallus GN=COL1A1 PE=1 SV=3	6879	921	455	90	59	59.1	Gallus gallus	1	0	789.895	1577.78	0.0077	1142	1157	0	20.35	DGLNGLPGPIGPPGPR	Deamidated (NQ); 4 Oxidation (P)	0.0001004000044040.0
Collagen alpha-1(I) chain OS=Gallus gallus GN=COL1A1 PE=1 SV=3	6879	921	455	90	59	59.1	Gallus gallus	1	0	795.909	1589.8	-0.0005	753	770	0	74.64	GLTGPIGPPGPAGAPGDK	2 Oxidation (P)	0.000000004000004000.0
Collagen alpha-1(I) chain OS=Gallus gallus GN=COL1A1 PE=1 SV=3	6879	921	455	90	59	59.1	Gallus gallus	1	0	795.91	1589.8	-0.0001	753	770	0	30.66	GLTGPIGPPGPAGAPGDK	2 Oxidation (P)	0.000000000040004000.0
Collagen alpha-1(I) chain OS=Gallus gallus GN=COL1A1 PE=1 SV=3	6879	921	455	90	59	59.1	Gallus gallus	1	0	797.888	1593.76	-0.0024	1142	1157	0	5.18	DGLNGLPGPIGPPGPR	Deamidated (NQ); 5 Oxidation (P)	0.0001004040044040.0
Collagen alpha-1(I) chain OS=Gallus gallus GN=COL1A1 PE=1 SV=3	6879	921	455	90	59	59.1	Gallus gallus	1	0	797.888	1593.76	-0.0012	1142	1157	0	10.5	DGLNGLPGPIGPPGPR	Deamidated (NQ); 5 Oxidation (P)	0.0001004040044040.0
Collagen alpha-1(I) chain OS=Gallus gallus GN=COL1A1 PE=1 SV=3	6879	921	455	90	59	59.1	Gallus gallus	1	1	543.58	1627.72	0.0007	218	233	2	29.02	NGDDGEAGKPGRPGQR	2 Deamidated (NQ); Oxidation (P)	0.1000000004000010.0
Collagen alpha-1(I) chain OS=Gallus gallus GN=COL1A1 PE=1 SV=3	6879	921	455	90	59	59.1	Gallus gallus	1	1	822.373	1642.73	0.0025	218	233	2	23.54	NGDDGEAGKPGRPGQR	Deamidated (NQ); 2 Oxidation (P)	0.0000000004004010.0
Collagen alpha-1(I) chain OS=Gallus gallus GN=COL1A1 PE=1 SV=3	6879	921	455	90	59	59.1	Gallus gallus	1	1	548.609	1642.81	-0.0003	477	494	1	13.82	GAPGSRGFPGADGIAGPK	2 Oxidation (P)	0.004000004000000000.0
Collagen alpha-1(I) chain OS=Gallus gallus GN=COL1A1 PE=1 SV=3	6879	921	455	90	59	59.1	Gallus gallus	1	1	548.61	1642.81	0.0009	477	494	1	7.73	GAPGSRGFPGADGIAGPK	2 Oxidation (P)	0.004000004000000000.0
Collagen alpha-1(I) chain OS=Gallus gallus GN=COL1A1 PE=1 SV=3	6879	921	455	90	59	59.1	Gallus gallus	1	0	549.253	1644.74	0.0029	420	437	1	3.28	GNSGEPGAPGNKGDTGAK	2 Oxidation (P)	0.000004004000000000.0
Collagen alpha-1(I) chain OS=Gallus gallus GN=COL1A1 PE=1 SV=3	6879	921	455	90	59	59.1	Gallus gallus	1	0	823.376	1644.74	0.0031	420	437	1	45.6	GNSGEPGAPGNKGDTGAK	2 Oxidation (P)	0.000004004000000000.0
Collagen alpha-1(I) chain OS=Gallus gallus GN=COL1A1 PE=1 SV=3	6879	921	455	90	59	59.1	Gallus gallus	1	1	556.948	1667.82	0.0006	723	740	2	13.28	GAAGLPGAKGDRGDPGPK	Oxidation (K); 2 Oxidation (P)	0.000004002000004000.0
Collagen alpha-1(I) chain OS=Gallus gallus GN=COL1A1 PE=1 SV=3	6879	921	455	90	59	59.1	Gallus gallus	1	1	834.92	1667.83	0.0023	723	740	2	2.45	GAAGLPGAKGDRGDPGPK	Oxidation (K); 2 Oxidation (P)	0.000004002000004000.0
Collagen alpha-1(I) chain OS=Gallus gallus GN=COL1A1 PE=1 SV=3	6879	921	455	90	59	59.1	Gallus gallus	1	1	834.921	1667.83	0.0039	723	740	2	18.99	GAAGLPGAKGDRGDPGPK	Oxidation (K); 2 Oxidation (P)	0.000004002000004000.0
Collagen alpha-1(I) chain OS=Gallus gallus GN=COL1A1 PE=1 SV=3	6879	921	455	90	59	59.1	Gallus gallus	1	1	558.608	1672.8	-0.0029	258	275	1	21.16	GFSGLDGAKGQPGPAGPK	Deamidated (NQ); 2 Oxidation (K)	0.000000002010000002.0
Collagen alpha-1(I) chain OS=Gallus gallus GN=COL1A1 PE=1 SV=3	6879	921	455	90	59	59.1	Gallus gallus	1	1	558.609	1672.8	-0.0008	258	275	1	43.53	GFSGLDGAKGQPGPAGPK	Deamidated (NQ); Oxidation (K); Oxidation (P)	0.000000002014000000.0
Collagen alpha-1(I) chain OS=Gallus gallus GN=COL1A1 PE=1 SV=3	6879	921	455	90	59	59.1	Gallus gallus	1	1	558.609	1672.8	-0.0008	258	275	1	25.16	GFSGLDGAKGQPGPAGPK	Deamidated (NQ); 2 Oxidation (K)	0.000000002010000002.0
Collagen alpha-1(I) chain OS=Gallus gallus GN=COL1A1 PE=1 SV=3	6879	921	455	90	59	59.1	Gallus gallus	1	1	837.411	1672.81	0.002	258	275	1	56.42	GFSGLDGAKGQPGPAGPK	Deamidated (NQ); Oxidation (K); Oxidation (P)	0.000000002014000000.0
Collagen alpha-1(I) chain OS=Gallus gallus GN=COL1A1 PE=1 SV=3	6879	921	455	90	59	59.1	Gallus gallus	1	1	562.281	1683.82	0.0029	723	740	2	14.23	GAAGLPGAKGDRGDPGPK	Oxidation (K); 3 Oxidation (P)	0.000004002000004040.0
Collagen alpha-1(I) chain OS=Gallus gallus GN=COL1A1 PE=1 SV=3	6879	921	455	90	59	59.1	Gallus gallus	1	1	846.9	1691.79	-0.0009	647	665	0	11.97	PGEQGVPGNAGAPGPAGAR	Deamidated (NQ); 2 Oxidation (P)	0.4000000010004000000.0
Collagen alpha-1(I) chain OS=Gallus gallus GN=COL1A1 PE=1 SV=3	6879	921	455	90	59	59.1	Gallus gallus	1	1	566.268	1695.78	0.0012	1004	1022	1	36.58	EGAPGAEGAPGRDGAAGPK	Oxidation (K); Oxidation (P)	0.0004000000000000002.0
Collagen alpha-1(I) chain OS=Gallus gallus GN=COL1A1 PE=1 SV=3	6879	921	455	90	59	59.1	Gallus gallus	1	1	571.285	1710.83	0.0006	483	500	1	13.75	GFPGADGIAGPKGPPGER	2 Oxidation (P)	0.004000000000004000.0
Collagen alpha-1(I) chain OS=Gallus gallus GN=COL1A1 PE=1 SV=3	6879	921	455	90	59	59.1	Gallus gallus	1	1	571.611	1711.81	-0.0014	735	752	2	20.97	GDPGPKGADGAPGKDGLR	2 Oxidation (K); Oxidation (P)	0.004002000000020000.0
Collagen alpha-1(I) chain OS=Gallus gallus GN=COL1A1 PE=1 SV=3	6879	921	455	90	59	59.1	Gallus gallus	1	1	860.898	1719.78	-0.0002	602	620	0	54.31	DGEAGAQGPPGPTGPAGER
Collagen alpha-1(I) chain OS=Gallus gallus GN=COL1A1 PE=1 SV=3	6879	921	455	90	59	59.1	Gallus gallus	1	1	860.898	1719.78	0.0008	602	620	0	21.17	DGEAGAQGPPGPTGPAGER
Collagen alpha-1(I) chain OS=Gallus gallus GN=COL1A1 PE=1 SV=3	6879	921	455	90	59	59.1	Gallus gallus	1	1	860.898	1719.78	0.0008	602	620	0	26.58	DGEAGAQGPPGPTGPAGER
Collagen alpha-1(I) chain OS=Gallus gallus GN=COL1A1 PE=1 SV=3	6879	921	455	90	59	59.1	Gallus gallus	1	1	860.898	1719.78	0.001	602	620	0	90.64	DGEAGAQGPPGPTGPAGER
Collagen alpha-1(I) chain OS=Gallus gallus GN=COL1A1 PE=1 SV=3	6879	921	455	90	59	59.1	Gallus gallus	1	1	860.898	1719.78	0.001	602	620	0	84.05	DGEAGAQGPPGPTGPAGER
Collagen alpha-1(I) chain OS=Gallus gallus GN=COL1A1 PE=1 SV=3	6879	921	455	90	59	59.1	Gallus gallus	1	1	860.899	1719.78	0.0012	602	620	0	73.87	DGEAGAQGPPGPTGPAGER
Collagen alpha-1(I) chain OS=Gallus gallus GN=COL1A1 PE=1 SV=3	6879	921	455	90	59	59.1	Gallus gallus	1	1	574.268	1719.78	0.0012	602	620	0	52.18	DGEAGAQGPPGPTGPAGER
Collagen alpha-1(I) chain OS=Gallus gallus GN=COL1A1 PE=1 SV=3	6879	921	455	90	59	59.1	Gallus gallus	1	1	860.899	1719.78	0.0014	602	620	0	45.67	DGEAGAQGPPGPTGPAGER
Collagen alpha-1(I) chain OS=Gallus gallus GN=COL1A1 PE=1 SV=3	6879	921	455	90	59	59.1	Gallus gallus	1	1	860.899	1719.78	0.0016	602	620	0	102.4	DGEAGAQGPPGPTGPAGER
Collagen alpha-1(I) chain OS=Gallus gallus GN=COL1A1 PE=1 SV=3	6879	921	455	90	59	59.1	Gallus gallus	1	1	860.899	1719.78	0.002	602	620	0	93.28	DGEAGAQGPPGPTGPAGER
Collagen alpha-1(I) chain OS=Gallus gallus GN=COL1A1 PE=1 SV=3	6879	921	455	90	59	59.1	Gallus gallus	1	1	860.899	1719.78	0.0026	602	620	0	10.12	DGEAGAQGPPGPTGPAGER
Collagen alpha-1(I) chain OS=Gallus gallus GN=COL1A1 PE=1 SV=3	6879	921	455	90	59	59.1	Gallus gallus	1	1	860.899	1719.78	0.0028	602	620	0	60.73	DGEAGAQGPPGPTGPAGER
Collagen alpha-1(I) chain OS=Gallus gallus GN=COL1A1 PE=1 SV=3	6879	921	455	90	59	59.1	Gallus gallus	1	1	860.899	1719.78	0.003	602	620	0	51.38	DGEAGAQGPPGPTGPAGER
Collagen alpha-1(I) chain OS=Gallus gallus GN=COL1A1 PE=1 SV=3	6879	921	455	90	59	59.1	Gallus gallus	1	1	860.9	1719.78	0.0034	602	620	0	67.69	DGEAGAQGPPGPTGPAGER
Collagen alpha-1(I) chain OS=Gallus gallus GN=COL1A1 PE=1 SV=3	6879	921	455	90	59	59.1	Gallus gallus	1	1	574.3	1719.88	0.0029	294	311	2	5.47	GLPGERGRPGPSGPAGAR	2 Oxidation (P)	0.004000000000040000.0
Collagen alpha-1(I) chain OS=Gallus gallus GN=COL1A1 PE=1 SV=3	6879	921	455	90	59	59.1	Gallus gallus	1	1	861.39	1720.76	-0.0006	602	620	0	79.65	DGEAGAQGPPGPTGPAGER	Deamidated (NQ)	0.0000001000000000000.0
Collagen alpha-1(I) chain OS=Gallus gallus GN=COL1A1 PE=1 SV=3	6879	921	455	90	59	59.1	Gallus gallus	1	0	863.877	1725.74	0.001	276	293	0	35.87	GEPGSPGENGAPGQMGPR	Oxidation (M); Oxidation (P)	0.000004000000003000.0
Collagen alpha-1(I) chain OS=Gallus gallus GN=COL1A1 PE=1 SV=3	6879	921	455	90	59	59.1	Gallus gallus	1	0	863.877	1725.74	0.0016	276	293	0	52.04	GEPGSPGENGAPGQMGPR	2 Oxidation (P)	0.004000000004000000.0
Collagen alpha-1(I) chain OS=Gallus gallus GN=COL1A1 PE=1 SV=3	6879	921	455	90	59	59.1	Gallus gallus	1	0	864.366	1726.72	-0.0038	276	293	0	8.09	GEPGSPGENGAPGQMGPR	Deamidated (NQ); 2 Oxidation (P)	0.004000001000000040.0
Collagen alpha-1(I) chain OS=Gallus gallus GN=COL1A1 PE=1 SV=3	6879	921	455	90	59	59.1	Gallus gallus	1	0	864.368	1726.72	0.0004	276	293	0	1.91	GEPGSPGENGAPGQMGPR	Deamidated (NQ); 2 Oxidation (P)	0.004000000000010040.0
Collagen alpha-1(I) chain OS=Gallus gallus GN=COL1A1 PE=1 SV=3	6879	921	455	90	59	59.1	Gallus gallus	1	0	864.369	1726.72	0.0012	276	293	0	57.67	GEPGSPGENGAPGQMGPR	Deamidated (NQ); 2 Oxidation (P)	0.004000001004000000.0
Collagen alpha-1(I) chain OS=Gallus gallus GN=COL1A1 PE=1 SV=3	6879	921	455	90	59	59.1	Gallus gallus	1	0	864.369	1726.72	0.0012	276	293	0	57.85	GEPGSPGENGAPGQMGPR	Deamidated (NQ); 2 Oxidation (P)	0.004000001004000000.0
Collagen alpha-1(I) chain OS=Gallus gallus GN=COL1A1 PE=1 SV=3	6879	921	455	90	59	59.1	Gallus gallus	1	0	864.37	1726.73	0.0046	276	293	0	13.02	GEPGSPGENGAPGQMGPR	Deamidated (NQ); 2 Oxidation (P)	0.004000000004010000.0
Collagen alpha-1(I) chain OS=Gallus gallus GN=COL1A1 PE=1 SV=3	6879	921	455	90	59	59.1	Gallus gallus	1	1	864.42	1726.83	-0.001	483	500	1	34.72	GFPGADGIAGPKGPPGER	Oxidation (K); 2 Oxidation (P)	0.004000000002004000.0
Collagen alpha-1(I) chain OS=Gallus gallus GN=COL1A1 PE=1 SV=3	6879	921	455	90	59	59.1	Gallus gallus	1	0	864.858	1727.7	-0.005	276	293	0	18.25	GEPGSPGENGAPGQMGPR	2 Deamidated (NQ); 2 Oxidation (P)	0.004000001004010000.0
Collagen alpha-1(I) chain OS=Gallus gallus GN=COL1A1 PE=1 SV=3	6879	921	455	90	59	59.1	Gallus gallus	1	1	868.896	1735.78	0.0011	602	620	0	34.03	DGEAGAQGPPGPTGPAGER	Oxidation (P)	0.0000000004000000000.0
Collagen alpha-1(I) chain OS=Gallus gallus GN=COL1A1 PE=1 SV=3	6879	921	455	90	59	59.1	Gallus gallus	1	1	868.896	1735.78	0.0011	602	620	0	23.97	DGEAGAQGPPGPTGPAGER	Oxidation (P)	0.0000000004000000000.0
Collagen alpha-1(I) chain OS=Gallus gallus GN=COL1A1 PE=1 SV=3	6879	921	455	90	59	59.1	Gallus gallus	1	1	868.896	1735.78	0.0017	602	620	0	94.7	DGEAGAQGPPGPTGPAGER	Oxidation (P)	0.0000000004000000000.0
Collagen alpha-1(I) chain OS=Gallus gallus GN=COL1A1 PE=1 SV=3	6879	921	455	90	59	59.1	Gallus gallus	1	1	868.896	1735.78	0.0017	602	620	0	80.4	DGEAGAQGPPGPTGPAGER	Oxidation (P)	0.0000000004000000000.0
Collagen alpha-1(I) chain OS=Gallus gallus GN=COL1A1 PE=1 SV=3	6879	921	455	90	59	59.1	Gallus gallus	1	1	868.896	1735.78	0.0019	602	620	0	25.21	DGEAGAQGPPGPTGPAGER	Oxidation (P)	0.0000000000040000000.0
Collagen alpha-1(I) chain OS=Gallus gallus GN=COL1A1 PE=1 SV=3	6879	921	455	90	59	59.1	Gallus gallus	1	1	868.896	1735.78	0.0021	602	620	0	42.33	DGEAGAQGPPGPTGPAGER	Oxidation (P)	0.0000000004000000000.0
Collagen alpha-1(I) chain OS=Gallus gallus GN=COL1A1 PE=1 SV=3	6879	921	455	90	59	59.1	Gallus gallus	1	1	868.896	1735.78	0.0023	602	620	0	28.79	DGEAGAQGPPGPTGPAGER	Oxidation (P)	0.0000000004000000000.0
Collagen alpha-1(I) chain OS=Gallus gallus GN=COL1A1 PE=1 SV=3	6879	921	455	90	59	59.1	Gallus gallus	1	1	868.897	1735.78	0.0031	602	620	0	12.34	DGEAGAQGPPGPTGPAGER	Oxidation (P)	0.0000000000040000000.0
Collagen alpha-1(I) chain OS=Gallus gallus GN=COL1A1 PE=1 SV=3	6879	921	455	90	59	59.1	Gallus gallus	1	1	868.897	1735.78	0.0031	602	620	0	41.23	DGEAGAQGPPGPTGPAGER	Oxidation (P)	0.0000000004000000000.0
Collagen alpha-1(I) chain OS=Gallus gallus GN=COL1A1 PE=1 SV=3	6879	921	455	90	59	59.1	Gallus gallus	1	1	868.897	1735.78	0.0033	602	620	0	95.11	DGEAGAQGPPGPTGPAGER	Oxidation (P)	0.0000000004000000000.0
Collagen alpha-1(I) chain OS=Gallus gallus GN=COL1A1 PE=1 SV=3	6879	921	455	90	59	59.1	Gallus gallus	1	1	868.897	1735.78	0.0039	602	620	0	7.62	DGEAGAQGPPGPTGPAGER	Oxidation (P)	0.0000000004000000000.0
Collagen alpha-1(I) chain OS=Gallus gallus GN=COL1A1 PE=1 SV=3	6879	921	455	90	59	59.1	Gallus gallus	1	1	868.898	1735.78	0.0059	602	620	0	10.17	DGEAGAQGPPGPTGPAGER	Oxidation (P)	0.0000000000000040000.0
Collagen alpha-1(I) chain OS=Gallus gallus GN=COL1A1 PE=1 SV=3	6879	921	455	90	59	59.1	Gallus gallus	1	1	869.387	1736.76	-0.0001	602	620	0	50.64	DGEAGAQGPPGPTGPAGER	Deamidated (NQ); Oxidation (P)	0.0000001004000000000.0
Collagen alpha-1(I) chain OS=Gallus gallus GN=COL1A1 PE=1 SV=3	6879	921	455	90	59	59.1	Gallus gallus	1	0	871.876	1741.74	0.0041	276	293	0	56.37	GEPGSPGENGAPGQMGPR	3 Oxidation (P)	0.004004000004000000.0
Collagen alpha-1(I) chain OS=Gallus gallus GN=COL1A1 PE=1 SV=3	6879	921	455	90	59	59.1	Gallus gallus	1	0	872.366	1742.72	0.0002	276	293	0	56.34	GEPGSPGENGAPGQMGPR	Deamidated (NQ); 3 Oxidation (P)	0.004004001004000000.0
Collagen alpha-1(I) chain OS=Gallus gallus GN=COL1A1 PE=1 SV=3	6879	921	455	90	59	59.1	Gallus gallus	1	0	872.366	1742.72	0.0008	276	293	0	1.72	GEPGSPGENGAPGQMGPR	Deamidated (NQ); 3 Oxidation (P)	0.004004001004000000.0
Collagen alpha-1(I) chain OS=Gallus gallus GN=COL1A1 PE=1 SV=3	6879	921	455	90	59	59.1	Gallus gallus	1	0	872.366	1742.72	0.0008	276	293	0	60.92	GEPGSPGENGAPGQMGPR	Deamidated (NQ); 3 Oxidation (P)	0.004004000004010000.0
Collagen alpha-1(I) chain OS=Gallus gallus GN=COL1A1 PE=1 SV=3	6879	921	455	90	59	59.1	Gallus gallus	1	0	872.366	1742.72	0.0018	276	293	0	1.62	GEPGSPGENGAPGQMGPR	Deamidated (NQ); 3 Oxidation (P)	0.004004000004010000.0
Collagen alpha-1(I) chain OS=Gallus gallus GN=COL1A1 PE=1 SV=3	6879	921	455	90	59	59.1	Gallus gallus	1	0	872.367	1742.72	0.0022	276	293	0	77.68	GEPGSPGENGAPGQMGPR	Deamidated (NQ); 3 Oxidation (P)	0.004004001004000000.0
Collagen alpha-1(I) chain OS=Gallus gallus GN=COL1A1 PE=1 SV=3	6879	921	455	90	59	59.1	Gallus gallus	1	0	872.367	1742.72	0.0036	276	293	0	19.44	GEPGSPGENGAPGQMGPR	Deamidated (NQ); Oxidation (M); 2 Oxidation (P)	0.004004000000013000.0
Collagen alpha-1(I) chain OS=Gallus gallus GN=COL1A1 PE=1 SV=3	6879	921	455	90	59	59.1	Gallus gallus	1	0	872.368	1742.72	0.0044	276	293	0	44.08	GEPGSPGENGAPGQMGPR	Deamidated (NQ); 3 Oxidation (P)	0.004004001004000000.0
Collagen alpha-1(I) chain OS=Gallus gallus GN=COL1A1 PE=1 SV=3	6879	921	455	90	59	59.1	Gallus gallus	1	0	872.856	1743.7	-0.0024	276	293	0	41.87	GEPGSPGENGAPGQMGPR	2 Deamidated (NQ); Oxidation (M); 2 Oxidation (P)	0.004004001000013000.0
Collagen alpha-1(I) chain OS=Gallus gallus GN=COL1A1 PE=1 SV=3	6879	921	455	90	59	59.1	Gallus gallus	1	0	879.872	1757.73	0.0017	276	293	0	42.68	GEPGSPGENGAPGQMGPR	Oxidation (M); 3 Oxidation (P)	0.004004000004003000.0
Collagen alpha-1(I) chain OS=Gallus gallus GN=COL1A1 PE=1 SV=3	6879	921	455	90	59	59.1	Gallus gallus	1	1	595.629	1783.87	-0.0015	984	1003	0	25.12	GPPGPMGPPGLAGPPGEAGR	Oxidation (P)	0.04000000000000000000.0
Collagen alpha-1(I) chain OS=Gallus gallus GN=COL1A1 PE=1 SV=3	6879	921	455	90	59	59.1	Gallus gallus	1	1	600.961	1799.86	-0.0004	984	1003	0	13.87	GPPGPMGPPGLAGPPGEAGR	2 Oxidation (P)	0.04000000000000400000.0
Collagen alpha-1(I) chain OS=Gallus gallus GN=COL1A1 PE=1 SV=3	6879	921	455	90	59	59.1	Gallus gallus	1	1	900.939	1799.86	0.001	984	1003	0	73.35	GPPGPMGPPGLAGPPGEAGR	2 Oxidation (P)	0.04000000000000400000.0
Collagen alpha-1(I) chain OS=Gallus gallus GN=COL1A1 PE=1 SV=3	6879	921	455	90	59	59.1	Gallus gallus	1	1	900.939	1799.86	0.001	984	1003	0	53.2	GPPGPMGPPGLAGPPGEAGR	2 Oxidation (P)	0.04000000000000400000.0
Collagen alpha-1(I) chain OS=Gallus gallus GN=COL1A1 PE=1 SV=3	6879	921	455	90	59	59.1	Gallus gallus	1	1	600.962	1799.86	0.0011	984	1003	0	21.64	GPPGPMGPPGLAGPPGEAGR	2 Oxidation (P)	0.04000000000000400000.0
Collagen alpha-1(I) chain OS=Gallus gallus GN=COL1A1 PE=1 SV=3	6879	921	455	90	59	59.1	Gallus gallus	1	1	600.962	1799.86	0.0014	984	1003	0	53.28	GPPGPMGPPGLAGPPGEAGR	2 Oxidation (P)	0.04000000000000400000.0
Collagen alpha-1(I) chain OS=Gallus gallus GN=COL1A1 PE=1 SV=3	6879	921	455	90	59	59.1	Gallus gallus	1	1	900.94	1799.86	0.0022	984	1003	0	82.83	GPPGPMGPPGLAGPPGEAGR	2 Oxidation (P)	0.04000000000000400000.0
Collagen alpha-1(I) chain OS=Gallus gallus GN=COL1A1 PE=1 SV=3	6879	921	455	90	59	59.1	Gallus gallus	1	1	900.94	1799.87	0.003	984	1003	0	73.3	GPPGPMGPPGLAGPPGEAGR	2 Oxidation (P)	0.00000000400004000000.0
Collagen alpha-1(I) chain OS=Gallus gallus GN=COL1A1 PE=1 SV=3	6879	921	455	90	59	59.1	Gallus gallus	1	1	900.94	1799.87	0.0038	984	1003	0	55.21	GPPGPMGPPGLAGPPGEAGR	2 Oxidation (P)	0.00000000400004000000.0
Collagen alpha-1(I) chain OS=Gallus gallus GN=COL1A1 PE=1 SV=3	6879	921	455	90	59	59.1	Gallus gallus	1	1	900.941	1799.87	0.004	984	1003	0	15.83	GPPGPMGPPGLAGPPGEAGR	Oxidation (M); Oxidation (P)	0.00000300000000400000.0
Collagen alpha-1(I) chain OS=Gallus gallus GN=COL1A1 PE=1 SV=3	6879	921	455	90	59	59.1	Gallus gallus	1	1	900.941	1799.87	0.0044	984	1003	0	93.4	GPPGPMGPPGLAGPPGEAGR	Oxidation (M); Oxidation (P)	0.00000300000000400000.0
Collagen alpha-1(I) chain OS=Gallus gallus GN=COL1A1 PE=1 SV=3	6879	921	455	90	59	59.1	Gallus gallus	1	0	902.431	1802.85	0.0031	438	457	0	37.94	GEPGPAGVQGPPGPAGEEGK	Oxidation (P)	0.00400000000000000000.0
Collagen alpha-1(I) chain OS=Gallus gallus GN=COL1A1 PE=1 SV=3	6879	921	455	90	59	59.1	Gallus gallus	1	1	606.292	1815.85	-0.0029	984	1003	0	29.43	GPPGPMGPPGLAGPPGEAGR	Oxidation (M); 2 Oxidation (P)	0.00000300400004000000.0
Collagen alpha-1(I) chain OS=Gallus gallus GN=COL1A1 PE=1 SV=3	6879	921	455	90	59	59.1	Gallus gallus	1	1	606.293	1815.86	-0.0005	984	1003	0	35	GPPGPMGPPGLAGPPGEAGR	3 Oxidation (P)	0.04400000000000400000.0
Collagen alpha-1(I) chain OS=Gallus gallus GN=COL1A1 PE=1 SV=3	6879	921	455	90	59	59.1	Gallus gallus	1	1	606.293	1815.86	0.0004	984	1003	0	36.44	GPPGPMGPPGLAGPPGEAGR	Oxidation (M); 2 Oxidation (P)	0.00000300400004000000.0
Collagen alpha-1(I) chain OS=Gallus gallus GN=COL1A1 PE=1 SV=3	6879	921	455	90	59	59.1	Gallus gallus	1	1	908.936	1815.86	0.0004	984	1003	0	36.9	GPPGPMGPPGLAGPPGEAGR	Oxidation (M); 2 Oxidation (P)	0.04000300000000400000.0
Collagen alpha-1(I) chain OS=Gallus gallus GN=COL1A1 PE=1 SV=3	6879	921	455	90	59	59.1	Gallus gallus	1	1	908.936	1815.86	0.0006	984	1003	0	68.98	GPPGPMGPPGLAGPPGEAGR	Oxidation (M); 2 Oxidation (P)	0.04000300000000400000.0
Collagen alpha-1(I) chain OS=Gallus gallus GN=COL1A1 PE=1 SV=3	6879	921	455	90	59	59.1	Gallus gallus	1	1	606.293	1815.86	0.0007	984	1003	0	51.44	GPPGPMGPPGLAGPPGEAGR	Oxidation (M); 2 Oxidation (P)	0.04000300000000400000.0
Collagen alpha-1(I) chain OS=Gallus gallus GN=COL1A1 PE=1 SV=3	6879	921	455	90	59	59.1	Gallus gallus	1	1	908.936	1815.86	0.0008	984	1003	0	10.29	GPPGPMGPPGLAGPPGEAGR	Oxidation (M); 2 Oxidation (P)	0.04000300000000400000.0
Collagen alpha-1(I) chain OS=Gallus gallus GN=COL1A1 PE=1 SV=3	6879	921	455	90	59	59.1	Gallus gallus	1	1	908.937	1815.86	0.001	984	1003	0	35.7	GPPGPMGPPGLAGPPGEAGR	Oxidation (M); 2 Oxidation (P)	0.04000300000000400000.0
Collagen alpha-1(I) chain OS=Gallus gallus GN=COL1A1 PE=1 SV=3	6879	921	455	90	59	59.1	Gallus gallus	1	1	908.937	1815.86	0.0014	984	1003	0	61.35	GPPGPMGPPGLAGPPGEAGR	Oxidation (M); 2 Oxidation (P)	0.00000300400004000000.0
Collagen alpha-1(I) chain OS=Gallus gallus GN=COL1A1 PE=1 SV=3	6879	921	455	90	59	59.1	Gallus gallus	1	1	908.937	1815.86	0.0014	984	1003	0	67.81	GPPGPMGPPGLAGPPGEAGR	Oxidation (M); 2 Oxidation (P)	0.04000300000000400000.0
Collagen alpha-1(I) chain OS=Gallus gallus GN=COL1A1 PE=1 SV=3	6879	921	455	90	59	59.1	Gallus gallus	1	1	606.294	1815.86	0.0016	984	1003	0	20.92	GPPGPMGPPGLAGPPGEAGR	Oxidation (M); 2 Oxidation (P)	0.04000300000000400000.0
Collagen alpha-1(I) chain OS=Gallus gallus GN=COL1A1 PE=1 SV=3	6879	921	455	90	59	59.1	Gallus gallus	1	1	908.937	1815.86	0.0016	984	1003	0	20.03	GPPGPMGPPGLAGPPGEAGR	Oxidation (M); 2 Oxidation (P)	0.00000300400004000000.0
Collagen alpha-1(I) chain OS=Gallus gallus GN=COL1A1 PE=1 SV=3	6879	921	455	90	59	59.1	Gallus gallus	1	1	908.937	1815.86	0.0018	984	1003	0	68.71	GPPGPMGPPGLAGPPGEAGR	Oxidation (M); 2 Oxidation (P)	0.04000300000000400000.0
Collagen alpha-1(I) chain OS=Gallus gallus GN=COL1A1 PE=1 SV=3	6879	921	455	90	59	59.1	Gallus gallus	1	1	908.937	1815.86	0.0018	984	1003	0	30.52	GPPGPMGPPGLAGPPGEAGR	Oxidation (M); 2 Oxidation (P)	0.04000300000000400000.0
Collagen alpha-1(I) chain OS=Gallus gallus GN=COL1A1 PE=1 SV=3	6879	921	455	90	59	59.1	Gallus gallus	1	1	606.294	1815.86	0.0019	984	1003	0	24.02	GPPGPMGPPGLAGPPGEAGR	Oxidation (M); 2 Oxidation (P)	0.00404300000000000000.0
Collagen alpha-1(I) chain OS=Gallus gallus GN=COL1A1 PE=1 SV=3	6879	921	455	90	59	59.1	Gallus gallus	1	1	908.937	1815.86	0.002	984	1003	0	48.05	GPPGPMGPPGLAGPPGEAGR	Oxidation (M); 2 Oxidation (P)	0.04000300000000400000.0
Collagen alpha-1(I) chain OS=Gallus gallus GN=COL1A1 PE=1 SV=3	6879	921	455	90	59	59.1	Gallus gallus	1	0	607.286	1818.84	-0.0014	438	457	0	48.81	GEPGPAGVQGPPGPAGEEGK	2 Oxidation (P)	0.00400000000400000000.0
Collagen alpha-1(I) chain OS=Gallus gallus GN=COL1A1 PE=1 SV=3	6879	921	455	90	59	59.1	Gallus gallus	1	0	607.287	1818.84	-0.0005	438	457	0	41.28	GEPGPAGVQGPPGPAGEEGK	Oxidation (K); Oxidation (P)	0.00004000000000000002.0
Collagen alpha-1(I) chain OS=Gallus gallus GN=COL1A1 PE=1 SV=3	6879	921	455	90	59	59.1	Gallus gallus	1	0	607.287	1818.84	-0.0002	438	457	0	54.44	GEPGPAGVQGPPGPAGEEGK	2 Oxidation (P)	0.00400000000400000000.0
Collagen alpha-1(I) chain OS=Gallus gallus GN=COL1A1 PE=1 SV=3	6879	921	455	90	59	59.1	Gallus gallus	1	0	910.427	1818.84	0	438	457	0	69.85	GEPGPAGVQGPPGPAGEEGK	2 Oxidation (P)	0.00400000000400000000.0
Collagen alpha-1(I) chain OS=Gallus gallus GN=COL1A1 PE=1 SV=3	6879	921	455	90	59	59.1	Gallus gallus	1	0	910.427	1818.84	0.0012	438	457	0	74.68	GEPGPAGVQGPPGPAGEEGK	2 Oxidation (P)	0.00400000000400000000.0
Collagen alpha-1(I) chain OS=Gallus gallus GN=COL1A1 PE=1 SV=3	6879	921	455	90	59	59.1	Gallus gallus	1	0	910.427	1818.84	0.0012	438	457	0	27.62	GEPGPAGVQGPPGPAGEEGK	2 Oxidation (P)	0.00400000000400000000.0
Collagen alpha-1(I) chain OS=Gallus gallus GN=COL1A1 PE=1 SV=3	6879	921	455	90	59	59.1	Gallus gallus	1	0	910.427	1818.84	0.0016	438	457	0	32.15	GEPGPAGVQGPPGPAGEEGK	2 Oxidation (P)	0.00400000000400000000.0
Collagen alpha-1(I) chain OS=Gallus gallus GN=COL1A1 PE=1 SV=3	6879	921	455	90	59	59.1	Gallus gallus	1	0	910.427	1818.84	0.0018	438	457	0	68.46	GEPGPAGVQGPPGPAGEEGK	2 Oxidation (P)	0.00400000000400000000.0
Collagen alpha-1(I) chain OS=Gallus gallus GN=COL1A1 PE=1 SV=3	6879	921	455	90	59	59.1	Gallus gallus	1	0	607.288	1818.84	0.0037	438	457	0	28.8	GEPGPAGVQGPPGPAGEEGK	Oxidation (K); Oxidation (P)	0.00400000000000000002.0
Collagen alpha-1(I) chain OS=Gallus gallus GN=COL1A1 PE=1 SV=3	6879	921	455	90	59	59.1	Gallus gallus	1	0	910.428	1818.84	0.004	438	457	0	59.41	GEPGPAGVQGPPGPAGEEGK	2 Oxidation (P)	0.00400000000400000000.0
Collagen alpha-1(I) chain OS=Gallus gallus GN=COL1A1 PE=1 SV=3	6879	921	455	90	59	59.1	Gallus gallus	1	1	607.971	1820.89	-0.001	669	686	1	20.44	GFPGERGVQGPPGPQGPR	2 Oxidation (P)	0.004000000004000000.0
Collagen alpha-1(I) chain OS=Gallus gallus GN=COL1A1 PE=1 SV=3	6879	921	455	90	59	59.1	Gallus gallus	1	1	611.624	1831.85	-0.001	984	1003	0	15.72	GPPGPMGPPGLAGPPGEAGR	Oxidation (M); 3 Oxidation (P)	0.04400300000000400000.0
Collagen alpha-1(I) chain OS=Gallus gallus GN=COL1A1 PE=1 SV=3	6879	921	455	90	59	59.1	Gallus gallus	1	1	916.934	1831.85	0.0009	984	1003	0	38.97	GPPGPMGPPGLAGPPGEAGR	Oxidation (M); 3 Oxidation (P)	0.04000300000004400000.0
Collagen alpha-1(I) chain OS=Gallus gallus GN=COL1A1 PE=1 SV=3	6879	921	455	90	59	59.1	Gallus gallus	1	1	916.934	1831.85	0.0011	984	1003	0	31.43	GPPGPMGPPGLAGPPGEAGR	Oxidation (M); 3 Oxidation (P)	0.04000300000004400000.0
Collagen alpha-1(I) chain OS=Gallus gallus GN=COL1A1 PE=1 SV=3	6879	921	455	90	59	59.1	Gallus gallus	1	1	916.934	1831.85	0.0013	984	1003	0	8.44	GPPGPMGPPGLAGPPGEAGR	Oxidation (M); 3 Oxidation (P)	0.04000300000004400000.0
Collagen alpha-1(I) chain OS=Gallus gallus GN=COL1A1 PE=1 SV=3	6879	921	455	90	59	59.1	Gallus gallus	1	1	916.934	1831.85	0.0013	984	1003	0	30.52	GPPGPMGPPGLAGPPGEAGR	Oxidation (M); 3 Oxidation (P)	0.04000300000004400000.0
Collagen alpha-1(I) chain OS=Gallus gallus GN=COL1A1 PE=1 SV=3	6879	921	455	90	59	59.1	Gallus gallus	1	1	916.934	1831.85	0.0013	984	1003	0	21.03	GPPGPMGPPGLAGPPGEAGR	Oxidation (M); 3 Oxidation (P)	0.00000304400004000000.0
Collagen alpha-1(I) chain OS=Gallus gallus GN=COL1A1 PE=1 SV=3	6879	921	455	90	59	59.1	Gallus gallus	1	1	611.625	1831.85	0.0014	984	1003	0	32.25	GPPGPMGPPGLAGPPGEAGR	Oxidation (M); 3 Oxidation (P)	0.04400300000000400000.0
Collagen alpha-1(I) chain OS=Gallus gallus GN=COL1A1 PE=1 SV=3	6879	921	455	90	59	59.1	Gallus gallus	1	1	916.935	1831.85	0.0023	984	1003	0	20.04	GPPGPMGPPGLAGPPGEAGR	Oxidation (M); 3 Oxidation (P)	0.00000304400004000000.0
Collagen alpha-1(I) chain OS=Gallus gallus GN=COL1A1 PE=1 SV=3	6879	921	455	90	59	59.1	Gallus gallus	1	1	916.935	1831.86	0.0027	984	1003	0	27.82	GPPGPMGPPGLAGPPGEAGR	Oxidation (M); 3 Oxidation (P)	0.04400300000000400000.0
Collagen alpha-1(I) chain OS=Gallus gallus GN=COL1A1 PE=1 SV=3	6879	921	455	90	59	59.1	Gallus gallus	1	1	924.932	1847.85	0.0024	984	1003	0	31.98	GPPGPMGPPGLAGPPGEAGR	5 Oxidation (P)	0.00404004400004000000.0
Collagen alpha-1(I) chain OS=Gallus gallus GN=COL1A1 PE=1 SV=3	6879	921	455	90	59	59.1	Gallus gallus	1	1	924.933	1847.85	0.0046	984	1003	0	9.6	GPPGPMGPPGLAGPPGEAGR	5 Oxidation (P)	0.00404004400004000000.0
Collagen alpha-1(I) chain OS=Gallus gallus GN=COL1A1 PE=1 SV=3	6879	921	455	90	59	59.1	Gallus gallus	1	1	622.958	1865.85	0.0018	210	229	2	43.91	GPAGPPGKNGDDGEAGKPGR	Deamidated (NQ); Oxidation (K); Oxidation (P)	0.00000002100000000400.0
Collagen alpha-1(I) chain OS=Gallus gallus GN=COL1A1 PE=1 SV=3	6879	921	455	90	59	59.1	Gallus gallus	1	1	943.981	1885.95	-0.0066	872	892	0	5.19	VGPPGPSGNIGLPGPPGPAGK	4 Oxidation (P)	0.000004000000404400000.0
Collagen alpha-1(I) chain OS=Gallus gallus GN=COL1A1 PE=1 SV=3	6879	921	455	90	59	59.1	Gallus gallus	1	1	943.984	1885.95	-0.0008	872	892	0	45.78	VGPPGPSGNIGLPGPPGPAGK	Oxidation (K); 3 Oxidation (P)	0.000004000000404000002.0
Collagen alpha-1(I) chain OS=Gallus gallus GN=COL1A1 PE=1 SV=3	6879	921	455	90	59	59.1	Gallus gallus	1	1	943.984	1885.95	-0.0006	872	892	0	58.49	VGPPGPSGNIGLPGPPGPAGK	4 Oxidation (P)	0.004000000000004404000.0
Collagen alpha-1(I) chain OS=Gallus gallus GN=COL1A1 PE=1 SV=3	6879	921	455	90	59	59.1	Gallus gallus	1	1	943.984	1885.95	-0.0004	872	892	0	3.41	VGPPGPSGNIGLPGPPGPAGK	Oxidation (K); 3 Oxidation (P)	0.000004000000404000002.0
Collagen alpha-1(I) chain OS=Gallus gallus GN=COL1A1 PE=1 SV=3	6879	921	455	90	59	59.1	Gallus gallus	1	1	629.658	1885.95	-0.0004	872	892	0	6.71	VGPPGPSGNIGLPGPPGPAGK	4 Oxidation (P)	0.000004000000404400000.0
Collagen alpha-1(I) chain OS=Gallus gallus GN=COL1A1 PE=1 SV=3	6879	921	455	90	59	59.1	Gallus gallus	1	1	629.659	1885.95	0.0005	872	892	0	15.91	VGPPGPSGNIGLPGPPGPAGK	4 Oxidation (P)	0.004000000000004404000.0
Collagen alpha-1(I) chain OS=Gallus gallus GN=COL1A1 PE=1 SV=3	6879	921	455	90	59	59.1	Gallus gallus	1	1	943.984	1885.95	0.0008	872	892	0	18.64	VGPPGPSGNIGLPGPPGPAGK	4 Oxidation (P)	0.004000000000004404000.0
Collagen alpha-1(I) chain OS=Gallus gallus GN=COL1A1 PE=1 SV=3	6879	921	455	90	59	59.1	Gallus gallus	1	1	943.985	1885.95	0.0012	872	892	0	27.3	VGPPGPSGNIGLPGPPGPAGK	4 Oxidation (P)	0.004000000000004404000.0
Collagen alpha-1(I) chain OS=Gallus gallus GN=COL1A1 PE=1 SV=3	6879	921	455	90	59	59.1	Gallus gallus	1	1	943.985	1885.95	0.0012	872	892	0	19.02	VGPPGPSGNIGLPGPPGPAGK	Oxidation (K); 3 Oxidation (P)	0.000004000000404000002.0
Collagen alpha-1(I) chain OS=Gallus gallus GN=COL1A1 PE=1 SV=3	6879	921	455	90	59	59.1	Gallus gallus	1	1	943.985	1885.95	0.0014	872	892	0	0.62	VGPPGPSGNIGLPGPPGPAGK	Oxidation (K); 3 Oxidation (P)	0.000004000000404000002.0
Collagen alpha-1(I) chain OS=Gallus gallus GN=COL1A1 PE=1 SV=3	6879	921	455	90	59	59.1	Gallus gallus	1	1	943.985	1885.95	0.0014	872	892	0	45.4	VGPPGPSGNIGLPGPPGPAGK	Oxidation (K); 3 Oxidation (P)	0.000004000000404000002.0
Collagen alpha-1(I) chain OS=Gallus gallus GN=COL1A1 PE=1 SV=3	6879	921	455	90	59	59.1	Gallus gallus	1	1	943.985	1885.95	0.0014	872	892	0	11.86	VGPPGPSGNIGLPGPPGPAGK	4 Oxidation (P)	0.004000000000004404000.0
Collagen alpha-1(I) chain OS=Gallus gallus GN=COL1A1 PE=1 SV=3	6879	921	455	90	59	59.1	Gallus gallus	1	1	943.985	1885.95	0.0016	872	892	0	20.64	VGPPGPSGNIGLPGPPGPAGK	Oxidation (K); 3 Oxidation (P)	0.000004000000404000002.0
Collagen alpha-1(I) chain OS=Gallus gallus GN=COL1A1 PE=1 SV=3	6879	921	455	90	59	59.1	Gallus gallus	1	1	943.985	1885.95	0.0016	872	892	0	27.2	VGPPGPSGNIGLPGPPGPAGK	Oxidation (K); 3 Oxidation (P)	0.000004000000404000002.0
Collagen alpha-1(I) chain OS=Gallus gallus GN=COL1A1 PE=1 SV=3	6879	921	455	90	59	59.1	Gallus gallus	1	1	943.985	1885.96	0.0018	872	892	0	23.9	VGPPGPSGNIGLPGPPGPAGK	4 Oxidation (P)	0.004000000000004404000.0
Collagen alpha-1(I) chain OS=Gallus gallus GN=COL1A1 PE=1 SV=3	6879	921	455	90	59	59.1	Gallus gallus	1	1	943.985	1885.96	0.002	872	892	0	0.99	VGPPGPSGNIGLPGPPGPAGK	Oxidation (K); 3 Oxidation (P)	0.000004000000404000002.0
Collagen alpha-1(I) chain OS=Gallus gallus GN=COL1A1 PE=1 SV=3	6879	921	455	90	59	59.1	Gallus gallus	1	1	629.659	1885.96	0.002	872	892	0	14.86	VGPPGPSGNIGLPGPPGPAGK	Oxidation (K); 3 Oxidation (P)	0.004000000000000404002.0
Collagen alpha-1(I) chain OS=Gallus gallus GN=COL1A1 PE=1 SV=3	6879	921	455	90	59	59.1	Gallus gallus	1	1	629.659	1885.96	0.0023	872	892	0	38.65	VGPPGPSGNIGLPGPPGPAGK	4 Oxidation (P)	0.004000000000004404000.0
Collagen alpha-1(I) chain OS=Gallus gallus GN=COL1A1 PE=1 SV=3	6879	921	455	90	59	59.1	Gallus gallus	1	1	629.659	1885.96	0.0029	872	892	0	30.41	VGPPGPSGNIGLPGPPGPAGK	4 Oxidation (P)	0.004000000000004404000.0
Collagen alpha-1(I) chain OS=Gallus gallus GN=COL1A1 PE=1 SV=3	6879	921	455	90	59	59.1	Gallus gallus	1	1	943.986	1885.96	0.003	872	892	0	15.72	VGPPGPSGNIGLPGPPGPAGK	4 Oxidation (P)	0.004000000000004404000.0
Collagen alpha-1(I) chain OS=Gallus gallus GN=COL1A1 PE=1 SV=3	6879	921	455	90	59	59.1	Gallus gallus	1	1	943.986	1885.96	0.0034	872	892	0	15.17	VGPPGPSGNIGLPGPPGPAGK	4 Oxidation (P)	0.004000000000004404000.0
Collagen alpha-1(I) chain OS=Gallus gallus GN=COL1A1 PE=1 SV=3	6879	921	455	90	59	59.1	Gallus gallus	1	1	943.986	1885.96	0.0036	872	892	0	12.95	VGPPGPSGNIGLPGPPGPAGK	Oxidation (K); 3 Oxidation (P)	0.000004000000404000002.0
Collagen alpha-1(I) chain OS=Gallus gallus GN=COL1A1 PE=1 SV=3	6879	921	455	90	59	59.1	Gallus gallus	1	1	943.986	1885.96	0.0042	872	892	0	50.98	VGPPGPSGNIGLPGPPGPAGK	Oxidation (K); 3 Oxidation (P)	0.000004000000404000002.0
Collagen alpha-1(I) chain OS=Gallus gallus GN=COL1A1 PE=1 SV=3	6879	921	455	90	59	59.1	Gallus gallus	1	1	943.987	1885.96	0.0058	872	892	0	21.45	VGPPGPSGNIGLPGPPGPAGK	4 Oxidation (P)	0.004000000000004404000.0
Collagen alpha-1(I) chain OS=Gallus gallus GN=COL1A1 PE=1 SV=3	6879	921	455	90	59	59.1	Gallus gallus	1	1	951.98	1901.95	-0.0021	872	892	0	53.03	VGPPGPSGNIGLPGPPGPAGK	5 Oxidation (P)	0.004400000000004404000.0
Collagen alpha-1(I) chain OS=Gallus gallus GN=COL1A1 PE=1 SV=3	6879	921	455	90	59	59.1	Gallus gallus	1	1	634.99	1901.95	-0.0011	872	892	0	17.07	VGPPGPSGNIGLPGPPGPAGK	Oxidation (K); 4 Oxidation (P)	0.000404000000404000002.0
Collagen alpha-1(I) chain OS=Gallus gallus GN=COL1A1 PE=1 SV=3	6879	921	455	90	59	59.1	Gallus gallus	1	1	634.99	1901.95	-0.0005	872	892	0	9.34	VGPPGPSGNIGLPGPPGPAGK	Oxidation (K); 4 Oxidation (P)	0.000404000000404000002.0
Collagen alpha-1(I) chain OS=Gallus gallus GN=COL1A1 PE=1 SV=3	6879	921	455	90	59	59.1	Gallus gallus	1	1	951.982	1901.95	0.0013	872	892	0	49.36	VGPPGPSGNIGLPGPPGPAGK	5 Oxidation (P)	0.004400000000004404000.0
Collagen alpha-1(I) chain OS=Gallus gallus GN=COL1A1 PE=1 SV=3	6879	921	455	90	59	59.1	Gallus gallus	1	1	951.982	1901.95	0.0015	872	892	0	53.61	VGPPGPSGNIGLPGPPGPAGK	5 Oxidation (P)	0.004000000000404404000.0
Collagen alpha-1(I) chain OS=Gallus gallus GN=COL1A1 PE=1 SV=3	6879	921	455	90	59	59.1	Gallus gallus	1	1	951.982	1901.95	0.0017	872	892	0	69.62	VGPPGPSGNIGLPGPPGPAGK	5 Oxidation (P)	0.004400000000004404000.0
Collagen alpha-1(I) chain OS=Gallus gallus GN=COL1A1 PE=1 SV=3	6879	921	455	90	59	59.1	Gallus gallus	1	1	951.982	1901.95	0.0019	872	892	0	12.4	VGPPGPSGNIGLPGPPGPAGK	5 Oxidation (P)	0.004400000000004404000.0
Collagen alpha-1(I) chain OS=Gallus gallus GN=COL1A1 PE=1 SV=3	6879	921	455	90	59	59.1	Gallus gallus	1	1	951.983	1901.95	0.0039	872	892	0	14.1	VGPPGPSGNIGLPGPPGPAGK	Oxidation (K); 4 Oxidation (P)	0.000404000000404000002.0
Collagen alpha-1(I) chain OS=Gallus gallus GN=COL1A1 PE=1 SV=3	6879	921	455	90	59	59.1	Gallus gallus	1	1	653.982	1958.92	0.0035	1052	1073	1	15.61	NGDRGETGPAGPAGPPGPAGAR	Deamidated (NQ)	0.1000000000000000000000.0
Collagen alpha-1(I) chain OS=Gallus gallus GN=COL1A1 PE=1 SV=3	6879	921	455	90	59	59.1	Gallus gallus	1	0	980.48	1958.95	0.0016	438	458	1	59	GEPGPAGVQGPPGPAGEEGKR	Oxidation (P)	0.004000000000000000000.0
Collagen alpha-1(I) chain OS=Gallus gallus GN=COL1A1 PE=1 SV=3	6879	921	455	90	59	59.1	Gallus gallus	1	0	653.99	1958.95	0.0029	438	458	1	22.43	GEPGPAGVQGPPGPAGEEGKR	Oxidation (P)	0.004000000000000000000.0
Collagen alpha-1(I) chain OS=Gallus gallus GN=COL1A1 PE=1 SV=3	6879	921	455	90	59	59.1	Gallus gallus	1	0	655.338	1962.99	-0.0012	234	254	1	6.67	GPPGPQGARGLPGTAGLPGMK	Oxidation (M); 2 Oxidation (P)	0.004040000000000000030.0
Collagen alpha-1(I) chain OS=Gallus gallus GN=COL1A1 PE=1 SV=3	6879	921	455	90	59	59.1	Gallus gallus	1	1	494.49	1973.93	-0.0007	1052	1073	1	4.72	NGDRGETGPAGPAGPPGPAGAR	Oxidation (P)	0.0000000000000004000000.0
Collagen alpha-1(I) chain OS=Gallus gallus GN=COL1A1 PE=1 SV=3	6879	921	455	90	59	59.1	Gallus gallus	1	1	658.984	1973.93	0.0007	1052	1073	1	32.4	NGDRGETGPAGPAGPPGPAGAR	Oxidation (P)	0.0000000000000004000000.0
Collagen alpha-1(I) chain OS=Gallus gallus GN=COL1A1 PE=1 SV=3	6879	921	455	90	59	59.1	Gallus gallus	1	1	658.984	1973.93	0.001	1052	1073	1	37.63	NGDRGETGPAGPAGPPGPAGAR	Oxidation (P)	0.0000000000000004000000.0
Collagen alpha-1(I) chain OS=Gallus gallus GN=COL1A1 PE=1 SV=3	6879	921	455	90	59	59.1	Gallus gallus	1	1	987.973	1973.93	0.0017	1052	1073	1	33.49	NGDRGETGPAGPAGPPGPAGAR	Oxidation (P)	0.0000000000000000040000.0
Collagen alpha-1(I) chain OS=Gallus gallus GN=COL1A1 PE=1 SV=3	6879	921	455	90	59	59.1	Gallus gallus	1	1	659.31	1974.91	-0.0068	1052	1073	1	13.27	NGDRGETGPAGPAGPPGPAGAR	Deamidated (NQ); Oxidation (P)	0.1000000000000004000000.0
Collagen alpha-1(I) chain OS=Gallus gallus GN=COL1A1 PE=1 SV=3	6879	921	455	90	59	59.1	Gallus gallus	1	1	659.31	1974.91	-0.005	1052	1073	1	52.67	NGDRGETGPAGPAGPPGPAGAR	Deamidated (NQ); Oxidation (P)	0.1000000000000004000000.0
Collagen alpha-1(I) chain OS=Gallus gallus GN=COL1A1 PE=1 SV=3	6879	921	455	90	59	59.1	Gallus gallus	1	1	659.312	1974.91	-0.0017	1052	1073	1	26.49	NGDRGETGPAGPAGPPGPAGAR	Deamidated (NQ); Oxidation (P)	0.1000000000000004000000.0
Collagen alpha-1(I) chain OS=Gallus gallus GN=COL1A1 PE=1 SV=3	6879	921	455	90	59	59.1	Gallus gallus	1	1	659.312	1974.91	0.0001	1052	1073	1	4.84	NGDRGETGPAGPAGPPGPAGAR	Deamidated (NQ); Oxidation (P)	0.1000000000000000040000.0
Collagen alpha-1(I) chain OS=Gallus gallus GN=COL1A1 PE=1 SV=3	6879	921	455	90	59	59.1	Gallus gallus	1	1	659.312	1974.92	0.0007	1052	1073	1	46.95	NGDRGETGPAGPAGPPGPAGAR	Deamidated (NQ); Oxidation (P)	0.1000000000000004000000.0
Collagen alpha-1(I) chain OS=Gallus gallus GN=COL1A1 PE=1 SV=3	6879	921	455	90	59	59.1	Gallus gallus	1	1	659.313	1974.92	0.0034	1052	1073	1	52.49	NGDRGETGPAGPAGPPGPAGAR	Deamidated (NQ); Oxidation (P)	0.1000000000000004000000.0
Collagen alpha-1(I) chain OS=Gallus gallus GN=COL1A1 PE=1 SV=3	6879	921	455	90	59	59.1	Gallus gallus	1	0	659.321	1974.94	0.0007	438	458	1	13.99	GEPGPAGVQGPPGPAGEEGKR	Oxidation (K); Oxidation (P)	0.004000000000000000020.0
Collagen alpha-1(I) chain OS=Gallus gallus GN=COL1A1 PE=1 SV=3	6879	921	455	90	59	59.1	Gallus gallus	1	0	988.478	1974.94	0.0013	438	458	1	77.5	GEPGPAGVQGPPGPAGEEGKR	2 Oxidation (P)	0.004000000004000000000.0
Collagen alpha-1(I) chain OS=Gallus gallus GN=COL1A1 PE=1 SV=3	6879	921	455	90	59	59.1	Gallus gallus	1	0	988.478	1974.94	0.0015	438	458	1	45.74	GEPGPAGVQGPPGPAGEEGKR	2 Oxidation (P)	0.004000000004000000000.0
Collagen alpha-1(I) chain OS=Gallus gallus GN=COL1A1 PE=1 SV=3	6879	921	455	90	59	59.1	Gallus gallus	1	0	988.478	1974.94	0.0021	438	458	1	30.18	GEPGPAGVQGPPGPAGEEGKR	2 Oxidation (P)	0.004000000004000000000.0
Collagen alpha-1(I) chain OS=Gallus gallus GN=COL1A1 PE=1 SV=3	6879	921	455	90	59	59.1	Gallus gallus	1	0	659.321	1974.94	0.0022	438	458	1	44.14	GEPGPAGVQGPPGPAGEEGKR	2 Oxidation (P)	0.004000000004000000000.0
Collagen alpha-1(I) chain OS=Gallus gallus GN=COL1A1 PE=1 SV=3	6879	921	455	90	59	59.1	Gallus gallus	1	0	659.321	1974.94	0.0022	438	458	1	27.37	GEPGPAGVQGPPGPAGEEGKR	2 Oxidation (P)	0.004000000004000000000.0
Collagen alpha-1(I) chain OS=Gallus gallus GN=COL1A1 PE=1 SV=3	6879	921	455	90	59	59.1	Gallus gallus	1	0	988.479	1974.94	0.0037	438	458	1	37.71	GEPGPAGVQGPPGPAGEEGKR	2 Oxidation (P)	0.004000000004000000000.0
Collagen alpha-1(I) chain OS=Gallus gallus GN=COL1A1 PE=1 SV=3	6879	921	455	90	59	59.1	Gallus gallus	1	0	988.479	1974.94	0.0047	438	458	1	71.98	GEPGPAGVQGPPGPAGEEGKR	2 Oxidation (P)	0.004000000004000000000.0
Collagen alpha-1(I) chain OS=Gallus gallus GN=COL1A1 PE=1 SV=3	6879	921	455	90	59	59.1	Gallus gallus	1	1	664.643	1990.91	-0.003	1052	1073	1	27.61	NGDRGETGPAGPAGPPGPAGAR	Deamidated (NQ); 2 Oxidation (P)	0.1000000000040004000000.0
Collagen alpha-1(I) chain OS=Gallus gallus GN=COL1A1 PE=1 SV=3	6879	921	455	90	59	59.1	Gallus gallus	1	1	996.466	1990.92	0.0077	1052	1073	1	32.12	NGDRGETGPAGPAGPPGPAGAR	Deamidated (NQ); 2 Oxidation (P)	0.1000000000040004000000.0
Collagen alpha-1(I) chain OS=Gallus gallus GN=COL1A1 PE=1 SV=3	6879	921	455	90	59	59.1	Gallus gallus	1	1	675.652	2023.94	0.0046	1004	1025	2	22.35	EGAPGAEGAPGRDGAAGPKGDR	2 Oxidation (P)	0.0004000004000000000000.0
Collagen alpha-1(I) chain OS=Gallus gallus GN=COL1A1 PE=1 SV=3	6879	921	455	90	59	59.1	Gallus gallus	1	0	1040.48	2078.94	0.0007	1260	1277	0	31.35	SGEYWIDPNQGCNLDAIK
Collagen alpha-1(I) chain OS=Gallus gallus GN=COL1A1 PE=1 SV=3	6879	921	455	90	59	59.1	Gallus gallus	1	0	1059.5	2116.98	0.002	792	815	0	18.61	GEPGPPGPAGFAGPPGADGQPGAK	2 Oxidation (P)	0.000044000000000000000000.0
Collagen alpha-1(I) chain OS=Gallus gallus GN=COL1A1 PE=1 SV=3	6879	921	455	90	59	59.1	Gallus gallus	1	0	706.668	2116.98	0.0022	792	815	0	12.53	GEPGPPGPAGFAGPPGADGQPGAK	2 Oxidation (P)	0.004040000000000000000000.0
Collagen alpha-1(I) chain OS=Gallus gallus GN=COL1A1 PE=1 SV=3	6879	921	455	90	59	59.1	Gallus gallus	1	1	1066.03	2130.04	-0.004	924	947	0	43.42	GSPGADGPIGAPGTPGPQGIAGQR	Oxidation (P)	0.000000000004000000000000.0
Collagen alpha-1(I) chain OS=Gallus gallus GN=COL1A1 PE=1 SV=3	6879	921	455	90	59	59.1	Gallus gallus	1	1	1066.03	2130.05	0	924	947	0	60.09	GSPGADGPIGAPGTPGPQGIAGQR	Oxidation (P)	0.000000000004000000000000.0
Collagen alpha-1(I) chain OS=Gallus gallus GN=COL1A1 PE=1 SV=3	6879	921	455	90	59	59.1	Gallus gallus	1	1	711.023	2130.05	0.0011	924	947	0	43.6	GSPGADGPIGAPGTPGPQGIAGQR	Oxidation (P)	0.000000000004000000000000.0
Collagen alpha-1(I) chain OS=Gallus gallus GN=COL1A1 PE=1 SV=3	6879	921	455	90	59	59.1	Gallus gallus	1	1	711.023	2130.05	0.0017	924	947	0	19.08	GSPGADGPIGAPGTPGPQGIAGQR	Oxidation (P)	0.000000000004000000000000.0
Collagen alpha-1(I) chain OS=Gallus gallus GN=COL1A1 PE=1 SV=3	6879	921	455	90	59	59.1	Gallus gallus	1	1	1066.52	2131.03	0	924	947	0	67.9	GSPGADGPIGAPGTPGPQGIAGQR	Deamidated (NQ); Oxidation (P)	0.000000000004000000000010.0
Collagen alpha-1(I) chain OS=Gallus gallus GN=COL1A1 PE=1 SV=3	6879	921	455	90	59	59.1	Gallus gallus	1	1	711.351	2131.03	0.0017	924	947	0	12.78	GSPGADGPIGAPGTPGPQGIAGQR	Deamidated (NQ); Oxidation (P)	0.000000000004000000000010.0
Collagen alpha-1(I) chain OS=Gallus gallus GN=COL1A1 PE=1 SV=3	6879	921	455	90	59	59.1	Gallus gallus	1	1	1066.52	2131.03	0.004	924	947	0	64.91	GSPGADGPIGAPGTPGPQGIAGQR	Deamidated (NQ); Oxidation (P)	0.000000000004000001000000.0
Collagen alpha-1(I) chain OS=Gallus gallus GN=COL1A1 PE=1 SV=3	6879	921	455	90	59	59.1	Gallus gallus	1	0	1067.49	2132.98	-0.0009	792	815	0	45.05	GEPGPPGPAGFAGPPGADGQPGAK	3 Oxidation (P)	0.000004040000040000000000.0
Collagen alpha-1(I) chain OS=Gallus gallus GN=COL1A1 PE=1 SV=3	6879	921	455	90	59	59.1	Gallus gallus	1	0	712	2132.98	0.0009	792	815	0	32.39	GEPGPPGPAGFAGPPGADGQPGAK	Oxidation (K); 2 Oxidation (P)	0.000044000000000000000002.0
Collagen alpha-1(I) chain OS=Gallus gallus GN=COL1A1 PE=1 SV=3	6879	921	455	90	59	59.1	Gallus gallus	1	0	1067.5	2132.98	0.0011	792	815	0	29.44	GEPGPPGPAGFAGPPGADGQPGAK	3 Oxidation (P)	0.000044040000000000000000.0
Collagen alpha-1(I) chain OS=Gallus gallus GN=COL1A1 PE=1 SV=3	6879	921	455	90	59	59.1	Gallus gallus	1	0	1067.5	2132.98	0.0031	792	815	0	49.32	GEPGPPGPAGFAGPPGADGQPGAK	3 Oxidation (P)	0.000004040000040000000000.0
Collagen alpha-1(I) chain OS=Gallus gallus GN=COL1A1 PE=1 SV=3	6879	921	455	90	59	59.1	Gallus gallus	1	0	712	2132.98	0.0033	792	815	0	34.22	GEPGPPGPAGFAGPPGADGQPGAK	Oxidation (K); 2 Oxidation (P)	0.000044000000000000000002.0
Collagen alpha-1(I) chain OS=Gallus gallus GN=COL1A1 PE=1 SV=3	6879	921	455	90	59	59.1	Gallus gallus	1	0	1067.99	2133.96	0.0031	792	815	0	36.93	GEPGPPGPAGFAGPPGADGQPGAK	Deamidated (NQ); 3 Oxidation (P)	0.000004040000040000010000.0
Collagen alpha-1(I) chain OS=Gallus gallus GN=COL1A1 PE=1 SV=3	6879	921	455	90	59	59.1	Gallus gallus	1	0	712.33	2133.97	0.0063	792	815	0	14.09	GEPGPPGPAGFAGPPGADGQPGAK	Deamidated (NQ); Oxidation (K); 2 Oxidation (P)	0.004040000000000000010002.0
Collagen alpha-1(I) chain OS=Gallus gallus GN=COL1A1 PE=1 SV=3	6879	921	455	90	59	59.1	Gallus gallus	1	0	712.331	2133.97	0.0093	792	815	0	1.66	GEPGPPGPAGFAGPPGADGQPGAK	Deamidated (NQ); Oxidation (K); 2 Oxidation (P)	0.000004040000000000010002.0
Collagen alpha-1(I) chain OS=Gallus gallus GN=COL1A1 PE=1 SV=3	6879	921	455	90	59	59.1	Gallus gallus	1	0	712.331	2133.97	0.0105	792	815	0	6.27	GEPGPPGPAGFAGPPGADGQPGAK	Deamidated (NQ); Oxidation (K); 2 Oxidation (P)	0.000004040000000000010002.0
Collagen alpha-1(I) chain OS=Gallus gallus GN=COL1A1 PE=1 SV=3	6879	921	455	90	59	59.1	Gallus gallus	1	0	713.027	2136.06	-0.0011	1026	1051	0	42.63	GETGPAGPPGAPGAPGAPGPVGPAGK	Oxidation (P)	0.00000000400000000000000000.0
Collagen alpha-1(I) chain OS=Gallus gallus GN=COL1A1 PE=1 SV=3	6879	921	455	90	59	59.1	Gallus gallus	1	0	1069.04	2136.06	0.0034	1026	1051	0	83.45	GETGPAGPPGAPGAPGAPGPVGPAGK	Oxidation (P)	0.00000000400000000000000000.0
Collagen alpha-1(I) chain OS=Gallus gallus GN=COL1A1 PE=1 SV=3	6879	921	455	90	59	59.1	Gallus gallus	1	1	1074.03	2146.04	-0.0009	924	947	0	44.12	GSPGADGPIGAPGTPGPQGIAGQR	2 Oxidation (P)	0.000000040004000000000000.0
Collagen alpha-1(I) chain OS=Gallus gallus GN=COL1A1 PE=1 SV=3	6879	921	455	90	59	59.1	Gallus gallus	1	1	716.354	2146.04	0.0001	924	947	0	33.25	GSPGADGPIGAPGTPGPQGIAGQR	2 Oxidation (P)	0.000000000004004000000000.0
Collagen alpha-1(I) chain OS=Gallus gallus GN=COL1A1 PE=1 SV=3	6879	921	455	90	59	59.1	Gallus gallus	1	1	716.354	2146.04	0.001	924	947	0	41.05	GSPGADGPIGAPGTPGPQGIAGQR	2 Oxidation (P)	0.000000000004004000000000.0
Collagen alpha-1(I) chain OS=Gallus gallus GN=COL1A1 PE=1 SV=3	6879	921	455	90	59	59.1	Gallus gallus	1	1	1074.03	2146.04	0.0011	924	947	0	87.72	GSPGADGPIGAPGTPGPQGIAGQR	2 Oxidation (P)	0.004000000004000000000000.0
Collagen alpha-1(I) chain OS=Gallus gallus GN=COL1A1 PE=1 SV=3	6879	921	455	90	59	59.1	Gallus gallus	1	1	1074.03	2146.04	0.0011	924	947	0	72.15	GSPGADGPIGAPGTPGPQGIAGQR	2 Oxidation (P)	0.000000000004000040000000.0
Collagen alpha-1(I) chain OS=Gallus gallus GN=COL1A1 PE=1 SV=3	6879	921	455	90	59	59.1	Gallus gallus	1	1	1074.52	2147.02	-0.0009	924	947	0	38.92	GSPGADGPIGAPGTPGPQGIAGQR	Deamidated (NQ); 2 Oxidation (P)	0.004000000000000041000000.0
Collagen alpha-1(I) chain OS=Gallus gallus GN=COL1A1 PE=1 SV=3	6879	921	455	90	59	59.1	Gallus gallus	1	1	1074.52	2147.02	-0.0009	924	947	0	25.44	GSPGADGPIGAPGTPGPQGIAGQR	Deamidated (NQ); 2 Oxidation (P)	0.000000000004004001000000.0
Collagen alpha-1(I) chain OS=Gallus gallus GN=COL1A1 PE=1 SV=3	6879	921	455	90	59	59.1	Gallus gallus	1	1	716.683	2147.03	0.0022	924	947	0	10.06	GSPGADGPIGAPGTPGPQGIAGQR	Deamidated (NQ); 2 Oxidation (P)	0.000000040004000001000000.0
Collagen alpha-1(I) chain OS=Gallus gallus GN=COL1A1 PE=1 SV=3	6879	921	455	90	59	59.1	Gallus gallus	1	0	1075.49	2148.97	0.0002	792	815	0	37.16	GEPGPPGPAGFAGPPGADGQPGAK	4 Oxidation (P)	0.004040000000004000004000.0
Collagen alpha-1(I) chain OS=Gallus gallus GN=COL1A1 PE=1 SV=3	6879	921	455	90	59	59.1	Gallus gallus	1	0	717.332	2148.97	0.0014	792	815	0	47.43	GEPGPPGPAGFAGPPGADGQPGAK	4 Oxidation (P)	0.004040000000004000004000.0
Collagen alpha-1(I) chain OS=Gallus gallus GN=COL1A1 PE=1 SV=3	6879	921	455	90	59	59.1	Gallus gallus	1	0	717.332	2148.97	0.0014	792	815	0	14.99	GEPGPPGPAGFAGPPGADGQPGAK	4 Oxidation (P)	0.004040000000004000004000.0
Collagen alpha-1(I) chain OS=Gallus gallus GN=COL1A1 PE=1 SV=3	6879	921	455	90	59	59.1	Gallus gallus	1	0	1075.49	2148.97	0.0022	792	815	0	77.87	GEPGPPGPAGFAGPPGADGQPGAK	4 Oxidation (P)	0.004040000000004000004000.0
Collagen alpha-1(I) chain OS=Gallus gallus GN=COL1A1 PE=1 SV=3	6879	921	455	90	59	59.1	Gallus gallus	1	0	1075.49	2148.97	0.0022	792	815	0	70.6	GEPGPPGPAGFAGPPGADGQPGAK	4 Oxidation (P)	0.004040000000004000004000.0
Collagen alpha-1(I) chain OS=Gallus gallus GN=COL1A1 PE=1 SV=3	6879	921	455	90	59	59.1	Gallus gallus	1	0	1075.99	2149.96	0.0022	792	815	0	63.25	GEPGPPGPAGFAGPPGADGQPGAK	Deamidated (NQ); 4 Oxidation (P)	0.004040000000004000014000.0
Collagen alpha-1(I) chain OS=Gallus gallus GN=COL1A1 PE=1 SV=3	6879	921	455	90	59	59.1	Gallus gallus	1	0	717.662	2149.97	0.0098	792	815	0	6.21	GEPGPPGPAGFAGPPGADGQPGAK	Deamidated (NQ); Oxidation (K); 3 Oxidation (P)	0.004040000000000000014002.0
Collagen alpha-1(I) chain OS=Gallus gallus GN=COL1A1 PE=1 SV=3	6879	921	455	90	59	59.1	Gallus gallus	1	0	717.662	2149.97	0.0098	792	815	0	5.03	GEPGPPGPAGFAGPPGADGQPGAK	Deamidated (NQ); Oxidation (K); 3 Oxidation (P)	0.000004040000040000010002.0
Collagen alpha-1(I) chain OS=Gallus gallus GN=COL1A1 PE=1 SV=3	6879	921	455	90	59	59.1	Gallus gallus	1	0	718.359	2152.05	-0.0004	1026	1051	0	10.55	GETGPAGPPGAPGAPGAPGPVGPAGK	Oxidation (K); Oxidation (P)	0.00000000000400000000000002.0
Collagen alpha-1(I) chain OS=Gallus gallus GN=COL1A1 PE=1 SV=3	6879	921	455	90	59	59.1	Gallus gallus	1	0	1077.04	2152.06	0.0005	1026	1051	0	69.61	GETGPAGPPGAPGAPGAPGPVGPAGK	2 Oxidation (P)	0.00000000400400000000000000.0
Collagen alpha-1(I) chain OS=Gallus gallus GN=COL1A1 PE=1 SV=3	6879	921	455	90	59	59.1	Gallus gallus	1	0	1077.04	2152.06	0.0005	1026	1051	0	57.81	GETGPAGPPGAPGAPGAPGPVGPAGK	2 Oxidation (P)	0.00000000400400000000000000.0
Collagen alpha-1(I) chain OS=Gallus gallus GN=COL1A1 PE=1 SV=3	6879	921	455	90	59	59.1	Gallus gallus	1	0	718.36	2152.06	0.002	1026	1051	0	38.77	GETGPAGPPGAPGAPGAPGPVGPAGK	2 Oxidation (P)	0.00000000400400000000000000.0
Collagen alpha-1(I) chain OS=Gallus gallus GN=COL1A1 PE=1 SV=3	6879	921	455	90	59	59.1	Gallus gallus	1	1	721.686	2162.04	0.0015	924	947	0	49.18	GSPGADGPIGAPGTPGPQGIAGQR	3 Oxidation (P)	0.004000000004004000000000.0
Collagen alpha-1(I) chain OS=Gallus gallus GN=COL1A1 PE=1 SV=3	6879	921	455	90	59	59.1	Gallus gallus	1	1	1082.03	2162.04	0.0022	924	947	0	80.51	GSPGADGPIGAPGTPGPQGIAGQR	3 Oxidation (P)	0.004000000004000040000000.0
Collagen alpha-1(I) chain OS=Gallus gallus GN=COL1A1 PE=1 SV=3	6879	921	455	90	59	59.1	Gallus gallus	1	1	1082.03	2162.04	0.0022	924	947	0	67.79	GSPGADGPIGAPGTPGPQGIAGQR	3 Oxidation (P)	0.004000000004000040000000.0
Collagen alpha-1(I) chain OS=Gallus gallus GN=COL1A1 PE=1 SV=3	6879	921	455	90	59	59.1	Gallus gallus	1	1	1082.03	2162.04	0.0022	924	947	0	8.4	GSPGADGPIGAPGTPGPQGIAGQR	3 Oxidation (P)	0.004000000004000040000000.0
Collagen alpha-1(I) chain OS=Gallus gallus GN=COL1A1 PE=1 SV=3	6879	921	455	90	59	59.1	Gallus gallus	1	1	1082.52	2163.02	0.0002	924	947	0	43.32	GSPGADGPIGAPGTPGPQGIAGQR	Deamidated (NQ); 3 Oxidation (P)	0.004000000000004040000010.0
Collagen alpha-1(I) chain OS=Gallus gallus GN=COL1A1 PE=1 SV=3	6879	921	455	90	59	59.1	Gallus gallus	1	1	722.014	2163.02	0.0018	924	947	0	25.99	GSPGADGPIGAPGTPGPQGIAGQR	Deamidated (NQ); 3 Oxidation (P)	0.000000040004004001000000.0
Collagen alpha-1(I) chain OS=Gallus gallus GN=COL1A1 PE=1 SV=3	6879	921	455	90	59	59.1	Gallus gallus	1	1	1082.52	2163.03	0.0062	924	947	0	61.49	GSPGADGPIGAPGTPGPQGIAGQR	Deamidated (NQ); 3 Oxidation (P)	0.000000040004004001000000.0
Collagen alpha-1(I) chain OS=Gallus gallus GN=COL1A1 PE=1 SV=3	6879	921	455	90	59	59.1	Gallus gallus	1	0	1083.49	2164.97	0.0013	792	815	0	57.16	GEPGPPGPAGFAGPPGADGQPGAK	Oxidation (K); 4 Oxidation (P)	0.004040000000004000004002.0
Collagen alpha-1(I) chain OS=Gallus gallus GN=COL1A1 PE=1 SV=3	6879	921	455	90	59	59.1	Gallus gallus	1	0	723.69	2168.05	-0.0011	1026	1051	0	10.27	GETGPAGPPGAPGAPGAPGPVGPAGK	3 Oxidation (P)	0.00000000400400400000000000.0
Collagen alpha-1(I) chain OS=Gallus gallus GN=COL1A1 PE=1 SV=3	6879	921	455	90	59	59.1	Gallus gallus	1	0	723.691	2168.05	0.0001	1026	1051	0	8.11	GETGPAGPPGAPGAPGAPGPVGPAGK	3 Oxidation (P)	0.00000000400400400000000000.0
Collagen alpha-1(I) chain OS=Gallus gallus GN=COL1A1 PE=1 SV=3	6879	921	455	90	59	59.1	Gallus gallus	1	0	1085.03	2168.05	0.0016	1026	1051	0	60.21	GETGPAGPPGAPGAPGAPGPVGPAGK	3 Oxidation (P)	0.00000000400400400000000000.0
Collagen alpha-1(I) chain OS=Gallus gallus GN=COL1A1 PE=1 SV=3	6879	921	455	90	59	59.1	Gallus gallus	1	0	723.692	2168.05	0.0031	1026	1051	0	35.01	GETGPAGPPGAPGAPGAPGPVGPAGK	Oxidation (K); 2 Oxidation (P)	0.00000000400400000000000002.0
Collagen alpha-1(I) chain OS=Gallus gallus GN=COL1A1 PE=1 SV=3	6879	921	455	90	59	59.1	Gallus gallus	1	0	723.692	2168.05	0.0034	1026	1051	0	43.28	GETGPAGPPGAPGAPGAPGPVGPAGK	3 Oxidation (P)	0.00000000400400400000000000.0
Collagen alpha-1(I) chain OS=Gallus gallus GN=COL1A1 PE=1 SV=3	6879	921	455	90	59	59.1	Gallus gallus	1	0	1085.03	2168.05	0.0036	1026	1051	0	9.73	GETGPAGPPGAPGAPGAPGPVGPAGK	3 Oxidation (P)	0.00000000400400400000000000.0
Collagen alpha-1(I) chain OS=Gallus gallus GN=COL1A1 PE=1 SV=3	6879	921	455	90	59	59.1	Gallus gallus	1	0	1085.03	2168.05	0.0036	1026	1051	0	26.36	GETGPAGPPGAPGAPGAPGPVGPAGK	3 Oxidation (P)	0.00000000400400400000000000.0
Collagen alpha-1(I) chain OS=Gallus gallus GN=COL1A1 PE=1 SV=3	6879	921	455	90	59	59.1	Gallus gallus	1	0	729.022	2184.05	0.0006	1026	1051	0	33.87	GETGPAGPPGAPGAPGAPGPVGPAGK	4 Oxidation (P)	0.00000000400400400400000000.0
Collagen alpha-1(I) chain OS=Gallus gallus GN=COL1A1 PE=1 SV=3	6879	921	455	90	59	59.1	Gallus gallus	1	0	729.023	2184.05	0.0012	1026	1051	0	17.14	GETGPAGPPGAPGAPGAPGPVGPAGK	4 Oxidation (P)	0.00000000400400400400000000.0
Collagen alpha-1(I) chain OS=Gallus gallus GN=COL1A1 PE=1 SV=3	6879	921	455	90	59	59.1	Gallus gallus	1	0	729.023	2184.05	0.0018	1026	1051	0	27.42	GETGPAGPPGAPGAPGAPGPVGPAGK	4 Oxidation (P)	0.00000000400400400400000000.0
Collagen alpha-1(I) chain OS=Gallus gallus GN=COL1A1 PE=1 SV=3	6879	921	455	90	59	59.1	Gallus gallus	1	0	1093.03	2184.05	0.0047	1026	1051	0	57.15	GETGPAGPPGAPGAPGAPGPVGPAGK	4 Oxidation (P)	0.00000000400400400400000000.0
Collagen alpha-1(I) chain OS=Gallus gallus GN=COL1A1 PE=1 SV=3	6879	921	455	90	59	59.1	Gallus gallus	1	1	733.353	2197.04	-0.0022	900	923	1	16.94	GETGPAGRPGEPGPAGPPGPPGEK	2 Oxidation (P)	0.000000000000000000044000.0
Collagen alpha-1(I) chain OS=Gallus gallus GN=COL1A1 PE=1 SV=3	6879	921	455	90	59	59.1	Gallus gallus	1	1	733.354	2197.04	-0.0001	900	923	1	21.08	GETGPAGRPGEPGPAGPPGPPGEK	2 Oxidation (P)	0.000000000000000000044000.0
Collagen alpha-1(I) chain OS=Gallus gallus GN=COL1A1 PE=1 SV=3	6879	921	455	90	59	59.1	Gallus gallus	1	1	733.354	2197.04	0.0014	900	923	1	11.2	GETGPAGRPGEPGPAGPPGPPGEK	Oxidation (K); Oxidation (P)	0.000000004000000000000002.0
Collagen alpha-1(I) chain OS=Gallus gallus GN=COL1A1 PE=1 SV=3	6879	921	455	90	59	59.1	Gallus gallus	1	1	738.685	2213.03	-0.0005	900	923	1	14.33	GETGPAGRPGEPGPAGPPGPPGEK	3 Oxidation (P)	0.000000000000040044000000.0
Collagen alpha-1(I) chain OS=Gallus gallus GN=COL1A1 PE=1 SV=3	6879	921	455	90	59	59.1	Gallus gallus	1	1	738.685	2213.03	-0.0005	900	923	1	13.56	GETGPAGRPGEPGPAGPPGPPGEK	Oxidation (K); 2 Oxidation (P)	0.000040000000000000004002.0
Collagen alpha-1(I) chain OS=Gallus gallus GN=COL1A1 PE=1 SV=3	6879	921	455	90	59	59.1	Gallus gallus	1	1	738.686	2213.04	0.0004	900	923	1	15.71	GETGPAGRPGEPGPAGPPGPPGEK	Oxidation (K); 2 Oxidation (P)	0.000040000000000000004002.0
Collagen alpha-1(I) chain OS=Gallus gallus GN=COL1A1 PE=1 SV=3	6879	921	455	90	59	59.1	Gallus gallus	1	1	738.686	2213.04	0.0004	900	923	1	12.77	GETGPAGRPGEPGPAGPPGPPGEK	3 Oxidation (P)	0.000040000000000000044000.0
Collagen alpha-1(I) chain OS=Gallus gallus GN=COL1A1 PE=1 SV=3	6879	921	455	90	59	59.1	Gallus gallus	1	1	738.686	2213.04	0.001	900	923	1	19.97	GETGPAGRPGEPGPAGPPGPPGEK	Oxidation (K); 2 Oxidation (P)	0.000040000000000000004002.0
Collagen alpha-1(I) chain OS=Gallus gallus GN=COL1A1 PE=1 SV=3	6879	921	455	90	59	59.1	Gallus gallus	1	1	738.686	2213.04	0.001	900	923	1	19.16	GETGPAGRPGEPGPAGPPGPPGEK	Oxidation (K); 2 Oxidation (P)	0.000040000000000000004002.0
Collagen alpha-1(I) chain OS=Gallus gallus GN=COL1A1 PE=1 SV=3	6879	921	455	90	59	59.1	Gallus gallus	1	1	738.686	2213.04	0.001	900	923	1	28.1	GETGPAGRPGEPGPAGPPGPPGEK	Oxidation (K); 2 Oxidation (P)	0.000040000000000000004002.0
Collagen alpha-1(I) chain OS=Gallus gallus GN=COL1A1 PE=1 SV=3	6879	921	455	90	59	59.1	Gallus gallus	1	1	738.686	2213.04	0.001	900	923	1	26.96	GETGPAGRPGEPGPAGPPGPPGEK	Oxidation (K); 2 Oxidation (P)	0.000040000000000000004002.0
Collagen alpha-1(I) chain OS=Gallus gallus GN=COL1A1 PE=1 SV=3	6879	921	455	90	59	59.1	Gallus gallus	1	1	738.686	2213.04	0.0013	900	923	1	18.65	GETGPAGRPGEPGPAGPPGPPGEK	3 Oxidation (P)	0.000040000000000000044000.0
Collagen alpha-1(I) chain OS=Gallus gallus GN=COL1A1 PE=1 SV=3	6879	921	455	90	59	59.1	Gallus gallus	1	1	738.686	2213.04	0.0016	900	923	1	27.85	GETGPAGRPGEPGPAGPPGPPGEK	Oxidation (K); 2 Oxidation (P)	0.000040000000000000004002.0
Collagen alpha-1(I) chain OS=Gallus gallus GN=COL1A1 PE=1 SV=3	6879	921	455	90	59	59.1	Gallus gallus	1	1	738.686	2213.04	0.0019	900	923	1	7.09	GETGPAGRPGEPGPAGPPGPPGEK	Oxidation (K); 2 Oxidation (P)	0.000000004004000000000002.0
Collagen alpha-1(I) chain OS=Gallus gallus GN=COL1A1 PE=1 SV=3	6879	921	455	90	59	59.1	Gallus gallus	1	1	738.686	2213.04	0.0022	900	923	1	20.14	GETGPAGRPGEPGPAGPPGPPGEK	Oxidation (K); 2 Oxidation (P)	0.000040000000000000004002.0
Collagen alpha-1(I) chain OS=Gallus gallus GN=COL1A1 PE=1 SV=3	6879	921	455	90	59	59.1	Gallus gallus	1	1	738.687	2213.04	0.0028	900	923	1	3.18	GETGPAGRPGEPGPAGPPGPPGEK	Oxidation (K); 2 Oxidation (P)	0.000040000000000000004002.0
Collagen alpha-1(I) chain OS=Gallus gallus GN=COL1A1 PE=1 SV=3	6879	921	455	90	59	59.1	Gallus gallus	1	1	744.017	2229.03	-0.0007	900	923	1	24.77	GETGPAGRPGEPGPAGPPGPPGEK	Oxidation (K); 3 Oxidation (P)	0.000000000000040044000002.0
Collagen alpha-1(I) chain OS=Gallus gallus GN=COL1A1 PE=1 SV=3	6879	921	455	90	59	59.1	Gallus gallus	1	1	744.018	2229.03	0.0008	900	923	1	23.29	GETGPAGRPGEPGPAGPPGPPGEK	Oxidation (K); 3 Oxidation (P)	0.000040000000000000044002.0
Collagen alpha-1(I) chain OS=Gallus gallus GN=COL1A1 PE=1 SV=3	6879	921	455	90	59	59.1	Gallus gallus	1	1	744.018	2229.03	0.0008	900	923	1	17.01	GETGPAGRPGEPGPAGPPGPPGEK	Oxidation (K); 3 Oxidation (P)	0.000000004004040000000002.0
Collagen alpha-1(I) chain OS=Gallus gallus GN=COL1A1 PE=1 SV=3	6879	921	455	90	59	59.1	Gallus gallus	1	1	744.018	2229.03	0.0008	900	923	1	27.57	GETGPAGRPGEPGPAGPPGPPGEK	Oxidation (K); 3 Oxidation (P)	0.000040000000000000044002.0
Collagen alpha-1(I) chain OS=Gallus gallus GN=COL1A1 PE=1 SV=3	6879	921	455	90	59	59.1	Gallus gallus	1	1	744.018	2229.03	0.0008	900	923	1	14.9	GETGPAGRPGEPGPAGPPGPPGEK	Oxidation (K); 3 Oxidation (P)	0.000000004004040000000002.0
Collagen alpha-1(I) chain OS=Gallus gallus GN=COL1A1 PE=1 SV=3	6879	921	455	90	59	59.1	Gallus gallus	1	1	744.018	2229.03	0.0008	900	923	1	9.17	GETGPAGRPGEPGPAGPPGPPGEK	4 Oxidation (P)	0.000000004004040040000000.0
Collagen alpha-1(I) chain OS=Gallus gallus GN=COL1A1 PE=1 SV=3	6879	921	455	90	59	59.1	Gallus gallus	1	1	744.018	2229.03	0.0011	900	923	1	9.62	GETGPAGRPGEPGPAGPPGPPGEK	Oxidation (K); 3 Oxidation (P)	0.000000000004040040000002.0
Collagen alpha-1(I) chain OS=Gallus gallus GN=COL1A1 PE=1 SV=3	6879	921	455	90	59	59.1	Gallus gallus	1	1	744.018	2229.03	0.0017	900	923	1	20.69	GETGPAGRPGEPGPAGPPGPPGEK	Oxidation (K); 3 Oxidation (P)	0.000040000000000000044002.0
Collagen alpha-1(I) chain OS=Gallus gallus GN=COL1A1 PE=1 SV=3	6879	921	455	90	59	59.1	Gallus gallus	1	1	744.018	2229.03	0.0017	900	923	1	10.75	GETGPAGRPGEPGPAGPPGPPGEK	Oxidation (K); 3 Oxidation (P)	0.000000000004040040000002.0
Collagen alpha-1(I) chain OS=Gallus gallus GN=COL1A1 PE=1 SV=3	6879	921	455	90	59	59.1	Gallus gallus	1	1	744.018	2229.03	0.002	900	923	1	19.7	GETGPAGRPGEPGPAGPPGPPGEK	4 Oxidation (P)	0.000000000004040044000000.0
Collagen alpha-1(I) chain OS=Gallus gallus GN=COL1A1 PE=1 SV=3	6879	921	455	90	59	59.1	Gallus gallus	1	1	744.018	2229.03	0.0035	900	923	1	26.5	GETGPAGRPGEPGPAGPPGPPGEK	Oxidation (K); 3 Oxidation (P)	0.000000000004040040000002.0
Collagen alpha-1(I) chain OS=Gallus gallus GN=COL1A1 PE=1 SV=3	6879	921	455	90	59	59.1	Gallus gallus	1	1	744.018	2229.03	0.0035	900	923	1	12	GETGPAGRPGEPGPAGPPGPPGEK	Oxidation (K); 3 Oxidation (P)	0.000000000004040040000002.0
Collagen alpha-1(I) chain OS=Gallus gallus GN=COL1A1 PE=1 SV=3	6879	921	455	90	59	59.1	Gallus gallus	1	1	1115.52	2229.03	0.0036	900	923	1	41.83	GETGPAGRPGEPGPAGPPGPPGEK	Oxidation (K); 3 Oxidation (P)	0.000000000004040040000002.0
Collagen alpha-1(I) chain OS=Gallus gallus GN=COL1A1 PE=1 SV=3	6879	921	455	90	59	59.1	Gallus gallus	1	1	1115.52	2229.03	0.0036	900	923	1	25.97	GETGPAGRPGEPGPAGPPGPPGEK	Oxidation (K); 3 Oxidation (P)	0.000000000004040040000002.0
Collagen alpha-1(I) chain OS=Gallus gallus GN=COL1A1 PE=1 SV=3	6879	921	455	90	59	59.1	Gallus gallus	1	1	744.019	2229.03	0.0038	900	923	1	12.52	GETGPAGRPGEPGPAGPPGPPGEK	Oxidation (K); 3 Oxidation (P)	0.000040004000000000004002.0
Collagen alpha-1(I) chain OS=Gallus gallus GN=COL1A1 PE=1 SV=3	6879	921	455	90	59	59.1	Gallus gallus	1	1	744.019	2229.03	0.005	900	923	1	12.61	GETGPAGRPGEPGPAGPPGPPGEK	4 Oxidation (P)	0.000000000004040044000000.0
Collagen alpha-1(I) chain OS=Gallus gallus GN=COL1A1 PE=1 SV=3	6879	921	455	90	59	59.1	Gallus gallus	1	1	749.35	2245.03	0.0025	900	923	1	20.79	GETGPAGRPGEPGPAGPPGPPGEK	Oxidation (K); 4 Oxidation (P)	0.000000004004040040000002.0
Collagen alpha-1(I) chain OS=Gallus gallus GN=COL1A1 PE=1 SV=3	6879	921	455	90	59	59.1	Gallus gallus	1	0	754.041	2259.1	0.0022	438	461	2	6.6	GEPGPAGVQGPPGPAGEEGKRGAR	2 Oxidation (P)	0.004040000000000000000000.0
Collagen alpha-1(I) chain OS=Gallus gallus GN=COL1A1 PE=1 SV=3	6879	921	455	90	59	59.1	Gallus gallus	1	1	757.038	2268.09	-0.005	564	587	2	6.13	GQAGVMGFPGPKGAAGEPGKPGER	Deamidated (NQ); Oxidation (P)	0.010000000040000000000000.0
Collagen alpha-1(I) chain OS=Gallus gallus GN=COL1A1 PE=1 SV=3	6879	921	455	90	59	59.1	Gallus gallus	1	1	758.058	2271.15	0.0011	872	896	1	5.5	VGPPGPSGNIGLPGPPGPAGKQGSK	Deamidated (NQ); 2 Oxidation (K); Oxidation (P)	0.0004000010000000000020002.0
Collagen alpha-1(I) chain OS=Gallus gallus GN=COL1A1 PE=1 SV=3	6879	921	455	90	59	59.1	Gallus gallus	1	1	758.059	2271.15	0.0047	872	896	1	9.42	VGPPGPSGNIGLPGPPGPAGKEGSK	Oxidation (K); 2 Oxidation (P)	0.0040000000000000040020000.0
Collagen alpha-1(I) chain OS=Gallus gallus GN=COL1A1 PE=1 SV=3	6879	921	455	90	59	59.1	Gallus gallus	1	0	762.025	2283.05	0.0025	360	386	0	37.1	GEPGPPGPAGAAGPAGNPGADGQPGAK	2 Oxidation (P)	0.004040000000000000000000000.0
Collagen alpha-1(I) chain OS=Gallus gallus GN=COL1A1 PE=1 SV=3	6879	921	455	90	59	59.1	Gallus gallus	1	1	762.043	2283.11	0.0008	564	587	2	14.77	GQAGVMGFPGPKGAAGEPGKPGER	Oxidation (K); Oxidation (P)	0.000000004002000000000000.0
Collagen alpha-1(I) chain OS=Gallus gallus GN=COL1A1 PE=1 SV=3	6879	921	455	90	59	59.1	Gallus gallus	1	0	767.356	2299.05	0.0005	360	386	0	37.27	GEPGPPGPAGAAGPAGNPGADGQPGAK	Oxidation (K); 2 Oxidation (P)	0.004040000000000000000000002.0
Collagen alpha-1(I) chain OS=Gallus gallus GN=COL1A1 PE=1 SV=3	6879	921	455	90	59	59.1	Gallus gallus	1	0	767.356	2299.05	0.0005	360	386	0	27.35	GEPGPPGPAGAAGPAGNPGADGQPGAK	Oxidation (K); 2 Oxidation (P)	0.000044000000000000000000002.0
Collagen alpha-1(I) chain OS=Gallus gallus GN=COL1A1 PE=1 SV=3	6879	921	455	90	59	59.1	Gallus gallus	1	0	767.356	2299.05	0.0011	360	386	0	21.46	GEPGPPGPAGAAGPAGNPGADGQPGAK	3 Oxidation (P)	0.004040000000000000000004000.0
Collagen alpha-1(I) chain OS=Gallus gallus GN=COL1A1 PE=1 SV=3	6879	921	455	90	59	59.1	Gallus gallus	1	0	767.356	2299.05	0.0011	360	386	0	23.76	GEPGPPGPAGAAGPAGNPGADGQPGAK	Oxidation (K); 2 Oxidation (P)	0.000044000000000000000000002.0
Collagen alpha-1(I) chain OS=Gallus gallus GN=COL1A1 PE=1 SV=3	6879	921	455	90	59	59.1	Gallus gallus	1	0	767.357	2299.05	0.0014	360	386	0	19.97	GEPGPPGPAGAAGPAGNPGADGQPGAK	3 Oxidation (P)	0.004040000000000000000004000.0
Collagen alpha-1(I) chain OS=Gallus gallus GN=COL1A1 PE=1 SV=3	6879	921	455	90	59	59.1	Gallus gallus	1	0	767.357	2299.05	0.002	360	386	0	20.65	GEPGPPGPAGAAGPAGNPGADGQPGAK	Oxidation (K); 2 Oxidation (P)	0.004040000000000000000000002.0
Collagen alpha-1(I) chain OS=Gallus gallus GN=COL1A1 PE=1 SV=3	6879	921	455	90	59	59.1	Gallus gallus	1	1	767.375	2299.1	0.0025	564	587	2	30.44	GQAGVMGFPGPKGAAGEPGKPGER	Oxidation (K); 2 Oxidation (P)	0.000000004002000004000000.0
Collagen alpha-1(I) chain OS=Gallus gallus GN=COL1A1 PE=1 SV=3	6879	921	455	90	59	59.1	Gallus gallus	1	0	772.688	2315.04	0.0001	360	386	0	19.83	GEPGPPGPAGAAGPAGNPGADGQPGAK	4 Oxidation (P)	0.004040000000000004000004000.0
Collagen alpha-1(I) chain OS=Gallus gallus GN=COL1A1 PE=1 SV=3	6879	921	455	90	59	59.1	Gallus gallus	1	0	772.688	2315.04	0.0001	360	386	0	39.39	GEPGPPGPAGAAGPAGNPGADGQPGAK	4 Oxidation (P)	0.004040000000000004000004000.0
Collagen alpha-1(I) chain OS=Gallus gallus GN=COL1A1 PE=1 SV=3	6879	921	455	90	59	59.1	Gallus gallus	1	0	772.688	2315.04	0.001	360	386	0	28.98	GEPGPPGPAGAAGPAGNPGADGQPGAK	Oxidation (K); 3 Oxidation (P)	0.004040000000000000000004002.0
Collagen alpha-1(I) chain OS=Gallus gallus GN=COL1A1 PE=1 SV=3	6879	921	455	90	59	59.1	Gallus gallus	1	0	772.688	2315.04	0.0013	360	386	0	44.4	GEPGPPGPAGAAGPAGNPGADGQPGAK	4 Oxidation (P)	0.004040000000000004000004000.0
Collagen alpha-1(I) chain OS=Gallus gallus GN=COL1A1 PE=1 SV=3	6879	921	455	90	59	59.1	Gallus gallus	1	0	772.688	2315.04	0.0019	360	386	0	11.81	GEPGPPGPAGAAGPAGNPGADGQPGAK	4 Oxidation (P)	0.004040000000000004000004000.0
Collagen alpha-1(I) chain OS=Gallus gallus GN=COL1A1 PE=1 SV=3	6879	921	455	90	59	59.1	Gallus gallus	1	0	772.689	2315.04	0.0031	360	386	0	29.14	GEPGPPGPAGAAGPAGNPGADGQPGAK	4 Oxidation (P)	0.004040000000000004000004000.0
Collagen alpha-1(I) chain OS=Gallus gallus GN=COL1A1 PE=1 SV=3	6879	921	455	90	59	59.1	Gallus gallus	1	0	772.689	2315.04	0.0031	360	386	0	46.43	GEPGPPGPAGAAGPAGNPGADGQPGAK	4 Oxidation (P)	0.004040000000000004000004000.0
Collagen alpha-1(I) chain OS=Gallus gallus GN=COL1A1 PE=1 SV=3	6879	921	455	90	59	59.1	Gallus gallus	1	0	772.689	2315.04	0.0034	360	386	0	18.79	GEPGPPGPAGAAGPAGNPGADGQPGAK	4 Oxidation (P)	0.004040000000000004000004000.0
Collagen alpha-1(I) chain OS=Gallus gallus GN=COL1A1 PE=1 SV=3	6879	921	455	90	59	59.1	Gallus gallus	1	0	772.689	2315.05	0.004	360	386	0	28.73	GEPGPPGPAGAAGPAGNPGADGQPGAK	4 Oxidation (P)	0.004040000000000004000004000.0
Collagen alpha-1(I) chain OS=Gallus gallus GN=COL1A1 PE=1 SV=3	6879	921	455	90	59	59.1	Gallus gallus	1	0	773.016	2316.03	0.0013	360	386	0	52.62	GEPGPPGPAGAAGPAGNPGADGQPGAK	Deamidated (NQ); 4 Oxidation (P)	0.004040000000000004000014000.0
Collagen alpha-1(I) chain OS=Gallus gallus GN=COL1A1 PE=1 SV=3	6879	921	455	90	59	59.1	Gallus gallus	1	0	773.016	2316.03	0.0013	360	386	0	44.91	GEPGPPGPAGAAGPAGNPGADGQPGAK	Deamidated (NQ); 4 Oxidation (P)	0.004040000000000014000004000.0
Collagen alpha-1(I) chain OS=Gallus gallus GN=COL1A1 PE=1 SV=3	6879	921	455	90	59	59.1	Gallus gallus	1	0	773.016	2316.03	0.0019	360	386	0	44.63	GEPGPPGPAGAAGPAGNPGADGQPGAK	Deamidated (NQ); 4 Oxidation (P)	0.004040000000000004000014000.0
Collagen alpha-1(I) chain OS=Gallus gallus GN=COL1A1 PE=1 SV=3	6879	921	455	90	59	59.1	Gallus gallus	1	0	778.02	2331.04	0.0009	360	386	0	35.68	GEPGPPGPAGAAGPAGNPGADGQPGAK	Oxidation (K); 4 Oxidation (P)	0.004040000000000004000004002.0
Collagen alpha-1(I) chain OS=Gallus gallus GN=COL1A1 PE=1 SV=3	6879	921	455	90	59	59.1	Gallus gallus	1	0	778.02	2331.04	0.0021	360	386	0	50.7	GEPGPPGPAGAAGPAGNPGADGQPGAK	5 Oxidation (P)	0.004040000000040004000004000.0
Collagen alpha-1(I) chain OS=Gallus gallus GN=COL1A1 PE=1 SV=3	6879	921	455	90	59	59.1	Gallus gallus	1	0	1166.53	2331.04	0.0031	360	386	0	52.98	GEPGPPGPAGAAGPAGNPGADGQPGAK	5 Oxidation (P)	0.004040000000040004000004000.0
Collagen alpha-1(I) chain OS=Gallus gallus GN=COL1A1 PE=1 SV=3	6879	921	455	90	59	59.1	Gallus gallus	1	0	783.705	2348.09	0.0036	432	457	1	20.02	GDTGAKGEPGPAGVQGPPGPAGEEGK	Oxidation (K); Oxidation (P)	0.00000200000000000004000000.0
Collagen alpha-1(I) chain OS=Gallus gallus GN=COL1A1 PE=1 SV=3	6879	921	455	90	59	59.1	Gallus gallus	1	1	799.744	2396.21	0.002	1131	1157	1	43.91	GPPGSAGAAGKDGLNGLPGPIGPPGPR	Deamidated (NQ); 2 Oxidation (P)	0.000000000000001000000044000.0
Collagen alpha-1(I) chain OS=Gallus gallus GN=COL1A1 PE=1 SV=3	6879	921	455	90	59	59.1	Gallus gallus	1	1	799.744	2396.21	0.0026	1131	1157	1	26.81	GPPGSAGAAGKDGLNGLPGPIGPPGPR	Deamidated (NQ); 2 Oxidation (P)	0.000000000000001000000004040.0
Collagen alpha-1(I) chain OS=Gallus gallus GN=COL1A1 PE=1 SV=3	6879	921	455	90	59	59.1	Gallus gallus	1	1	805.074	2412.2	-0.0026	1131	1157	1	43.17	GPPGSAGAAGKDGLNGLPGPIGPPGPR	Deamidated (NQ); 3 Oxidation (P)	0.000000000000001004040040000.0
Collagen alpha-1(I) chain OS=Gallus gallus GN=COL1A1 PE=1 SV=3	6879	921	455	90	59	59.1	Gallus gallus	1	1	805.076	2412.2	0.0016	1131	1157	1	16.11	GPPGSAGAAGKDGLNGLPGPIGPPGPR	Deamidated (NQ); 3 Oxidation (P)	0.040000000000001000000004040.0
Collagen alpha-1(I) chain OS=Gallus gallus GN=COL1A1 PE=1 SV=3	6879	921	455	90	59	59.1	Gallus gallus	1	1	805.076	2412.21	0.0025	1131	1157	1	31.56	GPPGSAGAAGKDGLNGLPGPIGPPGPR	Deamidated (NQ); 3 Oxidation (P)	0.040000000000001000000004040.0
Collagen alpha-1(I) chain OS=Gallus gallus GN=COL1A1 PE=1 SV=3	6879	921	455	90	59	59.1	Gallus gallus	1	1	805.076	2412.21	0.0028	1131	1157	1	24.05	GPPGSAGAAGKDGLNGLPGPIGPPGPR	Deamidated (NQ); 3 Oxidation (P)	0.000000000000001004040040000.0
Collagen alpha-1(I) chain OS=Gallus gallus GN=COL1A1 PE=1 SV=3	6879	921	455	90	59	59.1	Gallus gallus	1	0	807.376	2419.11	0.0064	405	431	1	34.31	GPSGPQGPSGAPGPKGNSGEPGAPGNK	Oxidation (K); 3 Oxidation (P)	0.000000000004040000004000002.0
Collagen alpha-1(I) chain OS=Gallus gallus GN=COL1A1 PE=1 SV=3	6879	921	455	90	59	59.1	Gallus gallus	1	1	1215.11	2428.2	-0.0008	1131	1157	1	53.96	GPPGSAGAAGKDGLNGLPGPIGPPGPR	Deamidated (NQ); 4 Oxidation (P)	0.004000000000001004040040000.0
Collagen alpha-1(I) chain OS=Gallus gallus GN=COL1A1 PE=1 SV=3	6879	921	455	90	59	59.1	Gallus gallus	1	1	810.407	2428.2	0	1131	1157	1	29.36	GPPGSAGAAGKDGLNGLPGPIGPPGPR	Deamidated (NQ); Oxidation (K); 3 Oxidation (P)	0.000000000020001000040044000.0
Collagen alpha-1(I) chain OS=Gallus gallus GN=COL1A1 PE=1 SV=3	6879	921	455	90	59	59.1	Gallus gallus	1	1	810.407	2428.2	0.0003	1131	1157	1	40.5	GPPGSAGAAGKDGLNGLPGPIGPPGPR	Deamidated (NQ); 4 Oxidation (P)	0.004000000000001004040040000.0
Collagen alpha-1(I) chain OS=Gallus gallus GN=COL1A1 PE=1 SV=3	6879	921	455	90	59	59.1	Gallus gallus	1	1	810.407	2428.2	0.0006	1131	1157	1	36.22	GPPGSAGAAGKDGLNGLPGPIGPPGPR	Deamidated (NQ); 4 Oxidation (P)	0.004000000000001004040040000.0
Collagen alpha-1(I) chain OS=Gallus gallus GN=COL1A1 PE=1 SV=3	6879	921	455	90	59	59.1	Gallus gallus	1	1	810.408	2428.2	0.0033	1131	1157	1	42.72	GPPGSAGAAGKDGLNGLPGPIGPPGPR	Deamidated (NQ); 4 Oxidation (P)	0.004000000000001004040040000.0
Collagen alpha-1(I) chain OS=Gallus gallus GN=COL1A1 PE=1 SV=3	6879	921	455	90	59	59.1	Gallus gallus	1	0	813.361	2437.06	-0.0018	405	431	1	0.39	GPSGPQGPSGAPGPKGNSGEPGAPGNK	2 Deamidated (NQ); 5 Oxidation (P)	0.040041000000040000004004010.0
Collagen alpha-1(I) chain OS=Gallus gallus GN=COL1A1 PE=1 SV=3	6879	921	455	90	59	59.1	Gallus gallus	1	0	822.41	2464.21	-0.0005	1023	1051	1	23.17	GDRGETGPAGPPGAPGAPGAPGPVGPAGK	Oxidation (P)	0.00000000000000400000000000000.0
Collagen alpha-1(I) chain OS=Gallus gallus GN=COL1A1 PE=1 SV=3	6879	921	455	90	59	59.1	Gallus gallus	1	0	822.411	2464.21	0.001	1023	1051	1	42.31	GDRGETGPAGPPGAPGAPGAPGPVGPAGK	Oxidation (P)	0.00000000000400000000000000000.0
Collagen alpha-1(I) chain OS=Gallus gallus GN=COL1A1 PE=1 SV=3	6879	921	455	90	59	59.1	Gallus gallus	1	0	827.742	2480.2	-0.0003	1023	1051	1	24.1	GDRGETGPAGPPGAPGAPGAPGPVGPAGK	2 Oxidation (P)	0.00000000000400400000000000000.0
Collagen alpha-1(I) chain OS=Gallus gallus GN=COL1A1 PE=1 SV=3	6879	921	455	90	59	59.1	Gallus gallus	1	0	827.742	2480.21	0.0006	1023	1051	1	42.98	GDRGETGPAGPPGAPGAPGAPGPVGPAGK	2 Oxidation (P)	0.00000000000400400000000000000.0
Collagen alpha-1(I) chain OS=Gallus gallus GN=COL1A1 PE=1 SV=3	6879	921	455	90	59	59.1	Gallus gallus	1	0	833.074	2496.2	0.0017	1023	1051	1	24.66	GDRGETGPAGPPGAPGAPGAPGPVGPAGK	3 Oxidation (P)	0.00000000000400400400000000000.0
Collagen alpha-1(I) chain OS=Gallus gallus GN=COL1A1 PE=1 SV=3	6879	921	455	90	59	59.1	Gallus gallus	1	0	833.075	2496.2	0.0026	1023	1051	1	24.42	GDRGETGPAGPPGAPGAPGAPGPVGPAGK	Oxidation (K); 2 Oxidation (P)	0.00000000000400400000000000002.0
Collagen alpha-1(I) chain OS=Gallus gallus GN=COL1A1 PE=1 SV=3	6879	921	455	90	59	59.1	Gallus gallus	1	0	833.075	2496.2	0.0026	1023	1051	1	22.65	GDRGETGPAGPPGAPGAPGAPGPVGPAGK	3 Oxidation (P)	0.00000000000400400400000000000.0
Collagen alpha-1(I) chain OS=Gallus gallus GN=COL1A1 PE=1 SV=3	6879	921	455	90	59	59.1	Gallus gallus	1	0	833.077	2496.21	0.0086	1023	1051	1	8.73	GDRGETGPAGPPGAPGAPGAPGPVGPAGK	3 Oxidation (P)	0.00000000000400400400000000000.0
Collagen alpha-1(I) chain OS=Gallus gallus GN=COL1A1 PE=1 SV=3	6879	921	455	90	59	59.1	Gallus gallus	1	0	835.737	2504.19	0.0006	432	458	2	40.68	GDTGAKGEPGPAGVQGPPGPAGEEGKR	2 Oxidation (P)	0.000000000040000004000000000.0
Collagen alpha-1(I) chain OS=Gallus gallus GN=COL1A1 PE=1 SV=3	6879	921	455	90	59	59.1	Gallus gallus	1	0	838.402	2512.19	-0.0092	1023	1051	1	17.21	GDRGETGPAGPPGAPGAPGAPGPVGPAGK	4 Oxidation (P)	0.00000000000400400400400000000.0
Collagen alpha-1(I) chain OS=Gallus gallus GN=COL1A1 PE=1 SV=3	6879	921	455	90	59	59.1	Gallus gallus	1	0	838.406	2512.2	0.0013	1023	1051	1	49.71	GDRGETGPAGPPGAPGAPGAPGPVGPAGK	4 Oxidation (P)	0.00000000000400400400400000000.0
Collagen alpha-1(I) chain OS=Gallus gallus GN=COL1A1 PE=1 SV=3	6879	921	455	90	59	59.1	Gallus gallus	1	0	838.406	2512.2	0.0028	1023	1051	1	49.68	GDRGETGPAGPPGAPGAPGAPGPVGPAGK	4 Oxidation (P)	0.00000000000400400400400000000.0
Collagen alpha-1(I) chain OS=Gallus gallus GN=COL1A1 PE=1 SV=3	6879	921	455	90	59	59.1	Gallus gallus	1	0	838.406	2512.2	0.0028	1023	1051	1	46.57	GDRGETGPAGPPGAPGAPGAPGPVGPAGK	4 Oxidation (P)	0.00000000000400400400400000000.0
Collagen alpha-1(I) chain OS=Gallus gallus GN=COL1A1 PE=1 SV=3	6879	921	455	90	59	59.1	Gallus gallus	1	0	838.407	2512.2	0.0058	1023	1051	1	38.31	GDRGETGPAGPPGAPGAPGAPGPVGPAGK	4 Oxidation (P)	0.00000000000400400400400000000.0
Collagen alpha-1(I) chain OS=Gallus gallus GN=COL1A1 PE=1 SV=3	6879	921	455	90	59	59.1	Gallus gallus	1	1	839.397	2515.17	-0.0039	312	341	0	47.05	GNDGAPGAAGPPGPTGPAGPPGFPGAAGAK	3 Oxidation (P)	0.000004000000000000004004000000.0
Collagen alpha-1(I) chain OS=Gallus gallus GN=COL1A1 PE=1 SV=3	6879	921	455	90	59	59.1	Gallus gallus	1	1	839.398	2515.17	-0.0003	312	341	0	21.11	GNDGAPGAAGPPGPTGPAGPPGFPGAAGAK	Oxidation (K); 2 Oxidation (P)	0.000004000040000000000000000002.0
Collagen alpha-1(I) chain OS=Gallus gallus GN=COL1A1 PE=1 SV=3	6879	921	455	90	59	59.1	Gallus gallus	1	1	839.399	2515.17	0.0012	312	341	0	8.9	GNDGAPGAAGPPGPTGPAGPPGFPGAAGAK	3 Oxidation (P)	0.000004000040000000000004000000.0
Collagen alpha-1(I) chain OS=Gallus gallus GN=COL1A1 PE=1 SV=3	6879	921	455	90	59	59.1	Gallus gallus	1	0	841.068	2520.18	-0.001	432	458	2	30.95	GDTGAKGEPGPAGVQGPPGPAGEEGKR	Oxidation (K); 2 Oxidation (P)	0.000002004000000000040000000.0
Collagen alpha-1(I) chain OS=Gallus gallus GN=COL1A1 PE=1 SV=3	6879	921	455	90	59	59.1	Gallus gallus	1	0	841.398	2521.17	0.005	432	458	2	2.2	GDTGAKGEPGPAGVQGPPGPAGEEGKR	Deamidated (NQ); Oxidation (K); 2 Oxidation (P)	0.000002000040001040000000000.0
Collagen alpha-1(I) chain OS=Gallus gallus GN=COL1A1 PE=1 SV=3	6879	921	455	90	59	59.1	Gallus gallus	1	1	844.729	2531.17	-0.0014	312	341	0	19.67	GNDGAPGAAGPPGPTGPAGPPGFPGAAGAK	4 Oxidation (P)	0.000004000000000000044004000000.0
Collagen alpha-1(I) chain OS=Gallus gallus GN=COL1A1 PE=1 SV=3	6879	921	455	90	59	59.1	Gallus gallus	1	1	844.73	2531.17	0.0001	312	341	0	56.69	GNDGAPGAAGPPGPTGPAGPPGFPGAAGAK	4 Oxidation (P)	0.000004000040000000004004000000.0
Collagen alpha-1(I) chain OS=Gallus gallus GN=COL1A1 PE=1 SV=3	6879	921	455	90	59	59.1	Gallus gallus	1	1	844.73	2531.17	0.0007	312	341	0	57.03	GNDGAPGAAGPPGPTGPAGPPGFPGAAGAK	4 Oxidation (P)	0.000004000040000000004004000000.0
Collagen alpha-1(I) chain OS=Gallus gallus GN=COL1A1 PE=1 SV=3	6879	921	455	90	59	59.1	Gallus gallus	1	1	845.379	2533.11	0.0006	267	293	1	14.87	GQPGPAGPKGEPGSPGENGAPGQMGPR	2 Deamidated (NQ); Oxidation (K); Oxidation (M); Oxidation (P)	0.010000002004000001000003000.0
Collagen alpha-1(I) chain OS=Gallus gallus GN=COL1A1 PE=1 SV=3	6879	921	455	90	59	59.1	Gallus gallus	1	1	845.381	2533.12	0.0081	267	293	1	16.23	GQPGPAGPKGEPGSPGENGAPGQMGPR	2 Deamidated (NQ); Oxidation (K); Oxidation (M); Oxidation (P)	0.014000002000000001000003000.0
Collagen alpha-1(I) chain OS=Gallus gallus GN=COL1A1 PE=1 SV=3	6879	921	455	90	59	59.1	Gallus gallus	1	1	850.063	2547.17	0.0033	312	341	0	35.7	GNDGAPGAAGPPGPTGPAGPPGFPGAAGAK	Oxidation (K); 4 Oxidation (P)	0.000004000040000000004004000002.0
Collagen alpha-1(I) chain OS=Gallus gallus GN=COL1A1 PE=1 SV=3	6879	921	455	90	59	59.1	Gallus gallus	1	1	850.382	2548.13	0.0005	267	293	1	18.92	GQPGPAGPKGEPGSPGENGAPGQMGPR	Deamidated (NQ); Oxidation (K); 3 Oxidation (P)	0.010000002004004000004000000.0
Collagen alpha-1(I) chain OS=Gallus gallus GN=COL1A1 PE=1 SV=3	6879	921	455	90	59	59.1	Gallus gallus	1	1	850.383	2548.13	0.0017	267	293	1	24.66	GQPGPAGPKGEPGSPGENGAPGQMGPR	Deamidated (NQ); 4 Oxidation (P)	0.010000040004004000004000000.0
Collagen alpha-1(I) chain OS=Gallus gallus GN=COL1A1 PE=1 SV=3	6879	921	455	90	59	59.1	Gallus gallus	1	1	850.384	2548.13	0.0053	267	293	1	14.8	GQPGPAGPKGEPGSPGENGAPGQMGPR	Deamidated (NQ); Oxidation (K); Oxidation (M); 2 Oxidation (P)	0.010000042004000000000003000.0
Collagen alpha-1(I) chain OS=Gallus gallus GN=COL1A1 PE=1 SV=3	6879	921	455	90	59	59.1	Gallus gallus	1	1	850.711	2549.11	0.002	267	293	1	18.17	GQPGPAGPKGEPGSPGENGAPGQMGPR	2 Deamidated (NQ); Oxidation (M); 3 Oxidation (P)	0.014040040000000001000003000.0
Collagen alpha-1(I) chain OS=Gallus gallus GN=COL1A1 PE=1 SV=3	6879	921	455	90	59	59.1	Gallus gallus	1	1	850.711	2549.11	0.0035	267	293	1	19.27	GQPGPAGPKGEPGSPGENGAPGQMGPR	2 Deamidated (NQ); Oxidation (K); Oxidation (M); 2 Oxidation (P)	0.010000002004004001000003000.0
Collagen alpha-1(I) chain OS=Gallus gallus GN=COL1A1 PE=1 SV=3	6879	921	455	90	59	59.1	Gallus gallus	1	1	850.712	2549.11	0.0038	267	293	1	32.52	GQPGPAGPKGEPGSPGENGAPGQMGPR	2 Deamidated (NQ); Oxidation (K); 3 Oxidation (P)	0.010000002004004001004000000.0
Collagen alpha-1(I) chain OS=Gallus gallus GN=COL1A1 PE=1 SV=3	6879	921	455	90	59	59.1	Gallus gallus	1	1	850.712	2549.12	0.0062	267	293	1	16.3	GQPGPAGPKGEPGSPGENGAPGQMGPR	2 Deamidated (NQ); Oxidation (K); 3 Oxidation (P)	0.010000002004004001004000000.0
Collagen alpha-1(I) chain OS=Gallus gallus GN=COL1A1 PE=1 SV=3	6879	921	455	90	59	59.1	Gallus gallus	1	1	855.385	2563.13	-0.0035	267	293	1	1.21	GQPGPAGPKGEPGSPGENGAPGQMGPR	Oxidation (M); 4 Oxidation (P)	0.004040040004000000000003000.0
Collagen alpha-1(I) chain OS=Gallus gallus GN=COL1A1 PE=1 SV=3	6879	921	455	90	59	59.1	Gallus gallus	1	1	855.714	2564.12	-0.0008	267	293	1	28.59	GQPGPAGPKGEPGSPGENGAPGQMGPR	Deamidated (NQ); 5 Oxidation (P)	0.010040040004004000004000000.0
Collagen alpha-1(I) chain OS=Gallus gallus GN=COL1A1 PE=1 SV=3	6879	921	455	90	59	59.1	Gallus gallus	1	1	855.714	2564.12	-0.0002	267	293	1	32.97	GQPGPAGPKGEPGSPGENGAPGQMGPR	Deamidated (NQ); 5 Oxidation (P)	0.010040040004004000004000000.0
Collagen alpha-1(I) chain OS=Gallus gallus GN=COL1A1 PE=1 SV=3	6879	921	455	90	59	59.1	Gallus gallus	1	1	855.715	2564.12	0.0034	267	293	1	30.19	GQPGPAGPKGEPGSPGENGAPGQMGPR	Deamidated (NQ); 5 Oxidation (P)	0.004000000004004001004000040.0
Collagen alpha-1(I) chain OS=Gallus gallus GN=COL1A1 PE=1 SV=3	6879	921	455	90	59	59.1	Gallus gallus	1	1	856.046	2565.12	0.0127	267	293	1	27.71	GQPGPAGPKGEPGSPGENGAPGQMGPR	2 Deamidated (NQ); 5 Oxidation (P)	0.010040040004004001004000000.0
Collagen alpha-1(I) chain OS=Gallus gallus GN=COL1A1 PE=1 SV=3	6879	921	455	90	59	59.1	Gallus gallus	1	0	871.417	2611.23	0.0023	1026	1055	1	4.27	GETGPAGPPGAPGAPGAPGPVGPAGKNGDR	Deamidated (NQ); Oxidation (K); 2 Oxidation (P)	0.000000000004004000000000021000.0
Collagen alpha-1(I) chain OS=Gallus gallus GN=COL1A1 PE=1 SV=3	6879	921	455	90	59	59.1	Gallus gallus	1	0	871.42	2611.24	0.0107	1026	1055	1	9.95	GETGPAGPPGAPGAPGAPGPVGPAGKNGDR	Deamidated (NQ); 3 Oxidation (P)	0.000000000004004004000000001000.0
Collagen alpha-1(I) chain OS=Gallus gallus GN=COL1A1 PE=1 SV=3	6879	921	455	90	59	59.1	Gallus gallus	1	0	876.745	2627.21	-0.0092	1026	1055	1	7.54	GETGPAGPPGAPGAPGAPGPVGPAGKNGDR	Deamidated (NQ); 4 Oxidation (P)	0.000000004004004004000000001000.0
Collagen alpha-1(I) chain OS=Gallus gallus GN=COL1A1 PE=1 SV=3	6879	921	455	90	59	59.1	Gallus gallus	1	0	876.748	2627.22	0.0022	1026	1055	1	15.09	GETGPAGPPGAPGAPGAPGPVGPAGKNGDR	Deamidated (NQ); 4 Oxidation (P)	0.000000004004004004000000001000.0
Collagen alpha-1(I) chain OS=Gallus gallus GN=COL1A1 PE=1 SV=3	6879	921	455	90	59	59.1	Gallus gallus	1	1	881.096	2640.27	-0.0016	1101	1130	0	33.95	GFSGLQGPPGPPGAPGEQGPSGASGPAGPR
Collagen alpha-1(I) chain OS=Gallus gallus GN=COL1A1 PE=1 SV=3	6879	921	455	90	59	59.1	Gallus gallus	1	1	886.427	2656.26	-0.0036	1101	1130	0	31.76	GFSGLQGPPGPPGAPGEQGPSGASGPAGPR	Oxidation (P)	0.000000000040000000000000000000.0
Collagen alpha-1(I) chain OS=Gallus gallus GN=COL1A1 PE=1 SV=3	6879	921	455	90	59	59.1	Gallus gallus	1	1	886.427	2656.26	-0.0027	1101	1130	0	31.51	GFSGLQGPPGPPGAPGEQGPSGASGPAGPR	Oxidation (P)	0.000000004000000000000000000000.0
Collagen alpha-1(I) chain OS=Gallus gallus GN=COL1A1 PE=1 SV=3	6879	921	455	90	59	59.1	Gallus gallus	1	1	886.429	2656.26	0.0009	1101	1130	0	37.57	GFSGLQGPPGPPGAPGEQGPSGASGPAGPR	Oxidation (P)	0.000000004000000000000000000000.0
Collagen alpha-1(I) chain OS=Gallus gallus GN=COL1A1 PE=1 SV=3	6879	921	455	90	59	59.1	Gallus gallus	1	1	886.429	2656.26	0.0009	1101	1130	0	42.08	GFSGLQGPPGPPGAPGEQGPSGASGPAGPR	Oxidation (P)	0.000000000004000000000000000000.0
Collagen alpha-1(I) chain OS=Gallus gallus GN=COL1A1 PE=1 SV=3	6879	921	455	90	59	59.1	Gallus gallus	1	1	886.429	2656.27	0.003	1101	1130	0	56.52	GFSGLQGPPGPPGAPGEQGPSGASGPAGPR	Oxidation (P)	0.000000004000000000000000000000.0
Collagen alpha-1(I) chain OS=Gallus gallus GN=COL1A1 PE=1 SV=3	6879	921	455	90	59	59.1	Gallus gallus	1	1	886.757	2657.25	0.0027	1101	1130	0	29.66	GFSGLQGPPGPPGAPGEQGPSGASGPAGPR	Deamidated (NQ); Oxidation (P)	0.000001000004000000000000000000.0
Collagen alpha-1(I) chain OS=Gallus gallus GN=COL1A1 PE=1 SV=3	6879	921	455	90	59	59.1	Gallus gallus	1	1	886.758	2657.25	0.0063	1101	1130	0	43.5	GFSGLQGPPGPPGAPGEQGPSGASGPAGPR	Deamidated (NQ); Oxidation (P)	0.000000004000000001000000000000.0
Collagen alpha-1(I) chain OS=Gallus gallus GN=COL1A1 PE=1 SV=3	6879	921	455	90	59	59.1	Gallus gallus	1	1	891.76	2672.26	0.0014	1101	1130	0	50.04	GFSGLQGPPGPPGAPGEQGPSGASGPAGPR	2 Oxidation (P)	0.000000000004004000000000000000.0
Collagen alpha-1(I) chain OS=Gallus gallus GN=COL1A1 PE=1 SV=3	6879	921	455	90	59	59.1	Gallus gallus	1	1	891.76	2672.26	0.0014	1101	1130	0	51.65	GFSGLQGPPGPPGAPGEQGPSGASGPAGPR	2 Oxidation (P)	0.000000004040000000000000000000.0
Collagen alpha-1(I) chain OS=Gallus gallus GN=COL1A1 PE=1 SV=3	6879	921	455	90	59	59.1	Gallus gallus	1	1	891.761	2672.26	0.0038	1101	1130	0	48.64	GFSGLQGPPGPPGAPGEQGPSGASGPAGPR	2 Oxidation (P)	0.000000004040000000000000000000.0
Collagen alpha-1(I) chain OS=Gallus gallus GN=COL1A1 PE=1 SV=3	6879	921	455	90	59	59.1	Gallus gallus	1	1	1337.14	2672.26	0.0055	1101	1130	0	53.07	GFSGLQGPPGPPGAPGEQGPSGASGPAGPR	2 Oxidation (P)	0.000000004040000000000000000000.0
Collagen alpha-1(I) chain OS=Gallus gallus GN=COL1A1 PE=1 SV=3	6879	921	455	90	59	59.1	Gallus gallus	1	1	1337.63	2673.25	0.0055	1101	1130	0	50.72	GFSGLQGPPGPPGAPGEQGPSGASGPAGPR	Deamidated (NQ); 2 Oxidation (P)	0.000000004040000001000000000000.0
Collagen alpha-1(I) chain OS=Gallus gallus GN=COL1A1 PE=1 SV=3	6879	921	455	90	59	59.1	Gallus gallus	1	1	1337.63	2673.25	0.0055	1101	1130	0	54.52	GFSGLQGPPGPPGAPGEQGPSGASGPAGPR	Deamidated (NQ); 2 Oxidation (P)	0.000000000004004001000000000000.0
Collagen alpha-1(I) chain OS=Gallus gallus GN=COL1A1 PE=1 SV=3	6879	921	455	90	59	59.1	Gallus gallus	1	1	892.091	2673.25	0.0107	1101	1130	0	16.67	GFSGLQGPPGPPGAPGEQGPSGASGPAGPR	Deamidated (NQ); 2 Oxidation (P)	0.000001004040000000000000000000.0
Collagen alpha-1(I) chain OS=Gallus gallus GN=COL1A1 PE=1 SV=3	6879	921	455	90	59	59.1	Gallus gallus	1	1	892.42	2674.24	0.011	1101	1130	0	9.4	GFSGLQGPPGPPGAPGEQGPSGASGPAGPR	2 Deamidated (NQ); 2 Oxidation (P)	0.000001000004004001000000000000.0
Collagen alpha-1(I) chain OS=Gallus gallus GN=COL1A1 PE=1 SV=3	6879	921	455	90	59	59.1	Gallus gallus	1	0	896.423	2686.25	0.0109	786	815	1	25.9	GAPGDRGEPGPPGPAGFAGPPGADGQPGAK	3 Oxidation (P)	0.000000000044040000000000000000.0
Collagen alpha-1(I) chain OS=Gallus gallus GN=COL1A1 PE=1 SV=3	6879	921	455	90	59	59.1	Gallus gallus	1	1	1345.13	2688.25	0.0006	1101	1130	0	40.13	GFSGLQGPPGPPGAPGEQGPSGASGPAGPR	3 Oxidation (P)	0.000000000044004000000000000000.0
Collagen alpha-1(I) chain OS=Gallus gallus GN=COL1A1 PE=1 SV=3	6879	921	455	90	59	59.1	Gallus gallus	1	1	897.092	2688.25	0.0019	1101	1130	0	59.13	GFSGLQGPPGPPGAPGEQGPSGASGPAGPR	3 Oxidation (P)	0.000000000044004000000000000000.0
Collagen alpha-1(I) chain OS=Gallus gallus GN=COL1A1 PE=1 SV=3	6879	921	455	90	59	59.1	Gallus gallus	1	1	897.093	2688.26	0.0046	1101	1130	0	38.44	GFSGLQGPPGPPGAPGEQGPSGASGPAGPR	3 Oxidation (P)	0.000000000044004000000000000000.0
Collagen alpha-1(I) chain OS=Gallus gallus GN=COL1A1 PE=1 SV=3	6879	921	455	90	59	59.1	Gallus gallus	1	1	897.093	2688.26	0.0049	1101	1130	0	60.04	GFSGLQGPPGPPGAPGEQGPSGASGPAGPR	3 Oxidation (P)	0.000000000044004000000000000000.0
Collagen alpha-1(I) chain OS=Gallus gallus GN=COL1A1 PE=1 SV=3	6879	921	455	90	59	59.1	Gallus gallus	1	1	1345.63	2689.24	0.0046	1101	1130	0	57.75	GFSGLQGPPGPPGAPGEQGPSGASGPAGPR	Deamidated (NQ); 3 Oxidation (P)	0.000001000044004000000000000000.0
Collagen alpha-1(I) chain OS=Gallus gallus GN=COL1A1 PE=1 SV=3	6879	921	455	90	59	59.1	Gallus gallus	1	0	901.751	2702.23	0.0002	786	815	1	32.58	GAPGDRGEPGPPGPAGFAGPPGADGQPGAK	Oxidation (K); 3 Oxidation (P)	0.004000004040000000000000000002.0
Collagen alpha-1(I) chain OS=Gallus gallus GN=COL1A1 PE=1 SV=3	6879	921	455	90	59	59.1	Gallus gallus	1	0	901.752	2702.23	0.0008	786	815	1	31.24	GAPGDRGEPGPPGPAGFAGPPGADGQPGAK	Oxidation (K); 3 Oxidation (P)	0.004000004040000000000000000002.0
Collagen alpha-1(I) chain OS=Gallus gallus GN=COL1A1 PE=1 SV=3	6879	921	455	90	59	59.1	Gallus gallus	1	0	901.752	2702.23	0.0014	786	815	1	29.41	GAPGDRGEPGPPGPAGFAGPPGADGQPGAK	Oxidation (K); 3 Oxidation (P)	0.004000004040000000000000000002.0
Collagen alpha-1(I) chain OS=Gallus gallus GN=COL1A1 PE=1 SV=3	6879	921	455	90	59	59.1	Gallus gallus	1	0	907.083	2718.23	0.0007	786	815	1	43.3	GAPGDRGEPGPPGPAGFAGPPGADGQPGAK	5 Oxidation (P)	0.004000004040000000004000004000.0
Collagen alpha-1(I) chain OS=Gallus gallus GN=COL1A1 PE=1 SV=3	6879	921	455	90	59	59.1	Gallus gallus	1	0	907.084	2718.23	0.0025	786	815	1	38.53	GAPGDRGEPGPPGPAGFAGPPGADGQPGAK	5 Oxidation (P)	0.004000004040000000004000004000.0
Collagen alpha-1(I) chain OS=Gallus gallus GN=COL1A1 PE=1 SV=3	6879	921	455	90	59	59.1	Gallus gallus	1	0	907.084	2718.23	0.0034	786	815	1	18.18	GAPGDRGEPGPPGPAGFAGPPGADGQPGAK	5 Oxidation (P)	0.004000004040000000004000004000.0
Collagen alpha-1(I) chain OS=Gallus gallus GN=COL1A1 PE=1 SV=3	6879	921	455	90	59	59.1	Gallus gallus	1	0	912.415	2734.22	0.0027	786	815	1	34.07	GAPGDRGEPGPPGPAGFAGPPGADGQPGAK	Oxidation (K); 5 Oxidation (P)	0.004000004040000000004000004002.0
Collagen alpha-1(I) chain OS=Gallus gallus GN=COL1A1 PE=1 SV=3	6879	921	455	90	59	59.1	Gallus gallus	1	0	912.418	2734.23	0.0087	786	815	1	32.3	GAPGDRGEPGPPGPAGFAGPPGADGQPGAK	Oxidation (K); 5 Oxidation (P)	0.004000004040000000004000004002.0
Collagen alpha-1(I) chain OS=Gallus gallus GN=COL1A1 PE=1 SV=3	6879	921	455	90	59	59.1	Gallus gallus	1	1	955.15	2862.43	0.0036	753	785	1	21.61	GLTGPIGPPGPAGAPGDKGEAGPPGPAGPTGAR	2 Oxidation (P)	0.000040000000000000000000000040000.0
Collagen alpha-1(I) chain OS=Gallus gallus GN=COL1A1 PE=1 SV=3	6879	921	455	90	59	59.1	Gallus gallus	1	1	960.478	2878.41	-0.0091	753	785	1	28.01	GLTGPIGPPGPAGAPGDKGEAGPPGPAGPTGAR	3 Oxidation (P)	0.000000000040004000000040000000000.0
Collagen alpha-1(I) chain OS=Gallus gallus GN=COL1A1 PE=1 SV=3	6879	921	455	90	59	59.1	Gallus gallus	1	1	960.481	2878.42	0.0005	753	785	1	21.9	GLTGPIGPPGPAGAPGDKGEAGPPGPAGPTGAR	3 Oxidation (P)	0.000000000040004000000040000000000.0
Collagen alpha-1(I) chain OS=Gallus gallus GN=COL1A1 PE=1 SV=3	6879	921	455	90	59	59.1	Gallus gallus	1	1	960.482	2878.42	0.002	753	785	1	26.55	GLTGPIGPPGPAGAPGDKGEAGPPGPAGPTGAR	3 Oxidation (P)	0.000000000040004000000040000000000.0
Collagen alpha-1(I) chain OS=Gallus gallus GN=COL1A1 PE=1 SV=3	6879	921	455	90	59	59.1	Gallus gallus	1	1	960.482	2878.42	0.002	753	785	1	12.42	GLTGPIGPPGPAGAPGDKGEAGPPGPAGPTGAR	3 Oxidation (P)	0.000000000040004000000040000000000.0
Collagen alpha-1(I) chain OS=Gallus gallus GN=COL1A1 PE=1 SV=3	6879	921	455	90	59	59.1	Gallus gallus	1	1	960.482	2878.42	0.0029	753	785	1	1.02	GLTGPIGPPGPAGAPGDKGEAGPPGPAGPTGAR	3 Oxidation (P)	0.000000000040004000000040000000000.0
Collagen alpha-1(I) chain OS=Gallus gallus GN=COL1A1 PE=1 SV=3	6879	921	455	90	59	59.1	Gallus gallus	1	1	960.482	2878.42	0.0032	753	785	1	44.11	GLTGPIGPPGPAGAPGDKGEAGPPGPAGPTGAR	3 Oxidation (P)	0.000000000040004000000040000000000.0
Collagen alpha-1(I) chain OS=Gallus gallus GN=COL1A1 PE=1 SV=3	6879	921	455	90	59	59.1	Gallus gallus	1	1	960.482	2878.43	0.0044	753	785	1	13.96	GLTGPIGPPGPAGAPGDKGEAGPPGPAGPTGAR	Oxidation (K); 2 Oxidation (P)	0.000000000000004002000040000000000.0
Collagen alpha-1(I) chain OS=Gallus gallus GN=COL1A1 PE=1 SV=3	6879	921	455	90	59	59.1	Gallus gallus	1	1	960.483	2878.43	0.005	753	785	1	31.39	GLTGPIGPPGPAGAPGDKGEAGPPGPAGPTGAR	3 Oxidation (P)	0.000000000040004000000040000000000.0
Collagen alpha-1(I) chain OS=Gallus gallus GN=COL1A1 PE=1 SV=3	6879	921	455	90	59	59.1	Gallus gallus	1	1	961.455	2881.34	0.003	984	1015	1	29.44	GPPGPMGPPGLAGPPGEAGREGAPGAEGAPGR	4 Oxidation (P)	0.04000000000000400000000400000400.0
Collagen alpha-1(I) chain OS=Gallus gallus GN=COL1A1 PE=1 SV=3	6879	921	455	90	59	59.1	Gallus gallus	1	1	723.329	2889.29	0.0003	1052	1082	2	2.68	NGDRGETGPAGPAGPPGPAGARGPAGPQGPR	2 Deamidated (NQ); 7 Oxidation (P)	0.1000000040040004040000040041040.0
Collagen alpha-1(I) chain OS=Gallus gallus GN=COL1A1 PE=1 SV=3	6879	921	455	90	59	59.1	Gallus gallus	1	1	965.813	2894.42	0.0001	753	785	1	13.58	GLTGPIGPPGPAGAPGDKGEAGPPGPAGPTGAR	Oxidation (K); 3 Oxidation (P)	0.000000000040004002000040000000000.0
Collagen alpha-1(I) chain OS=Gallus gallus GN=COL1A1 PE=1 SV=3	6879	921	455	90	59	59.1	Gallus gallus	1	1	965.813	2894.42	0.0016	753	785	1	42.6	GLTGPIGPPGPAGAPGDKGEAGPPGPAGPTGAR	4 Oxidation (P)	0.000000004040004000000040000000000.0
Collagen alpha-1(I) chain OS=Gallus gallus GN=COL1A1 PE=1 SV=3	6879	921	455	90	59	59.1	Gallus gallus	1	1	965.813	2894.42	0.0019	753	785	1	11.38	GLTGPIGPPGPAGAPGDKGEAGPPGPAGPTGAR	4 Oxidation (P)	0.000000004040004000000040000000000.0
Collagen alpha-1(I) chain OS=Gallus gallus GN=COL1A1 PE=1 SV=3	6879	921	455	90	59	59.1	Gallus gallus	1	1	965.813	2894.42	0.0025	753	785	1	22.21	GLTGPIGPPGPAGAPGDKGEAGPPGPAGPTGAR	4 Oxidation (P)	0.000000004040004000000040000000000.0
Collagen alpha-1(I) chain OS=Gallus gallus GN=COL1A1 PE=1 SV=3	6879	921	455	90	59	59.1	Gallus gallus	1	1	965.814	2894.42	0.0037	753	785	1	10.97	GLTGPIGPPGPAGAPGDKGEAGPPGPAGPTGAR	Oxidation (K); 3 Oxidation (P)	0.000000000040004002000040000000000.0
Collagen alpha-1(I) chain OS=Gallus gallus GN=COL1A1 PE=1 SV=3	6879	921	455	90	59	59.1	Gallus gallus	1	1	966.787	2897.34	0.002	984	1015	1	19.35	GPPGPMGPPGLAGPPGEAGREGAPGAEGAPGR	Oxidation (M); 4 Oxidation (P)	0.04000300000000400000000400000400.0
Collagen alpha-1(I) chain OS=Gallus gallus GN=COL1A1 PE=1 SV=3	6879	921	455	90	59	59.1	Gallus gallus	1	1	972.119	2913.33	0.0028	984	1015	1	1.09	GPPGPMGPPGLAGPPGEAGREGAPGAEGAPGR	Oxidation (M); 5 Oxidation (P)	0.04000300000004400000000400000400.0
Collagen alpha-1(I) chain OS=Gallus gallus GN=COL1A1 PE=1 SV=3	6879	921	455	90	59	59.1	Gallus gallus	1	1	979.449	2935.33	0.0034	792	824	1	5.25	GEPGPPGPAGFAGPPGADGQPGAKGETGDAGAK	4 Oxidation (P)	0.004040000000004000004000000000000.0
Collagen alpha-1(I) chain OS=Gallus gallus GN=COL1A1 PE=1 SV=3	6879	921	455	90	59	59.1	Gallus gallus	1	0	984.121	2949.34	0.0084	405	437	2	3.66	GPSGPQGPSGAPGPKGNSGEPGAPGNKGDTGAK	Deamidated (NQ); Oxidation (K); 3 Oxidation (P)	0.000001040004042000000000000000000.0
Collagen alpha-1(I) chain OS=Gallus gallus GN=COL1A1 PE=1 SV=3	6879	921	455	90	59	59.1	Gallus gallus	1	1	984.78	2951.32	0.0024	792	824	1	29.54	GEPGPPGPAGFAGPPGADGQPGAKGETGDAGAK	Oxidation (K); 4 Oxidation (P)	0.004040000000004000004002000000000.0
Collagen alpha-1(I) chain OS=Gallus gallus GN=COL1A1 PE=1 SV=3	6879	921	455	90	59	59.1	Gallus gallus	1	0	986.132	2955.37	0.0028	1023	1055	2	41.49	GDRGETGPAGPPGAPGAPGAPGPVGPAGKNGDR	Deamidated (NQ); 4 Oxidation (P)	0.000000000004004004004000000001000.0
Collagen alpha-1(I) chain OS=Gallus gallus GN=COL1A1 PE=1 SV=3	6879	921	455	90	59	59.1	Gallus gallus	1	1	1014.85	3041.53	0.0062	924	956	1	43.98	GSPGADGPIGAPGTPGPQGIAGQRGVVGLPGQR	4 Oxidation (P)	0.004000000004004000000000000004000.0
Collagen alpha-1(I) chain OS=Gallus gallus GN=COL1A1 PE=1 SV=3	6879	921	455	90	59	59.1	Gallus gallus	1	1	1019.15	3054.43	-0.0011	1098	1130	1	17.93	GHRGFSGLQGPPGPPGAPGEQGPSGASGPAGPR	4 Oxidation (P)	0.000000000004044004000000000000000.0
Collagen alpha-1(I) chain OS=Gallus gallus GN=COL1A1 PE=1 SV=3	6879	921	455	90	59	59.1	Gallus gallus	1	0	1023.48	3067.42	0.0057	177	209	0	13.64	GLPGPPGAPGPQGFQGPPGEPGEPGASGPMGPR	Oxidation (M); 3 Oxidation (P)	0.004040000000000000000000000003040.0
Collagen alpha-1(I) chain OS=Gallus gallus GN=COL1A1 PE=1 SV=3	6879	921	455	90	59	59.1	Gallus gallus	1	1	1024.48	3070.42	0	1098	1130	1	20.02	GHRGFSGLQGPPGPPGAPGEQGPSGASGPAGPR	5 Oxidation (P)	0.000000000044044004000000000000000.0
Collagen alpha-1(I) chain OS=Gallus gallus GN=COL1A1 PE=1 SV=3	6879	921	455	90	59	59.1	Gallus gallus	1	1	1026.51	3076.5	-0.0001	1016	1051	2	12.16	DGAAGPKGDRGETGPAGPPGAPGAPGAPGPVGPAGK	2 Oxidation (P)	0.000000000000000000000400400000000000.0
Collagen alpha-1(I) chain OS=Gallus gallus GN=COL1A1 PE=1 SV=3	6879	921	455	90	59	59.1	Gallus gallus	1	0	1028.81	3083.41	0.0008	177	209	0	10.25	GLPGPPGAPGPQGFQGPPGEPGEPGASGPMGPR	Oxidation (M); 4 Oxidation (P)	0.004044000000000000000000000003040.0
Collagen alpha-1(I) chain OS=Gallus gallus GN=COL1A1 PE=1 SV=3	6879	921	455	90	59	59.1	Gallus gallus	1	0	1028.81	3083.41	0.0038	177	209	0	8.37	GLPGPPGAPGPQGFQGPPGEPGEPGASGPMGPR	Oxidation (M); 4 Oxidation (P)	0.004044000000000000000000000003040.0
Collagen alpha-1(I) chain OS=Gallus gallus GN=COL1A1 PE=1 SV=3	6879	921	455	90	59	59.1	Gallus gallus	1	1	1031.84	3092.5	0.004	1016	1051	2	25.51	DGAAGPKGDRGETGPAGPPGAPGAPGAPGPVGPAGK	3 Oxidation (P)	0.000000000000000000400400400000000000.0
Collagen alpha-1(I) chain OS=Gallus gallus GN=COL1A1 PE=1 SV=3	6879	921	455	90	59	59.1	Gallus gallus	1	0	1034.14	3099.4	0.0019	177	209	0	22.06	GLPGPPGAPGPQGFQGPPGEPGEPGASGPMGPR	Oxidation (M); 5 Oxidation (P)	0.004044000000000000000000000043040.0
Collagen alpha-1(I) chain OS=Gallus gallus GN=COL1A1 PE=1 SV=3	6879	921	455	90	59	59.1	Gallus gallus	1	0	1034.14	3099.4	0.0019	177	209	0	6.36	GLPGPPGAPGPQGFQGPPGEPGEPGASGPMGPR	6 Oxidation (P)	0.004044004040000000000000000000040.0
Collagen alpha-1(I) chain OS=Gallus gallus GN=COL1A1 PE=1 SV=3	6879	921	455	90	59	59.1	Gallus gallus	1	0	1034.14	3099.4	0.0049	177	209	0	3.89	GLPGPPGAPGPQGFQGPPGEPGEPGASGPMGPR	Oxidation (M); 5 Oxidation (P)	0.004044000000000000000000000043040.0
Collagen alpha-1(I) chain OS=Gallus gallus GN=COL1A1 PE=1 SV=3	6879	921	455	90	59	59.1	Gallus gallus	1	0	1034.47	3100.38	-0.0071	177	209	0	4.9	GLPGPPGAPGPQGFQGPPGEPGEPGASGPMGPR	Deamidated (NQ); Oxidation (M); 5 Oxidation (P)	0.004044000000001000000000000043040.0
Collagen alpha-1(I) chain OS=Gallus gallus GN=COL1A1 PE=1 SV=3	6879	921	455	90	59	59.1	Gallus gallus	1	0	1034.47	3100.39	0.0049	177	209	0	8.55	GLPGPPGAPGPQGFQGPPGEPGEPGASGPMGPR	Deamidated (NQ); Oxidation (M); 5 Oxidation (P)	0.004044000001000000000000000043040.0
Collagen alpha-1(I) chain OS=Gallus gallus GN=COL1A1 PE=1 SV=3	6879	921	455	90	59	59.1	Gallus gallus	1	1	1037.17	3108.49	0.0051	1016	1051	2	37.48	DGAAGPKGDRGETGPAGPPGAPGAPGAPGPVGPAGK	4 Oxidation (P)	0.000000000000000000400400400400000000.0
Collagen alpha-1(I) chain OS=Gallus gallus GN=COL1A1 PE=1 SV=3	6879	921	455	90	59	59.1	Gallus gallus	1	1	847.148	3384.56	-0.0075	312	350	1	9.49	GNDGAPGAAGPPGPTGPAGPPGFPGAAGAKGETGPQGAR	4 Oxidation (P)	0.000004000000000000004004000000000040000.0
Collagen alpha-1(I) chain OS=Gallus gallus GN=COL1A1 PE=1 SV=3	6879	921	455	90	59	59.1	Gallus gallus	1	1	1134.53	3400.57	0.0013	312	350	1	31.32	GNDGAPGAAGPPGPTGPAGPPGFPGAAGAKGETGPQGAR	5 Oxidation (P)	0.000004000040000000004004000000000040000.0
Collagen alpha-1(I) chain OS=Gallus gallus GN=COL1A1 PE=1 SV=3	6879	921	455	90	59	59.1	Gallus gallus	1	1	1134.53	3400.57	0.0013	312	350	1	33.45	GNDGAPGAAGPPGPTGPAGPPGFPGAAGAKGETGPQGAR	5 Oxidation (P)	0.000004000040000000004004000000000040000.0
Collagen alpha-1(I) chain OS=Gallus gallus GN=COL1A1 PE=1 SV=3	6879	921	455	90	59	59.1	Gallus gallus	1	1	877.152	3504.58	0.0022	786	824	2	17.8	GAPGDRGEPGPPGPAGFAGPPGADGQPGAKGETGDAGAK	5 Oxidation (P)	0.004000004040000000004000004000000000000.0
Collagen alpha-2(I) chain (Fragments) OS=Gallus gallus GN=COL1A2 PE=1 SV=2	3283	371	188	67	48	53.4	Gallus gallus	0	1	354.172	706.329	0.0002	937	943	0	23.38	DGAPGFK	Oxidation (P)	0.0004000.0
Collagen alpha-2(I) chain (Fragments) OS=Gallus gallus GN=COL1A2 PE=1 SV=2	3283	371	188	67	48	53.4	Gallus gallus	0	1	367.675	733.335	0	662	669	0	38.18	GDTGATGR
Collagen alpha-2(I) chain (Fragments) OS=Gallus gallus GN=COL1A2 PE=1 SV=2	3283	371	188	67	48	53.4	Gallus gallus	0	0	369.693	737.371	0.0002	132	139	0	33.27	GPPGPPGK	2 Oxidation (P)	0.00400400.0
Collagen alpha-2(I) chain (Fragments) OS=Gallus gallus GN=COL1A2 PE=1 SV=2	3283	371	188	67	48	53.4	Gallus gallus	0	1	372.206	742.398	0.0005	422	430	0	39.79	GASGPVGAK
Collagen alpha-2(I) chain (Fragments) OS=Gallus gallus GN=COL1A2 PE=1 SV=2	3283	371	188	67	48	53.4	Gallus gallus	0	1	378.703	755.392	-0.0004	821	828	0	19.76	GDVGPVGR
Collagen alpha-2(I) chain (Fragments) OS=Gallus gallus GN=COL1A2 PE=1 SV=2	3283	371	188	67	48	53.4	Gallus gallus	0	1	378.704	755.393	0	821	828	0	21.62	GDVGPVGR
Collagen alpha-2(I) chain (Fragments) OS=Gallus gallus GN=COL1A2 PE=1 SV=2	3283	371	188	67	48	53.4	Gallus gallus	0	1	378.704	755.393	0	821	828	0	21.13	GDVGPVGR
Collagen alpha-2(I) chain (Fragments) OS=Gallus gallus GN=COL1A2 PE=1 SV=2	3283	371	188	67	48	53.4	Gallus gallus	0	1	378.704	755.393	0	821	828	0	35.64	GDVGPVGR
Collagen alpha-2(I) chain (Fragments) OS=Gallus gallus GN=COL1A2 PE=1 SV=2	3283	371	188	67	48	53.4	Gallus gallus	0	1	378.704	755.393	0.0002	821	828	0	19.29	GDVGPVGR
Collagen alpha-2(I) chain (Fragments) OS=Gallus gallus GN=COL1A2 PE=1 SV=2	3283	371	188	67	48	53.4	Gallus gallus	0	1	378.704	755.393	0.0002	821	828	0	23.96	GDVGPVGR
Collagen alpha-2(I) chain (Fragments) OS=Gallus gallus GN=COL1A2 PE=1 SV=2	3283	371	188	67	48	53.4	Gallus gallus	0	1	378.704	755.393	0.0004	821	828	0	42.85	GDVGPVGR
Collagen alpha-2(I) chain (Fragments) OS=Gallus gallus GN=COL1A2 PE=1 SV=2	3283	371	188	67	48	53.4	Gallus gallus	0	1	379.214	756.414	0.0006	644	652	0	31.96	GVAGVPGGK	Oxidation (P)	0.000004000.0
Collagen alpha-2(I) chain (Fragments) OS=Gallus gallus GN=COL1A2 PE=1 SV=2	3283	371	188	67	48	53.4	Gallus gallus	0	0	379.693	757.372	0.0004	404	411	0	7.47	GLPGADGR	Oxidation (P)	0.00400000.0
Collagen alpha-2(I) chain (Fragments) OS=Gallus gallus GN=COL1A2 PE=1 SV=2	3283	371	188	67	48	53.4	Gallus gallus	0	1	380.204	758.393	0.001	422	430	0	4.66	GASGPVGAK	Oxidation (P)	0.000040000.0
Collagen alpha-2(I) chain (Fragments) OS=Gallus gallus GN=COL1A2 PE=1 SV=2	3283	371	188	67	48	53.4	Gallus gallus	0	0	392.708	783.402	0.0031	149	155	1	2.55	PGRPGER	Oxidation (P)	0.0004000.0
Collagen alpha-2(I) chain (Fragments) OS=Gallus gallus GN=COL1A2 PE=1 SV=2	3283	371	188	67	48	53.4	Gallus gallus	0	1	406.722	811.429	-0.001	156	164	0	18.35	GVAGPQGAR
Collagen alpha-2(I) chain (Fragments) OS=Gallus gallus GN=COL1A2 PE=1 SV=2	3283	371	188	67	48	53.4	Gallus gallus	0	1	406.722	811.43	-0.0002	156	164	0	20.88	GVAGPQGAR
Collagen alpha-2(I) chain (Fragments) OS=Gallus gallus GN=COL1A2 PE=1 SV=2	3283	371	188	67	48	53.4	Gallus gallus	0	1	406.722	811.43	0	156	164	0	20.3	GVAGPQGAR
Collagen alpha-2(I) chain (Fragments) OS=Gallus gallus GN=COL1A2 PE=1 SV=2	3283	371	188	67	48	53.4	Gallus gallus	0	1	406.722	811.43	0	156	164	0	22.48	GVAGPQGAR
Collagen alpha-2(I) chain (Fragments) OS=Gallus gallus GN=COL1A2 PE=1 SV=2	3283	371	188	67	48	53.4	Gallus gallus	0	1	406.722	811.43	0	156	164	0	27.32	GVAGPQGAR
Collagen alpha-2(I) chain (Fragments) OS=Gallus gallus GN=COL1A2 PE=1 SV=2	3283	371	188	67	48	53.4	Gallus gallus	0	1	406.722	811.43	0.0002	156	164	0	20.46	GVAGPQGAR
Collagen alpha-2(I) chain (Fragments) OS=Gallus gallus GN=COL1A2 PE=1 SV=2	3283	371	188	67	48	53.4	Gallus gallus	0	1	406.722	811.43	0.0002	156	164	0	21.93	GVAGPQGAR
Collagen alpha-2(I) chain (Fragments) OS=Gallus gallus GN=COL1A2 PE=1 SV=2	3283	371	188	67	48	53.4	Gallus gallus	0	1	406.723	811.43	0.0004	156	164	0	26.44	GVAGPQGAR
Collagen alpha-2(I) chain (Fragments) OS=Gallus gallus GN=COL1A2 PE=1 SV=2	3283	371	188	67	48	53.4	Gallus gallus	0	1	406.723	811.43	0.0004	156	164	0	22.24	GVAGPQGAR
Collagen alpha-2(I) chain (Fragments) OS=Gallus gallus GN=COL1A2 PE=1 SV=2	3283	371	188	67	48	53.4	Gallus gallus	0	1	406.723	811.431	0.0006	156	164	0	22.46	GVAGPQGAR
Collagen alpha-2(I) chain (Fragments) OS=Gallus gallus GN=COL1A2 PE=1 SV=2	3283	371	188	67	48	53.4	Gallus gallus	0	1	406.723	811.432	0.0016	156	164	0	42.57	GVAGPQGAR
Collagen alpha-2(I) chain (Fragments) OS=Gallus gallus GN=COL1A2 PE=1 SV=2	3283	371	188	67	48	53.4	Gallus gallus	0	1	407.214	812.414	0.0002	156	164	0	30.62	GVAGPQGAR	Deamidated (NQ)	0.000001000.0
Collagen alpha-2(I) chain (Fragments) OS=Gallus gallus GN=COL1A2 PE=1 SV=2	3283	371	188	67	48	53.4	Gallus gallus	0	1	420.738	839.462	0.0005	509	517	0	56.57	GNVGLAGPR
Collagen alpha-2(I) chain (Fragments) OS=Gallus gallus GN=COL1A2 PE=1 SV=2	3283	371	188	67	48	53.4	Gallus gallus	0	0	426.738	851.461	-0.0003	995	1003	0	42.35	GLAGPQGPR
Collagen alpha-2(I) chain (Fragments) OS=Gallus gallus GN=COL1A2 PE=1 SV=2	3283	371	188	67	48	53.4	Gallus gallus	0	0	426.738	851.461	-0.0003	995	1003	0	11.23	GLAGPQGPR
Collagen alpha-2(I) chain (Fragments) OS=Gallus gallus GN=COL1A2 PE=1 SV=2	3283	371	188	67	48	53.4	Gallus gallus	0	0	426.738	851.461	-0.0001	995	1003	0	41.14	GLAGPQGPR
Collagen alpha-2(I) chain (Fragments) OS=Gallus gallus GN=COL1A2 PE=1 SV=2	3283	371	188	67	48	53.4	Gallus gallus	0	0	426.738	851.461	0.0001	995	1003	0	30.48	GLAGPQGPR
Collagen alpha-2(I) chain (Fragments) OS=Gallus gallus GN=COL1A2 PE=1 SV=2	3283	371	188	67	48	53.4	Gallus gallus	0	0	426.738	851.461	0.0001	995	1003	0	30.37	GLAGPQGPR
Collagen alpha-2(I) chain (Fragments) OS=Gallus gallus GN=COL1A2 PE=1 SV=2	3283	371	188	67	48	53.4	Gallus gallus	0	0	426.738	851.462	0.0003	995	1003	0	40.28	GLAGPQGPR
Collagen alpha-2(I) chain (Fragments) OS=Gallus gallus GN=COL1A2 PE=1 SV=2	3283	371	188	67	48	53.4	Gallus gallus	0	0	426.738	851.462	0.0005	995	1003	0	28.21	GLAGPQGPR
Collagen alpha-2(I) chain (Fragments) OS=Gallus gallus GN=COL1A2 PE=1 SV=2	3283	371	188	67	48	53.4	Gallus gallus	0	0	426.738	851.462	0.0007	995	1003	0	41.37	GLAGPQGPR
Collagen alpha-2(I) chain (Fragments) OS=Gallus gallus GN=COL1A2 PE=1 SV=2	3283	371	188	67	48	53.4	Gallus gallus	0	0	427.23	852.446	0.0003	995	1003	0	32.33	GLAGPQGPR	Deamidated (NQ)	0.000001000.0
Collagen alpha-2(I) chain (Fragments) OS=Gallus gallus GN=COL1A2 PE=1 SV=2	3283	371	188	67	48	53.4	Gallus gallus	0	0	434.735	867.455	-0.0008	995	1003	0	11.03	GLAGPQGPR	Oxidation (P)	0.000000040.0
Collagen alpha-2(I) chain (Fragments) OS=Gallus gallus GN=COL1A2 PE=1 SV=2	3283	371	188	67	48	53.4	Gallus gallus	0	1	441.744	881.473	0.0009	224	233	0	42.6	IGAPGPAGAR	Oxidation (P)	0.0004000000.0
Collagen alpha-2(I) chain (Fragments) OS=Gallus gallus GN=COL1A2 PE=1 SV=2	3283	371	188	67	48	53.4	Gallus gallus	0	1	449.741	897.467	0.0004	224	233	0	10.97	IGAPGPAGAR	2 Oxidation (P)	0.0004040000.0
Collagen alpha-2(I) chain (Fragments) OS=Gallus gallus GN=COL1A2 PE=1 SV=2	3283	371	188	67	48	53.4	Gallus gallus	0	1	465.234	928.454	-0.0008	412	421	0	40.08	AGVMGPAGNR
Collagen alpha-2(I) chain (Fragments) OS=Gallus gallus GN=COL1A2 PE=1 SV=2	3283	371	188	67	48	53.4	Gallus gallus	0	1	465.235	928.454	-0.0004	412	421	0	23.1	AGVMGPAGNR
Collagen alpha-2(I) chain (Fragments) OS=Gallus gallus GN=COL1A2 PE=1 SV=2	3283	371	188	67	48	53.4	Gallus gallus	0	1	465.235	928.455	0	412	421	0	33.85	AGVMGPAGNR
Collagen alpha-2(I) chain (Fragments) OS=Gallus gallus GN=COL1A2 PE=1 SV=2	3283	371	188	67	48	53.4	Gallus gallus	0	1	465.235	928.455	0	412	421	0	39.22	AGVMGPAGNR
Collagen alpha-2(I) chain (Fragments) OS=Gallus gallus GN=COL1A2 PE=1 SV=2	3283	371	188	67	48	53.4	Gallus gallus	0	1	465.235	928.455	0.0002	412	421	0	62.02	AGVMGPAGNR
Collagen alpha-2(I) chain (Fragments) OS=Gallus gallus GN=COL1A2 PE=1 SV=2	3283	371	188	67	48	53.4	Gallus gallus	0	1	465.235	928.455	0.0002	412	421	0	41.37	AGVMGPAGNR
Collagen alpha-2(I) chain (Fragments) OS=Gallus gallus GN=COL1A2 PE=1 SV=2	3283	371	188	67	48	53.4	Gallus gallus	0	1	465.235	928.455	0.0002	412	421	0	41.24	AGVMGPAGNR
Collagen alpha-2(I) chain (Fragments) OS=Gallus gallus GN=COL1A2 PE=1 SV=2	3283	371	188	67	48	53.4	Gallus gallus	0	1	465.235	928.455	0.0002	412	421	0	40.2	AGVMGPAGNR
Collagen alpha-2(I) chain (Fragments) OS=Gallus gallus GN=COL1A2 PE=1 SV=2	3283	371	188	67	48	53.4	Gallus gallus	0	1	465.235	928.455	0.0004	412	421	0	23.05	AGVMGPAGNR
Collagen alpha-2(I) chain (Fragments) OS=Gallus gallus GN=COL1A2 PE=1 SV=2	3283	371	188	67	48	53.4	Gallus gallus	0	1	465.235	928.455	0.0006	412	421	0	36.27	AGVMGPAGNR
Collagen alpha-2(I) chain (Fragments) OS=Gallus gallus GN=COL1A2 PE=1 SV=2	3283	371	188	67	48	53.4	Gallus gallus	0	1	469.264	936.514	-0.0005	475	484	0	25.26	VGPIGPAGNR
Collagen alpha-2(I) chain (Fragments) OS=Gallus gallus GN=COL1A2 PE=1 SV=2	3283	371	188	67	48	53.4	Gallus gallus	0	1	469.264	936.514	-0.0003	475	484	0	6.75	VGPIGPAGNR
Collagen alpha-2(I) chain (Fragments) OS=Gallus gallus GN=COL1A2 PE=1 SV=2	3283	371	188	67	48	53.4	Gallus gallus	0	1	469.264	936.514	-0.0003	475	484	0	3.49	VGPIGPAGNR
Collagen alpha-2(I) chain (Fragments) OS=Gallus gallus GN=COL1A2 PE=1 SV=2	3283	371	188	67	48	53.4	Gallus gallus	0	1	469.264	936.514	0.0001	475	484	0	27.25	VGPIGPAGNR
Collagen alpha-2(I) chain (Fragments) OS=Gallus gallus GN=COL1A2 PE=1 SV=2	3283	371	188	67	48	53.4	Gallus gallus	0	1	469.264	936.514	0.0001	475	484	0	37.34	VGPIGPAGNR
Collagen alpha-2(I) chain (Fragments) OS=Gallus gallus GN=COL1A2 PE=1 SV=2	3283	371	188	67	48	53.4	Gallus gallus	0	1	469.264	936.514	0.0003	475	484	0	47.69	VGPIGPAGNR
Collagen alpha-2(I) chain (Fragments) OS=Gallus gallus GN=COL1A2 PE=1 SV=2	3283	371	188	67	48	53.4	Gallus gallus	0	1	469.264	936.514	0.0003	475	484	0	33.29	VGPIGPAGNR
Collagen alpha-2(I) chain (Fragments) OS=Gallus gallus GN=COL1A2 PE=1 SV=2	3283	371	188	67	48	53.4	Gallus gallus	0	1	469.264	936.514	0.0003	475	484	0	42.52	VGPIGPAGNR
Collagen alpha-2(I) chain (Fragments) OS=Gallus gallus GN=COL1A2 PE=1 SV=2	3283	371	188	67	48	53.4	Gallus gallus	0	1	469.264	936.514	0.0003	475	484	0	29.94	VGPIGPAGNR
Collagen alpha-2(I) chain (Fragments) OS=Gallus gallus GN=COL1A2 PE=1 SV=2	3283	371	188	67	48	53.4	Gallus gallus	0	1	473.232	944.45	0.0002	412	421	0	23.1	AGVMGPAGNR	Oxidation (P)	0.0000040000.0
Collagen alpha-2(I) chain (Fragments) OS=Gallus gallus GN=COL1A2 PE=1 SV=2	3283	371	188	67	48	53.4	Gallus gallus	0	1	473.233	944.45	0.0006	412	421	0	39.45	AGVMGPAGNR	Oxidation (M)	0.0003000000.0
Collagen alpha-2(I) chain (Fragments) OS=Gallus gallus GN=COL1A2 PE=1 SV=2	3283	371	188	67	48	53.4	Gallus gallus	0	1	473.234	944.453	0.0034	412	421	0	16.85	AGVMGPAGNR	Oxidation (M)	0.0003000000.0
Collagen alpha-2(I) chain (Fragments) OS=Gallus gallus GN=COL1A2 PE=1 SV=2	3283	371	188	67	48	53.4	Gallus gallus	0	1	477.261	952.507	-0.0022	475	484	0	16.62	VGPIGPAGNR	Oxidation (P)	0.0000040000.0
Collagen alpha-2(I) chain (Fragments) OS=Gallus gallus GN=COL1A2 PE=1 SV=2	3283	371	188	67	48	53.4	Gallus gallus	0	1	477.261	952.507	-0.0022	475	484	0	13.09	VGPIGPAGNR	Oxidation (P)	0.0000040000.0
Collagen alpha-2(I) chain (Fragments) OS=Gallus gallus GN=COL1A2 PE=1 SV=2	3283	371	188	67	48	53.4	Gallus gallus	0	1	477.262	952.509	0	475	484	0	14.53	VGPIGPAGNR	Oxidation (P)	0.0000040000.0
Collagen alpha-2(I) chain (Fragments) OS=Gallus gallus GN=COL1A2 PE=1 SV=2	3283	371	188	67	48	53.4	Gallus gallus	0	1	477.262	952.51	0.0006	475	484	0	12.53	VGPIGPAGNR	Oxidation (P)	0.0000040000.0
Collagen alpha-2(I) chain (Fragments) OS=Gallus gallus GN=COL1A2 PE=1 SV=2	3283	371	188	67	48	53.4	Gallus gallus	0	1	482.249	962.483	0.0005	1052	1062	0	64.44	GPPGPSGPPGK	Oxidation (P)	0.00400000000.0
Collagen alpha-2(I) chain (Fragments) OS=Gallus gallus GN=COL1A2 PE=1 SV=2	3283	371	188	67	48	53.4	Gallus gallus	0	1	490.246	978.477	0.0002	1052	1062	0	28.52	GPPGPSGPPGK	Oxidation (K); Oxidation (P)	0.00400000002.0
Collagen alpha-2(I) chain (Fragments) OS=Gallus gallus GN=COL1A2 PE=1 SV=2	3283	371	188	67	48	53.4	Gallus gallus	0	1	517.257	1032.5	0.0002	937	946	1	47.27	DGAPGFKGER
Collagen alpha-2(I) chain (Fragments) OS=Gallus gallus GN=COL1A2 PE=1 SV=2	3283	371	188	67	48	53.4	Gallus gallus	0	0	521.753	1041.49	-0.0005	439	448	0	63.53	PGEPGLMGPR	2 Oxidation (P)	0.4004000000.0
Collagen alpha-2(I) chain (Fragments) OS=Gallus gallus GN=COL1A2 PE=1 SV=2	3283	371	188	67	48	53.4	Gallus gallus	0	0	521.753	1041.49	-0.0001	439	448	0	65.66	PGEPGLMGPR	2 Oxidation (P)	0.4004000000.0
Collagen alpha-2(I) chain (Fragments) OS=Gallus gallus GN=COL1A2 PE=1 SV=2	3283	371	188	67	48	53.4	Gallus gallus	0	0	521.754	1041.49	0.0017	439	448	0	7.99	PGEPGLMGPR	Oxidation (M); Oxidation (P)	0.4000003000.0
Collagen alpha-2(I) chain (Fragments) OS=Gallus gallus GN=COL1A2 PE=1 SV=2	3283	371	188	67	48	53.4	Gallus gallus	0	1	525.254	1048.49	-0.0003	937	946	1	38.26	DGAPGFKGER	Oxidation (P)	0.0004000000.0
Collagen alpha-2(I) chain (Fragments) OS=Gallus gallus GN=COL1A2 PE=1 SV=2	3283	371	188	67	48	53.4	Gallus gallus	0	1	525.254	1048.49	-0.0003	937	946	1	32.66	DGAPGFKGER	Oxidation (K)	0.0000002000.0
Collagen alpha-2(I) chain (Fragments) OS=Gallus gallus GN=COL1A2 PE=1 SV=2	3283	371	188	67	48	53.4	Gallus gallus	0	1	525.254	1048.49	-0.0001	937	946	1	38.33	DGAPGFKGER	Oxidation (P)	0.0004000000.0
Collagen alpha-2(I) chain (Fragments) OS=Gallus gallus GN=COL1A2 PE=1 SV=2	3283	371	188	67	48	53.4	Gallus gallus	0	1	350.505	1048.49	0	937	946	1	16.7	DGAPGFKGER	Oxidation (P)	0.0004000000.0
Collagen alpha-2(I) chain (Fragments) OS=Gallus gallus GN=COL1A2 PE=1 SV=2	3283	371	188	67	48	53.4	Gallus gallus	0	1	525.254	1048.49	0.0003	937	946	1	43.77	DGAPGFKGER	Oxidation (P)	0.0004000000.0
Collagen alpha-2(I) chain (Fragments) OS=Gallus gallus GN=COL1A2 PE=1 SV=2	3283	371	188	67	48	53.4	Gallus gallus	0	1	350.505	1048.49	0.0003	937	946	1	21.89	DGAPGFKGER	Oxidation (P)	0.0004000000.0
Collagen alpha-2(I) chain (Fragments) OS=Gallus gallus GN=COL1A2 PE=1 SV=2	3283	371	188	67	48	53.4	Gallus gallus	0	1	525.255	1048.49	0.0009	937	946	1	14.13	DGAPGFKGER	Oxidation (P)	0.0004000000.0
Collagen alpha-2(I) chain (Fragments) OS=Gallus gallus GN=COL1A2 PE=1 SV=2	3283	371	188	67	48	53.4	Gallus gallus	0	1	528.296	1054.58	-0.0001	644	655	1	37.72	GVAGVPGGKGEK
Collagen alpha-2(I) chain (Fragments) OS=Gallus gallus GN=COL1A2 PE=1 SV=2	3283	371	188	67	48	53.4	Gallus gallus	0	1	533.251	1064.49	-0.0012	937	946	1	19.13	DGAPGFKGER	Oxidation (K); Oxidation (P)	0.0004002000.0
Collagen alpha-2(I) chain (Fragments) OS=Gallus gallus GN=COL1A2 PE=1 SV=2	3283	371	188	67	48	53.4	Gallus gallus	0	1	533.252	1064.49	0	937	946	1	12.61	DGAPGFKGER	Oxidation (K); Oxidation (P)	0.0004002000.0
Collagen alpha-2(I) chain (Fragments) OS=Gallus gallus GN=COL1A2 PE=1 SV=2	3283	371	188	67	48	53.4	Gallus gallus	0	1	533.252	1064.49	0.0006	937	946	1	42.61	DGAPGFKGER	Oxidation (K); Oxidation (P)	0.0004002000.0
Collagen alpha-2(I) chain (Fragments) OS=Gallus gallus GN=COL1A2 PE=1 SV=2	3283	371	188	67	48	53.4	Gallus gallus	0	1	534.788	1067.56	-0.0001	341	352	0	59.45	GLVGEPGPAGAK	Oxidation (P)	0.000004000000.0
Collagen alpha-2(I) chain (Fragments) OS=Gallus gallus GN=COL1A2 PE=1 SV=2	3283	371	188	67	48	53.4	Gallus gallus	0	1	534.788	1067.56	-0.0001	341	352	0	25.61	GLVGEPGPAGAK	Oxidation (K)	0.000000000002.0
Collagen alpha-2(I) chain (Fragments) OS=Gallus gallus GN=COL1A2 PE=1 SV=2	3283	371	188	67	48	53.4	Gallus gallus	0	1	534.788	1067.56	0.0001	341	352	0	22.86	GLVGEPGPAGAK	Oxidation (K)	0.000000000002.0
Collagen alpha-2(I) chain (Fragments) OS=Gallus gallus GN=COL1A2 PE=1 SV=2	3283	371	188	67	48	53.4	Gallus gallus	0	1	534.788	1067.56	0.0003	341	352	0	28.71	GLVGEPGPAGAK	Oxidation (P)	0.000000040000.0
Collagen alpha-2(I) chain (Fragments) OS=Gallus gallus GN=COL1A2 PE=1 SV=2	3283	371	188	67	48	53.4	Gallus gallus	0	1	534.788	1067.56	0.0005	341	352	0	27.73	GLVGEPGPAGAK	Oxidation (P)	0.000000040000.0
Collagen alpha-2(I) chain (Fragments) OS=Gallus gallus GN=COL1A2 PE=1 SV=2	3283	371	188	67	48	53.4	Gallus gallus	0	1	534.788	1067.56	0.0007	341	352	0	30.9	GLVGEPGPAGAK	Oxidation (P)	0.000000040000.0
Collagen alpha-2(I) chain (Fragments) OS=Gallus gallus GN=COL1A2 PE=1 SV=2	3283	371	188	67	48	53.4	Gallus gallus	0	1	534.788	1067.56	0.0013	341	352	0	37.62	GLVGEPGPAGAK	Oxidation (P)	0.000004000000.0
Collagen alpha-2(I) chain (Fragments) OS=Gallus gallus GN=COL1A2 PE=1 SV=2	3283	371	188	67	48	53.4	Gallus gallus	0	1	357.865	1070.57	0.0008	644	655	1	17.6	GVAGVPGGKGEK	Oxidation (K)	0.000000002000.0
Collagen alpha-2(I) chain (Fragments) OS=Gallus gallus GN=COL1A2 PE=1 SV=2	3283	371	188	67	48	53.4	Gallus gallus	0	1	536.294	1070.57	0.0012	644	655	1	27.75	GVAGVPGGKGEK	Oxidation (P)	0.000004000000.0
Collagen alpha-2(I) chain (Fragments) OS=Gallus gallus GN=COL1A2 PE=1 SV=2	3283	371	188	67	48	53.4	Gallus gallus	0	1	536.294	1070.57	0.0014	644	655	1	35.76	GVAGVPGGKGEK	Oxidation (P)	0.000004000000.0
Collagen alpha-2(I) chain (Fragments) OS=Gallus gallus GN=COL1A2 PE=1 SV=2	3283	371	188	67	48	53.4	Gallus gallus	0	1	542.785	1083.56	0.0004	341	352	0	31.58	GLVGEPGPAGAK	Oxidation (K); Oxidation (P)	0.000004000002.0
Collagen alpha-2(I) chain (Fragments) OS=Gallus gallus GN=COL1A2 PE=1 SV=2	3283	371	188	67	48	53.4	Gallus gallus	0	0	584.753	1167.49	0.0004	925	936	0	51.99	DGNPGNDGPPGR	Oxidation (P)	0.000000000400.0
Collagen alpha-2(I) chain (Fragments) OS=Gallus gallus GN=COL1A2 PE=1 SV=2	3283	371	188	67	48	53.4	Gallus gallus	0	0	592.776	1183.54	0.0015	1245	1254	0	17.87	DMATQLAFMR	Deamidated (NQ)	0.0000100000.0
Collagen alpha-2(I) chain (Fragments) OS=Gallus gallus GN=COL1A2 PE=1 SV=2	3283	371	188	67	48	53.4	Gallus gallus	0	0	600.281	1198.55	0.0004	1245	1254	0	50.25	DMATQLAFMR	Oxidation (M)	0.0300000000.0
Collagen alpha-2(I) chain (Fragments) OS=Gallus gallus GN=COL1A2 PE=1 SV=2	3283	371	188	67	48	53.4	Gallus gallus	0	0	600.282	1198.55	0.0018	1245	1254	0	37.99	DMATQLAFMR	Oxidation (M)	0.0000000030.0
Collagen alpha-2(I) chain (Fragments) OS=Gallus gallus GN=COL1A2 PE=1 SV=2	3283	371	188	67	48	53.4	Gallus gallus	0	0	601.296	1200.58	-0.0005	485	496	0	5.26	GEPGNIGFPGPK	2 Oxidation (P)	0.004000004000.0
Collagen alpha-2(I) chain (Fragments) OS=Gallus gallus GN=COL1A2 PE=1 SV=2	3283	371	188	67	48	53.4	Gallus gallus	0	0	601.296	1200.58	0.0005	485	496	0	45.72	GEPGNIGFPGPK	2 Oxidation (P)	0.004000004000.0
Collagen alpha-2(I) chain (Fragments) OS=Gallus gallus GN=COL1A2 PE=1 SV=2	3283	371	188	67	48	53.4	Gallus gallus	0	0	601.297	1200.58	0.0009	485	496	0	41.42	GEPGNIGFPGPK	2 Oxidation (P)	0.004000004000.0
Collagen alpha-2(I) chain (Fragments) OS=Gallus gallus GN=COL1A2 PE=1 SV=2	3283	371	188	67	48	53.4	Gallus gallus	0	0	601.297	1200.58	0.0011	485	496	0	58.31	GEPGNIGFPGPK	2 Oxidation (P)	0.004000004000.0
Collagen alpha-2(I) chain (Fragments) OS=Gallus gallus GN=COL1A2 PE=1 SV=2	3283	371	188	67	48	53.4	Gallus gallus	0	0	601.788	1201.56	-0.0001	485	496	0	15.75	GEPGNIGFPGPK	Deamidated (NQ); 2 Oxidation (P)	0.004010004000.0
Collagen alpha-2(I) chain (Fragments) OS=Gallus gallus GN=COL1A2 PE=1 SV=2	3283	371	188	67	48	53.4	Gallus gallus	0	0	601.788	1201.56	0.0009	485	496	0	28.46	GEPGNIGFPGPK	Deamidated (NQ); Oxidation (K); Oxidation (P)	0.004010000002.0
Collagen alpha-2(I) chain (Fragments) OS=Gallus gallus GN=COL1A2 PE=1 SV=2	3283	371	188	67	48	53.4	Gallus gallus	0	1	603.335	1204.66	-0.001	1066	1078	0	5.35	NGLPGPIGPAGVR	Deamidated (NQ)	0.1000000000000.0
Collagen alpha-2(I) chain (Fragments) OS=Gallus gallus GN=COL1A2 PE=1 SV=2	3283	371	188	67	48	53.4	Gallus gallus	0	1	603.336	1204.66	0.0006	1066	1078	0	37.51	NGLPGPIGPAGVR	Deamidated (NQ)	0.1000000000000.0
Collagen alpha-2(I) chain (Fragments) OS=Gallus gallus GN=COL1A2 PE=1 SV=2	3283	371	188	67	48	53.4	Gallus gallus	0	0	609.293	1216.57	-0.001	485	496	0	19.42	GEPGNIGFPGPK	Oxidation (K); 2 Oxidation (P)	0.004000004002.0
Collagen alpha-2(I) chain (Fragments) OS=Gallus gallus GN=COL1A2 PE=1 SV=2	3283	371	188	67	48	53.4	Gallus gallus	0	0	609.294	1216.57	0.0002	485	496	0	40.8	GEPGNIGFPGPK	Oxidation (K); 2 Oxidation (P)	0.004000004002.0
Collagen alpha-2(I) chain (Fragments) OS=Gallus gallus GN=COL1A2 PE=1 SV=2	3283	371	188	67	48	53.4	Gallus gallus	0	1	610.841	1219.67	-0.0009	1066	1078	0	13.99	NGLPGPIGPAGVR	Oxidation (P)	0.0004000000000.0
Collagen alpha-2(I) chain (Fragments) OS=Gallus gallus GN=COL1A2 PE=1 SV=2	3283	371	188	67	48	53.4	Gallus gallus	0	1	610.841	1219.67	-0.0007	1066	1078	0	9.79	NGLPGPIGPAGVR	Oxidation (P)	0.0004000000000.0
Collagen alpha-2(I) chain (Fragments) OS=Gallus gallus GN=COL1A2 PE=1 SV=2	3283	371	188	67	48	53.4	Gallus gallus	0	1	407.563	1219.67	0.0007	1066	1078	0	14.3	NGLPGPIGPAGVR	Oxidation (P)	0.0004000000000.0
Collagen alpha-2(I) chain (Fragments) OS=Gallus gallus GN=COL1A2 PE=1 SV=2	3283	371	188	67	48	53.4	Gallus gallus	0	1	610.842	1219.67	0.0013	1066	1078	0	38.55	NGLPGPIGPAGVR	Oxidation (P)	0.0004000000000.0
Collagen alpha-2(I) chain (Fragments) OS=Gallus gallus GN=COL1A2 PE=1 SV=2	3283	371	188	67	48	53.4	Gallus gallus	0	1	611.302	1220.59	-0.0001	692	706	0	57.46	GEGGPAGPAGPAGAR
Collagen alpha-2(I) chain (Fragments) OS=Gallus gallus GN=COL1A2 PE=1 SV=2	3283	371	188	67	48	53.4	Gallus gallus	0	1	611.302	1220.59	0.0004	692	706	0	78.69	GEGGPAGPAGPAGAR
Collagen alpha-2(I) chain (Fragments) OS=Gallus gallus GN=COL1A2 PE=1 SV=2	3283	371	188	67	48	53.4	Gallus gallus	0	1	611.302	1220.59	0.0004	692	706	0	76.54	GEGGPAGPAGPAGAR
Collagen alpha-2(I) chain (Fragments) OS=Gallus gallus GN=COL1A2 PE=1 SV=2	3283	371	188	67	48	53.4	Gallus gallus	0	1	611.302	1220.59	0.0004	692	706	0	37.34	GEGGPAGPAGPAGAR
Collagen alpha-2(I) chain (Fragments) OS=Gallus gallus GN=COL1A2 PE=1 SV=2	3283	371	188	67	48	53.4	Gallus gallus	0	1	611.303	1220.59	0.0006	692	706	0	44.96	GEGGPAGPAGPAGAR
Collagen alpha-2(I) chain (Fragments) OS=Gallus gallus GN=COL1A2 PE=1 SV=2	3283	371	188	67	48	53.4	Gallus gallus	0	1	611.303	1220.59	0.0008	692	706	0	34.82	GEGGPAGPAGPAGAR
Collagen alpha-2(I) chain (Fragments) OS=Gallus gallus GN=COL1A2 PE=1 SV=2	3283	371	188	67	48	53.4	Gallus gallus	0	1	611.303	1220.59	0.0021	692	706	0	26.53	GEGGPAGPAGPAGAR
Collagen alpha-2(I) chain (Fragments) OS=Gallus gallus GN=COL1A2 PE=1 SV=2	3283	371	188	67	48	53.4	Gallus gallus	0	1	611.332	1220.65	-0.0011	1066	1078	0	15.73	NGLPGPIGPAGVR	Deamidated (NQ); Oxidation (P)	0.1004000000000.0
Collagen alpha-2(I) chain (Fragments) OS=Gallus gallus GN=COL1A2 PE=1 SV=2	3283	371	188	67	48	53.4	Gallus gallus	0	1	611.333	1220.65	-0.0003	1066	1078	0	28.69	NGLPGPIGPAGVR	Deamidated (NQ); Oxidation (P)	0.1004000000000.0
Collagen alpha-2(I) chain (Fragments) OS=Gallus gallus GN=COL1A2 PE=1 SV=2	3283	371	188	67	48	53.4	Gallus gallus	0	1	611.333	1220.65	0.0001	1066	1078	0	49.58	NGLPGPIGPAGVR	Deamidated (NQ); Oxidation (P)	0.1004000000000.0
Collagen alpha-2(I) chain (Fragments) OS=Gallus gallus GN=COL1A2 PE=1 SV=2	3283	371	188	67	48	53.4	Gallus gallus	0	1	407.891	1220.65	0.0004	1066	1078	0	12.69	NGLPGPIGPAGVR	Deamidated (NQ); Oxidation (P)	0.1000040000000.0
Collagen alpha-2(I) chain (Fragments) OS=Gallus gallus GN=COL1A2 PE=1 SV=2	3283	371	188	67	48	53.4	Gallus gallus	0	1	611.333	1220.65	0.0009	1066	1078	0	38.19	NGLPGPIGPAGVR	Deamidated (NQ); Oxidation (P)	0.1004000000000.0
Collagen alpha-2(I) chain (Fragments) OS=Gallus gallus GN=COL1A2 PE=1 SV=2	3283	371	188	67	48	53.4	Gallus gallus	0	1	611.333	1220.65	0.0011	1066	1078	0	20.59	NGLPGPIGPAGVR	Deamidated (NQ); Oxidation (P)	0.1004000000000.0
Collagen alpha-2(I) chain (Fragments) OS=Gallus gallus GN=COL1A2 PE=1 SV=2	3283	371	188	67	48	53.4	Gallus gallus	0	1	611.334	1220.65	0.0015	1066	1078	0	10.97	NGLPGPIGPAGVR	Deamidated (NQ); Oxidation (P)	0.1004000000000.0
Collagen alpha-2(I) chain (Fragments) OS=Gallus gallus GN=COL1A2 PE=1 SV=2	3283	371	188	67	48	53.4	Gallus gallus	0	1	619.3	1236.58	-0.0001	692	706	0	12.19	GEGGPAGPAGPAGAR	Oxidation (P)	0.000000000040000.0
Collagen alpha-2(I) chain (Fragments) OS=Gallus gallus GN=COL1A2 PE=1 SV=2	3283	371	188	67	48	53.4	Gallus gallus	0	1	425.887	1274.64	0.0009	1052	1065	1	19.01	GPPGPSGPPGKDGR
Collagen alpha-2(I) chain (Fragments) OS=Gallus gallus GN=COL1A2 PE=1 SV=2	3283	371	188	67	48	53.4	Gallus gallus	0	1	642.339	1282.66	0.0007	505	517	1	33.18	PGEKGNVGLAGPR	Oxidation (K); Oxidation (P)	0.4002000000000.0
Collagen alpha-2(I) chain (Fragments) OS=Gallus gallus GN=COL1A2 PE=1 SV=2	3283	371	188	67	48	53.4	Gallus gallus	0	1	642.34	1282.66	0.0019	505	517	1	9.08	PGEKGNVGLAGPR	Oxidation (K); Oxidation (P)	0.4002000000000.0
Collagen alpha-2(I) chain (Fragments) OS=Gallus gallus GN=COL1A2 PE=1 SV=2	3283	371	188	67	48	53.4	Gallus gallus	0	1	646.323	1290.63	0.0002	1052	1065	1	3.64	GPPGPSGPPGKDGR	Oxidation (P)	0.00004000000000.0
Collagen alpha-2(I) chain (Fragments) OS=Gallus gallus GN=COL1A2 PE=1 SV=2	3283	371	188	67	48	53.4	Gallus gallus	0	1	646.324	1290.63	0.0014	1052	1065	1	63.57	GPPGPSGPPGKDGR	Oxidation (P)	0.00400000000000.0
Collagen alpha-2(I) chain (Fragments) OS=Gallus gallus GN=COL1A2 PE=1 SV=2	3283	371	188	67	48	53.4	Gallus gallus	0	1	431.218	1290.63	0.0014	1052	1065	1	21.05	GPPGPSGPPGKDGR	Oxidation (P)	0.00400000000000.0
Collagen alpha-2(I) chain (Fragments) OS=Gallus gallus GN=COL1A2 PE=1 SV=2	3283	371	188	67	48	53.4	Gallus gallus	0	1	433.541	1297.6	0.0004	1004	1015	2	37.08	GEKGEPGDKGHR	Oxidation (K); Oxidation (P)	0.002004000000.0
Collagen alpha-2(I) chain (Fragments) OS=Gallus gallus GN=COL1A2 PE=1 SV=2	3283	371	188	67	48	53.4	Gallus gallus	0	1	649.808	1297.6	0.0014	1004	1015	2	40.72	GEKGEPGDKGHR	2 Oxidation (K)	0.002000002000.0
Collagen alpha-2(I) chain (Fragments) OS=Gallus gallus GN=COL1A2 PE=1 SV=2	3283	371	188	67	48	53.4	Gallus gallus	0	1	654.322	1306.63	0.0018	1052	1065	1	51.25	GPPGPSGPPGKDGR	2 Oxidation (P)	0.00400000400000.0
Collagen alpha-2(I) chain (Fragments) OS=Gallus gallus GN=COL1A2 PE=1 SV=2	3283	371	188	67	48	53.4	Gallus gallus	0	1	660.338	1318.66	-0.0015	326	340	0	1.57	GIPGPPGPAGPSGAR	2 Oxidation (P)	0.004004000000000.0
Collagen alpha-2(I) chain (Fragments) OS=Gallus gallus GN=COL1A2 PE=1 SV=2	3283	371	188	67	48	53.4	Gallus gallus	0	1	660.339	1318.66	0.0001	326	340	0	22.02	GIPGPPGPAGPSGAR	2 Oxidation (P)	0.004004000000000.0
Collagen alpha-2(I) chain (Fragments) OS=Gallus gallus GN=COL1A2 PE=1 SV=2	3283	371	188	67	48	53.4	Gallus gallus	0	1	660.339	1318.66	0.0005	326	340	0	42.21	GIPGPPGPAGPSGAR	2 Oxidation (P)	0.004004000000000.0
Collagen alpha-2(I) chain (Fragments) OS=Gallus gallus GN=COL1A2 PE=1 SV=2	3283	371	188	67	48	53.4	Gallus gallus	0	1	440.562	1318.66	0.0006	326	340	0	24.02	GIPGPPGPAGPSGAR	2 Oxidation (P)	0.004004000000000.0
Collagen alpha-2(I) chain (Fragments) OS=Gallus gallus GN=COL1A2 PE=1 SV=2	3283	371	188	67	48	53.4	Gallus gallus	0	1	660.339	1318.66	0.0007	326	340	0	37.55	GIPGPPGPAGPSGAR	2 Oxidation (P)	0.004004000000000.0
Collagen alpha-2(I) chain (Fragments) OS=Gallus gallus GN=COL1A2 PE=1 SV=2	3283	371	188	67	48	53.4	Gallus gallus	0	1	660.339	1318.66	0.0011	326	340	0	22.53	GIPGPPGPAGPSGAR	2 Oxidation (P)	0.004004000000000.0
Collagen alpha-2(I) chain (Fragments) OS=Gallus gallus GN=COL1A2 PE=1 SV=2	3283	371	188	67	48	53.4	Gallus gallus	0	1	660.339	1318.66	0.0013	326	340	0	49.99	GIPGPPGPAGPSGAR	2 Oxidation (P)	0.004004000000000.0
Collagen alpha-2(I) chain (Fragments) OS=Gallus gallus GN=COL1A2 PE=1 SV=2	3283	371	188	67	48	53.4	Gallus gallus	0	1	660.34	1318.66	0.0019	326	340	0	39.61	GIPGPPGPAGPSGAR	2 Oxidation (P)	0.004004000000000.0
Collagen alpha-2(I) chain (Fragments) OS=Gallus gallus GN=COL1A2 PE=1 SV=2	3283	371	188	67	48	53.4	Gallus gallus	0	1	491.904	1472.69	0.0003	84	98	0	53.46	AADFGPGPMGLMGPR
Collagen alpha-2(I) chain (Fragments) OS=Gallus gallus GN=COL1A2 PE=1 SV=2	3283	371	188	67	48	53.4	Gallus gallus	0	1	737.353	1472.69	0.001	84	98	0	62.11	AADFGPGPMGLMGPR
Collagen alpha-2(I) chain (Fragments) OS=Gallus gallus GN=COL1A2 PE=1 SV=2	3283	371	188	67	48	53.4	Gallus gallus	0	1	737.353	1472.69	0.0014	84	98	0	85.59	AADFGPGPMGLMGPR
Collagen alpha-2(I) chain (Fragments) OS=Gallus gallus GN=COL1A2 PE=1 SV=2	3283	371	188	67	48	53.4	Gallus gallus	0	1	740.374	1478.73	0.0068	572	586	0	6.49	GLHGEFGVPGPAGPR	2 Oxidation (P)	0.000000004040000.0
Collagen alpha-2(I) chain (Fragments) OS=Gallus gallus GN=COL1A2 PE=1 SV=2	3283	371	188	67	48	53.4	Gallus gallus	0	1	745.35	1488.68	-0.0009	84	98	0	41.12	AADFGPGPMGLMGPR	Oxidation (M)	0.000000000003000.0
Collagen alpha-2(I) chain (Fragments) OS=Gallus gallus GN=COL1A2 PE=1 SV=2	3283	371	188	67	48	53.4	Gallus gallus	0	1	745.35	1488.69	0.0007	84	98	0	73.09	AADFGPGPMGLMGPR	Oxidation (M)	0.000000003000000.0
Collagen alpha-2(I) chain (Fragments) OS=Gallus gallus GN=COL1A2 PE=1 SV=2	3283	371	188	67	48	53.4	Gallus gallus	0	1	745.351	1488.69	0.0025	84	98	0	79.47	AADFGPGPMGLMGPR	Oxidation (M)	0.000000000003000.0
Collagen alpha-2(I) chain (Fragments) OS=Gallus gallus GN=COL1A2 PE=1 SV=2	3283	371	188	67	48	53.4	Gallus gallus	0	1	753.346	1504.68	-0.002	84	98	0	38.63	AADFGPGPMGLMGPR	2 Oxidation (M)	0.000000003003000.0
Collagen alpha-2(I) chain (Fragments) OS=Gallus gallus GN=COL1A2 PE=1 SV=2	3283	371	188	67	48	53.4	Gallus gallus	0	1	761.884	1521.75	0.0001	674	691	0	23.76	GLPGAIGAPGPAGGAGDR	2 Oxidation (P)	0.004000004000000000.0
Collagen alpha-2(I) chain (Fragments) OS=Gallus gallus GN=COL1A2 PE=1 SV=2	3283	371	188	67	48	53.4	Gallus gallus	0	1	761.885	1521.75	0.0011	674	691	0	23.01	GLPGAIGAPGPAGGAGDR	2 Oxidation (P)	0.000000004040000000.0
Collagen alpha-2(I) chain (Fragments) OS=Gallus gallus GN=COL1A2 PE=1 SV=2	3283	371	188	67	48	53.4	Gallus gallus	0	1	766.35	1530.69	-0.0031	776	792	0	15.13	GDAGPPGMTGFPGAAGR	Oxidation (P)	0.00004000000000000.0
Collagen alpha-2(I) chain (Fragments) OS=Gallus gallus GN=COL1A2 PE=1 SV=2	3283	371	188	67	48	53.4	Gallus gallus	0	1	766.374	1530.73	0.0022	829	844	0	37.01	TGEQGIAGPPGFAGEK	Oxidation (P)	0.0000000004000000.0
Collagen alpha-2(I) chain (Fragments) OS=Gallus gallus GN=COL1A2 PE=1 SV=2	3283	371	188	67	48	53.4	Gallus gallus	0	1	766.374	1530.73	0.0026	829	844	0	66.11	TGEQGIAGPPGFAGEK	Oxidation (P)	0.0000000004000000.0
Collagen alpha-2(I) chain (Fragments) OS=Gallus gallus GN=COL1A2 PE=1 SV=2	3283	371	188	67	48	53.4	Gallus gallus	0	1	511.943	1532.81	0.0012	1063	1078	1	12.17	DGRNGLPGPIGPAGVR	Deamidated (NQ)	0.0001000000000000.0
Collagen alpha-2(I) chain (Fragments) OS=Gallus gallus GN=COL1A2 PE=1 SV=2	3283	371	188	67	48	53.4	Gallus gallus	0	1	511.943	1532.81	0.0015	1063	1078	1	38.18	DGRNGLPGPIGPAGVR	Deamidated (NQ)	0.0001000000000000.0
Collagen alpha-2(I) chain (Fragments) OS=Gallus gallus GN=COL1A2 PE=1 SV=2	3283	371	188	67	48	53.4	Gallus gallus	0	1	767.411	1532.81	0.0019	1063	1078	1	19.83	DGRNGLPGPIGPAGVR	Deamidated (NQ)	0.0001000000000000.0
Collagen alpha-2(I) chain (Fragments) OS=Gallus gallus GN=COL1A2 PE=1 SV=2	3283	371	188	67	48	53.4	Gallus gallus	0	1	769.882	1537.75	0.0009	674	691	0	50.98	GLPGAIGAPGPAGGAGDR	3 Oxidation (P)	0.004000004040000000.0
Collagen alpha-2(I) chain (Fragments) OS=Gallus gallus GN=COL1A2 PE=1 SV=2	3283	371	188	67	48	53.4	Gallus gallus	0	1	769.882	1537.75	0.0009	674	691	0	22.47	GLPGAIGAPGPAGGAGDR	3 Oxidation (P)	0.004000004040000000.0
Collagen alpha-2(I) chain (Fragments) OS=Gallus gallus GN=COL1A2 PE=1 SV=2	3283	371	188	67	48	53.4	Gallus gallus	0	1	769.882	1537.75	0.0011	674	691	0	10.74	GLPGAIGAPGPAGGAGDR	3 Oxidation (P)	0.004000004040000000.0
Collagen alpha-2(I) chain (Fragments) OS=Gallus gallus GN=COL1A2 PE=1 SV=2	3283	371	188	67	48	53.4	Gallus gallus	0	1	769.883	1537.75	0.0021	674	691	0	6.58	GLPGAIGAPGPAGGAGDR	3 Oxidation (P)	0.004000004040000000.0
Collagen alpha-2(I) chain (Fragments) OS=Gallus gallus GN=COL1A2 PE=1 SV=2	3283	371	188	67	48	53.4	Gallus gallus	0	1	774.349	1546.68	0.0004	776	792	0	76.19	GDAGPPGMTGFPGAAGR	2 Oxidation (P)	0.00004000000400000.0
Collagen alpha-2(I) chain (Fragments) OS=Gallus gallus GN=COL1A2 PE=1 SV=2	3283	371	188	67	48	53.4	Gallus gallus	0	1	774.35	1546.69	0.0026	776	792	0	42.38	GDAGPPGMTGFPGAAGR	2 Oxidation (P)	0.00004000000400000.0
Collagen alpha-2(I) chain (Fragments) OS=Gallus gallus GN=COL1A2 PE=1 SV=2	3283	371	188	67	48	53.4	Gallus gallus	0	1	774.369	1546.72	-0.0025	829	844	0	51.62	TGEQGIAGPPGFAGEK	Oxidation (K); Oxidation (P)	0.0000000004000002.0
Collagen alpha-2(I) chain (Fragments) OS=Gallus gallus GN=COL1A2 PE=1 SV=2	3283	371	188	67	48	53.4	Gallus gallus	0	1	517.274	1548.8	-0.0016	1063	1078	1	39.02	DGRNGLPGPIGPAGVR	Deamidated (NQ); Oxidation (P)	0.0001004000000000.0
Collagen alpha-2(I) chain (Fragments) OS=Gallus gallus GN=COL1A2 PE=1 SV=2	3283	371	188	67	48	53.4	Gallus gallus	0	1	517.274	1548.8	-0.001	1063	1078	1	29.29	DGRNGLPGPIGPAGVR	Deamidated (NQ); Oxidation (P)	0.0001004000000000.0
Collagen alpha-2(I) chain (Fragments) OS=Gallus gallus GN=COL1A2 PE=1 SV=2	3283	371	188	67	48	53.4	Gallus gallus	0	1	517.274	1548.8	0.0002	1063	1078	1	42.09	DGRNGLPGPIGPAGVR	Deamidated (NQ); Oxidation (P)	0.0001004000000000.0
Collagen alpha-2(I) chain (Fragments) OS=Gallus gallus GN=COL1A2 PE=1 SV=2	3283	371	188	67	48	53.4	Gallus gallus	0	1	775.408	1548.8	0.0006	1063	1078	1	31.22	DGRNGLPGPIGPAGVR	Deamidated (NQ); Oxidation (P)	0.0001004000000000.0
Collagen alpha-2(I) chain (Fragments) OS=Gallus gallus GN=COL1A2 PE=1 SV=2	3283	371	188	67	48	53.4	Gallus gallus	0	1	517.274	1548.8	0.0008	1063	1078	1	46.14	DGRNGLPGPIGPAGVR	Deamidated (NQ); Oxidation (P)	0.0001004000000000.0
Collagen alpha-2(I) chain (Fragments) OS=Gallus gallus GN=COL1A2 PE=1 SV=2	3283	371	188	67	48	53.4	Gallus gallus	0	0	521.615	1561.82	0.0007	308	325	0	53.14	GAAGLPGVAGAPGLPGPR	3 Oxidation (P)	0.000004000004004000.0
Collagen alpha-2(I) chain (Fragments) OS=Gallus gallus GN=COL1A2 PE=1 SV=2	3283	371	188	67	48	53.4	Gallus gallus	0	0	781.918	1561.82	0.001	308	325	0	35.35	GAAGLPGVAGAPGLPGPR	3 Oxidation (P)	0.000004000004000040.0
Collagen alpha-2(I) chain (Fragments) OS=Gallus gallus GN=COL1A2 PE=1 SV=2	3283	371	188	67	48	53.4	Gallus gallus	0	0	521.615	1561.82	0.001	308	325	0	8.55	GAAGLPGVAGAPGLPGPR	3 Oxidation (P)	0.000004000004004000.0
Collagen alpha-2(I) chain (Fragments) OS=Gallus gallus GN=COL1A2 PE=1 SV=2	3283	371	188	67	48	53.4	Gallus gallus	0	0	781.918	1561.82	0.0012	308	325	0	59.24	GAAGLPGVAGAPGLPGPR	3 Oxidation (P)	0.000004000004000040.0
Collagen alpha-2(I) chain (Fragments) OS=Gallus gallus GN=COL1A2 PE=1 SV=2	3283	371	188	67	48	53.4	Gallus gallus	0	0	521.615	1561.82	0.0016	308	325	0	20.88	GAAGLPGVAGAPGLPGPR	3 Oxidation (P)	0.000004000004000040.0
Collagen alpha-2(I) chain (Fragments) OS=Gallus gallus GN=COL1A2 PE=1 SV=2	3283	371	188	67	48	53.4	Gallus gallus	0	0	781.919	1561.82	0.0022	308	325	0	39.11	GAAGLPGVAGAPGLPGPR	3 Oxidation (P)	0.000004000004000040.0
Collagen alpha-2(I) chain (Fragments) OS=Gallus gallus GN=COL1A2 PE=1 SV=2	3283	371	188	67	48	53.4	Gallus gallus	0	0	781.92	1561.82	0.0034	308	325	0	13.04	GAAGLPGVAGAPGLPGPR	3 Oxidation (P)	0.000004000000004040.0
Collagen alpha-2(I) chain (Fragments) OS=Gallus gallus GN=COL1A2 PE=1 SV=2	3283	371	188	67	48	53.4	Gallus gallus	0	1	521.9	1562.68	0.0001	776	792	0	36.09	GDAGPPGMTGFPGAAGR	3 Oxidation (P)	0.00004400000400000.0
Collagen alpha-2(I) chain (Fragments) OS=Gallus gallus GN=COL1A2 PE=1 SV=2	3283	371	188	67	48	53.4	Gallus gallus	0	1	782.347	1562.68	0.0003	776	792	0	62.13	GDAGPPGMTGFPGAAGR	Oxidation (M); 2 Oxidation (P)	0.00004003000400000.0
Collagen alpha-2(I) chain (Fragments) OS=Gallus gallus GN=COL1A2 PE=1 SV=2	3283	371	188	67	48	53.4	Gallus gallus	0	1	782.347	1562.68	0.0003	776	792	0	36.79	GDAGPPGMTGFPGAAGR	Oxidation (M); 2 Oxidation (P)	0.00004003000400000.0
Collagen alpha-2(I) chain (Fragments) OS=Gallus gallus GN=COL1A2 PE=1 SV=2	3283	371	188	67	48	53.4	Gallus gallus	0	1	782.347	1562.68	0.0003	776	792	0	16.28	GDAGPPGMTGFPGAAGR	Oxidation (M); 2 Oxidation (P)	0.00004003000400000.0
Collagen alpha-2(I) chain (Fragments) OS=Gallus gallus GN=COL1A2 PE=1 SV=2	3283	371	188	67	48	53.4	Gallus gallus	0	1	782.347	1562.68	0.0009	776	792	0	55.74	GDAGPPGMTGFPGAAGR	3 Oxidation (P)	0.00004400000400000.0
Collagen alpha-2(I) chain (Fragments) OS=Gallus gallus GN=COL1A2 PE=1 SV=2	3283	371	188	67	48	53.4	Gallus gallus	0	1	782.347	1562.68	0.0011	776	792	0	57.89	GDAGPPGMTGFPGAAGR	3 Oxidation (P)	0.00004400000400000.0
Collagen alpha-2(I) chain (Fragments) OS=Gallus gallus GN=COL1A2 PE=1 SV=2	3283	371	188	67	48	53.4	Gallus gallus	0	1	782.347	1562.68	0.0019	776	792	0	59.35	GDAGPPGMTGFPGAAGR	Oxidation (M); 2 Oxidation (P)	0.00004003000400000.0
Collagen alpha-2(I) chain (Fragments) OS=Gallus gallus GN=COL1A2 PE=1 SV=2	3283	371	188	67	48	53.4	Gallus gallus	0	1	782.347	1562.68	0.0019	776	792	0	40.13	GDAGPPGMTGFPGAAGR	3 Oxidation (P)	0.00004400000400000.0
Collagen alpha-2(I) chain (Fragments) OS=Gallus gallus GN=COL1A2 PE=1 SV=2	3283	371	188	67	48	53.4	Gallus gallus	0	1	782.348	1562.68	0.0029	776	792	0	66	GDAGPPGMTGFPGAAGR	3 Oxidation (P)	0.00004400000400000.0
Collagen alpha-2(I) chain (Fragments) OS=Gallus gallus GN=COL1A2 PE=1 SV=2	3283	371	188	67	48	53.4	Gallus gallus	0	1	782.348	1562.68	0.0033	776	792	0	43.91	GDAGPPGMTGFPGAAGR	3 Oxidation (P)	0.00004400000400000.0
Collagen alpha-2(I) chain (Fragments) OS=Gallus gallus GN=COL1A2 PE=1 SV=2	3283	371	188	67	48	53.4	Gallus gallus	0	1	789.906	1577.8	-0.005	149	164	2	0.96	PGRPGERGVAGPQGAR	Deamidated (NQ); Oxidation (P)	0.0000000000041000.0
Collagen alpha-2(I) chain (Fragments) OS=Gallus gallus GN=COL1A2 PE=1 SV=2	3283	371	188	67	48	53.4	Gallus gallus	0	1	789.907	1577.8	-0.0036	149	164	2	2.66	PGRPGERGVAGPQGAR	Deamidated (NQ); Oxidation (P)	0.0000000000041000.0
Collagen alpha-2(I) chain (Fragments) OS=Gallus gallus GN=COL1A2 PE=1 SV=2	3283	371	188	67	48	53.4	Gallus gallus	0	1	789.908	1577.8	-0.0018	149	164	2	2.59	PGRPGERGVAGPQGAR	Deamidated (NQ); Oxidation (P)	0.0000000000041000.0
Collagen alpha-2(I) chain (Fragments) OS=Gallus gallus GN=COL1A2 PE=1 SV=2	3283	371	188	67	48	53.4	Gallus gallus	0	1	790.344	1578.67	0.0003	776	792	0	24.81	GDAGPPGMTGFPGAAGR	Oxidation (M); 3 Oxidation (P)	0.00004403000400000.0
Collagen alpha-2(I) chain (Fragments) OS=Gallus gallus GN=COL1A2 PE=1 SV=2	3283	371	188	67	48	53.4	Gallus gallus	0	1	790.344	1578.67	0.0009	776	792	0	60.83	GDAGPPGMTGFPGAAGR	Oxidation (M); 3 Oxidation (P)	0.00004403000400000.0
Collagen alpha-2(I) chain (Fragments) OS=Gallus gallus GN=COL1A2 PE=1 SV=2	3283	371	188	67	48	53.4	Gallus gallus	0	1	790.344	1578.67	0.0009	776	792	0	44.26	GDAGPPGMTGFPGAAGR	Oxidation (M); 3 Oxidation (P)	0.00004403000400000.0
Collagen alpha-2(I) chain (Fragments) OS=Gallus gallus GN=COL1A2 PE=1 SV=2	3283	371	188	67	48	53.4	Gallus gallus	0	1	790.345	1578.67	0.0011	776	792	0	56.32	GDAGPPGMTGFPGAAGR	Oxidation (M); 3 Oxidation (P)	0.00004403000400000.0
Collagen alpha-2(I) chain (Fragments) OS=Gallus gallus GN=COL1A2 PE=1 SV=2	3283	371	188	67	48	53.4	Gallus gallus	0	1	790.345	1578.67	0.0015	776	792	0	68	GDAGPPGMTGFPGAAGR	Oxidation (M); 3 Oxidation (P)	0.00004403000400000.0
Collagen alpha-2(I) chain (Fragments) OS=Gallus gallus GN=COL1A2 PE=1 SV=2	3283	371	188	67	48	53.4	Gallus gallus	0	1	790.345	1578.67	0.0015	776	792	0	59.97	GDAGPPGMTGFPGAAGR	Oxidation (M); 3 Oxidation (P)	0.00004403000400000.0
Collagen alpha-2(I) chain (Fragments) OS=Gallus gallus GN=COL1A2 PE=1 SV=2	3283	371	188	67	48	53.4	Gallus gallus	0	1	790.345	1578.67	0.0015	776	792	0	15.46	GDAGPPGMTGFPGAAGR	Oxidation (M); 3 Oxidation (P)	0.00004403000400000.0
Collagen alpha-2(I) chain (Fragments) OS=Gallus gallus GN=COL1A2 PE=1 SV=2	3283	371	188	67	48	53.4	Gallus gallus	0	0	534.92	1601.74	-0.0056	132	148	1	10.34	GPPGPPGKAGEDGHPGK	2 Oxidation (K); Oxidation (P)	0.00000402000000002.0
Collagen alpha-2(I) chain (Fragments) OS=Gallus gallus GN=COL1A2 PE=1 SV=2	3283	371	188	67	48	53.4	Gallus gallus	0	0	537.257	1608.75	-0.0003	380	397	0	22.03	GSNGEPGSAGPPGPAGLR	2 Oxidation (P)	0.000004000004000000.0
Collagen alpha-2(I) chain (Fragments) OS=Gallus gallus GN=COL1A2 PE=1 SV=2	3283	371	188	67	48	53.4	Gallus gallus	0	0	805.382	1608.75	0.001	380	397	0	58.48	GSNGEPGSAGPPGPAGLR	2 Oxidation (P)	0.000004000004000000.0
Collagen alpha-2(I) chain (Fragments) OS=Gallus gallus GN=COL1A2 PE=1 SV=2	3283	371	188	67	48	53.4	Gallus gallus	0	0	805.873	1609.73	-0.002	380	397	0	53.61	GSNGEPGSAGPPGPAGLR	Deamidated (NQ); 2 Oxidation (P)	0.001004000004000000.0
Collagen alpha-2(I) chain (Fragments) OS=Gallus gallus GN=COL1A2 PE=1 SV=2	3283	371	188	67	48	53.4	Gallus gallus	0	0	805.873	1609.73	-0.001	380	397	0	57.7	GSNGEPGSAGPPGPAGLR	Deamidated (NQ); 2 Oxidation (P)	0.001004000004000000.0
Collagen alpha-2(I) chain (Fragments) OS=Gallus gallus GN=COL1A2 PE=1 SV=2	3283	371	188	67	48	53.4	Gallus gallus	0	0	805.874	1609.73	-0.0004	380	397	0	64.98	GSNGEPGSAGPPGPAGLR	Deamidated (NQ); 2 Oxidation (P)	0.001004000004000000.0
Collagen alpha-2(I) chain (Fragments) OS=Gallus gallus GN=COL1A2 PE=1 SV=2	3283	371	188	67	48	53.4	Gallus gallus	0	0	805.874	1609.73	0.0002	380	397	0	13.48	GSNGEPGSAGPPGPAGLR	Deamidated (NQ); 2 Oxidation (P)	0.001004000040000000.0
Collagen alpha-2(I) chain (Fragments) OS=Gallus gallus GN=COL1A2 PE=1 SV=2	3283	371	188	67	48	53.4	Gallus gallus	0	0	805.875	1609.74	0.0024	380	397	0	79.09	GSNGEPGSAGPPGPAGLR	Deamidated (NQ); 2 Oxidation (P)	0.001004000004000000.0
Collagen alpha-2(I) chain (Fragments) OS=Gallus gallus GN=COL1A2 PE=1 SV=2	3283	371	188	67	48	53.4	Gallus gallus	0	1	544.61	1630.81	0.0056	653	669	2	13.15	GEKGAPGLRGDTGATGR	Oxidation (K); Oxidation (P)	0.00200400000000000.0
Collagen alpha-2(I) chain (Fragments) OS=Gallus gallus GN=COL1A2 PE=1 SV=2	3283	371	188	67	48	53.4	Gallus gallus	0	0	544.933	1631.78	0.0007	140	155	2	18.82	AGEDGHPGKPGRPGER	Oxidation (P)	0.0000000000004000.0
Collagen alpha-2(I) chain (Fragments) OS=Gallus gallus GN=COL1A2 PE=1 SV=2	3283	371	188	67	48	53.4	Gallus gallus	0	0	824.894	1647.77	0.0031	140	155	2	31.47	AGEDGHPGKPGRPGER	Oxidation (K); Oxidation (P)	0.0000000020004000.0
Collagen alpha-2(I) chain (Fragments) OS=Gallus gallus GN=COL1A2 PE=1 SV=2	3283	371	188	67	48	53.4	Gallus gallus	0	1	551.955	1652.84	0.0003	412	430	1	9.04	AGVMGPAGNRGASGPVGAK
Collagen alpha-2(I) chain (Fragments) OS=Gallus gallus GN=COL1A2 PE=1 SV=2	3283	371	188	67	48	53.4	Gallus gallus	0	1	552.282	1653.82	-0.0009	412	430	1	15.65	AGVMGPAGNRGASGPVGAK	Deamidated (NQ)	0.0000000010000000000.0
Collagen alpha-2(I) chain (Fragments) OS=Gallus gallus GN=COL1A2 PE=1 SV=2	3283	371	188	67	48	53.4	Gallus gallus	0	1	552.943	1655.81	-0.0028	341	358	1	6.88	GLVGEPGPAGAKGESGNK	Oxidation (K); Oxidation (P)	0.000000040002000000.0
Collagen alpha-2(I) chain (Fragments) OS=Gallus gallus GN=COL1A2 PE=1 SV=2	3283	371	188	67	48	53.4	Gallus gallus	0	1	828.913	1655.81	0.0006	341	358	1	25.31	GLVGEPGPAGAKGESGNK	Oxidation (K); Oxidation (P)	0.000004000002000000.0
Collagen alpha-2(I) chain (Fragments) OS=Gallus gallus GN=COL1A2 PE=1 SV=2	3283	371	188	67	48	53.4	Gallus gallus	0	1	552.945	1655.81	0.0014	341	358	1	15.49	GLVGEPGPAGAKGESGNK	Oxidation (K); Oxidation (P)	0.000004000002000000.0
Collagen alpha-2(I) chain (Fragments) OS=Gallus gallus GN=COL1A2 PE=1 SV=2	3283	371	188	67	48	53.4	Gallus gallus	0	0	555.597	1663.77	0.0017	140	155	2	23.28	AGEDGHPGKPGRPGER	3 Oxidation (P)	0.0000004004004000.0
Collagen alpha-2(I) chain (Fragments) OS=Gallus gallus GN=COL1A2 PE=1 SV=2	3283	371	188	67	48	53.4	Gallus gallus	0	0	832.892	1663.77	0.0034	140	155	2	21.39	AGEDGHPGKPGRPGER	3 Oxidation (P)	0.0000004004004000.0
Collagen alpha-2(I) chain (Fragments) OS=Gallus gallus GN=COL1A2 PE=1 SV=2	3283	371	188	67	48	53.4	Gallus gallus	0	1	849.375	1696.74	0.0064	198	215	0	58.81	GEPGAPGENGTPGQPGAR	Deamidated (NQ); 3 Oxidation (P)	0.004004001000004000.0
Collagen alpha-2(I) chain (Fragments) OS=Gallus gallus GN=COL1A2 PE=1 SV=2	3283	371	188	67	48	53.4	Gallus gallus	0	1	857.367	1712.72	-0.0042	198	215	0	53.29	GEPGAPGENGTPGQPGAR	Deamidated (NQ); 4 Oxidation (P)	0.004004001004004000.0
Collagen alpha-2(I) chain (Fragments) OS=Gallus gallus GN=COL1A2 PE=1 SV=2	3283	371	188	67	48	53.4	Gallus gallus	0	1	875.41	1748.81	-0.0016	905	924	0	42.17	GPSGPVGSPGPNGAPGEAGR	2 Oxidation (P)	0.00000000400000400000.0
Collagen alpha-2(I) chain (Fragments) OS=Gallus gallus GN=COL1A2 PE=1 SV=2	3283	371	188	67	48	53.4	Gallus gallus	0	1	875.412	1748.81	0.001	905	924	0	60.79	GPSGPVGSPGPNGAPGEAGR	2 Oxidation (P)	0.00000000400000400000.0
Collagen alpha-2(I) chain (Fragments) OS=Gallus gallus GN=COL1A2 PE=1 SV=2	3283	371	188	67	48	53.4	Gallus gallus	0	1	875.412	1748.81	0.0022	905	924	0	57.47	GPSGPVGSPGPNGAPGEAGR	2 Oxidation (P)	0.00000000400000400000.0
Collagen alpha-2(I) chain (Fragments) OS=Gallus gallus GN=COL1A2 PE=1 SV=2	3283	371	188	67	48	53.4	Gallus gallus	0	1	875.902	1749.79	-0.002	905	924	0	72.36	GPSGPVGSPGPNGAPGEAGR	Deamidated (NQ); 2 Oxidation (P)	0.00000000400100400000.0
Collagen alpha-2(I) chain (Fragments) OS=Gallus gallus GN=COL1A2 PE=1 SV=2	3283	371	188	67	48	53.4	Gallus gallus	0	1	875.902	1749.79	-0.0018	905	924	0	52.66	GPSGPVGSPGPNGAPGEAGR	Deamidated (NQ); 2 Oxidation (P)	0.00000000400100400000.0
Collagen alpha-2(I) chain (Fragments) OS=Gallus gallus GN=COL1A2 PE=1 SV=2	3283	371	188	67	48	53.4	Gallus gallus	0	1	875.903	1749.79	-0.0014	905	924	0	62.47	GPSGPVGSPGPNGAPGEAGR	Deamidated (NQ); 2 Oxidation (P)	0.00000000400100400000.0
Collagen alpha-2(I) chain (Fragments) OS=Gallus gallus GN=COL1A2 PE=1 SV=2	3283	371	188	67	48	53.4	Gallus gallus	0	1	875.903	1749.79	-0.0012	905	924	0	13.82	GPSGPVGSPGPNGAPGEAGR	Deamidated (NQ); 2 Oxidation (P)	0.00000000400100400000.0
Collagen alpha-2(I) chain (Fragments) OS=Gallus gallus GN=COL1A2 PE=1 SV=2	3283	371	188	67	48	53.4	Gallus gallus	0	1	875.903	1749.79	-0.0008	905	924	0	9.66	GPSGPVGSPGPNGAPGEAGR	Deamidated (NQ); 2 Oxidation (P)	0.00000000400100400000.0
Collagen alpha-2(I) chain (Fragments) OS=Gallus gallus GN=COL1A2 PE=1 SV=2	3283	371	188	67	48	53.4	Gallus gallus	0	1	584.271	1749.79	-0.0004	905	924	0	21.75	GPSGPVGSPGPNGAPGEAGR	Deamidated (NQ); 2 Oxidation (P)	0.04000000000100400000.0
Collagen alpha-2(I) chain (Fragments) OS=Gallus gallus GN=COL1A2 PE=1 SV=2	3283	371	188	67	48	53.4	Gallus gallus	0	1	584.271	1749.79	-0.0004	905	924	0	13.52	GPSGPVGSPGPNGAPGEAGR	Deamidated (NQ); 2 Oxidation (P)	0.00004000000100400000.0
Collagen alpha-2(I) chain (Fragments) OS=Gallus gallus GN=COL1A2 PE=1 SV=2	3283	371	188	67	48	53.4	Gallus gallus	0	1	584.271	1749.79	-0.0001	905	924	0	35.46	GPSGPVGSPGPNGAPGEAGR	Deamidated (NQ); 2 Oxidation (P)	0.00000000400100400000.0
Collagen alpha-2(I) chain (Fragments) OS=Gallus gallus GN=COL1A2 PE=1 SV=2	3283	371	188	67	48	53.4	Gallus gallus	0	1	875.903	1749.79	0.0004	905	924	0	96.06	GPSGPVGSPGPNGAPGEAGR	Deamidated (NQ); 2 Oxidation (P)	0.00000000400100400000.0
Collagen alpha-2(I) chain (Fragments) OS=Gallus gallus GN=COL1A2 PE=1 SV=2	3283	371	188	67	48	53.4	Gallus gallus	0	1	875.903	1749.79	0.0004	905	924	0	76.39	GPSGPVGSPGPNGAPGEAGR	Deamidated (NQ); 2 Oxidation (P)	0.00000000400100400000.0
Collagen alpha-2(I) chain (Fragments) OS=Gallus gallus GN=COL1A2 PE=1 SV=2	3283	371	188	67	48	53.4	Gallus gallus	0	1	875.903	1749.79	0.0004	905	924	0	2.1	GPSGPVGSPGPNGAPGEAGR	Deamidated (NQ); 2 Oxidation (P)	0.00000000004100400000.0
Collagen alpha-2(I) chain (Fragments) OS=Gallus gallus GN=COL1A2 PE=1 SV=2	3283	371	188	67	48	53.4	Gallus gallus	0	1	875.904	1749.79	0.0006	905	924	0	69.67	GPSGPVGSPGPNGAPGEAGR	Deamidated (NQ); 2 Oxidation (P)	0.00000000400100400000.0
Collagen alpha-2(I) chain (Fragments) OS=Gallus gallus GN=COL1A2 PE=1 SV=2	3283	371	188	67	48	53.4	Gallus gallus	0	1	875.904	1749.79	0.001	905	924	0	83.43	GPSGPVGSPGPNGAPGEAGR	Deamidated (NQ); 2 Oxidation (P)	0.00000000400100400000.0
Collagen alpha-2(I) chain (Fragments) OS=Gallus gallus GN=COL1A2 PE=1 SV=2	3283	371	188	67	48	53.4	Gallus gallus	0	1	875.904	1749.79	0.002	905	924	0	74.34	GPSGPVGSPGPNGAPGEAGR	Deamidated (NQ); 2 Oxidation (P)	0.00000000400100400000.0
Collagen alpha-2(I) chain (Fragments) OS=Gallus gallus GN=COL1A2 PE=1 SV=2	3283	371	188	67	48	53.4	Gallus gallus	0	1	875.905	1749.8	0.0044	905	924	0	46.36	GPSGPVGSPGPNGAPGEAGR	Deamidated (NQ); 2 Oxidation (P)	0.00000000400100400000.0
Collagen alpha-2(I) chain (Fragments) OS=Gallus gallus GN=COL1A2 PE=1 SV=2	3283	371	188	67	48	53.4	Gallus gallus	0	1	875.906	1749.8	0.0056	905	924	0	49.52	GPSGPVGSPGPNGAPGEAGR	Deamidated (NQ); 2 Oxidation (P)	0.00000000400100400000.0
Collagen alpha-2(I) chain (Fragments) OS=Gallus gallus GN=COL1A2 PE=1 SV=2	3283	371	188	67	48	53.4	Gallus gallus	0	1	584.289	1749.84	0.0055	379	397	1	7.48	RGSNGEPGSAGPPGPAGLR	Deamidated (NQ); Oxidation (P)	0.0001000000040000000.0
Collagen alpha-2(I) chain (Fragments) OS=Gallus gallus GN=COL1A2 PE=1 SV=2	3283	371	188	67	48	53.4	Gallus gallus	0	1	883.432	1764.85	-0.0009	379	397	1	41.83	RGSNGEPGSAGPPGPAGLR	2 Oxidation (P)	0.0000004000004000000.0
Collagen alpha-2(I) chain (Fragments) OS=Gallus gallus GN=COL1A2 PE=1 SV=2	3283	371	188	67	48	53.4	Gallus gallus	0	1	589.291	1764.85	-0.0004	379	397	1	35.4	RGSNGEPGSAGPPGPAGLR	2 Oxidation (P)	0.0000004000004000000.0
Collagen alpha-2(I) chain (Fragments) OS=Gallus gallus GN=COL1A2 PE=1 SV=2	3283	371	188	67	48	53.4	Gallus gallus	0	1	589.291	1764.85	0.0002	379	397	1	64.38	RGSNGEPGSAGPPGPAGLR	2 Oxidation (P)	0.0000004000004000000.0
Collagen alpha-2(I) chain (Fragments) OS=Gallus gallus GN=COL1A2 PE=1 SV=2	3283	371	188	67	48	53.4	Gallus gallus	0	1	589.291	1764.85	0.0002	379	397	1	28.47	RGSNGEPGSAGPPGPAGLR	2 Oxidation (P)	0.0000004000000040000.0
Collagen alpha-2(I) chain (Fragments) OS=Gallus gallus GN=COL1A2 PE=1 SV=2	3283	371	188	67	48	53.4	Gallus gallus	0	1	883.433	1764.85	0.0009	379	397	1	43.92	RGSNGEPGSAGPPGPAGLR	2 Oxidation (P)	0.0000004000004000000.0
Collagen alpha-2(I) chain (Fragments) OS=Gallus gallus GN=COL1A2 PE=1 SV=2	3283	371	188	67	48	53.4	Gallus gallus	0	1	883.433	1764.85	0.0021	379	397	1	14.63	RGSNGEPGSAGPPGPAGLR	2 Oxidation (P)	0.0000000000040040000.0
Collagen alpha-2(I) chain (Fragments) OS=Gallus gallus GN=COL1A2 PE=1 SV=2	3283	371	188	67	48	53.4	Gallus gallus	0	1	883.925	1765.83	0.0003	379	397	1	20.31	RGSNGEPGSAGPPGPAGLR	Deamidated (NQ); 2 Oxidation (P)	0.0001004000000040000.0
Collagen alpha-2(I) chain (Fragments) OS=Gallus gallus GN=COL1A2 PE=1 SV=2	3283	371	188	67	48	53.4	Gallus gallus	0	1	589.619	1765.84	0.0008	379	397	1	41.26	RGSNGEPGSAGPPGPAGLR	Deamidated (NQ); 2 Oxidation (P)	0.0001004000004000000.0
Collagen alpha-2(I) chain (Fragments) OS=Gallus gallus GN=COL1A2 PE=1 SV=2	3283	371	188	67	48	53.4	Gallus gallus	0	1	883.925	1765.84	0.0015	379	397	1	17.28	RGSNGEPGSAGPPGPAGLR	Deamidated (NQ); 2 Oxidation (P)	0.0001000000040040000.0
Collagen alpha-2(I) chain (Fragments) OS=Gallus gallus GN=COL1A2 PE=1 SV=2	3283	371	188	67	48	53.4	Gallus gallus	0	1	589.619	1765.84	0.0017	379	397	1	22.23	RGSNGEPGSAGPPGPAGLR	Deamidated (NQ); 2 Oxidation (P)	0.0001004000000040000.0
Collagen alpha-2(I) chain (Fragments) OS=Gallus gallus GN=COL1A2 PE=1 SV=2	3283	371	188	67	48	53.4	Gallus gallus	0	1	921.473	1840.93	0.0005	793	813	0	37.15	VGPPGPAGITGPPGPPGPAGK	4 Oxidation (P)	0.004000000000004404000.0
Collagen alpha-2(I) chain (Fragments) OS=Gallus gallus GN=COL1A2 PE=1 SV=2	3283	371	188	67	48	53.4	Gallus gallus	0	1	614.652	1840.93	0.001	793	813	0	19.69	VGPPGPAGITGPPGPPGPAGK	Oxidation (K); 3 Oxidation (P)	0.004000000000000404002.0
Collagen alpha-2(I) chain (Fragments) OS=Gallus gallus GN=COL1A2 PE=1 SV=2	3283	371	188	67	48	53.4	Gallus gallus	0	1	921.474	1840.93	0.0011	793	813	0	33.89	VGPPGPAGITGPPGPPGPAGK	4 Oxidation (P)	0.004000000000004404000.0
Collagen alpha-2(I) chain (Fragments) OS=Gallus gallus GN=COL1A2 PE=1 SV=2	3283	371	188	67	48	53.4	Gallus gallus	0	1	619.936	1856.78	-0.0079	925	943	1	1.08	DGNPGNDGPPGRDGAPGFK	Deamidated (NQ); 2 Oxidation (P)	0.0014000004000000000.0
Collagen alpha-2(I) chain (Fragments) OS=Gallus gallus GN=COL1A2 PE=1 SV=2	3283	371	188	67	48	53.4	Gallus gallus	0	1	619.983	1856.93	-0.0006	793	813	0	18.39	VGPPGPAGITGPPGPPGPAGK	Oxidation (K); 4 Oxidation (P)	0.004400000000000404002.0
Collagen alpha-2(I) chain (Fragments) OS=Gallus gallus GN=COL1A2 PE=1 SV=2	3283	371	188	67	48	53.4	Gallus gallus	0	1	929.471	1856.93	0.0006	793	813	0	34.71	VGPPGPAGITGPPGPPGPAGK	5 Oxidation (P)	0.004400000000004404000.0
Collagen alpha-2(I) chain (Fragments) OS=Gallus gallus GN=COL1A2 PE=1 SV=2	3283	371	188	67	48	53.4	Gallus gallus	0	1	619.983	1856.93	0.0012	793	813	0	28	VGPPGPAGITGPPGPPGPAGK	5 Oxidation (P)	0.004400000000004404000.0
Collagen alpha-2(I) chain (Fragments) OS=Gallus gallus GN=COL1A2 PE=1 SV=2	3283	371	188	67	48	53.4	Gallus gallus	0	1	929.471	1856.93	0.0014	793	813	0	43.25	VGPPGPAGITGPPGPPGPAGK	5 Oxidation (P)	0.004400000000004404000.0
Collagen alpha-2(I) chain (Fragments) OS=Gallus gallus GN=COL1A2 PE=1 SV=2	3283	371	188	67	48	53.4	Gallus gallus	0	1	619.984	1856.93	0.0018	793	813	0	44.74	VGPPGPAGITGPPGPPGPAGK	5 Oxidation (P)	0.004400000000004404000.0
Collagen alpha-2(I) chain (Fragments) OS=Gallus gallus GN=COL1A2 PE=1 SV=2	3283	371	188	67	48	53.4	Gallus gallus	0	1	937.467	1872.92	-0.0014	793	813	0	0.84	VGPPGPAGITGPPGPPGPAGK	Oxidation (K); 5 Oxidation (P)	0.004400000000004404002.0
Collagen alpha-2(I) chain (Fragments) OS=Gallus gallus GN=COL1A2 PE=1 SV=2	3283	371	188	67	48	53.4	Gallus gallus	0	1	937.469	1872.92	0.001	793	813	0	37.27	VGPPGPAGITGPPGPPGPAGK	6 Oxidation (P)	0.004400000000404404000.0
Collagen alpha-2(I) chain (Fragments) OS=Gallus gallus GN=COL1A2 PE=1 SV=2	3283	371	188	67	48	53.4	Gallus gallus	0	1	937.469	1872.92	0.0012	793	813	0	26.11	VGPPGPAGITGPPGPPGPAGK	6 Oxidation (P)	0.004404000000004404000.0
Collagen alpha-2(I) chain (Fragments) OS=Gallus gallus GN=COL1A2 PE=1 SV=2	3283	371	188	67	48	53.4	Gallus gallus	0	1	937.469	1872.92	0.002	793	813	0	10.18	VGPPGPAGITGPPGPPGPAGK	Oxidation (K); 5 Oxidation (P)	0.004404000000000404002.0
Collagen alpha-2(I) chain (Fragments) OS=Gallus gallus GN=COL1A2 PE=1 SV=2	3283	371	188	67	48	53.4	Gallus gallus	0	1	625.316	1872.92	0.0029	793	813	0	11.13	VGPPGPAGITGPPGPPGPAGK	Oxidation (K); 5 Oxidation (P)	0.000404000004404000002.0
Collagen alpha-2(I) chain (Fragments) OS=Gallus gallus GN=COL1A2 PE=1 SV=2	3283	371	188	67	48	53.4	Gallus gallus	0	1	675.012	2022.01	0.0005	497	517	2	3.52	GPTGEPGKPGEKGNVGLAGPR	Oxidation (K); 2 Oxidation (P)	0.040004000002000000000.0
Collagen alpha-2(I) chain (Fragments) OS=Gallus gallus GN=COL1A2 PE=1 SV=2	3283	371	188	67	48	53.4	Gallus gallus	0	1	703.34	2107	-0.0004	713	736	0	21.94	GEPGPVGPSGFAGPPGAAGQPGAK	Oxidation (K); 2 Oxidation (P)	0.004000000000004000000002.0
Collagen alpha-2(I) chain (Fragments) OS=Gallus gallus GN=COL1A2 PE=1 SV=2	3283	371	188	67	48	53.4	Gallus gallus	0	1	703.34	2107	0.0023	713	736	0	45.19	GEPGPVGPSGFAGPPGAAGQPGAK	3 Oxidation (P)	0.004000000000004000004000.0
Collagen alpha-2(I) chain (Fragments) OS=Gallus gallus GN=COL1A2 PE=1 SV=2	3283	371	188	67	48	53.4	Gallus gallus	0	1	1054.51	2107	0.0024	713	736	0	16.62	GEPGPVGPSGFAGPPGAAGQPGAK	Oxidation (K); 2 Oxidation (P)	0.004000000000004000000002.0
Collagen alpha-2(I) chain (Fragments) OS=Gallus gallus GN=COL1A2 PE=1 SV=2	3283	371	188	67	48	53.4	Gallus gallus	0	1	1054.51	2107	0.0024	713	736	0	13.42	GEPGPVGPSGFAGPPGAAGQPGAK	Oxidation (K); 2 Oxidation (P)	0.000040000000004000000002.0
Collagen alpha-2(I) chain (Fragments) OS=Gallus gallus GN=COL1A2 PE=1 SV=2	3283	371	188	67	48	53.4	Gallus gallus	0	1	1055	2107.98	-0.0036	713	736	0	9.2	GEPGPVGPSGFAGPPGAAGQPGAK	Deamidated (NQ); Oxidation (K); 2 Oxidation (P)	0.004000000000004000010002.0
Collagen alpha-2(I) chain (Fragments) OS=Gallus gallus GN=COL1A2 PE=1 SV=2	3283	371	188	67	48	53.4	Gallus gallus	0	1	703.668	2107.98	0.0014	713	736	0	42.21	GEPGPVGPSGFAGPPGAAGQPGAK	Deamidated (NQ); Oxidation (K); 2 Oxidation (P)	0.004000000000004000010002.0
Collagen alpha-2(I) chain (Fragments) OS=Gallus gallus GN=COL1A2 PE=1 SV=2	3283	371	188	67	48	53.4	Gallus gallus	0	1	1055	2107.98	0.0024	713	736	0	89.16	GEPGPVGPSGFAGPPGAAGQPGAK	Deamidated (NQ); 3 Oxidation (P)	0.004000000000004000014000.0
Collagen alpha-2(I) chain (Fragments) OS=Gallus gallus GN=COL1A2 PE=1 SV=2	3283	371	188	67	48	53.4	Gallus gallus	0	1	707.368	2119.08	0.0011	475	496	1	11.6	VGPIGPAGNRGEPGNIGFPGPK	2 Oxidation (P)	0.0000000000004000004000.0
Collagen alpha-2(I) chain (Fragments) OS=Gallus gallus GN=COL1A2 PE=1 SV=2	3283	371	188	67	48	53.4	Gallus gallus	0	1	707.368	2119.08	0.0017	475	496	1	26.04	VGPIGPAGNRGEPGNIGFPGPK	2 Oxidation (P)	0.0000000000004000004000.0
Collagen alpha-2(I) chain (Fragments) OS=Gallus gallus GN=COL1A2 PE=1 SV=2	3283	371	188	67	48	53.4	Gallus gallus	0	1	707.368	2119.08	0.002	475	496	1	8.67	VGPIGPAGNRGEPGNIGFPGPK	Oxidation (K); Oxidation (P)	0.0000000000004000000002.0
Collagen alpha-2(I) chain (Fragments) OS=Gallus gallus GN=COL1A2 PE=1 SV=2	3283	371	188	67	48	53.4	Gallus gallus	0	1	1060.55	2119.09	0.0044	475	496	1	61.43	VGPIGPAGNRGEPGNIGFPGPK	2 Oxidation (P)	0.0000000000004000004000.0
Collagen alpha-2(I) chain (Fragments) OS=Gallus gallus GN=COL1A2 PE=1 SV=2	3283	371	188	67	48	53.4	Gallus gallus	0	1	707.696	2120.07	0.0014	475	496	1	28.26	VGPIGPAGNRGEPGNIGFPGPK	Deamidated (NQ); 2 Oxidation (P)	0.0000000000004010004000.0
Collagen alpha-2(I) chain (Fragments) OS=Gallus gallus GN=COL1A2 PE=1 SV=2	3283	371	188	67	48	53.4	Gallus gallus	0	1	1061.04	2120.07	0.0024	475	496	1	44.12	VGPIGPAGNRGEPGNIGFPGPK	Deamidated (NQ); 2 Oxidation (P)	0.0000000010004000004000.0
Collagen alpha-2(I) chain (Fragments) OS=Gallus gallus GN=COL1A2 PE=1 SV=2	3283	371	188	67	48	53.4	Gallus gallus	0	1	1061.04	2120.07	0.0044	475	496	1	17.37	VGPIGPAGNRGEPGNIGFPGPK	Deamidated (NQ); 2 Oxidation (P)	0.0000000010004000004000.0
Collagen alpha-2(I) chain (Fragments) OS=Gallus gallus GN=COL1A2 PE=1 SV=2	3283	371	188	67	48	53.4	Gallus gallus	0	1	708.025	2121.05	0.0056	475	496	1	6.18	VGPIGPAGNRGEPGNIGFPGPK	2 Deamidated (NQ); Oxidation (K); Oxidation (P)	0.0000000010000010004002.0
Collagen alpha-2(I) chain (Fragments) OS=Gallus gallus GN=COL1A2 PE=1 SV=2	3283	371	188	67	48	53.4	Gallus gallus	0	1	708.672	2122.99	0.0025	713	736	0	32.64	GEPGPVGPSGFAGPPGAAGQPGAK	Oxidation (K); 3 Oxidation (P)	0.004000000000004000004002.0
Collagen alpha-2(I) chain (Fragments) OS=Gallus gallus GN=COL1A2 PE=1 SV=2	3283	371	188	67	48	53.4	Gallus gallus	0	1	1062.51	2123	0.0034	713	736	0	73.94	GEPGPVGPSGFAGPPGAAGQPGAK	Oxidation (K); 3 Oxidation (P)	0.004000000000004000004002.0
Collagen alpha-2(I) chain (Fragments) OS=Gallus gallus GN=COL1A2 PE=1 SV=2	3283	371	188	67	48	53.4	Gallus gallus	0	1	1062.51	2123	0.0054	713	736	0	49.8	GEPGPVGPSGFAGPPGAAGQPGAK	Oxidation (K); 3 Oxidation (P)	0.004000000000004000004002.0
Collagen alpha-2(I) chain (Fragments) OS=Gallus gallus GN=COL1A2 PE=1 SV=2	3283	371	188	67	48	53.4	Gallus gallus	0	1	711.703	2132.09	0.0003	881	904	0	22.51	GLPGIAGATGEPGPLGVSGPPGAR	3 Oxidation (P)	0.004000000004040000000000.0
Collagen alpha-2(I) chain (Fragments) OS=Gallus gallus GN=COL1A2 PE=1 SV=2	3283	371	188	67	48	53.4	Gallus gallus	0	1	711.703	2132.09	0.0015	881	904	0	9.42	GLPGIAGATGEPGPLGVSGPPGAR	3 Oxidation (P)	0.004000000004040000000000.0
Collagen alpha-2(I) chain (Fragments) OS=Gallus gallus GN=COL1A2 PE=1 SV=2	3283	371	188	67	48	53.4	Gallus gallus	0	1	1067.05	2132.09	0.0032	881	904	0	19.84	GLPGIAGATGEPGPLGVSGPPGAR	3 Oxidation (P)	0.004000000004040000000000.0
Collagen alpha-2(I) chain (Fragments) OS=Gallus gallus GN=COL1A2 PE=1 SV=2	3283	371	188	67	48	53.4	Gallus gallus	0	1	1075.05	2148.08	-0.0057	881	904	0	29.32	GLPGIAGATGEPGPLGVSGPPGAR	4 Oxidation (P)	0.004000000004040000040000.0
Collagen alpha-2(I) chain (Fragments) OS=Gallus gallus GN=COL1A2 PE=1 SV=2	3283	371	188	67	48	53.4	Gallus gallus	0	1	1075.05	2148.08	-0.0017	881	904	0	2.52	GLPGIAGATGEPGPLGVSGPPGAR	4 Oxidation (P)	0.004000000004040000004000.0
Collagen alpha-2(I) chain (Fragments) OS=Gallus gallus GN=COL1A2 PE=1 SV=2	3283	371	188	67	48	53.4	Gallus gallus	0	1	717.034	2148.08	-0.0004	881	904	0	4.82	GLPGIAGATGEPGPLGVSGPPGAR	4 Oxidation (P)	0.004000000004040000040000.0
Collagen alpha-2(I) chain (Fragments) OS=Gallus gallus GN=COL1A2 PE=1 SV=2	3283	371	188	67	48	53.4	Gallus gallus	0	1	1075.05	2148.08	0.0003	881	904	0	15.26	GLPGIAGATGEPGPLGVSGPPGAR	4 Oxidation (P)	0.004000000004040000004000.0
Collagen alpha-2(I) chain (Fragments) OS=Gallus gallus GN=COL1A2 PE=1 SV=2	3283	371	188	67	48	53.4	Gallus gallus	0	1	1075.05	2148.08	0.0003	881	904	0	17.73	GLPGIAGATGEPGPLGVSGPPGAR	4 Oxidation (P)	0.004000000004040000004000.0
Collagen alpha-2(I) chain (Fragments) OS=Gallus gallus GN=COL1A2 PE=1 SV=2	3283	371	188	67	48	53.4	Gallus gallus	0	1	1075.05	2148.08	0.0003	881	904	0	22.96	GLPGIAGATGEPGPLGVSGPPGAR	4 Oxidation (P)	0.004000000004040000004000.0
Collagen alpha-2(I) chain (Fragments) OS=Gallus gallus GN=COL1A2 PE=1 SV=2	3283	371	188	67	48	53.4	Gallus gallus	0	1	1075.05	2148.08	0.0003	881	904	0	9.73	GLPGIAGATGEPGPLGVSGPPGAR	4 Oxidation (P)	0.004000000004040000004000.0
Collagen alpha-2(I) chain (Fragments) OS=Gallus gallus GN=COL1A2 PE=1 SV=2	3283	371	188	67	48	53.4	Gallus gallus	0	1	1075.05	2148.08	0.0003	881	904	0	35.03	GLPGIAGATGEPGPLGVSGPPGAR	4 Oxidation (P)	0.004000000004040000004000.0
Collagen alpha-2(I) chain (Fragments) OS=Gallus gallus GN=COL1A2 PE=1 SV=2	3283	371	188	67	48	53.4	Gallus gallus	0	1	717.035	2148.08	0.0008	881	904	0	18.48	GLPGIAGATGEPGPLGVSGPPGAR	4 Oxidation (P)	0.004000000004040000004000.0
Collagen alpha-2(I) chain (Fragments) OS=Gallus gallus GN=COL1A2 PE=1 SV=2	3283	371	188	67	48	53.4	Gallus gallus	0	1	717.035	2148.08	0.0017	881	904	0	34.18	GLPGIAGATGEPGPLGVSGPPGAR	4 Oxidation (P)	0.004000000004040000004000.0
Collagen alpha-2(I) chain (Fragments) OS=Gallus gallus GN=COL1A2 PE=1 SV=2	3283	371	188	67	48	53.4	Gallus gallus	0	1	717.035	2148.08	0.002	881	904	0	42.4	GLPGIAGATGEPGPLGVSGPPGAR	4 Oxidation (P)	0.004000000004040000004000.0
Collagen alpha-2(I) chain (Fragments) OS=Gallus gallus GN=COL1A2 PE=1 SV=2	3283	371	188	67	48	53.4	Gallus gallus	0	1	1075.05	2148.08	0.0023	881	904	0	16.85	GLPGIAGATGEPGPLGVSGPPGAR	4 Oxidation (P)	0.004000000004040000040000.0
Collagen alpha-2(I) chain (Fragments) OS=Gallus gallus GN=COL1A2 PE=1 SV=2	3283	371	188	67	48	53.4	Gallus gallus	0	1	1075.05	2148.08	0.0023	881	904	0	27.16	GLPGIAGATGEPGPLGVSGPPGAR	4 Oxidation (P)	0.004000000004040000040000.0
Collagen alpha-2(I) chain (Fragments) OS=Gallus gallus GN=COL1A2 PE=1 SV=2	3283	371	188	67	48	53.4	Gallus gallus	0	1	717.332	2148.97	0.0055	518	541	0	10.79	GAPGPEGNNGAQGPPGVTGNQGAK	2 Deamidated (NQ); Oxidation (P)	0.000040000001000000010000.0
Collagen alpha-2(I) chain (Fragments) OS=Gallus gallus GN=COL1A2 PE=1 SV=2	3283	371	188	67	48	53.4	Gallus gallus	0	1	717.333	2148.98	0.0097	518	541	0	16.57	GAPGPEGNNGAQGPPGVTGNQGAK	2 Deamidated (NQ); Oxidation (P)	0.004000000000000000011000.0
Collagen alpha-2(I) chain (Fragments) OS=Gallus gallus GN=COL1A2 PE=1 SV=2	3283	371	188	67	48	53.4	Gallus gallus	0	1	717.66	2149.96	0.0073	518	541	0	7.88	GAPGPEGNNGAQGPPGVTGNQGAK	3 Deamidated (NQ); Oxidation (P)	0.004000000001000000011000.0
Collagen alpha-2(I) chain (Fragments) OS=Gallus gallus GN=COL1A2 PE=1 SV=2	3283	371	188	67	48	53.4	Gallus gallus	0	1	717.988	2150.94	0.0069	518	541	0	5.72	GAPGPEGNNGAQGPPGVTGNQGAK	4 Deamidated (NQ); Oxidation (P)	0.004000001001000000011000.0
Collagen alpha-2(I) chain (Fragments) OS=Gallus gallus GN=COL1A2 PE=1 SV=2	3283	371	188	67	48	53.4	Gallus gallus	0	1	717.989	2150.94	0.0084	518	541	0	19.02	GAPGPEGNNGAQGPPGVTGNQGAK	4 Deamidated (NQ); Oxidation (P)	0.004000001001000000011000.0
Collagen alpha-2(I) chain (Fragments) OS=Gallus gallus GN=COL1A2 PE=1 SV=2	3283	371	188	67	48	53.4	Gallus gallus	0	1	762.358	2284.05	-0.0102	398	421	2	12.48	GEPGSRGLPGADGRAGVMGPAGNR	Deamidated (NQ); Oxidation (M); 2 Oxidation (P)	0.000000004000000003040010.0
Collagen alpha-2(I) chain (Fragments) OS=Gallus gallus GN=COL1A2 PE=1 SV=2	3283	371	188	67	48	53.4	Gallus gallus	0	1	801.401	2401.18	-0.0053	281	307	0	10.17	GEIGLPGSSGPVGPPGNPGANGLPGAK	Oxidation (K); 2 Oxidation (P)	0.000000000040004000000000002.0
Collagen alpha-2(I) chain (Fragments) OS=Gallus gallus GN=COL1A2 PE=1 SV=2	3283	371	188	67	48	53.4	Gallus gallus	0	1	801.732	2402.18	0.004	281	307	0	9.77	GEIGLPGSSGPVGPPGNPGANGLPGAK	Deamidated (NQ); Oxidation (K); 2 Oxidation (P)	0.000000000040040000001000002.0
Collagen alpha-2(I) chain (Fragments) OS=Gallus gallus GN=COL1A2 PE=1 SV=2	3283	371	188	67	48	53.4	Gallus gallus	0	1	801.733	2402.18	0.0052	281	307	0	15.4	GEIGLPGSSGPVGPPGNPGANGLPGAK	Deamidated (NQ); 3 Oxidation (P)	0.000004000000000014000004000.0
Collagen alpha-2(I) chain (Fragments) OS=Gallus gallus GN=COL1A2 PE=1 SV=2	3283	371	188	67	48	53.4	Gallus gallus	0	1	1209.6	2417.18	0.0011	281	307	0	46.55	GEIGLPGSSGPVGPPGNPGANGLPGAK	4 Oxidation (P)	0.000004000000004004000004000.0
Collagen alpha-2(I) chain (Fragments) OS=Gallus gallus GN=COL1A2 PE=1 SV=2	3283	371	188	67	48	53.4	Gallus gallus	0	1	1209.6	2417.19	0.0031	281	307	0	17.32	GEIGLPGSSGPVGPPGNPGANGLPGAK	4 Oxidation (P)	0.000004000000004004000004000.0
Collagen alpha-2(I) chain (Fragments) OS=Gallus gallus GN=COL1A2 PE=1 SV=2	3283	371	188	67	48	53.4	Gallus gallus	0	1	806.736	2417.19	0.0042	281	307	0	15.53	GEIGLPGSSGPVGPPGNPGANGLPGAK	4 Oxidation (P)	0.000004000000004004000004000.0
Collagen alpha-2(I) chain (Fragments) OS=Gallus gallus GN=COL1A2 PE=1 SV=2	3283	371	188	67	48	53.4	Gallus gallus	0	1	1209.6	2417.19	0.0051	281	307	0	51.33	GEIGLPGSSGPVGPPGNPGANGLPGAK	4 Oxidation (P)	0.000004000000040004000004000.0
Collagen alpha-2(I) chain (Fragments) OS=Gallus gallus GN=COL1A2 PE=1 SV=2	3283	371	188	67	48	53.4	Gallus gallus	0	1	1210.09	2418.17	-0.0009	281	307	0	21.95	GEIGLPGSSGPVGPPGNPGANGLPGAK	Deamidated (NQ); 4 Oxidation (P)	0.000004000000004004001004000.0
Collagen alpha-2(I) chain (Fragments) OS=Gallus gallus GN=COL1A2 PE=1 SV=2	3283	371	188	67	48	53.4	Gallus gallus	0	1	1210.09	2418.17	0.0011	281	307	0	74.27	GEIGLPGSSGPVGPPGNPGANGLPGAK	Deamidated (NQ); 4 Oxidation (P)	0.000004000000004004001004000.0
Collagen alpha-2(I) chain (Fragments) OS=Gallus gallus GN=COL1A2 PE=1 SV=2	3283	371	188	67	48	53.4	Gallus gallus	0	1	1210.09	2418.17	0.0011	281	307	0	62.92	GEIGLPGSSGPVGPPGNPGANGLPGAK	Deamidated (NQ); 4 Oxidation (P)	0.000004000000004004001004000.0
Collagen alpha-2(I) chain (Fragments) OS=Gallus gallus GN=COL1A2 PE=1 SV=2	3283	371	188	67	48	53.4	Gallus gallus	0	1	1210.09	2418.17	0.0011	281	307	0	33.13	GEIGLPGSSGPVGPPGNPGANGLPGAK	Deamidated (NQ); 4 Oxidation (P)	0.000004000000004014000004000.0
Collagen alpha-2(I) chain (Fragments) OS=Gallus gallus GN=COL1A2 PE=1 SV=2	3283	371	188	67	48	53.4	Gallus gallus	0	1	807.063	2418.17	0.0015	281	307	0	17.62	GEIGLPGSSGPVGPPGNPGANGLPGAK	Deamidated (NQ); 4 Oxidation (P)	0.000004000000004004001004000.0
Collagen alpha-2(I) chain (Fragments) OS=Gallus gallus GN=COL1A2 PE=1 SV=2	3283	371	188	67	48	53.4	Gallus gallus	0	1	807.063	2418.17	0.0015	281	307	0	14.45	GEIGLPGSSGPVGPPGNPGANGLPGAK	Deamidated (NQ); 4 Oxidation (P)	0.000004000000004004001004000.0
Collagen alpha-2(I) chain (Fragments) OS=Gallus gallus GN=COL1A2 PE=1 SV=2	3283	371	188	67	48	53.4	Gallus gallus	0	1	812.067	2433.18	0.0004	281	307	0	8.16	GEIGLPGSSGPVGPPGNPGANGLPGAK	Oxidation (K); 4 Oxidation (P)	0.000004000000004004000004002.0
Collagen alpha-2(I) chain (Fragments) OS=Gallus gallus GN=COL1A2 PE=1 SV=2	3283	371	188	67	48	53.4	Gallus gallus	0	1	1217.6	2433.18	0.0022	281	307	0	15.47	GEIGLPGSSGPVGPPGNPGANGLPGAK	Oxidation (K); 4 Oxidation (P)	0.000004000000040004000004002.0
Collagen alpha-2(I) chain (Fragments) OS=Gallus gallus GN=COL1A2 PE=1 SV=2	3283	371	188	67	48	53.4	Gallus gallus	0	1	1217.6	2433.18	0.0022	281	307	0	59.85	GEIGLPGSSGPVGPPGNPGANGLPGAK	Oxidation (K); 4 Oxidation (P)	0.000004000000004004000004002.0
Collagen alpha-2(I) chain (Fragments) OS=Gallus gallus GN=COL1A2 PE=1 SV=2	3283	371	188	67	48	53.4	Gallus gallus	0	1	1218.09	2434.16	0.0022	281	307	0	24.01	GEIGLPGSSGPVGPPGNPGANGLPGAK	Deamidated (NQ); Oxidation (K); 4 Oxidation (P)	0.000004000000004004001004002.0
Collagen alpha-2(I) chain (Fragments) OS=Gallus gallus GN=COL1A2 PE=1 SV=2	3283	371	188	67	48	53.4	Gallus gallus	0	1	1218.09	2434.17	0.0082	281	307	0	66.95	GEIGLPGSSGPVGPPGNPGANGLPGAK	Deamidated (NQ); Oxidation (K); 4 Oxidation (P)	0.000004000000004004001004002.0
Collagen alpha-2(I) chain (Fragments) OS=Gallus gallus GN=COL1A2 PE=1 SV=2	3283	371	188	67	48	53.4	Gallus gallus	0	1	821.435	2461.28	0.0017	1052	1078	2	8.31	GPPGPSGPPGKDGRNGLPGPIGPAGVR	Deamidated (NQ)	0.000000000000001000000000000.0
Collagen alpha-2(I) chain (Fragments) OS=Gallus gallus GN=COL1A2 PE=1 SV=2	3283	371	188	67	48	53.4	Gallus gallus	0	1	822.727	2465.16	0.0011	713	739	1	13.31	GEPGPVGPSGFAGPPGAAGQPGAKGER	Oxidation (K); 3 Oxidation (P)	0.004000000000004000004002000.0
Collagen alpha-2(I) chain (Fragments) OS=Gallus gallus GN=COL1A2 PE=1 SV=2	3283	371	188	67	48	53.4	Gallus gallus	0	1	823.055	2466.14	0.0014	713	739	1	12.64	GEPGPVGPSGFAGPPGAAGQPGAKGER	Deamidated (NQ); Oxidation (K); 3 Oxidation (P)	0.004000000000004000014002000.0
Collagen alpha-2(I) chain (Fragments) OS=Gallus gallus GN=COL1A2 PE=1 SV=2	3283	371	188	67	48	53.4	Gallus gallus	0	1	824.093	2469.26	0.0064	977	1003	1	2.59	GDPGPVGPVGPAGAFGPRGLAGPQGPR	2 Oxidation (P)	0.000000000040000040000000000.0
Collagen alpha-2(I) chain (Fragments) OS=Gallus gallus GN=COL1A2 PE=1 SV=2	3283	371	188	67	48	53.4	Gallus gallus	0	1	826.767	2477.28	0.0016	1052	1078	2	30.67	GPPGPSGPPGKDGRNGLPGPIGPAGVR	Deamidated (NQ); Oxidation (P)	0.000000000000001000000040000.0
Collagen alpha-2(I) chain (Fragments) OS=Gallus gallus GN=COL1A2 PE=1 SV=2	3283	371	188	67	48	53.4	Gallus gallus	0	1	826.767	2477.28	0.0022	1052	1078	2	18.74	GPPGPSGPPGKDGRNGLPGPIGPAGVR	Deamidated (NQ); Oxidation (P)	0.000000000000001004000000000.0
Collagen alpha-2(I) chain (Fragments) OS=Gallus gallus GN=COL1A2 PE=1 SV=2	3283	371	188	67	48	53.4	Gallus gallus	0	1	831.09	2490.25	0.001	878	904	1	5.34	GERGLPGIAGATGEPGPLGVSGPPGAR	4 Oxidation (P)	0.000004000000004040000004000.0
Collagen alpha-2(I) chain (Fragments) OS=Gallus gallus GN=COL1A2 PE=1 SV=2	3283	371	188	67	48	53.4	Gallus gallus	0	1	831.402	2491.18	-0.0032	422	448	2	31.6	GASGPVGAKGPNGDAGRPGEPGLMGPR	Deamidated (NQ); Oxidation (M); Oxidation (P)	0.000000000001000000000003040.0
Collagen alpha-2(I) chain (Fragments) OS=Gallus gallus GN=COL1A2 PE=1 SV=2	3283	371	188	67	48	53.4	Gallus gallus	0	1	831.406	2491.2	0.0085	422	448	2	11.14	GASGPVGAKGPNGDAGRPGEPGLMGPR	Deamidated (NQ); 2 Oxidation (P)	0.000040000001000004000000000.0
Collagen alpha-2(I) chain (Fragments) OS=Gallus gallus GN=COL1A2 PE=1 SV=2	3283	371	188	67	48	53.4	Gallus gallus	0	1	832.099	2493.28	0.0027	1052	1078	2	15.31	GPPGPSGPPGKDGRNGLPGPIGPAGVR	Deamidated (NQ); 2 Oxidation (P)	0.040000000000001000000040000.0
Collagen alpha-2(I) chain (Fragments) OS=Gallus gallus GN=COL1A2 PE=1 SV=2	3283	371	188	67	48	53.4	Gallus gallus	0	1	841.738	2522.19	-0.0004	422	448	2	16.41	GASGPVGAKGPNGDAGRPGEPGLMGPR	Oxidation (M); 3 Oxidation (P)	0.000000000040000004004003000.0
Collagen alpha-2(I) chain (Fragments) OS=Gallus gallus GN=COL1A2 PE=1 SV=2	3283	371	188	67	48	53.4	Gallus gallus	0	1	841.739	2522.2	0.0032	422	448	2	11.71	GASGPVGAKGPNGDAGRPGEPGLMGPR	Oxidation (K); Oxidation (M); 2 Oxidation (P)	0.000000002040000000000003040.0
Collagen alpha-2(I) chain (Fragments) OS=Gallus gallus GN=COL1A2 PE=1 SV=2	3283	371	188	67	48	53.4	Gallus gallus	0	1	871.42	2611.24	-0.0006	944	972	1	15.57	GERGAPGNPGPSGALGAPGPHGQVGPSGK	Deamidated (NQ); Oxidation (K); 2 Oxidation (P)	0.00000000404000000000001000002.0
Collagen alpha-2(I) chain (Fragments) OS=Gallus gallus GN=COL1A2 PE=1 SV=2	3283	371	188	67	48	53.4	Gallus gallus	0	1	914.447	2740.32	-0.0089	674	706	1	5.83	GLPGAIGAPGPAGGAGDRGEGGPAGPAGPAGAR	3 Oxidation (P)	0.004000004040000000000000000000000.0
Collagen alpha-2(I) chain (Fragments) OS=Gallus gallus GN=COL1A2 PE=1 SV=2	3283	371	188	67	48	53.4	Gallus gallus	0	1	914.45	2740.33	0.0016	674	706	1	20.27	GLPGAIGAPGPAGGAGDRGEGGPAGPAGPAGAR	3 Oxidation (P)	0.004000004040000000000000000000000.0
Collagen alpha-2(I) chain (Fragments) OS=Gallus gallus GN=COL1A2 PE=1 SV=2	3283	371	188	67	48	53.4	Gallus gallus	0	1	914.451	2740.33	0.004	674	706	1	31.65	GLPGAIGAPGPAGGAGDRGEGGPAGPAGPAGAR	3 Oxidation (P)	0.004000004040000000000000000000000.0
Collagen alpha-2(I) chain (Fragments) OS=Gallus gallus GN=COL1A2 PE=1 SV=2	3283	371	188	67	48	53.4	Gallus gallus	0	1	943.458	2827.35	0.0035	1022	1051	0	22.45	GHNGLQGLPGLAGQHGDQGPPGNNGPAGPR	Deamidated (NQ)	0.001000000000000000000000000000.0
Collagen alpha-2(I) chain (Fragments) OS=Gallus gallus GN=COL1A2 PE=1 SV=2	3283	371	188	67	48	53.4	Gallus gallus	0	1	948.79	2843.35	0.0025	1022	1051	0	45.96	GHNGLQGLPGLAGQHGDQGPPGNNGPAGPR	Deamidated (NQ); Oxidation (P)	0.000001000000000000004000000000.0
Collagen alpha-2(I) chain (Fragments) OS=Gallus gallus GN=COL1A2 PE=1 SV=2	3283	371	188	67	48	53.4	Gallus gallus	0	1	948.79	2843.35	0.004	1022	1051	0	53.6	GHNGLQGLPGLAGQHGDQGPPGNNGPAGPR	Deamidated (NQ); Oxidation (P)	0.000000004000000000000001000000.0
Collagen alpha-2(I) chain (Fragments) OS=Gallus gallus GN=COL1A2 PE=1 SV=2	3283	371	188	67	48	53.4	Gallus gallus	0	1	949.118	2844.33	0.0028	1022	1051	0	29.13	GHNGLQGLPGLAGQHGDQGPPGNNGPAGPR	2 Deamidated (NQ); Oxidation (P)	0.001000000000000000040001000000.0
Collagen alpha-2(I) chain (Fragments) OS=Gallus gallus GN=COL1A2 PE=1 SV=2	3283	371	188	67	48	53.4	Gallus gallus	0	1	949.119	2844.33	0.0049	1022	1051	0	52.07	GHNGLQGLPGLAGQHGDQGPPGNNGPAGPR	2 Deamidated (NQ); Oxidation (P)	0.001000004000000000000001000000.0
Collagen alpha-2(I) chain (Fragments) OS=Gallus gallus GN=COL1A2 PE=1 SV=2	3283	371	188	67	48	53.4	Gallus gallus	0	1	949.445	2845.31	0.0016	1022	1051	0	35.71	GHNGLQGLPGLAGQHGDQGPPGNNGPAGPR	3 Deamidated (NQ); Oxidation (P)	0.001000000000000000004011000000.0
Collagen alpha-2(I) chain (Fragments) OS=Gallus gallus GN=COL1A2 PE=1 SV=2	3283	371	188	67	48	53.4	Gallus gallus	0	1	954.121	2859.34	0.0015	1022	1051	0	28.86	GHNGLQGLPGLAGQHGDQGPPGNNGPAGPR	Deamidated (NQ); 2 Oxidation (P)	0.000000004000000000040001000000.0
Collagen alpha-2(I) chain (Fragments) OS=Gallus gallus GN=COL1A2 PE=1 SV=2	3283	371	188	67	48	53.4	Gallus gallus	0	1	955.166	2862.47	0.0013	308	340	1	1.32	GAAGLPGVAGAPGLPGPRGIPGPPGPAGPSGAR	5 Oxidation (P)	0.000004000004004000000000040040000.0
Collagen alpha-2(I) chain (Fragments) OS=Gallus gallus GN=COL1A2 PE=1 SV=2	3283	371	188	67	48	53.4	Gallus gallus	0	1	967.105	2898.29	0.0051	905	936	1	18.78	GPSGPVGSPGPNGAPGEAGRDGNPGNDGPPGR	3 Oxidation (P)	0.00000000004000400000000400000000.0
Collagen alpha-2(I) chain (Fragments) OS=Gallus gallus GN=COL1A2 PE=1 SV=2	3283	371	188	67	48	53.4	Gallus gallus	0	1	967.429	2899.27	-0.0057	905	936	1	19.09	GPSGPVGSPGPNGAPGEAGRDGNPGNDGPPGR	Deamidated (NQ); 3 Oxidation (P)	0.00000000004000400000000401000000.0
Collagen alpha-2(I) chain (Fragments) OS=Gallus gallus GN=COL1A2 PE=1 SV=2	3283	371	188	67	48	53.4	Gallus gallus	0	1	967.432	2899.27	0.0012	905	936	1	23.13	GPSGPVGSPGPNGAPGEAGRDGNPGNDGPPGR	Deamidated (NQ); 3 Oxidation (P)	0.00000000004100400000000400000000.0
Collagen alpha-2(I) chain (Fragments) OS=Gallus gallus GN=COL1A2 PE=1 SV=2	3283	371	188	67	48	53.4	Gallus gallus	0	1	967.432	2899.28	0.0036	905	936	1	19.61	GPSGPVGSPGPNGAPGEAGRDGNPGNDGPPGR	Deamidated (NQ); 3 Oxidation (P)	0.00000000004100400000000400000000.0
Collagen alpha-2(I) chain (Fragments) OS=Gallus gallus GN=COL1A2 PE=1 SV=2	3283	371	188	67	48	53.4	Gallus gallus	0	1	967.433	2899.28	0.0069	905	936	1	30.62	GPSGPVGSPGPNGAPGEAGRDGNPGNDGPPGR	Deamidated (NQ); 3 Oxidation (P)	0.00000000004100400000000400000000.0
Collagen alpha-2(I) chain (Fragments) OS=Gallus gallus GN=COL1A2 PE=1 SV=2	3283	371	188	67	48	53.4	Gallus gallus	0	1	967.761	2900.26	0.0048	905	936	1	10.24	GPSGPVGSPGPNGAPGEAGRDGNPGNDGPPGR	2 Deamidated (NQ); 3 Oxidation (P)	0.00000000004100400000000401000000.0
Collagen alpha-2(I) chain (Fragments) OS=Gallus gallus GN=COL1A2 PE=1 SV=2	3283	371	188	67	48	53.4	Gallus gallus	0	1	971.168	2910.48	-0.0002	845	877	0	30.11	GPSGEAGAAGPPGTPGPQGILGAPGILGLPGSR	3 Oxidation (P)	0.000000000000000040000004000004000.0
Collagen alpha-2(I) chain (Fragments) OS=Gallus gallus GN=COL1A2 PE=1 SV=2	3283	371	188	67	48	53.4	Gallus gallus	0	1	971.17	2910.49	0.0049	845	877	0	30.5	GPSGEAGAAGPPGTPGPQGILGAPGILGLPGSR	3 Oxidation (P)	0.000000000000004040000004000000000.0
Collagen alpha-2(I) chain (Fragments) OS=Gallus gallus GN=COL1A2 PE=1 SV=2	3283	371	188	67	48	53.4	Gallus gallus	0	1	1456.25	2910.49	0.0059	845	877	0	57.59	GPSGEAGAAGPPGTPGPQGILGAPGILGLPGSR	3 Oxidation (P)	0.040000000000000000000004000004000.0
Collagen alpha-2(I) chain (Fragments) OS=Gallus gallus GN=COL1A2 PE=1 SV=2	3283	371	188	67	48	53.4	Gallus gallus	0	1	972.763	2915.27	-0.0001	905	936	1	19.96	GPSGPVGSPGPNGAPGEAGRDGNPGNDGPPGR	Deamidated (NQ); 4 Oxidation (P)	0.00000000004000400000000401004000.0
Collagen alpha-2(I) chain (Fragments) OS=Gallus gallus GN=COL1A2 PE=1 SV=2	3283	371	188	67	48	53.4	Gallus gallus	0	1	972.767	2915.28	0.0125	905	936	1	16.07	GPSGPVGSPGPNGAPGEAGRDGNPGNDGPPGR	Deamidated (NQ); 4 Oxidation (P)	0.00000000004000400000001400004000.0
Collagen alpha-2(I) chain (Fragments) OS=Gallus gallus GN=COL1A2 PE=1 SV=2	3283	371	188	67	48	53.4	Gallus gallus	0	1	973.093	2916.26	0.0059	905	936	1	47.82	GPSGPVGSPGPNGAPGEAGRDGNPGNDGPPGR	2 Deamidated (NQ); 4 Oxidation (P)	0.00000000004100400000001400004000.0
Collagen alpha-2(I) chain (Fragments) OS=Gallus gallus GN=COL1A2 PE=1 SV=2	3283	371	188	67	48	53.4	Gallus gallus	0	1	976.5	2926.48	0.0009	845	877	0	30.35	GPSGEAGAAGPPGTPGPQGILGAPGILGLPGSR	4 Oxidation (P)	0.000000000000004040000004000004000.0
Collagen alpha-2(I) chain (Fragments) OS=Gallus gallus GN=COL1A2 PE=1 SV=2	3283	371	188	67	48	53.4	Gallus gallus	0	1	976.501	2926.48	0.0033	845	877	0	40.85	GPSGEAGAAGPPGTPGPQGILGAPGILGLPGSR	4 Oxidation (P)	0.000000000000004040000004000004000.0
Collagen alpha-2(I) chain (Fragments) OS=Gallus gallus GN=COL1A2 PE=1 SV=2	3283	371	188	67	48	53.4	Gallus gallus	0	1	976.503	2926.49	0.0099	845	877	0	29.27	GPSGEAGAAGPPGTPGPQGILGAPGILGLPGSR	4 Oxidation (P)	0.000000000000004040000004000004000.0
Collagen alpha-2(I) chain (Fragments) OS=Gallus gallus GN=COL1A2 PE=1 SV=2	3283	371	188	67	48	53.4	Gallus gallus	0	1	976.83	2927.47	0.0042	845	877	0	19.57	GPSGEAGAAGPPGTPGPQGILGAPGILGLPGSR	Deamidated (NQ); 4 Oxidation (P)	0.000000000000004041000004000004000.0
Collagen alpha-2(I) chain (Fragments) OS=Gallus gallus GN=COL1A2 PE=1 SV=2	3283	371	188	67	48	53.4	Gallus gallus	0	1	981.83	2942.47	-0.0043	845	877	0	7.67	GPSGEAGAAGPPGTPGPQGILGAPGILGLPGSR	5 Oxidation (P)	0.040000000044000000000004000004000.0
Collagen alpha-2(I) chain (Fragments) OS=Gallus gallus GN=COL1A2 PE=1 SV=2	3283	371	188	67	48	53.4	Gallus gallus	0	1	1033.15	3096.42	0.0048	99	131	0	8.25	GPPGASGPPGPPGFQGVPGEPGEPGQTGPQGPR	5 Oxidation (P)	0.044000040000000000000000000040040.0
Collagen alpha-2(I) chain (Fragments) OS=Gallus gallus GN=COL1A2 PE=1 SV=2	3283	371	188	67	48	53.4	Gallus gallus	0	1	1033.15	3096.42	0.0048	99	131	0	18.71	GPPGASGPPGPPGFQGVPGEPGEPGQTGPQGPR	5 Oxidation (P)	0.044000040000000000000000000040040.0
Collagen alpha-2(I) chain (Fragments) OS=Gallus gallus GN=COL1A2 PE=1 SV=2	3283	371	188	67	48	53.4	Gallus gallus	0	1	1033.15	3096.42	0.0048	99	131	0	11.9	GPPGASGPPGPPGFQGVPGEPGEPGQTGPQGPR	5 Oxidation (P)	0.000000000044000004004004000000000.0
Collagen alpha-2(I) chain (Fragments) OS=Gallus gallus GN=COL1A2 PE=1 SV=2	3283	371	188	67	48	53.4	Gallus gallus	0	1	1038.48	3112.42	0.0028	99	131	0	16.54	GPPGASGPPGPPGFQGVPGEPGEPGQTGPQGPR	6 Oxidation (P)	0.000000004044000004004004000000000.0
Collagen alpha-2(I) chain (Fragments) OS=Gallus gallus GN=COL1A2 PE=1 SV=2	3283	371	188	67	48	53.4	Gallus gallus	0	1	1038.48	3112.42	0.0028	99	131	0	20.11	GPPGASGPPGPPGFQGVPGEPGEPGQTGPQGPR	6 Oxidation (P)	0.000000004044000004004004000000000.0
Collagen alpha-2(I) chain (Fragments) OS=Gallus gallus GN=COL1A2 PE=1 SV=2	3283	371	188	67	48	53.4	Gallus gallus	0	1	1153.24	3456.69	0.0038	1016	1051	1	23.47	GLPGLKGHNGLQGLPGLAGQHGDQGPPGNNGPAGPR	Deamidated (NQ); Oxidation (K); 3 Oxidation (P)	0.004002001000004000000000040000000000.0
Collagen alpha-2(I) chain (Fragments) OS=Gallus gallus GN=COL1A2 PE=1 SV=2	3283	371	188	67	48	53.4	Gallus gallus	0	1	1153.57	3457.68	0.0038	1016	1051	1	47.64	GLPGLKGHNGLQGLPGLAGQHGDQGPPGNNGPAGPR	2 Deamidated (NQ); Oxidation (K); 3 Oxidation (P)	0.004002000000004000010001040000000000.0
Collagen alpha-2(I) chain (Fragments) OS=Gallus gallus GN=COL1A2 PE=1 SV=2	3283	371	188	67	48	53.4	Gallus gallus	0	1	1154.23	3459.66	0.0158	1016	1051	1	21.34	GLPGLKGHNGLQGLPGLAGQHGDQGPPGNNGPAGPR	4 Deamidated (NQ); Oxidation (K); 3 Oxidation (P)	0.004002001001004000010000040001000000.0
Collagen alpha-1(I) chain OS=Rattus norvegicus GN=Col1a1 PE=1 SV=5	3151	530	246	60	32	46.2	Rattus norvegicus	0	0	350.691	699.367	0.0003	893	899	1	9.28	EGGKGPR
Collagen alpha-1(I) chain OS=Rattus norvegicus GN=Col1a1 PE=1 SV=5	3151	530	246	60	32	46.2	Rattus norvegicus	0	0	369.693	737.371	0.0002	210	217	0	33.27	GPPGPPGK	2 Oxidation (P)	0.00400400.0
Collagen alpha-1(I) chain OS=Rattus norvegicus GN=Col1a1 PE=1 SV=5	3151	530	246	60	32	46.2	Rattus norvegicus	0	0	392.708	783.402	0.0031	227	233	1	2.55	PGRPGER	Oxidation (P)	0.0004000.0
Collagen alpha-1(I) chain OS=Rattus norvegicus GN=Col1a1 PE=1 SV=5	3151	530	246	60	32	46.2	Rattus norvegicus	0	0	418.723	835.432	0.0022	1074	1082	0	44.67	GPAGPQGPR
Collagen alpha-1(I) chain OS=Rattus norvegicus GN=Col1a1 PE=1 SV=5	3151	530	246	60	32	46.2	Rattus norvegicus	0	0	426.216	850.417	-0.001	258	266	0	5.41	GFSGLDGAK
Collagen alpha-1(I) chain OS=Rattus norvegicus GN=Col1a1 PE=1 SV=5	3151	530	246	60	32	46.2	Rattus norvegicus	0	0	426.216	850.418	-0.0006	258	266	0	9.87	GFSGLDGAK
Collagen alpha-1(I) chain OS=Rattus norvegicus GN=Col1a1 PE=1 SV=5	3151	530	246	60	32	46.2	Rattus norvegicus	0	0	426.216	850.418	-0.0002	258	266	0	29.82	GFSGLDGAK
Collagen alpha-1(I) chain OS=Rattus norvegicus GN=Col1a1 PE=1 SV=5	3151	530	246	60	32	46.2	Rattus norvegicus	0	0	426.216	850.418	0	258	266	0	33.06	GFSGLDGAK
Collagen alpha-1(I) chain OS=Rattus norvegicus GN=Col1a1 PE=1 SV=5	3151	530	246	60	32	46.2	Rattus norvegicus	0	0	426.217	850.419	0.0002	258	266	0	24.7	GFSGLDGAK
Collagen alpha-1(I) chain OS=Rattus norvegicus GN=Col1a1 PE=1 SV=5	3151	530	246	60	32	46.2	Rattus norvegicus	0	0	426.217	850.419	0.0002	258	266	0	17.13	GFSGLDGAK
Collagen alpha-1(I) chain OS=Rattus norvegicus GN=Col1a1 PE=1 SV=5	3151	530	246	60	32	46.2	Rattus norvegicus	0	0	426.217	850.419	0.0004	258	266	0	33.74	GFSGLDGAK
Collagen alpha-1(I) chain OS=Rattus norvegicus GN=Col1a1 PE=1 SV=5	3151	530	246	60	32	46.2	Rattus norvegicus	0	0	426.217	850.419	0.0004	258	266	0	9.22	GFSGLDGAK
Collagen alpha-1(I) chain OS=Rattus norvegicus GN=Col1a1 PE=1 SV=5	3151	530	246	60	32	46.2	Rattus norvegicus	0	0	426.72	851.425	-0.0003	234	242	0	7.53	GPPGPQGAR	Oxidation (P)	0.004000000.0
Collagen alpha-1(I) chain OS=Rattus norvegicus GN=Col1a1 PE=1 SV=5	3151	530	246	60	32	46.2	Rattus norvegicus	0	0	426.72	851.425	-0.0001	1074	1082	0	9.8	GPAGPQGPR	Oxidation (P)	0.040000000.0
Collagen alpha-1(I) chain OS=Rattus norvegicus GN=Col1a1 PE=1 SV=5	3151	530	246	60	32	46.2	Rattus norvegicus	0	0	426.72	851.425	0.0001	234	242	0	28	GPPGPQGAR	Oxidation (P)	0.004000000.0
Collagen alpha-1(I) chain OS=Rattus norvegicus GN=Col1a1 PE=1 SV=5	3151	530	246	60	32	46.2	Rattus norvegicus	0	0	426.72	851.425	0.0001	1074	1082	0	7.89	GPAGPQGPR	Oxidation (P)	0.040000000.0
Collagen alpha-1(I) chain OS=Rattus norvegicus GN=Col1a1 PE=1 SV=5	3151	530	246	60	32	46.2	Rattus norvegicus	0	0	426.72	851.426	0.0007	234	242	0	32.16	GPPGPQGAR	Oxidation (P)	0.004000000.0
Collagen alpha-1(I) chain OS=Rattus norvegicus GN=Col1a1 PE=1 SV=5	3151	530	246	60	32	46.2	Rattus norvegicus	0	0	426.72	851.426	0.0007	234	242	0	30.36	GPPGPQGAR	Oxidation (P)	0.004000000.0
Collagen alpha-1(I) chain OS=Rattus norvegicus GN=Col1a1 PE=1 SV=5	3151	530	246	60	32	46.2	Rattus norvegicus	0	0	434.214	866.414	0.0006	258	266	0	42.42	GFSGLDGAK	Oxidation (K)	0.000000002.0
Collagen alpha-1(I) chain OS=Rattus norvegicus GN=Col1a1 PE=1 SV=5	3151	530	246	60	32	46.2	Rattus norvegicus	0	0	441.762	881.509	0.0003	948	956	0	34.2	GVVGLPGQR
Collagen alpha-1(I) chain OS=Rattus norvegicus GN=Col1a1 PE=1 SV=5	3151	530	246	60	32	46.2	Rattus norvegicus	0	0	449.758	897.502	-0.0014	948	956	0	20.73	GVVGLPGQR	Oxidation (P)	0.000004000.0
Collagen alpha-1(I) chain OS=Rattus norvegicus GN=Col1a1 PE=1 SV=5	3151	530	246	60	32	46.2	Rattus norvegicus	0	0	449.758	897.502	-0.001	948	956	0	26.8	GVVGLPGQR	Oxidation (P)	0.000004000.0
Collagen alpha-1(I) chain OS=Rattus norvegicus GN=Col1a1 PE=1 SV=5	3151	530	246	60	32	46.2	Rattus norvegicus	0	0	449.759	897.502	-0.0008	948	956	0	29.87	GVVGLPGQR	Oxidation (P)	0.000004000.0
Collagen alpha-1(I) chain OS=Rattus norvegicus GN=Col1a1 PE=1 SV=5	3151	530	246	60	32	46.2	Rattus norvegicus	0	0	449.759	897.503	-0.0006	948	956	0	46.44	GVVGLPGQR	Oxidation (P)	0.000004000.0
Collagen alpha-1(I) chain OS=Rattus norvegicus GN=Col1a1 PE=1 SV=5	3151	530	246	60	32	46.2	Rattus norvegicus	0	0	449.759	897.503	-0.0006	948	956	0	21.2	GVVGLPGQR	Oxidation (P)	0.000004000.0
Collagen alpha-1(I) chain OS=Rattus norvegicus GN=Col1a1 PE=1 SV=5	3151	530	246	60	32	46.2	Rattus norvegicus	0	0	449.759	897.503	-0.0006	948	956	0	23.07	GVVGLPGQR	Oxidation (P)	0.000004000.0
Collagen alpha-1(I) chain OS=Rattus norvegicus GN=Col1a1 PE=1 SV=5	3151	530	246	60	32	46.2	Rattus norvegicus	0	0	449.759	897.503	-0.0004	948	956	0	44.59	GVVGLPGQR	Oxidation (P)	0.000004000.0
Collagen alpha-1(I) chain OS=Rattus norvegicus GN=Col1a1 PE=1 SV=5	3151	530	246	60	32	46.2	Rattus norvegicus	0	0	449.759	897.503	-0.0004	948	956	0	21.28	GVVGLPGQR	Oxidation (P)	0.000004000.0
Collagen alpha-1(I) chain OS=Rattus norvegicus GN=Col1a1 PE=1 SV=5	3151	530	246	60	32	46.2	Rattus norvegicus	0	0	449.759	897.503	-0.0004	948	956	0	19.25	GVVGLPGQR	Oxidation (P)	0.000004000.0
Collagen alpha-1(I) chain OS=Rattus norvegicus GN=Col1a1 PE=1 SV=5	3151	530	246	60	32	46.2	Rattus norvegicus	0	0	449.759	897.503	-0.0004	948	956	0	20.08	GVVGLPGQR	Oxidation (P)	0.000004000.0
Collagen alpha-1(I) chain OS=Rattus norvegicus GN=Col1a1 PE=1 SV=5	3151	530	246	60	32	46.2	Rattus norvegicus	0	0	449.759	897.503	-0.0004	948	956	0	30.25	GVVGLPGQR	Oxidation (P)	0.000004000.0
Collagen alpha-1(I) chain OS=Rattus norvegicus GN=Col1a1 PE=1 SV=5	3151	530	246	60	32	46.2	Rattus norvegicus	0	0	449.759	897.503	-0.0002	948	956	0	42.57	GVVGLPGQR	Oxidation (P)	0.000004000.0
Collagen alpha-1(I) chain OS=Rattus norvegicus GN=Col1a1 PE=1 SV=5	3151	530	246	60	32	46.2	Rattus norvegicus	0	0	449.759	897.503	-0.0002	948	956	0	19.34	GVVGLPGQR	Oxidation (P)	0.000004000.0
Collagen alpha-1(I) chain OS=Rattus norvegicus GN=Col1a1 PE=1 SV=5	3151	530	246	60	32	46.2	Rattus norvegicus	0	0	449.759	897.503	-0.0002	948	956	0	20.13	GVVGLPGQR	Oxidation (P)	0.000004000.0
Collagen alpha-1(I) chain OS=Rattus norvegicus GN=Col1a1 PE=1 SV=5	3151	530	246	60	32	46.2	Rattus norvegicus	0	0	449.759	897.503	-0.0002	948	956	0	11.36	GVVGLPGQR	Oxidation (P)	0.000004000.0
Collagen alpha-1(I) chain OS=Rattus norvegicus GN=Col1a1 PE=1 SV=5	3151	530	246	60	32	46.2	Rattus norvegicus	0	0	449.759	897.503	-0.0002	948	956	0	30.34	GVVGLPGQR	Oxidation (P)	0.000004000.0
Collagen alpha-1(I) chain OS=Rattus norvegicus GN=Col1a1 PE=1 SV=5	3151	530	246	60	32	46.2	Rattus norvegicus	0	0	449.759	897.503	0	948	956	0	38.87	GVVGLPGQR	Oxidation (P)	0.000004000.0
Collagen alpha-1(I) chain OS=Rattus norvegicus GN=Col1a1 PE=1 SV=5	3151	530	246	60	32	46.2	Rattus norvegicus	0	0	449.759	897.503	0	948	956	0	39.44	GVVGLPGQR	Oxidation (P)	0.000004000.0
Collagen alpha-1(I) chain OS=Rattus norvegicus GN=Col1a1 PE=1 SV=5	3151	530	246	60	32	46.2	Rattus norvegicus	0	0	449.759	897.503	0	948	956	0	16.94	GVVGLPGQR	Oxidation (P)	0.000004000.0
Collagen alpha-1(I) chain OS=Rattus norvegicus GN=Col1a1 PE=1 SV=5	3151	530	246	60	32	46.2	Rattus norvegicus	0	0	449.759	897.503	0	948	956	0	29.56	GVVGLPGQR	Oxidation (P)	0.000004000.0
Collagen alpha-1(I) chain OS=Rattus norvegicus GN=Col1a1 PE=1 SV=5	3151	530	246	60	32	46.2	Rattus norvegicus	0	0	449.759	897.503	0	948	956	0	25.57	GVVGLPGQR	Oxidation (P)	0.000004000.0
Collagen alpha-1(I) chain OS=Rattus norvegicus GN=Col1a1 PE=1 SV=5	3151	530	246	60	32	46.2	Rattus norvegicus	0	0	449.759	897.503	0	948	956	0	16.25	GVVGLPGQR	Oxidation (P)	0.000004000.0
Collagen alpha-1(I) chain OS=Rattus norvegicus GN=Col1a1 PE=1 SV=5	3151	530	246	60	32	46.2	Rattus norvegicus	0	0	449.759	897.503	0	948	956	0	29.52	GVVGLPGQR	Oxidation (P)	0.000004000.0
Collagen alpha-1(I) chain OS=Rattus norvegicus GN=Col1a1 PE=1 SV=5	3151	530	246	60	32	46.2	Rattus norvegicus	0	0	449.759	897.503	0	948	956	0	18.39	GVVGLPGQR	Oxidation (P)	0.000004000.0
Collagen alpha-1(I) chain OS=Rattus norvegicus GN=Col1a1 PE=1 SV=5	3151	530	246	60	32	46.2	Rattus norvegicus	0	0	449.759	897.503	0.0002	948	956	0	19.26	GVVGLPGQR	Oxidation (P)	0.000004000.0
Collagen alpha-1(I) chain OS=Rattus norvegicus GN=Col1a1 PE=1 SV=5	3151	530	246	60	32	46.2	Rattus norvegicus	0	0	449.759	897.504	0.0004	948	956	0	29.68	GVVGLPGQR	Oxidation (P)	0.000004000.0
Collagen alpha-1(I) chain OS=Rattus norvegicus GN=Col1a1 PE=1 SV=5	3151	530	246	60	32	46.2	Rattus norvegicus	0	0	449.759	897.504	0.0004	948	956	0	31.15	GVVGLPGQR	Oxidation (P)	0.000004000.0
Collagen alpha-1(I) chain OS=Rattus norvegicus GN=Col1a1 PE=1 SV=5	3151	530	246	60	32	46.2	Rattus norvegicus	0	0	449.759	897.504	0.0004	948	956	0	30.93	GVVGLPGQR	Oxidation (P)	0.000004000.0
Collagen alpha-1(I) chain OS=Rattus norvegicus GN=Col1a1 PE=1 SV=5	3151	530	246	60	32	46.2	Rattus norvegicus	0	0	449.759	897.504	0.0004	948	956	0	32.44	GVVGLPGQR	Oxidation (P)	0.000004000.0
Collagen alpha-1(I) chain OS=Rattus norvegicus GN=Col1a1 PE=1 SV=5	3151	530	246	60	32	46.2	Rattus norvegicus	0	0	449.759	897.504	0.0006	948	956	0	30.18	GVVGLPGQR	Oxidation (P)	0.000004000.0
Collagen alpha-1(I) chain OS=Rattus norvegicus GN=Col1a1 PE=1 SV=5	3151	530	246	60	32	46.2	Rattus norvegicus	0	0	449.759	897.504	0.0006	948	956	0	23.83	GVVGLPGQR	Oxidation (P)	0.000004000.0
Collagen alpha-1(I) chain OS=Rattus norvegicus GN=Col1a1 PE=1 SV=5	3151	530	246	60	32	46.2	Rattus norvegicus	0	0	449.759	897.504	0.0008	948	956	0	32.72	GVVGLPGQR	Oxidation (P)	0.000004000.0
Collagen alpha-1(I) chain OS=Rattus norvegicus GN=Col1a1 PE=1 SV=5	3151	530	246	60	32	46.2	Rattus norvegicus	0	0	449.759	897.504	0.001	948	956	0	32.16	GVVGLPGQR	Oxidation (P)	0.000004000.0
Collagen alpha-1(I) chain OS=Rattus norvegicus GN=Col1a1 PE=1 SV=5	3151	530	246	60	32	46.2	Rattus norvegicus	0	0	450.251	898.487	-0.0006	948	956	0	34.21	GVVGLPGQR	Deamidated (NQ); Oxidation (P)	0.000004010.0
Collagen alpha-1(I) chain OS=Rattus norvegicus GN=Col1a1 PE=1 SV=5	3151	530	246	60	32	46.2	Rattus norvegicus	0	0	472.233	942.452	0.0005	1016	1025	1	15.95	DGAPGAKGDR
Collagen alpha-1(I) chain OS=Rattus norvegicus GN=Col1a1 PE=1 SV=5	3151	530	246	60	32	46.2	Rattus norvegicus	0	1	540.289	1078.56	-0.0003	300	311	1	13.06	GRPGPPGSAGAR
Collagen alpha-1(I) chain OS=Rattus norvegicus GN=Col1a1 PE=1 SV=5	3151	530	246	60	32	46.2	Rattus norvegicus	0	1	540.289	1078.56	-0.0001	300	311	1	8.47	GRPGPPGSAGAR
Collagen alpha-1(I) chain OS=Rattus norvegicus GN=Col1a1 PE=1 SV=5	3151	530	246	60	32	46.2	Rattus norvegicus	0	1	540.289	1078.56	-0.0001	300	311	1	10.72	GRPGPPGSAGAR
Collagen alpha-1(I) chain OS=Rattus norvegicus GN=Col1a1 PE=1 SV=5	3151	530	246	60	32	46.2	Rattus norvegicus	0	1	540.289	1078.56	0.0007	300	311	1	15.08	GRPGPPGSAGAR
Collagen alpha-1(I) chain OS=Rattus norvegicus GN=Col1a1 PE=1 SV=5	3151	530	246	60	32	46.2	Rattus norvegicus	0	1	540.289	1078.56	0.0009	300	311	1	33.4	GRPGPPGSAGAR
Collagen alpha-1(I) chain OS=Rattus norvegicus GN=Col1a1 PE=1 SV=5	3151	530	246	60	32	46.2	Rattus norvegicus	0	1	360.529	1078.56	0.0014	300	311	1	14.5	GRPGPPGSAGAR
Collagen alpha-1(I) chain OS=Rattus norvegicus GN=Col1a1 PE=1 SV=5	3151	530	246	60	32	46.2	Rattus norvegicus	0	1	540.29	1078.57	0.0019	300	311	1	11.35	GRPGPPGSAGAR
Collagen alpha-1(I) chain OS=Rattus norvegicus GN=Col1a1 PE=1 SV=5	3151	530	246	60	32	46.2	Rattus norvegicus	0	1	540.29	1078.57	0.0021	300	311	1	6.49	GRPGPPGSAGAR
Collagen alpha-1(I) chain OS=Rattus norvegicus GN=Col1a1 PE=1 SV=5	3151	530	246	60	32	46.2	Rattus norvegicus	0	1	365.86	1094.56	-0.0008	300	311	1	6.81	GRPGPPGSAGAR	Oxidation (P)	0.004000000000.0
Collagen alpha-1(I) chain OS=Rattus norvegicus GN=Col1a1 PE=1 SV=5	3151	530	246	60	32	46.2	Rattus norvegicus	0	1	548.286	1094.56	-0.0007	300	311	1	10.8	GRPGPPGSAGAR	Oxidation (P)	0.004000000000.0
Collagen alpha-1(I) chain OS=Rattus norvegicus GN=Col1a1 PE=1 SV=5	3151	530	246	60	32	46.2	Rattus norvegicus	0	1	548.286	1094.56	-0.0003	300	311	1	8.42	GRPGPPGSAGAR	Oxidation (P)	0.000004000000.0
Collagen alpha-1(I) chain OS=Rattus norvegicus GN=Col1a1 PE=1 SV=5	3151	530	246	60	32	46.2	Rattus norvegicus	0	1	548.286	1094.56	-0.0001	300	311	1	23.94	GRPGPPGSAGAR	Oxidation (P)	0.004000000000.0
Collagen alpha-1(I) chain OS=Rattus norvegicus GN=Col1a1 PE=1 SV=5	3151	530	246	60	32	46.2	Rattus norvegicus	0	1	548.286	1094.56	-0.0001	300	311	1	3.73	GRPGPPGSAGAR	Oxidation (P)	0.004000000000.0
Collagen alpha-1(I) chain OS=Rattus norvegicus GN=Col1a1 PE=1 SV=5	3151	530	246	60	32	46.2	Rattus norvegicus	0	1	548.286	1094.56	-0.0001	300	311	1	15.82	GRPGPPGSAGAR	Oxidation (P)	0.004000000000.0
Collagen alpha-1(I) chain OS=Rattus norvegicus GN=Col1a1 PE=1 SV=5	3151	530	246	60	32	46.2	Rattus norvegicus	0	1	548.286	1094.56	-0.0001	300	311	1	14.66	GRPGPPGSAGAR	Oxidation (P)	0.004000000000.0
Collagen alpha-1(I) chain OS=Rattus norvegicus GN=Col1a1 PE=1 SV=5	3151	530	246	60	32	46.2	Rattus norvegicus	0	1	365.86	1094.56	0.0001	300	311	1	8.76	GRPGPPGSAGAR	Oxidation (P)	0.000040000000.0
Collagen alpha-1(I) chain OS=Rattus norvegicus GN=Col1a1 PE=1 SV=5	3151	530	246	60	32	46.2	Rattus norvegicus	0	1	365.86	1094.56	0.0001	300	311	1	14	GRPGPPGSAGAR	Oxidation (P)	0.004000000000.0
Collagen alpha-1(I) chain OS=Rattus norvegicus GN=Col1a1 PE=1 SV=5	3151	530	246	60	32	46.2	Rattus norvegicus	0	1	365.86	1094.56	0.0001	300	311	1	12.74	GRPGPPGSAGAR	Oxidation (P)	0.004000000000.0
Collagen alpha-1(I) chain OS=Rattus norvegicus GN=Col1a1 PE=1 SV=5	3151	530	246	60	32	46.2	Rattus norvegicus	0	1	365.86	1094.56	0.0001	300	311	1	16.78	GRPGPPGSAGAR	Oxidation (P)	0.004000000000.0
Collagen alpha-1(I) chain OS=Rattus norvegicus GN=Col1a1 PE=1 SV=5	3151	530	246	60	32	46.2	Rattus norvegicus	0	1	365.86	1094.56	0.0001	300	311	1	12.5	GRPGPPGSAGAR	Oxidation (P)	0.004000000000.0
Collagen alpha-1(I) chain OS=Rattus norvegicus GN=Col1a1 PE=1 SV=5	3151	530	246	60	32	46.2	Rattus norvegicus	0	1	548.286	1094.56	0.0001	300	311	1	30.29	GRPGPPGSAGAR	Oxidation (P)	0.004000000000.0
Collagen alpha-1(I) chain OS=Rattus norvegicus GN=Col1a1 PE=1 SV=5	3151	530	246	60	32	46.2	Rattus norvegicus	0	1	548.286	1094.56	0.0001	300	311	1	21.05	GRPGPPGSAGAR	Oxidation (P)	0.004000000000.0
Collagen alpha-1(I) chain OS=Rattus norvegicus GN=Col1a1 PE=1 SV=5	3151	530	246	60	32	46.2	Rattus norvegicus	0	1	548.286	1094.56	0.0001	300	311	1	4.21	GRPGPPGSAGAR	Oxidation (P)	0.004000000000.0
Collagen alpha-1(I) chain OS=Rattus norvegicus GN=Col1a1 PE=1 SV=5	3151	530	246	60	32	46.2	Rattus norvegicus	0	1	548.287	1094.56	0.0003	300	311	1	22.21	GRPGPPGSAGAR	Oxidation (P)	0.004000000000.0
Collagen alpha-1(I) chain OS=Rattus norvegicus GN=Col1a1 PE=1 SV=5	3151	530	246	60	32	46.2	Rattus norvegicus	0	1	365.86	1094.56	0.0004	300	311	1	14.23	GRPGPPGSAGAR	Oxidation (P)	0.004000000000.0
Collagen alpha-1(I) chain OS=Rattus norvegicus GN=Col1a1 PE=1 SV=5	3151	530	246	60	32	46.2	Rattus norvegicus	0	1	548.287	1094.56	0.0005	300	311	1	29.63	GRPGPPGSAGAR	Oxidation (P)	0.004000000000.0
Collagen alpha-1(I) chain OS=Rattus norvegicus GN=Col1a1 PE=1 SV=5	3151	530	246	60	32	46.2	Rattus norvegicus	0	1	365.86	1094.56	0.0007	300	311	1	18.82	GRPGPPGSAGAR	Oxidation (P)	0.004000000000.0
Collagen alpha-1(I) chain OS=Rattus norvegicus GN=Col1a1 PE=1 SV=5	3151	530	246	60	32	46.2	Rattus norvegicus	0	1	365.86	1094.56	0.0007	300	311	1	10.79	GRPGPPGSAGAR	Oxidation (P)	0.004000000000.0
Collagen alpha-1(I) chain OS=Rattus norvegicus GN=Col1a1 PE=1 SV=5	3151	530	246	60	32	46.2	Rattus norvegicus	0	1	365.86	1094.56	0.0007	300	311	1	7.57	GRPGPPGSAGAR	Oxidation (P)	0.004000000000.0
Collagen alpha-1(I) chain OS=Rattus norvegicus GN=Col1a1 PE=1 SV=5	3151	530	246	60	32	46.2	Rattus norvegicus	0	1	548.287	1094.56	0.0007	300	311	1	36.44	GRPGPPGSAGAR	Oxidation (P)	0.004000000000.0
Collagen alpha-1(I) chain OS=Rattus norvegicus GN=Col1a1 PE=1 SV=5	3151	530	246	60	32	46.2	Rattus norvegicus	0	1	548.287	1094.56	0.0007	300	311	1	36.22	GRPGPPGSAGAR	Oxidation (P)	0.004000000000.0
Collagen alpha-1(I) chain OS=Rattus norvegicus GN=Col1a1 PE=1 SV=5	3151	530	246	60	32	46.2	Rattus norvegicus	0	1	548.287	1094.56	0.0007	300	311	1	30.69	GRPGPPGSAGAR	Oxidation (P)	0.004000000000.0
Collagen alpha-1(I) chain OS=Rattus norvegicus GN=Col1a1 PE=1 SV=5	3151	530	246	60	32	46.2	Rattus norvegicus	0	1	548.287	1094.56	0.0007	300	311	1	27.68	GRPGPPGSAGAR	Oxidation (P)	0.004000000000.0
Collagen alpha-1(I) chain OS=Rattus norvegicus GN=Col1a1 PE=1 SV=5	3151	530	246	60	32	46.2	Rattus norvegicus	0	1	548.287	1094.56	0.0011	300	311	1	30.72	GRPGPPGSAGAR	Oxidation (P)	0.004000000000.0
Collagen alpha-1(I) chain OS=Rattus norvegicus GN=Col1a1 PE=1 SV=5	3151	530	246	60	32	46.2	Rattus norvegicus	0	1	365.861	1094.56	0.0019	300	311	1	8.75	GRPGPPGSAGAR	Oxidation (P)	0.000040000000.0
Collagen alpha-1(I) chain OS=Rattus norvegicus GN=Col1a1 PE=1 SV=5	3151	530	246	60	32	46.2	Rattus norvegicus	0	1	548.287	1094.56	0.0019	300	311	1	31.24	GRPGPPGSAGAR	Oxidation (P)	0.004000000000.0
Collagen alpha-1(I) chain OS=Rattus norvegicus GN=Col1a1 PE=1 SV=5	3151	530	246	60	32	46.2	Rattus norvegicus	0	0	550.752	1099.49	-0.0008	1004	1015	0	9.4	EGSPGAEGSPGR
Collagen alpha-1(I) chain OS=Rattus norvegicus GN=Col1a1 PE=1 SV=5	3151	530	246	60	32	46.2	Rattus norvegicus	0	0	550.752	1099.49	0.0002	1004	1015	0	0.16	EGSPGAEGSPGR
Collagen alpha-1(I) chain OS=Rattus norvegicus GN=Col1a1 PE=1 SV=5	3151	530	246	60	32	46.2	Rattus norvegicus	0	0	563.268	1124.52	0.0002	542	553	0	33.18	TGPPGPAGQDGR	Oxidation (P)	0.000400000000.0
Collagen alpha-1(I) chain OS=Rattus norvegicus GN=Col1a1 PE=1 SV=5	3151	530	246	60	32	46.2	Rattus norvegicus	0	0	563.268	1124.52	0.0006	542	553	0	7.27	TGPPGPAGQDGR	Oxidation (P)	0.000400000000.0
Collagen alpha-1(I) chain OS=Rattus norvegicus GN=Col1a1 PE=1 SV=5	3151	530	246	60	32	46.2	Rattus norvegicus	0	0	564.294	1126.57	0	723	734	1	6.63	GAAGLPGPKGDR	Oxidation (K); Oxidation (P)	0.000000042000.0
Collagen alpha-1(I) chain OS=Rattus norvegicus GN=Col1a1 PE=1 SV=5	3151	530	246	60	32	46.2	Rattus norvegicus	0	0	565.798	1129.58	0.0003	243	254	0	47.07	GLPGTAGLPGMK	2 Oxidation (P)	0.004000004000.0
Collagen alpha-1(I) chain OS=Rattus norvegicus GN=Col1a1 PE=1 SV=5	3151	530	246	60	32	46.2	Rattus norvegicus	0	0	565.798	1129.58	0.0007	243	254	0	48.43	GLPGTAGLPGMK	Oxidation (M); Oxidation (P)	0.004000000030.0
Collagen alpha-1(I) chain OS=Rattus norvegicus GN=Col1a1 PE=1 SV=5	3151	530	246	60	32	46.2	Rattus norvegicus	0	0	565.798	1129.58	0.0011	243	254	0	43.68	GLPGTAGLPGMK	Oxidation (M); Oxidation (P)	0.004000000030.0
Collagen alpha-1(I) chain OS=Rattus norvegicus GN=Col1a1 PE=1 SV=5	3151	530	246	60	32	46.2	Rattus norvegicus	0	0	565.798	1129.58	0.0011	243	254	0	29.15	GLPGTAGLPGMK	2 Oxidation (P)	0.004000004000.0
Collagen alpha-1(I) chain OS=Rattus norvegicus GN=Col1a1 PE=1 SV=5	3151	530	246	60	32	46.2	Rattus norvegicus	0	0	573.293	1144.57	0.0005	564	575	0	60.75	GQAGVMGFPGPK
Collagen alpha-1(I) chain OS=Rattus norvegicus GN=Col1a1 PE=1 SV=5	3151	530	246	60	32	46.2	Rattus norvegicus	0	0	573.784	1145.55	0.0005	564	575	0	43.31	GQAGVMGFPGPK	Deamidated (NQ)	0.010000000000.0
Collagen alpha-1(I) chain OS=Rattus norvegicus GN=Col1a1 PE=1 SV=5	3151	530	246	60	32	46.2	Rattus norvegicus	0	0	573.794	1145.57	-0.0014	243	254	0	16.09	GLPGTAGLPGMK	Oxidation (K); Oxidation (M); Oxidation (P)	0.004000000032.0
Collagen alpha-1(I) chain OS=Rattus norvegicus GN=Col1a1 PE=1 SV=5	3151	530	246	60	32	46.2	Rattus norvegicus	0	0	573.794	1145.57	-0.0006	243	254	0	15.11	GLPGTAGLPGMK	Oxidation (K); Oxidation (M); Oxidation (P)	0.004000000032.0
Collagen alpha-1(I) chain OS=Rattus norvegicus GN=Col1a1 PE=1 SV=5	3151	530	246	60	32	46.2	Rattus norvegicus	0	0	573.795	1145.57	-0.0004	243	254	0	40.78	GLPGTAGLPGMK	Oxidation (K); 2 Oxidation (P)	0.004000004002.0
Collagen alpha-1(I) chain OS=Rattus norvegicus GN=Col1a1 PE=1 SV=5	3151	530	246	60	32	46.2	Rattus norvegicus	0	0	573.795	1145.57	-0.0002	243	254	0	22.15	GLPGTAGLPGMK	Oxidation (K); 2 Oxidation (P)	0.004000004002.0
Collagen alpha-1(I) chain OS=Rattus norvegicus GN=Col1a1 PE=1 SV=5	3151	530	246	60	32	46.2	Rattus norvegicus	0	0	573.795	1145.58	0.0004	243	254	0	57.19	GLPGTAGLPGMK	Oxidation (K); 2 Oxidation (P)	0.004000004002.0
Collagen alpha-1(I) chain OS=Rattus norvegicus GN=Col1a1 PE=1 SV=5	3151	530	246	60	32	46.2	Rattus norvegicus	0	0	573.795	1145.58	0.0006	243	254	0	45.81	GLPGTAGLPGMK	Oxidation (M); 2 Oxidation (P)	0.004000004030.0
Collagen alpha-1(I) chain OS=Rattus norvegicus GN=Col1a1 PE=1 SV=5	3151	530	246	60	32	46.2	Rattus norvegicus	0	0	581.289	1160.56	-0.0022	564	575	0	25.1	GQAGVMGFPGPK	Oxidation (K)	0.000000000002.0
Collagen alpha-1(I) chain OS=Rattus norvegicus GN=Col1a1 PE=1 SV=5	3151	530	246	60	32	46.2	Rattus norvegicus	0	0	581.289	1160.56	-0.001	564	575	0	23.18	GQAGVMGFPGPK	Oxidation (K)	0.000000000002.0
Collagen alpha-1(I) chain OS=Rattus norvegicus GN=Col1a1 PE=1 SV=5	3151	530	246	60	32	46.2	Rattus norvegicus	0	0	581.289	1160.56	-0.0008	564	575	0	20.75	GQAGVMGFPGPK	Oxidation (K)	0.000000000002.0
Collagen alpha-1(I) chain OS=Rattus norvegicus GN=Col1a1 PE=1 SV=5	3151	530	246	60	32	46.2	Rattus norvegicus	0	0	581.29	1160.56	-0.0002	564	575	0	20.79	GQAGVMGFPGPK	Oxidation (K)	0.000000000002.0
Collagen alpha-1(I) chain OS=Rattus norvegicus GN=Col1a1 PE=1 SV=5	3151	530	246	60	32	46.2	Rattus norvegicus	0	0	581.29	1160.56	0	564	575	0	28.37	GQAGVMGFPGPK	Oxidation (K)	0.000000000002.0
Collagen alpha-1(I) chain OS=Rattus norvegicus GN=Col1a1 PE=1 SV=5	3151	530	246	60	32	46.2	Rattus norvegicus	0	0	581.29	1160.56	0	564	575	0	49.38	GQAGVMGFPGPK	Oxidation (M)	0.000003000000.0
Collagen alpha-1(I) chain OS=Rattus norvegicus GN=Col1a1 PE=1 SV=5	3151	530	246	60	32	46.2	Rattus norvegicus	0	0	581.29	1160.56	0	564	575	0	14.47	GQAGVMGFPGPK	Oxidation (K)	0.000000000002.0
Collagen alpha-1(I) chain OS=Rattus norvegicus GN=Col1a1 PE=1 SV=5	3151	530	246	60	32	46.2	Rattus norvegicus	0	0	581.29	1160.56	0	564	575	0	28.18	GQAGVMGFPGPK	Oxidation (K)	0.000000000002.0
Collagen alpha-1(I) chain OS=Rattus norvegicus GN=Col1a1 PE=1 SV=5	3151	530	246	60	32	46.2	Rattus norvegicus	0	0	581.29	1160.57	0.0002	564	575	0	49.17	GQAGVMGFPGPK	Oxidation (P)	0.000000004000.0
Collagen alpha-1(I) chain OS=Rattus norvegicus GN=Col1a1 PE=1 SV=5	3151	530	246	60	32	46.2	Rattus norvegicus	0	0	581.29	1160.57	0.0002	564	575	0	54.81	GQAGVMGFPGPK	Oxidation (K)	0.000000000002.0
Collagen alpha-1(I) chain OS=Rattus norvegicus GN=Col1a1 PE=1 SV=5	3151	530	246	60	32	46.2	Rattus norvegicus	0	0	581.29	1160.57	0.0004	564	575	0	19.6	GQAGVMGFPGPK	Oxidation (K)	0.000000000002.0
Collagen alpha-1(I) chain OS=Rattus norvegicus GN=Col1a1 PE=1 SV=5	3151	530	246	60	32	46.2	Rattus norvegicus	0	0	581.29	1160.57	0.0004	564	575	0	32.83	GQAGVMGFPGPK	Oxidation (K)	0.000000000002.0
Collagen alpha-1(I) chain OS=Rattus norvegicus GN=Col1a1 PE=1 SV=5	3151	530	246	60	32	46.2	Rattus norvegicus	0	0	581.29	1160.57	0.0004	564	575	0	21.87	GQAGVMGFPGPK	Oxidation (P)	0.000000000040.0
Collagen alpha-1(I) chain OS=Rattus norvegicus GN=Col1a1 PE=1 SV=5	3151	530	246	60	32	46.2	Rattus norvegicus	0	0	581.29	1160.57	0.0006	564	575	0	19.82	GQAGVMGFPGPK	Oxidation (P)	0.000000004000.0
Collagen alpha-1(I) chain OS=Rattus norvegicus GN=Col1a1 PE=1 SV=5	3151	530	246	60	32	46.2	Rattus norvegicus	0	0	581.29	1160.57	0.0006	564	575	0	34.64	GQAGVMGFPGPK	Oxidation (K)	0.000000000002.0
Collagen alpha-1(I) chain OS=Rattus norvegicus GN=Col1a1 PE=1 SV=5	3151	530	246	60	32	46.2	Rattus norvegicus	0	0	581.29	1160.57	0.0008	564	575	0	41.91	GQAGVMGFPGPK	Oxidation (K)	0.000000000002.0
Collagen alpha-1(I) chain OS=Rattus norvegicus GN=Col1a1 PE=1 SV=5	3151	530	246	60	32	46.2	Rattus norvegicus	0	0	581.29	1160.57	0.0008	564	575	0	13.19	GQAGVMGFPGPK	Oxidation (K)	0.000000000002.0
Collagen alpha-1(I) chain OS=Rattus norvegicus GN=Col1a1 PE=1 SV=5	3151	530	246	60	32	46.2	Rattus norvegicus	0	0	581.29	1160.57	0.0008	564	575	0	21.62	GQAGVMGFPGPK	Oxidation (K)	0.000000000002.0
Collagen alpha-1(I) chain OS=Rattus norvegicus GN=Col1a1 PE=1 SV=5	3151	530	246	60	32	46.2	Rattus norvegicus	0	0	581.29	1160.57	0.001	564	575	0	54.76	GQAGVMGFPGPK	Oxidation (P)	0.000000004000.0
Collagen alpha-1(I) chain OS=Rattus norvegicus GN=Col1a1 PE=1 SV=5	3151	530	246	60	32	46.2	Rattus norvegicus	0	0	581.29	1160.57	0.001	564	575	0	45.18	GQAGVMGFPGPK	Oxidation (K)	0.000000000002.0
Collagen alpha-1(I) chain OS=Rattus norvegicus GN=Col1a1 PE=1 SV=5	3151	530	246	60	32	46.2	Rattus norvegicus	0	0	581.29	1160.57	0.001	564	575	0	27.04	GQAGVMGFPGPK	Oxidation (K)	0.000000000002.0
Collagen alpha-1(I) chain OS=Rattus norvegicus GN=Col1a1 PE=1 SV=5	3151	530	246	60	32	46.2	Rattus norvegicus	0	0	581.29	1160.57	0.0012	564	575	0	27.62	GQAGVMGFPGPK	Oxidation (P)	0.000000004000.0
Collagen alpha-1(I) chain OS=Rattus norvegicus GN=Col1a1 PE=1 SV=5	3151	530	246	60	32	46.2	Rattus norvegicus	0	0	581.29	1160.57	0.0012	564	575	0	20.97	GQAGVMGFPGPK	Oxidation (P)	0.000000004000.0
Collagen alpha-1(I) chain OS=Rattus norvegicus GN=Col1a1 PE=1 SV=5	3151	530	246	60	32	46.2	Rattus norvegicus	0	0	581.29	1160.57	0.0014	564	575	0	28.85	GQAGVMGFPGPK	Oxidation (K)	0.000000000002.0
Collagen alpha-1(I) chain OS=Rattus norvegicus GN=Col1a1 PE=1 SV=5	3151	530	246	60	32	46.2	Rattus norvegicus	0	0	581.29	1160.57	0.0016	564	575	0	11.49	GQAGVMGFPGPK	Oxidation (M)	0.000003000000.0
Collagen alpha-1(I) chain OS=Rattus norvegicus GN=Col1a1 PE=1 SV=5	3151	530	246	60	32	46.2	Rattus norvegicus	0	0	581.291	1160.57	0.0022	564	575	0	33.8	GQAGVMGFPGPK	Oxidation (K)	0.000000000002.0
Collagen alpha-1(I) chain OS=Rattus norvegicus GN=Col1a1 PE=1 SV=5	3151	530	246	60	32	46.2	Rattus norvegicus	0	0	581.782	1161.55	0	564	575	0	46.78	GQAGVMGFPGPK	Deamidated (NQ); Oxidation (K)	0.010000000002.0
Collagen alpha-1(I) chain OS=Rattus norvegicus GN=Col1a1 PE=1 SV=5	3151	530	246	60	32	46.2	Rattus norvegicus	0	0	581.782	1161.55	0	564	575	0	55.27	GQAGVMGFPGPK	Deamidated (NQ); Oxidation (K)	0.010000000002.0
Collagen alpha-1(I) chain OS=Rattus norvegicus GN=Col1a1 PE=1 SV=5	3151	530	246	60	32	46.2	Rattus norvegicus	0	0	581.782	1161.55	0.001	564	575	0	32.26	GQAGVMGFPGPK	Deamidated (NQ); Oxidation (M)	0.010003000000.0
Collagen alpha-1(I) chain OS=Rattus norvegicus GN=Col1a1 PE=1 SV=5	3151	530	246	60	32	46.2	Rattus norvegicus	0	0	581.791	1161.57	-0.0025	243	254	0	3.69	GLPGTAGLPGMK	Oxidation (K); Oxidation (M); 2 Oxidation (P)	0.004000004032.0
Collagen alpha-1(I) chain OS=Rattus norvegicus GN=Col1a1 PE=1 SV=5	3151	530	246	60	32	46.2	Rattus norvegicus	0	0	589.286	1176.56	-0.0023	564	575	0	20.14	GQAGVMGFPGPK	Oxidation (K); Oxidation (M)	0.000003000002.0
Collagen alpha-1(I) chain OS=Rattus norvegicus GN=Col1a1 PE=1 SV=5	3151	530	246	60	32	46.2	Rattus norvegicus	0	0	589.287	1176.56	-0.0005	564	575	0	17.49	GQAGVMGFPGPK	Oxidation (K); Oxidation (M)	0.000003000002.0
Collagen alpha-1(I) chain OS=Rattus norvegicus GN=Col1a1 PE=1 SV=5	3151	530	246	60	32	46.2	Rattus norvegicus	0	0	589.287	1176.56	-0.0003	564	575	0	55.27	GQAGVMGFPGPK	2 Oxidation (P)	0.000000004040.0
Collagen alpha-1(I) chain OS=Rattus norvegicus GN=Col1a1 PE=1 SV=5	3151	530	246	60	32	46.2	Rattus norvegicus	0	0	589.287	1176.56	-0.0001	564	575	0	18.69	GQAGVMGFPGPK	Oxidation (K); Oxidation (M)	0.000003000002.0
Collagen alpha-1(I) chain OS=Rattus norvegicus GN=Col1a1 PE=1 SV=5	3151	530	246	60	32	46.2	Rattus norvegicus	0	0	589.287	1176.56	0.0001	564	575	0	61.27	GQAGVMGFPGPK	Oxidation (M); Oxidation (P)	0.000003004000.0
Collagen alpha-1(I) chain OS=Rattus norvegicus GN=Col1a1 PE=1 SV=5	3151	530	246	60	32	46.2	Rattus norvegicus	0	0	589.287	1176.56	0.0001	564	575	0	54.38	GQAGVMGFPGPK	Oxidation (K); Oxidation (P)	0.000000000042.0
Collagen alpha-1(I) chain OS=Rattus norvegicus GN=Col1a1 PE=1 SV=5	3151	530	246	60	32	46.2	Rattus norvegicus	0	0	589.287	1176.56	0.0001	564	575	0	54.5	GQAGVMGFPGPK	Oxidation (K); Oxidation (P)	0.000000000042.0
Collagen alpha-1(I) chain OS=Rattus norvegicus GN=Col1a1 PE=1 SV=5	3151	530	246	60	32	46.2	Rattus norvegicus	0	0	589.287	1176.56	0.0003	564	575	0	20.18	GQAGVMGFPGPK	Oxidation (K); Oxidation (M)	0.000003000002.0
Collagen alpha-1(I) chain OS=Rattus norvegicus GN=Col1a1 PE=1 SV=5	3151	530	246	60	32	46.2	Rattus norvegicus	0	0	589.287	1176.56	0.0005	564	575	0	53.25	GQAGVMGFPGPK	Oxidation (M); Oxidation (P)	0.000003004000.0
Collagen alpha-1(I) chain OS=Rattus norvegicus GN=Col1a1 PE=1 SV=5	3151	530	246	60	32	46.2	Rattus norvegicus	0	0	589.287	1176.56	0.0005	564	575	0	44.74	GQAGVMGFPGPK	Oxidation (M); Oxidation (P)	0.000003004000.0
Collagen alpha-1(I) chain OS=Rattus norvegicus GN=Col1a1 PE=1 SV=5	3151	530	246	60	32	46.2	Rattus norvegicus	0	0	589.288	1176.56	0.0007	564	575	0	13.06	GQAGVMGFPGPK	Oxidation (M); Oxidation (P)	0.000003004000.0
Collagen alpha-1(I) chain OS=Rattus norvegicus GN=Col1a1 PE=1 SV=5	3151	530	246	60	32	46.2	Rattus norvegicus	0	0	589.288	1176.56	0.0011	564	575	0	17.17	GQAGVMGFPGPK	Oxidation (M); Oxidation (P)	0.000003004000.0
Collagen alpha-1(I) chain OS=Rattus norvegicus GN=Col1a1 PE=1 SV=5	3151	530	246	60	32	46.2	Rattus norvegicus	0	0	589.288	1176.56	0.0013	564	575	0	13.25	GQAGVMGFPGPK	Oxidation (M); Oxidation (P)	0.000003004000.0
Collagen alpha-1(I) chain OS=Rattus norvegicus GN=Col1a1 PE=1 SV=5	3151	530	246	60	32	46.2	Rattus norvegicus	0	0	589.288	1176.56	0.0015	564	575	0	7.48	GQAGVMGFPGPK	Oxidation (M); Oxidation (P)	0.000003004000.0
Collagen alpha-1(I) chain OS=Rattus norvegicus GN=Col1a1 PE=1 SV=5	3151	530	246	60	32	46.2	Rattus norvegicus	0	0	589.779	1177.54	-0.0001	564	575	0	50.81	GQAGVMGFPGPK	Deamidated (NQ); Oxidation (K); Oxidation (M)	0.010003000002.0
Collagen alpha-1(I) chain OS=Rattus norvegicus GN=Col1a1 PE=1 SV=5	3151	530	246	60	32	46.2	Rattus norvegicus	0	0	589.779	1177.54	0.0003	564	575	0	49.65	GQAGVMGFPGPK	Deamidated (NQ); Oxidation (K); Oxidation (P)	0.010000000042.0
Collagen alpha-1(I) chain OS=Rattus norvegicus GN=Col1a1 PE=1 SV=5	3151	530	246	60	32	46.2	Rattus norvegicus	0	0	589.78	1177.54	0.0011	564	575	0	47.49	GQAGVMGFPGPK	Deamidated (NQ); Oxidation (M); Oxidation (P)	0.010003004000.0
Collagen alpha-1(I) chain OS=Rattus norvegicus GN=Col1a1 PE=1 SV=5	3151	530	246	60	32	46.2	Rattus norvegicus	0	0	594.815	1187.62	0.0013	1226	1235	0	28.23	SLSQQIENIR	Deamidated (NQ)	0.0000000100.0
Collagen alpha-1(I) chain OS=Rattus norvegicus GN=Col1a1 PE=1 SV=5	3151	530	246	60	32	46.2	Rattus norvegicus	0	0	595.306	1188.6	-0.0017	1226	1235	0	26.94	SLSQQIENIR	2 Deamidated (NQ)	0.0001100000.0
Collagen alpha-1(I) chain OS=Rattus norvegicus GN=Col1a1 PE=1 SV=5	3151	530	246	60	32	46.2	Rattus norvegicus	0	0	597.285	1192.56	0.0004	564	575	0	49.76	GQAGVMGFPGPK	Oxidation (K); Oxidation (M); Oxidation (P)	0.000003004002.0
Collagen alpha-1(I) chain OS=Rattus norvegicus GN=Col1a1 PE=1 SV=5	3151	530	246	60	32	46.2	Rattus norvegicus	0	0	597.285	1192.56	0.0004	564	575	0	30.83	GQAGVMGFPGPK	Oxidation (M); 2 Oxidation (P)	0.000003004040.0
Collagen alpha-1(I) chain OS=Rattus norvegicus GN=Col1a1 PE=1 SV=5	3151	530	246	60	32	46.2	Rattus norvegicus	0	0	597.285	1192.56	0.0006	564	575	0	48.56	GQAGVMGFPGPK	Oxidation (K); Oxidation (M); Oxidation (P)	0.000003004002.0
Collagen alpha-1(I) chain OS=Rattus norvegicus GN=Col1a1 PE=1 SV=5	3151	530	246	60	32	46.2	Rattus norvegicus	0	0	597.285	1192.56	0.0006	564	575	0	11.66	GQAGVMGFPGPK	Oxidation (M); 2 Oxidation (P)	0.000003004040.0
Collagen alpha-1(I) chain OS=Rattus norvegicus GN=Col1a1 PE=1 SV=5	3151	530	246	60	32	46.2	Rattus norvegicus	0	0	597.285	1192.56	0.0012	564	575	0	10.18	GQAGVMGFPGPK	Oxidation (K); 2 Oxidation (P)	0.000000004042.0
Collagen alpha-1(I) chain OS=Rattus norvegicus GN=Col1a1 PE=1 SV=5	3151	530	246	60	32	46.2	Rattus norvegicus	0	0	597.777	1193.54	0.0012	564	575	0	22.65	GQAGVMGFPGPK	Deamidated (NQ); Oxidation (K); Oxidation (M); Oxidation (P)	0.010003000042.0
Collagen alpha-1(I) chain OS=Rattus norvegicus GN=Col1a1 PE=1 SV=5	3151	530	246	60	32	46.2	Rattus norvegicus	0	0	401.207	1200.6	-0.0002	255	266	1	37.82	GHRGFSGLDGAK
Collagen alpha-1(I) chain OS=Rattus norvegicus GN=Col1a1 PE=1 SV=5	3151	530	246	60	32	46.2	Rattus norvegicus	0	0	613.805	1225.6	0.0017	528	541	0	31.23	GLTGSPGSPGPDGK
Collagen alpha-1(I) chain OS=Rattus norvegicus GN=Col1a1 PE=1 SV=5	3151	530	246	60	32	46.2	Rattus norvegicus	0	0	414.23	1239.67	-0.0002	948	959	1	15.67	GVVGLPGQRGER	Oxidation (P)	0.000004000000.0
Collagen alpha-1(I) chain OS=Rattus norvegicus GN=Col1a1 PE=1 SV=5	3151	530	246	60	32	46.2	Rattus norvegicus	0	0	620.841	1239.67	-0.0001	948	959	1	22.46	GVVGLPGQRGER	Oxidation (P)	0.000004000000.0
Collagen alpha-1(I) chain OS=Rattus norvegicus GN=Col1a1 PE=1 SV=5	3151	530	246	60	32	46.2	Rattus norvegicus	0	0	414.23	1239.67	0.0007	948	959	1	17.15	GVVGLPGQRGER	Oxidation (P)	0.000004000000.0
Collagen alpha-1(I) chain OS=Rattus norvegicus GN=Col1a1 PE=1 SV=5	3151	530	246	60	32	46.2	Rattus norvegicus	0	0	621.802	1241.59	0.0002	528	541	0	67.86	GLTGSPGSPGPDGK	Oxidation (P)	0.00000400000000.0
Collagen alpha-1(I) chain OS=Rattus norvegicus GN=Col1a1 PE=1 SV=5	3151	530	246	60	32	46.2	Rattus norvegicus	0	0	621.802	1241.59	0.0002	528	541	0	62.42	GLTGSPGSPGPDGK	Oxidation (P)	0.00000400000000.0
Collagen alpha-1(I) chain OS=Rattus norvegicus GN=Col1a1 PE=1 SV=5	3151	530	246	60	32	46.2	Rattus norvegicus	0	0	621.802	1241.59	0.0004	528	541	0	64.52	GLTGSPGSPGPDGK	Oxidation (P)	0.00000400000000.0
Collagen alpha-1(I) chain OS=Rattus norvegicus GN=Col1a1 PE=1 SV=5	3151	530	246	60	32	46.2	Rattus norvegicus	0	0	621.802	1241.59	0.0008	528	541	0	15.44	GLTGSPGSPGPDGK	Oxidation (P)	0.00000400000000.0
Collagen alpha-1(I) chain OS=Rattus norvegicus GN=Col1a1 PE=1 SV=5	3151	530	246	60	32	46.2	Rattus norvegicus	0	0	416.853	1247.54	-0.0001	1083	1094	1	37.99	GDKGETGEQGDR
Collagen alpha-1(I) chain OS=Rattus norvegicus GN=Col1a1 PE=1 SV=5	3151	530	246	60	32	46.2	Rattus norvegicus	0	0	624.777	1247.54	0.001	1083	1094	1	46.42	GDKGETGEQGDR
Collagen alpha-1(I) chain OS=Rattus norvegicus GN=Col1a1 PE=1 SV=5	3151	530	246	60	32	46.2	Rattus norvegicus	0	0	629.798	1257.58	-0.0019	528	541	0	18.03	GLTGSPGSPGPDGK	2 Oxidation (P)	0.00000400400000.0
Collagen alpha-1(I) chain OS=Rattus norvegicus GN=Col1a1 PE=1 SV=5	3151	530	246	60	32	46.2	Rattus norvegicus	0	0	629.799	1257.58	-0.0009	528	541	0	23.93	GLTGSPGSPGPDGK	2 Oxidation (P)	0.00000400400000.0
Collagen alpha-1(I) chain OS=Rattus norvegicus GN=Col1a1 PE=1 SV=5	3151	530	246	60	32	46.2	Rattus norvegicus	0	0	629.799	1257.58	-0.0005	528	541	0	32.01	GLTGSPGSPGPDGK	2 Oxidation (P)	0.00000400400000.0
Collagen alpha-1(I) chain OS=Rattus norvegicus GN=Col1a1 PE=1 SV=5	3151	530	246	60	32	46.2	Rattus norvegicus	0	0	629.799	1257.58	-0.0001	528	541	0	24.7	GLTGSPGSPGPDGK	2 Oxidation (P)	0.00000400400000.0
Collagen alpha-1(I) chain OS=Rattus norvegicus GN=Col1a1 PE=1 SV=5	3151	530	246	60	32	46.2	Rattus norvegicus	0	0	629.799	1257.58	-0.0001	528	541	0	40.98	GLTGSPGSPGPDGK	2 Oxidation (P)	0.00000400400000.0
Collagen alpha-1(I) chain OS=Rattus norvegicus GN=Col1a1 PE=1 SV=5	3151	530	246	60	32	46.2	Rattus norvegicus	0	0	629.799	1257.58	-0.0001	528	541	0	40.14	GLTGSPGSPGPDGK	2 Oxidation (P)	0.00000400400000.0
Collagen alpha-1(I) chain OS=Rattus norvegicus GN=Col1a1 PE=1 SV=5	3151	530	246	60	32	46.2	Rattus norvegicus	0	0	629.799	1257.58	-0.0001	528	541	0	61.82	GLTGSPGSPGPDGK	2 Oxidation (P)	0.00000400400000.0
Collagen alpha-1(I) chain OS=Rattus norvegicus GN=Col1a1 PE=1 SV=5	3151	530	246	60	32	46.2	Rattus norvegicus	0	0	629.799	1257.58	0.0001	528	541	0	35.01	GLTGSPGSPGPDGK	2 Oxidation (P)	0.00000400400000.0
Collagen alpha-1(I) chain OS=Rattus norvegicus GN=Col1a1 PE=1 SV=5	3151	530	246	60	32	46.2	Rattus norvegicus	0	0	629.799	1257.58	0.0001	528	541	0	33.07	GLTGSPGSPGPDGK	2 Oxidation (P)	0.00000400400000.0
Collagen alpha-1(I) chain OS=Rattus norvegicus GN=Col1a1 PE=1 SV=5	3151	530	246	60	32	46.2	Rattus norvegicus	0	0	629.799	1257.58	0.0003	528	541	0	39.58	GLTGSPGSPGPDGK	2 Oxidation (P)	0.00000400400000.0
Collagen alpha-1(I) chain OS=Rattus norvegicus GN=Col1a1 PE=1 SV=5	3151	530	246	60	32	46.2	Rattus norvegicus	0	0	629.799	1257.58	0.0003	528	541	0	49.05	GLTGSPGSPGPDGK	2 Oxidation (P)	0.00000400400000.0
Collagen alpha-1(I) chain OS=Rattus norvegicus GN=Col1a1 PE=1 SV=5	3151	530	246	60	32	46.2	Rattus norvegicus	0	0	629.799	1257.58	0.0003	528	541	0	33.67	GLTGSPGSPGPDGK	2 Oxidation (P)	0.00000400400000.0
Collagen alpha-1(I) chain OS=Rattus norvegicus GN=Col1a1 PE=1 SV=5	3151	530	246	60	32	46.2	Rattus norvegicus	0	0	629.799	1257.58	0.0005	528	541	0	38.06	GLTGSPGSPGPDGK	2 Oxidation (P)	0.00000400400000.0
Collagen alpha-1(I) chain OS=Rattus norvegicus GN=Col1a1 PE=1 SV=5	3151	530	246	60	32	46.2	Rattus norvegicus	0	0	629.799	1257.58	0.0005	528	541	0	36.44	GLTGSPGSPGPDGK	2 Oxidation (P)	0.00000400400000.0
Collagen alpha-1(I) chain OS=Rattus norvegicus GN=Col1a1 PE=1 SV=5	3151	530	246	60	32	46.2	Rattus norvegicus	0	0	629.799	1257.58	0.0007	528	541	0	46.8	GLTGSPGSPGPDGK	2 Oxidation (P)	0.00000400400000.0
Collagen alpha-1(I) chain OS=Rattus norvegicus GN=Col1a1 PE=1 SV=5	3151	530	246	60	32	46.2	Rattus norvegicus	0	0	629.799	1257.58	0.0007	528	541	0	27.05	GLTGSPGSPGPDGK	2 Oxidation (P)	0.00000400400000.0
Collagen alpha-1(I) chain OS=Rattus norvegicus GN=Col1a1 PE=1 SV=5	3151	530	246	60	32	46.2	Rattus norvegicus	0	0	629.8	1257.58	0.0009	528	541	0	58.24	GLTGSPGSPGPDGK	2 Oxidation (P)	0.00000400400000.0
Collagen alpha-1(I) chain OS=Rattus norvegicus GN=Col1a1 PE=1 SV=5	3151	530	246	60	32	46.2	Rattus norvegicus	0	0	629.8	1257.58	0.0009	528	541	0	34.92	GLTGSPGSPGPDGK	2 Oxidation (P)	0.00000400400000.0
Collagen alpha-1(I) chain OS=Rattus norvegicus GN=Col1a1 PE=1 SV=5	3151	530	246	60	32	46.2	Rattus norvegicus	0	0	629.8	1257.58	0.0011	528	541	0	41.05	GLTGSPGSPGPDGK	2 Oxidation (P)	0.00000400400000.0
Collagen alpha-1(I) chain OS=Rattus norvegicus GN=Col1a1 PE=1 SV=5	3151	530	246	60	32	46.2	Rattus norvegicus	0	0	632.774	1263.53	0.0005	1083	1094	1	47.61	GDKGETGEQGDR	Oxidation (K)	0.002000000000.0
Collagen alpha-1(I) chain OS=Rattus norvegicus GN=Col1a1 PE=1 SV=5	3151	530	246	60	32	46.2	Rattus norvegicus	0	0	648.833	1295.65	0	960	973	0	33.55	GFPGLPGPSGEPGK
Collagen alpha-1(I) chain OS=Rattus norvegicus GN=Col1a1 PE=1 SV=5	3151	530	246	60	32	46.2	Rattus norvegicus	0	0	653.822	1305.63	-0.0015	405	419	0	30.85	GPSGPQGPSGAPGPK	Oxidation (P)	0.000000000004000.0
Collagen alpha-1(I) chain OS=Rattus norvegicus GN=Col1a1 PE=1 SV=5	3151	530	246	60	32	46.2	Rattus norvegicus	0	0	653.823	1305.63	-0.0005	405	419	0	33.86	GPSGPQGPSGAPGPK	Oxidation (P)	0.000000000004000.0
Collagen alpha-1(I) chain OS=Rattus norvegicus GN=Col1a1 PE=1 SV=5	3151	530	246	60	32	46.2	Rattus norvegicus	0	0	653.823	1305.63	-0.0001	405	419	0	44.52	GPSGPQGPSGAPGPK	Oxidation (P)	0.000000000000040.0
Collagen alpha-1(I) chain OS=Rattus norvegicus GN=Col1a1 PE=1 SV=5	3151	530	246	60	32	46.2	Rattus norvegicus	0	0	653.823	1305.63	0.0001	405	419	0	33.49	GPSGPQGPSGAPGPK	Oxidation (P)	0.000000000004000.0
Collagen alpha-1(I) chain OS=Rattus norvegicus GN=Col1a1 PE=1 SV=5	3151	530	246	60	32	46.2	Rattus norvegicus	0	0	653.823	1305.63	0.0001	405	419	0	17.21	GPSGPQGPSGAPGPK	Oxidation (P)	0.000000000004000.0
Collagen alpha-1(I) chain OS=Rattus norvegicus GN=Col1a1 PE=1 SV=5	3151	530	246	60	32	46.2	Rattus norvegicus	0	0	653.823	1305.63	0.0003	405	419	0	74.07	GPSGPQGPSGAPGPK	Oxidation (P)	0.000000000004000.0
Collagen alpha-1(I) chain OS=Rattus norvegicus GN=Col1a1 PE=1 SV=5	3151	530	246	60	32	46.2	Rattus norvegicus	0	0	653.823	1305.63	0.0003	405	419	0	35.38	GPSGPQGPSGAPGPK	Oxidation (P)	0.000000000004000.0
Collagen alpha-1(I) chain OS=Rattus norvegicus GN=Col1a1 PE=1 SV=5	3151	530	246	60	32	46.2	Rattus norvegicus	0	0	653.823	1305.63	0.0005	405	419	0	34.92	GPSGPQGPSGAPGPK	Oxidation (K)	0.000000000000002.0
Collagen alpha-1(I) chain OS=Rattus norvegicus GN=Col1a1 PE=1 SV=5	3151	530	246	60	32	46.2	Rattus norvegicus	0	0	653.823	1305.63	0.0005	405	419	0	30.16	GPSGPQGPSGAPGPK	Oxidation (P)	0.000000000004000.0
Collagen alpha-1(I) chain OS=Rattus norvegicus GN=Col1a1 PE=1 SV=5	3151	530	246	60	32	46.2	Rattus norvegicus	0	0	653.823	1305.63	0.0005	405	419	0	23.64	GPSGPQGPSGAPGPK	Oxidation (P)	0.000000000000040.0
Collagen alpha-1(I) chain OS=Rattus norvegicus GN=Col1a1 PE=1 SV=5	3151	530	246	60	32	46.2	Rattus norvegicus	0	0	653.823	1305.63	0.0005	405	419	0	61.41	GPSGPQGPSGAPGPK	Oxidation (P)	0.000000000004000.0
Collagen alpha-1(I) chain OS=Rattus norvegicus GN=Col1a1 PE=1 SV=5	3151	530	246	60	32	46.2	Rattus norvegicus	0	0	653.823	1305.63	0.0005	405	419	0	55.53	GPSGPQGPSGAPGPK	Oxidation (P)	0.000000000004000.0
Collagen alpha-1(I) chain OS=Rattus norvegicus GN=Col1a1 PE=1 SV=5	3151	530	246	60	32	46.2	Rattus norvegicus	0	0	653.823	1305.63	0.0005	405	419	0	52.98	GPSGPQGPSGAPGPK	Oxidation (P)	0.000000000004000.0
Collagen alpha-1(I) chain OS=Rattus norvegicus GN=Col1a1 PE=1 SV=5	3151	530	246	60	32	46.2	Rattus norvegicus	0	0	653.823	1305.63	0.0005	405	419	0	29.38	GPSGPQGPSGAPGPK	Oxidation (P)	0.000000000004000.0
Collagen alpha-1(I) chain OS=Rattus norvegicus GN=Col1a1 PE=1 SV=5	3151	530	246	60	32	46.2	Rattus norvegicus	0	0	653.823	1305.63	0.0005	405	419	0	21.03	GPSGPQGPSGAPGPK	Oxidation (P)	0.000000000004000.0
Collagen alpha-1(I) chain OS=Rattus norvegicus GN=Col1a1 PE=1 SV=5	3151	530	246	60	32	46.2	Rattus norvegicus	0	0	653.823	1305.63	0.0005	405	419	0	57.38	GPSGPQGPSGAPGPK	Oxidation (P)	0.000000000004000.0
Collagen alpha-1(I) chain OS=Rattus norvegicus GN=Col1a1 PE=1 SV=5	3151	530	246	60	32	46.2	Rattus norvegicus	0	0	653.823	1305.63	0.0007	405	419	0	49.62	GPSGPQGPSGAPGPK	Oxidation (P)	0.000000000004000.0
Collagen alpha-1(I) chain OS=Rattus norvegicus GN=Col1a1 PE=1 SV=5	3151	530	246	60	32	46.2	Rattus norvegicus	0	0	653.823	1305.63	0.0007	405	419	0	68.64	GPSGPQGPSGAPGPK	Oxidation (P)	0.000000000004000.0
Collagen alpha-1(I) chain OS=Rattus norvegicus GN=Col1a1 PE=1 SV=5	3151	530	246	60	32	46.2	Rattus norvegicus	0	0	653.823	1305.63	0.0007	405	419	0	67.76	GPSGPQGPSGAPGPK	Oxidation (P)	0.000000000004000.0
Collagen alpha-1(I) chain OS=Rattus norvegicus GN=Col1a1 PE=1 SV=5	3151	530	246	60	32	46.2	Rattus norvegicus	0	0	653.823	1305.63	0.0007	405	419	0	49.03	GPSGPQGPSGAPGPK	Oxidation (P)	0.000000000004000.0
Collagen alpha-1(I) chain OS=Rattus norvegicus GN=Col1a1 PE=1 SV=5	3151	530	246	60	32	46.2	Rattus norvegicus	0	0	653.823	1305.63	0.0007	405	419	0	24.94	GPSGPQGPSGAPGPK	Oxidation (P)	0.000000000004000.0
Collagen alpha-1(I) chain OS=Rattus norvegicus GN=Col1a1 PE=1 SV=5	3151	530	246	60	32	46.2	Rattus norvegicus	0	0	653.823	1305.63	0.0009	405	419	0	11.14	GPSGPQGPSGAPGPK	Oxidation (P)	0.000000000004000.0
Collagen alpha-1(I) chain OS=Rattus norvegicus GN=Col1a1 PE=1 SV=5	3151	530	246	60	32	46.2	Rattus norvegicus	0	0	653.823	1305.63	0.0011	405	419	0	46.7	GPSGPQGPSGAPGPK	Oxidation (P)	0.000000000004000.0
Collagen alpha-1(I) chain OS=Rattus norvegicus GN=Col1a1 PE=1 SV=5	3151	530	246	60	32	46.2	Rattus norvegicus	0	0	653.823	1305.63	0.0011	405	419	0	41.55	GPSGPQGPSGAPGPK	Oxidation (P)	0.000000000004000.0
Collagen alpha-1(I) chain OS=Rattus norvegicus GN=Col1a1 PE=1 SV=5	3151	530	246	60	32	46.2	Rattus norvegicus	0	0	653.824	1305.63	0.0017	405	419	0	64.68	GPSGPQGPSGAPGPK	Oxidation (P)	0.000000000004000.0
Collagen alpha-1(I) chain OS=Rattus norvegicus GN=Col1a1 PE=1 SV=5	3151	530	246	60	32	46.2	Rattus norvegicus	0	0	653.824	1305.63	0.0021	405	419	0	7.52	GPSGPQGPSGAPGPK	Oxidation (P)	0.000000040000000.0
Collagen alpha-1(I) chain OS=Rattus norvegicus GN=Col1a1 PE=1 SV=5	3151	530	246	60	32	46.2	Rattus norvegicus	0	0	654.312	1306.61	-0.0051	405	419	0	31.8	GPSGPQGPSGAPGPK	Deamidated (NQ); Oxidation (P)	0.000001000004000.0
Collagen alpha-1(I) chain OS=Rattus norvegicus GN=Col1a1 PE=1 SV=5	3151	530	246	60	32	46.2	Rattus norvegicus	0	0	656.83	1311.65	-0.0005	960	973	0	19.17	GFPGLPGPSGEPGK	Oxidation (K)	0.00000000000002.0
Collagen alpha-1(I) chain OS=Rattus norvegicus GN=Col1a1 PE=1 SV=5	3151	530	246	60	32	46.2	Rattus norvegicus	0	0	656.83	1311.65	0.0001	960	973	0	26.05	GFPGLPGPSGEPGK	Oxidation (P)	0.00000004000000.0
Collagen alpha-1(I) chain OS=Rattus norvegicus GN=Col1a1 PE=1 SV=5	3151	530	246	60	32	46.2	Rattus norvegicus	0	0	656.83	1311.65	0.0003	960	973	0	41.22	GFPGLPGPSGEPGK	Oxidation (P)	0.00400000000000.0
Collagen alpha-1(I) chain OS=Rattus norvegicus GN=Col1a1 PE=1 SV=5	3151	530	246	60	32	46.2	Rattus norvegicus	0	0	656.831	1311.65	0.0005	960	973	0	15.97	GFPGLPGPSGEPGK	Oxidation (P)	0.00400000000000.0
Collagen alpha-1(I) chain OS=Rattus norvegicus GN=Col1a1 PE=1 SV=5	3151	530	246	60	32	46.2	Rattus norvegicus	0	0	656.831	1311.65	0.0009	960	973	0	50.51	GFPGLPGPSGEPGK	Oxidation (P)	0.00000400000000.0
Collagen alpha-1(I) chain OS=Rattus norvegicus GN=Col1a1 PE=1 SV=5	3151	530	246	60	32	46.2	Rattus norvegicus	0	0	656.831	1311.65	0.0009	960	973	0	36.03	GFPGLPGPSGEPGK	Oxidation (K)	0.00000000000002.0
Collagen alpha-1(I) chain OS=Rattus norvegicus GN=Col1a1 PE=1 SV=5	3151	530	246	60	32	46.2	Rattus norvegicus	0	0	656.831	1311.65	0.0011	960	973	0	17.6	GFPGLPGPSGEPGK	Oxidation (P)	0.00000000000400.0
Collagen alpha-1(I) chain OS=Rattus norvegicus GN=Col1a1 PE=1 SV=5	3151	530	246	60	32	46.2	Rattus norvegicus	0	0	661.821	1321.63	0.0012	405	419	0	6.94	GPSGPQGPSGAPGPK	Oxidation (K); Oxidation (P)	0.000000000000042.0
Collagen alpha-1(I) chain OS=Rattus norvegicus GN=Col1a1 PE=1 SV=5	3151	530	246	60	32	46.2	Rattus norvegicus	0	0	661.821	1321.63	0.0016	405	419	0	35.58	GPSGPQGPSGAPGPK	Oxidation (K); Oxidation (P)	0.000000000004002.0
Collagen alpha-1(I) chain OS=Rattus norvegicus GN=Col1a1 PE=1 SV=5	3151	530	246	60	32	46.2	Rattus norvegicus	0	0	661.821	1321.63	0.0016	405	419	0	23.72	GPSGPQGPSGAPGPK	Oxidation (K); Oxidation (P)	0.000000000004002.0
Collagen alpha-1(I) chain OS=Rattus norvegicus GN=Col1a1 PE=1 SV=5	3151	530	246	60	32	46.2	Rattus norvegicus	0	0	661.822	1321.63	0.0024	405	419	0	15.83	GPSGPQGPSGAPGPK	Oxidation (K); Oxidation (P)	0.000000000004002.0
Collagen alpha-1(I) chain OS=Rattus norvegicus GN=Col1a1 PE=1 SV=5	3151	530	246	60	32	46.2	Rattus norvegicus	0	0	664.825	1327.64	-0.0054	960	973	0	11.16	GFPGLPGPSGEPGK	2 Oxidation (P)	0.00400400000000.0
Collagen alpha-1(I) chain OS=Rattus norvegicus GN=Col1a1 PE=1 SV=5	3151	530	246	60	32	46.2	Rattus norvegicus	0	0	664.827	1327.64	-0.0024	960	973	0	7.8	GFPGLPGPSGEPGK	2 Oxidation (P)	0.00400400000000.0
Collagen alpha-1(I) chain OS=Rattus norvegicus GN=Col1a1 PE=1 SV=5	3151	530	246	60	32	46.2	Rattus norvegicus	0	0	664.827	1327.64	-0.0016	960	973	0	3.47	GFPGLPGPSGEPGK	2 Oxidation (P)	0.00400400000000.0
Collagen alpha-1(I) chain OS=Rattus norvegicus GN=Col1a1 PE=1 SV=5	3151	530	246	60	32	46.2	Rattus norvegicus	0	0	664.827	1327.64	-0.0012	960	973	0	11.79	GFPGLPGPSGEPGK	2 Oxidation (P)	0.00400400000000.0
Collagen alpha-1(I) chain OS=Rattus norvegicus GN=Col1a1 PE=1 SV=5	3151	530	246	60	32	46.2	Rattus norvegicus	0	0	664.827	1327.64	-0.0008	960	973	0	32.87	GFPGLPGPSGEPGK	2 Oxidation (P)	0.00400400000000.0
Collagen alpha-1(I) chain OS=Rattus norvegicus GN=Col1a1 PE=1 SV=5	3151	530	246	60	32	46.2	Rattus norvegicus	0	0	664.828	1327.64	0	960	973	0	53.12	GFPGLPGPSGEPGK	2 Oxidation (P)	0.00400400000000.0
Collagen alpha-1(I) chain OS=Rattus norvegicus GN=Col1a1 PE=1 SV=5	3151	530	246	60	32	46.2	Rattus norvegicus	0	0	664.828	1327.64	0	960	973	0	11.83	GFPGLPGPSGEPGK	2 Oxidation (P)	0.00400004000000.0
Collagen alpha-1(I) chain OS=Rattus norvegicus GN=Col1a1 PE=1 SV=5	3151	530	246	60	32	46.2	Rattus norvegicus	0	0	664.828	1327.64	0.0002	960	973	0	36.18	GFPGLPGPSGEPGK	Oxidation (K); Oxidation (P)	0.00000400000002.0
Collagen alpha-1(I) chain OS=Rattus norvegicus GN=Col1a1 PE=1 SV=5	3151	530	246	60	32	46.2	Rattus norvegicus	0	0	664.828	1327.64	0.0004	960	973	0	45.06	GFPGLPGPSGEPGK	2 Oxidation (P)	0.00400400000000.0
Collagen alpha-1(I) chain OS=Rattus norvegicus GN=Col1a1 PE=1 SV=5	3151	530	246	60	32	46.2	Rattus norvegicus	0	0	664.828	1327.64	0.0004	960	973	0	14.6	GFPGLPGPSGEPGK	2 Oxidation (P)	0.00400004000000.0
Collagen alpha-1(I) chain OS=Rattus norvegicus GN=Col1a1 PE=1 SV=5	3151	530	246	60	32	46.2	Rattus norvegicus	0	0	664.828	1327.64	0.0004	960	973	0	6.18	GFPGLPGPSGEPGK	2 Oxidation (P)	0.00400004000000.0
Collagen alpha-1(I) chain OS=Rattus norvegicus GN=Col1a1 PE=1 SV=5	3151	530	246	60	32	46.2	Rattus norvegicus	0	0	664.828	1327.64	0.0008	960	973	0	20.38	GFPGLPGPSGEPGK	2 Oxidation (P)	0.00400400000000.0
Collagen alpha-1(I) chain OS=Rattus norvegicus GN=Col1a1 PE=1 SV=5	3151	530	246	60	32	46.2	Rattus norvegicus	0	0	664.828	1327.64	0.001	960	973	0	31.94	GFPGLPGPSGEPGK	2 Oxidation (P)	0.00400000000400.0
Collagen alpha-1(I) chain OS=Rattus norvegicus GN=Col1a1 PE=1 SV=5	3151	530	246	60	32	46.2	Rattus norvegicus	0	0	664.828	1327.64	0.0016	960	973	0	60.56	GFPGLPGPSGEPGK	2 Oxidation (P)	0.00400400000000.0
Collagen alpha-1(I) chain OS=Rattus norvegicus GN=Col1a1 PE=1 SV=5	3151	530	246	60	32	46.2	Rattus norvegicus	0	0	664.829	1327.64	0.0018	960	973	0	51.62	GFPGLPGPSGEPGK	2 Oxidation (P)	0.00000400000400.0
Collagen alpha-1(I) chain OS=Rattus norvegicus GN=Col1a1 PE=1 SV=5	3151	530	246	60	32	46.2	Rattus norvegicus	0	0	664.829	1327.64	0.0018	960	973	0	51.03	GFPGLPGPSGEPGK	2 Oxidation (P)	0.00400400000000.0
Collagen alpha-1(I) chain OS=Rattus norvegicus GN=Col1a1 PE=1 SV=5	3151	530	246	60	32	46.2	Rattus norvegicus	0	0	664.83	1327.64	0.0038	960	973	0	8.69	GFPGLPGPSGEPGK	2 Oxidation (P)	0.00400400000000.0
Collagen alpha-1(I) chain OS=Rattus norvegicus GN=Col1a1 PE=1 SV=5	3151	530	246	60	32	46.2	Rattus norvegicus	0	0	672.825	1343.64	-0.0003	960	973	0	8.52	GFPGLPGPSGEPGK	3 Oxidation (P)	0.00400004000400.0
Collagen alpha-1(I) chain OS=Rattus norvegicus GN=Col1a1 PE=1 SV=5	3151	530	246	60	32	46.2	Rattus norvegicus	0	0	672.825	1343.64	0.0005	960	973	0	53.3	GFPGLPGPSGEPGK	3 Oxidation (P)	0.00400400000400.0
Collagen alpha-1(I) chain OS=Rattus norvegicus GN=Col1a1 PE=1 SV=5	3151	530	246	60	32	46.2	Rattus norvegicus	0	0	672.825	1343.64	0.0005	960	973	0	33.52	GFPGLPGPSGEPGK	3 Oxidation (P)	0.00400400000400.0
Collagen alpha-1(I) chain OS=Rattus norvegicus GN=Col1a1 PE=1 SV=5	3151	530	246	60	32	46.2	Rattus norvegicus	0	0	672.825	1343.64	0.0005	960	973	0	10.99	GFPGLPGPSGEPGK	3 Oxidation (P)	0.00400400000400.0
Collagen alpha-1(I) chain OS=Rattus norvegicus GN=Col1a1 PE=1 SV=5	3151	530	246	60	32	46.2	Rattus norvegicus	0	0	672.826	1343.64	0.0007	960	973	0	50.98	GFPGLPGPSGEPGK	3 Oxidation (P)	0.00400404000000.0
Collagen alpha-1(I) chain OS=Rattus norvegicus GN=Col1a1 PE=1 SV=5	3151	530	246	60	32	46.2	Rattus norvegicus	0	0	672.826	1343.64	0.0007	960	973	0	62.5	GFPGLPGPSGEPGK	3 Oxidation (P)	0.00400400000400.0
Collagen alpha-1(I) chain OS=Rattus norvegicus GN=Col1a1 PE=1 SV=5	3151	530	246	60	32	46.2	Rattus norvegicus	0	0	672.826	1343.64	0.0009	960	973	0	32.8	GFPGLPGPSGEPGK	3 Oxidation (P)	0.00400400000400.0
Collagen alpha-1(I) chain OS=Rattus norvegicus GN=Col1a1 PE=1 SV=5	3151	530	246	60	32	46.2	Rattus norvegicus	0	0	672.826	1343.64	0.0015	960	973	0	52.83	GFPGLPGPSGEPGK	3 Oxidation (P)	0.00400400000400.0
Collagen alpha-1(I) chain OS=Rattus norvegicus GN=Col1a1 PE=1 SV=5	3151	530	246	60	32	46.2	Rattus norvegicus	0	0	672.826	1343.64	0.0019	960	973	0	16.21	GFPGLPGPSGEPGK	3 Oxidation (P)	0.00400404000000.0
Collagen alpha-1(I) chain OS=Rattus norvegicus GN=Col1a1 PE=1 SV=5	3151	530	246	60	32	46.2	Rattus norvegicus	0	0	680.823	1359.63	0.001	960	973	0	20.82	GFPGLPGPSGEPGK	4 Oxidation (P)	0.00400404000400.0
Collagen alpha-1(I) chain OS=Rattus norvegicus GN=Col1a1 PE=1 SV=5	3151	530	246	60	32	46.2	Rattus norvegicus	0	0	722.353	1442.69	0.0004	855	871	0	40.03	GAAGPPGATGFPGAAGR	2 Oxidation (P)	0.00004000000400000.0
Collagen alpha-1(I) chain OS=Rattus norvegicus GN=Col1a1 PE=1 SV=5	3151	530	246	60	32	46.2	Rattus norvegicus	0	0	722.353	1442.69	0.0004	855	871	0	41.94	GAAGPPGATGFPGAAGR	2 Oxidation (P)	0.00004400000000000.0
Collagen alpha-1(I) chain OS=Rattus norvegicus GN=Col1a1 PE=1 SV=5	3151	530	246	60	32	46.2	Rattus norvegicus	0	0	722.353	1442.69	0.0006	855	871	0	44.04	GAAGPPGATGFPGAAGR	2 Oxidation (P)	0.00004400000000000.0
Collagen alpha-1(I) chain OS=Rattus norvegicus GN=Col1a1 PE=1 SV=5	3151	530	246	60	32	46.2	Rattus norvegicus	0	0	722.353	1442.69	0.0008	855	871	0	45.22	GAAGPPGATGFPGAAGR	2 Oxidation (P)	0.00004000000400000.0
Collagen alpha-1(I) chain OS=Rattus norvegicus GN=Col1a1 PE=1 SV=5	3151	530	246	60	32	46.2	Rattus norvegicus	0	0	730.347	1458.68	-0.0055	855	871	0	9.1	GAAGPPGATGFPGAAGR	3 Oxidation (P)	0.00004400000400000.0
Collagen alpha-1(I) chain OS=Rattus norvegicus GN=Col1a1 PE=1 SV=5	3151	530	246	60	32	46.2	Rattus norvegicus	0	0	730.348	1458.68	-0.0033	855	871	0	13.23	GAAGPPGATGFPGAAGR	3 Oxidation (P)	0.00004400000400000.0
Collagen alpha-1(I) chain OS=Rattus norvegicus GN=Col1a1 PE=1 SV=5	3151	530	246	60	32	46.2	Rattus norvegicus	0	0	730.349	1458.68	-0.0021	855	871	0	8.56	GAAGPPGATGFPGAAGR	3 Oxidation (P)	0.00004400000400000.0
Collagen alpha-1(I) chain OS=Rattus norvegicus GN=Col1a1 PE=1 SV=5	3151	530	246	60	32	46.2	Rattus norvegicus	0	0	487.235	1458.68	-0.0017	855	871	0	5.7	GAAGPPGATGFPGAAGR	3 Oxidation (P)	0.00004400000400000.0
Collagen alpha-1(I) chain OS=Rattus norvegicus GN=Col1a1 PE=1 SV=5	3151	530	246	60	32	46.2	Rattus norvegicus	0	0	730.349	1458.68	-0.0013	855	871	0	15.93	GAAGPPGATGFPGAAGR	3 Oxidation (P)	0.00004400000400000.0
Collagen alpha-1(I) chain OS=Rattus norvegicus GN=Col1a1 PE=1 SV=5	3151	530	246	60	32	46.2	Rattus norvegicus	0	0	730.35	1458.68	-0.0003	855	871	0	22.8	GAAGPPGATGFPGAAGR	3 Oxidation (P)	0.00004400000400000.0
Collagen alpha-1(I) chain OS=Rattus norvegicus GN=Col1a1 PE=1 SV=5	3151	530	246	60	32	46.2	Rattus norvegicus	0	0	730.35	1458.68	-0.0003	855	871	0	12.15	GAAGPPGATGFPGAAGR	3 Oxidation (P)	0.00004400000400000.0
Collagen alpha-1(I) chain OS=Rattus norvegicus GN=Col1a1 PE=1 SV=5	3151	530	246	60	32	46.2	Rattus norvegicus	0	0	487.236	1458.68	-0.0002	855	871	0	26.01	GAAGPPGATGFPGAAGR	3 Oxidation (P)	0.00004400000400000.0
Collagen alpha-1(I) chain OS=Rattus norvegicus GN=Col1a1 PE=1 SV=5	3151	530	246	60	32	46.2	Rattus norvegicus	0	0	730.35	1458.68	-0.0001	855	871	0	42.2	GAAGPPGATGFPGAAGR	3 Oxidation (P)	0.00004400000400000.0
Collagen alpha-1(I) chain OS=Rattus norvegicus GN=Col1a1 PE=1 SV=5	3151	530	246	60	32	46.2	Rattus norvegicus	0	0	730.35	1458.69	0.0001	855	871	0	74.57	GAAGPPGATGFPGAAGR	3 Oxidation (P)	0.00004400000400000.0
Collagen alpha-1(I) chain OS=Rattus norvegicus GN=Col1a1 PE=1 SV=5	3151	530	246	60	32	46.2	Rattus norvegicus	0	0	730.35	1458.69	0.0003	855	871	0	53.51	GAAGPPGATGFPGAAGR	3 Oxidation (P)	0.00004400000400000.0
Collagen alpha-1(I) chain OS=Rattus norvegicus GN=Col1a1 PE=1 SV=5	3151	530	246	60	32	46.2	Rattus norvegicus	0	0	730.35	1458.69	0.0007	855	871	0	40.47	GAAGPPGATGFPGAAGR	3 Oxidation (P)	0.00004400000400000.0
Collagen alpha-1(I) chain OS=Rattus norvegicus GN=Col1a1 PE=1 SV=5	3151	530	246	60	32	46.2	Rattus norvegicus	0	0	730.35	1458.69	0.0009	855	871	0	11.94	GAAGPPGATGFPGAAGR	3 Oxidation (P)	0.00004400000400000.0
Collagen alpha-1(I) chain OS=Rattus norvegicus GN=Col1a1 PE=1 SV=5	3151	530	246	60	32	46.2	Rattus norvegicus	0	0	730.35	1458.69	0.0011	855	871	0	6.96	GAAGPPGATGFPGAAGR	3 Oxidation (P)	0.00004400000400000.0
Collagen alpha-1(I) chain OS=Rattus norvegicus GN=Col1a1 PE=1 SV=5	3151	530	246	60	32	46.2	Rattus norvegicus	0	0	730.351	1458.69	0.0013	855	871	0	63.15	GAAGPPGATGFPGAAGR	3 Oxidation (P)	0.00004400000400000.0
Collagen alpha-1(I) chain OS=Rattus norvegicus GN=Col1a1 PE=1 SV=5	3151	530	246	60	32	46.2	Rattus norvegicus	0	0	730.351	1458.69	0.0013	855	871	0	22.51	GAAGPPGATGFPGAAGR	3 Oxidation (P)	0.00004400000400000.0
Collagen alpha-1(I) chain OS=Rattus norvegicus GN=Col1a1 PE=1 SV=5	3151	530	246	60	32	46.2	Rattus norvegicus	0	0	730.351	1458.69	0.0015	855	871	0	48.62	GAAGPPGATGFPGAAGR	3 Oxidation (P)	0.00004400000400000.0
Collagen alpha-1(I) chain OS=Rattus norvegicus GN=Col1a1 PE=1 SV=5	3151	530	246	60	32	46.2	Rattus norvegicus	0	0	730.351	1458.69	0.0015	855	871	0	12.58	GAAGPPGATGFPGAAGR	3 Oxidation (P)	0.00004400000400000.0
Collagen alpha-1(I) chain OS=Rattus norvegicus GN=Col1a1 PE=1 SV=5	3151	530	246	60	32	46.2	Rattus norvegicus	0	0	730.351	1458.69	0.0015	855	871	0	47.17	GAAGPPGATGFPGAAGR	3 Oxidation (P)	0.00004400000400000.0
Collagen alpha-1(I) chain OS=Rattus norvegicus GN=Col1a1 PE=1 SV=5	3151	530	246	60	32	46.2	Rattus norvegicus	0	0	730.351	1458.69	0.0015	855	871	0	33.82	GAAGPPGATGFPGAAGR	3 Oxidation (P)	0.00004400000400000.0
Collagen alpha-1(I) chain OS=Rattus norvegicus GN=Col1a1 PE=1 SV=5	3151	530	246	60	32	46.2	Rattus norvegicus	0	0	730.351	1458.69	0.0019	855	871	0	19.34	GAAGPPGATGFPGAAGR	3 Oxidation (P)	0.00004400000400000.0
Collagen alpha-1(I) chain OS=Rattus norvegicus GN=Col1a1 PE=1 SV=5	3151	530	246	60	32	46.2	Rattus norvegicus	0	0	487.236	1458.69	0.0019	855	871	0	10.37	GAAGPPGATGFPGAAGR	3 Oxidation (P)	0.00004400000400000.0
Collagen alpha-1(I) chain OS=Rattus norvegicus GN=Col1a1 PE=1 SV=5	3151	530	246	60	32	46.2	Rattus norvegicus	0	0	730.351	1458.69	0.0027	855	871	0	29.11	GAAGPPGATGFPGAAGR	3 Oxidation (P)	0.00004400000400000.0
Collagen alpha-1(I) chain OS=Rattus norvegicus GN=Col1a1 PE=1 SV=5	3151	530	246	60	32	46.2	Rattus norvegicus	0	0	730.352	1458.69	0.0053	855	871	0	5.48	GAAGPPGATGFPGAAGR	3 Oxidation (P)	0.00004400000400000.0
Collagen alpha-1(I) chain OS=Rattus norvegicus GN=Col1a1 PE=1 SV=5	3151	530	246	60	32	46.2	Rattus norvegicus	0	0	748.885	1495.76	-0.0015	243	257	1	40.83	GLPGTAGLPGMKGHR	Oxidation (K); Oxidation (M); Oxidation (P)	0.004000000032000.0
Collagen alpha-1(I) chain OS=Rattus norvegicus GN=Col1a1 PE=1 SV=5	3151	530	246	60	32	46.2	Rattus norvegicus	0	0	499.593	1495.76	0	243	257	1	7.56	GLPGTAGLPGMKGHR	Oxidation (K); Oxidation (M); Oxidation (P)	0.004000000032000.0
Collagen alpha-1(I) chain OS=Rattus norvegicus GN=Col1a1 PE=1 SV=5	3151	530	246	60	32	46.2	Rattus norvegicus	0	0	748.886	1495.76	0.0001	243	257	1	48.63	GLPGTAGLPGMKGHR	Oxidation (K); Oxidation (M); Oxidation (P)	0.004000000032000.0
Collagen alpha-1(I) chain OS=Rattus norvegicus GN=Col1a1 PE=1 SV=5	3151	530	246	60	32	46.2	Rattus norvegicus	0	0	504.925	1511.75	0.0002	243	257	1	6.74	GLPGTAGLPGMKGHR	Oxidation (K); Oxidation (M); 2 Oxidation (P)	0.004000004032000.0
Collagen alpha-1(I) chain OS=Rattus norvegicus GN=Col1a1 PE=1 SV=5	3151	530	246	60	32	46.2	Rattus norvegicus	0	0	757.41	1512.81	0.0016	1142	1157	0	26.36	DGLNGLPGPIGPPGPR
Collagen alpha-1(I) chain OS=Rattus norvegicus GN=Col1a1 PE=1 SV=5	3151	530	246	60	32	46.2	Rattus norvegicus	0	0	757.902	1513.79	0.001	1142	1157	0	10.6	DGLNGLPGPIGPPGPR	Deamidated (NQ)	0.0001000000000000.0
Collagen alpha-1(I) chain OS=Rattus norvegicus GN=Col1a1 PE=1 SV=5	3151	530	246	60	32	46.2	Rattus norvegicus	0	0	765.407	1528.8	0	1142	1157	0	10.2	DGLNGLPGPIGPPGPR	Oxidation (P)	0.0000000000040000.0
Collagen alpha-1(I) chain OS=Rattus norvegicus GN=Col1a1 PE=1 SV=5	3151	530	246	60	32	46.2	Rattus norvegicus	0	0	765.408	1528.8	0.0016	1142	1157	0	2.05	DGLNGLPGPIGPPGPR	Oxidation (P)	0.0000000000000040.0
Collagen alpha-1(I) chain OS=Rattus norvegicus GN=Col1a1 PE=1 SV=5	3151	530	246	60	32	46.2	Rattus norvegicus	0	0	765.899	1529.78	-0.0004	1142	1157	0	13.03	DGLNGLPGPIGPPGPR	Deamidated (NQ); Oxidation (P)	0.0001000040000000.0
Collagen alpha-1(I) chain OS=Rattus norvegicus GN=Col1a1 PE=1 SV=5	3151	530	246	60	32	46.2	Rattus norvegicus	0	0	765.899	1529.78	-0.0002	1142	1157	0	24.32	DGLNGLPGPIGPPGPR	Deamidated (NQ); Oxidation (P)	0.0001000000004000.0
Collagen alpha-1(I) chain OS=Rattus norvegicus GN=Col1a1 PE=1 SV=5	3151	530	246	60	32	46.2	Rattus norvegicus	0	0	765.899	1529.78	0.0002	1142	1157	0	22.55	DGLNGLPGPIGPPGPR	Deamidated (NQ); Oxidation (P)	0.0001000040000000.0
Collagen alpha-1(I) chain OS=Rattus norvegicus GN=Col1a1 PE=1 SV=5	3151	530	246	60	32	46.2	Rattus norvegicus	0	0	765.9	1529.79	0.002	1142	1157	0	38.3	DGLNGLPGPIGPPGPR	Deamidated (NQ); Oxidation (P)	0.0001000000004000.0
Collagen alpha-1(I) chain OS=Rattus norvegicus GN=Col1a1 PE=1 SV=5	3151	530	246	60	32	46.2	Rattus norvegicus	0	0	773.404	1544.79	-0.0009	1142	1157	0	21.6	DGLNGLPGPIGPPGPR	2 Oxidation (P)	0.0000000000044000.0
Collagen alpha-1(I) chain OS=Rattus norvegicus GN=Col1a1 PE=1 SV=5	3151	530	246	60	32	46.2	Rattus norvegicus	0	0	773.404	1544.79	-0.0003	1142	1157	0	29.32	DGLNGLPGPIGPPGPR	2 Oxidation (P)	0.0000004000004000.0
Collagen alpha-1(I) chain OS=Rattus norvegicus GN=Col1a1 PE=1 SV=5	3151	530	246	60	32	46.2	Rattus norvegicus	0	0	515.939	1544.79	-0.0002	1142	1157	0	44.02	DGLNGLPGPIGPPGPR	2 Oxidation (P)	0.0000000000044000.0
Collagen alpha-1(I) chain OS=Rattus norvegicus GN=Col1a1 PE=1 SV=5	3151	530	246	60	32	46.2	Rattus norvegicus	0	0	773.405	1544.8	0.0011	1142	1157	0	35.4	DGLNGLPGPIGPPGPR	2 Oxidation (P)	0.0000000000004040.0
Collagen alpha-1(I) chain OS=Rattus norvegicus GN=Col1a1 PE=1 SV=5	3151	530	246	60	32	46.2	Rattus norvegicus	0	0	773.897	1545.78	0.0015	1142	1157	0	48.29	DGLNGLPGPIGPPGPR	Deamidated (NQ); 2 Oxidation (P)	0.0001000000044000.0
Collagen alpha-1(I) chain OS=Rattus norvegicus GN=Col1a1 PE=1 SV=5	3151	530	246	60	32	46.2	Rattus norvegicus	0	0	773.898	1545.78	0.0017	1142	1157	0	61.54	DGLNGLPGPIGPPGPR	Deamidated (NQ); 2 Oxidation (P)	0.0001000000044000.0
Collagen alpha-1(I) chain OS=Rattus norvegicus GN=Col1a1 PE=1 SV=5	3151	530	246	60	32	46.2	Rattus norvegicus	0	0	781.403	1560.79	0.0008	1142	1157	0	33.59	DGLNGLPGPIGPPGPR	3 Oxidation (P)	0.0000004000040040.0
Collagen alpha-1(I) chain OS=Rattus norvegicus GN=Col1a1 PE=1 SV=5	3151	530	246	60	32	46.2	Rattus norvegicus	0	0	521.597	1561.77	-0.0033	1142	1157	0	40.96	DGLNGLPGPIGPPGPR	Deamidated (NQ); 3 Oxidation (P)	0.0001004000044000.0
Collagen alpha-1(I) chain OS=Rattus norvegicus GN=Col1a1 PE=1 SV=5	3151	530	246	60	32	46.2	Rattus norvegicus	0	0	781.894	1561.77	0.0002	1142	1157	0	5.75	DGLNGLPGPIGPPGPR	Deamidated (NQ); 3 Oxidation (P)	0.0001000000044040.0
Collagen alpha-1(I) chain OS=Rattus norvegicus GN=Col1a1 PE=1 SV=5	3151	530	246	60	32	46.2	Rattus norvegicus	0	0	781.894	1561.77	0.0006	1142	1157	0	43.94	DGLNGLPGPIGPPGPR	Deamidated (NQ); 3 Oxidation (P)	0.0001004000044000.0
Collagen alpha-1(I) chain OS=Rattus norvegicus GN=Col1a1 PE=1 SV=5	3151	530	246	60	32	46.2	Rattus norvegicus	0	0	781.894	1561.77	0.0008	1142	1157	0	45.01	DGLNGLPGPIGPPGPR	Deamidated (NQ); 3 Oxidation (P)	0.0001004000004040.0
Collagen alpha-1(I) chain OS=Rattus norvegicus GN=Col1a1 PE=1 SV=5	3151	530	246	60	32	46.2	Rattus norvegicus	0	0	781.895	1561.77	0.0012	1142	1157	0	72.03	DGLNGLPGPIGPPGPR	Deamidated (NQ); 3 Oxidation (P)	0.0001000040044000.0
Collagen alpha-1(I) chain OS=Rattus norvegicus GN=Col1a1 PE=1 SV=5	3151	530	246	60	32	46.2	Rattus norvegicus	0	0	781.895	1561.78	0.0014	1142	1157	0	17.07	DGLNGLPGPIGPPGPR	Deamidated (NQ); 3 Oxidation (P)	0.0001000040040040.0
Collagen alpha-1(I) chain OS=Rattus norvegicus GN=Col1a1 PE=1 SV=5	3151	530	246	60	32	46.2	Rattus norvegicus	0	0	781.896	1561.78	0.0036	1142	1157	0	50.79	DGLNGLPGPIGPPGPR	Deamidated (NQ); 3 Oxidation (P)	0.0001004000004040.0
Collagen alpha-1(I) chain OS=Rattus norvegicus GN=Col1a1 PE=1 SV=5	3151	530	246	60	32	46.2	Rattus norvegicus	0	0	789.4	1576.79	0.0011	1142	1157	0	38.91	DGLNGLPGPIGPPGPR	4 Oxidation (P)	0.0000004000044040.0
Collagen alpha-1(I) chain OS=Rattus norvegicus GN=Col1a1 PE=1 SV=5	3151	530	246	60	32	46.2	Rattus norvegicus	0	0	789.895	1577.78	0.0077	1142	1157	0	20.35	DGLNGLPGPIGPPGPR	Deamidated (NQ); 4 Oxidation (P)	0.0001004000044040.0
Collagen alpha-1(I) chain OS=Rattus norvegicus GN=Col1a1 PE=1 SV=5	3151	530	246	60	32	46.2	Rattus norvegicus	0	0	795.909	1589.8	-0.0005	753	770	0	74.64	GLTGPIGPPGPAGAPGDK	2 Oxidation (P)	0.000000004000004000.0
Collagen alpha-1(I) chain OS=Rattus norvegicus GN=Col1a1 PE=1 SV=5	3151	530	246	60	32	46.2	Rattus norvegicus	0	0	795.91	1589.8	-0.0001	753	770	0	30.66	GLTGPIGPPGPAGAPGDK	2 Oxidation (P)	0.000000000040004000.0
Collagen alpha-1(I) chain OS=Rattus norvegicus GN=Col1a1 PE=1 SV=5	3151	530	246	60	32	46.2	Rattus norvegicus	0	0	797.888	1593.76	-0.0024	1142	1157	0	5.18	DGLNGLPGPIGPPGPR	Deamidated (NQ); 5 Oxidation (P)	0.0001004040044040.0
Collagen alpha-1(I) chain OS=Rattus norvegicus GN=Col1a1 PE=1 SV=5	3151	530	246	60	32	46.2	Rattus norvegicus	0	0	797.888	1593.76	-0.0012	1142	1157	0	10.5	DGLNGLPGPIGPPGPR	Deamidated (NQ); 5 Oxidation (P)	0.0001004040044040.0
Collagen alpha-1(I) chain OS=Rattus norvegicus GN=Col1a1 PE=1 SV=5	3151	530	246	60	32	46.2	Rattus norvegicus	0	0	543.58	1627.72	0.0007	218	233	2	29.02	NGDDGEAGKPGRPGER	Deamidated (NQ); Oxidation (P)	0.1000000004000000.0
Collagen alpha-1(I) chain OS=Rattus norvegicus GN=Col1a1 PE=1 SV=5	3151	530	246	60	32	46.2	Rattus norvegicus	0	0	822.373	1642.73	0.0025	218	233	2	23.54	NGDDGEAGKPGRPGER	2 Oxidation (P)	0.0000000004004000.0
Collagen alpha-1(I) chain OS=Rattus norvegicus GN=Col1a1 PE=1 SV=5	3151	530	246	60	32	46.2	Rattus norvegicus	0	0	549.253	1644.74	0.0029	420	437	1	3.28	GNSGEPGAPGNKGDTGAK	2 Oxidation (P)	0.000004004000000000.0
Collagen alpha-1(I) chain OS=Rattus norvegicus GN=Col1a1 PE=1 SV=5	3151	530	246	60	32	46.2	Rattus norvegicus	0	0	823.376	1644.74	0.0031	420	437	1	45.6	GNSGEPGAPGNKGDTGAK	2 Oxidation (P)	0.000004004000000000.0
Collagen alpha-1(I) chain OS=Rattus norvegicus GN=Col1a1 PE=1 SV=5	3151	530	246	60	32	46.2	Rattus norvegicus	0	0	556.948	1667.82	0.0006	723	740	2	14.1	GAAGLPGPKGDRGDAGPK	Oxidation (K); 2 Oxidation (P)	0.000004042000000000.0
Collagen alpha-1(I) chain OS=Rattus norvegicus GN=Col1a1 PE=1 SV=5	3151	530	246	60	32	46.2	Rattus norvegicus	0	0	566.268	1695.78	0.0012	1004	1022	1	13.02	EGSPGAEGSPGRDGAPGAK
Collagen alpha-1(I) chain OS=Rattus norvegicus GN=Col1a1 PE=1 SV=5	3151	530	246	60	32	46.2	Rattus norvegicus	0	0	860.422	1718.83	-0.0034	459	476	1	3.35	GARGEPGPSGLPGPPGER	2 Oxidation (P)	0.000000000004004000.0
Collagen alpha-1(I) chain OS=Rattus norvegicus GN=Col1a1 PE=1 SV=5	3151	530	246	60	32	46.2	Rattus norvegicus	0	1	574.3	1719.88	0.0029	294	311	2	7.45	GLPGERGRPGPPGSAGAR	2 Oxidation (P)	0.004000000004000000.0
Collagen alpha-1(I) chain OS=Rattus norvegicus GN=Col1a1 PE=1 SV=5	3151	530	246	60	32	46.2	Rattus norvegicus	0	0	863.877	1725.74	0.001	276	293	0	35.87	GEPGSPGENGAPGQMGPR	Oxidation (M); Oxidation (P)	0.000004000000003000.0
Collagen alpha-1(I) chain OS=Rattus norvegicus GN=Col1a1 PE=1 SV=5	3151	530	246	60	32	46.2	Rattus norvegicus	0	0	863.877	1725.74	0.0016	276	293	0	52.04	GEPGSPGENGAPGQMGPR	2 Oxidation (P)	0.004000000004000000.0
Collagen alpha-1(I) chain OS=Rattus norvegicus GN=Col1a1 PE=1 SV=5	3151	530	246	60	32	46.2	Rattus norvegicus	0	0	864.366	1726.72	-0.0038	276	293	0	8.09	GEPGSPGENGAPGQMGPR	Deamidated (NQ); 2 Oxidation (P)	0.004000001000000040.0
Collagen alpha-1(I) chain OS=Rattus norvegicus GN=Col1a1 PE=1 SV=5	3151	530	246	60	32	46.2	Rattus norvegicus	0	0	864.368	1726.72	0.0004	276	293	0	1.91	GEPGSPGENGAPGQMGPR	Deamidated (NQ); 2 Oxidation (P)	0.004000000000010040.0
Collagen alpha-1(I) chain OS=Rattus norvegicus GN=Col1a1 PE=1 SV=5	3151	530	246	60	32	46.2	Rattus norvegicus	0	0	864.369	1726.72	0.0012	276	293	0	57.67	GEPGSPGENGAPGQMGPR	Deamidated (NQ); 2 Oxidation (P)	0.004000001004000000.0
Collagen alpha-1(I) chain OS=Rattus norvegicus GN=Col1a1 PE=1 SV=5	3151	530	246	60	32	46.2	Rattus norvegicus	0	0	864.369	1726.72	0.0012	276	293	0	57.85	GEPGSPGENGAPGQMGPR	Deamidated (NQ); 2 Oxidation (P)	0.004000001004000000.0
Collagen alpha-1(I) chain OS=Rattus norvegicus GN=Col1a1 PE=1 SV=5	3151	530	246	60	32	46.2	Rattus norvegicus	0	0	864.37	1726.73	0.0046	276	293	0	13.02	GEPGSPGENGAPGQMGPR	Deamidated (NQ); 2 Oxidation (P)	0.004000000004010000.0
Collagen alpha-1(I) chain OS=Rattus norvegicus GN=Col1a1 PE=1 SV=5	3151	530	246	60	32	46.2	Rattus norvegicus	0	0	864.858	1727.7	-0.005	276	293	0	18.25	GEPGSPGENGAPGQMGPR	2 Deamidated (NQ); 2 Oxidation (P)	0.004000001004010000.0
Collagen alpha-1(I) chain OS=Rattus norvegicus GN=Col1a1 PE=1 SV=5	3151	530	246	60	32	46.2	Rattus norvegicus	0	0	871.876	1741.74	0.0041	276	293	0	56.37	GEPGSPGENGAPGQMGPR	3 Oxidation (P)	0.004004000004000000.0
Collagen alpha-1(I) chain OS=Rattus norvegicus GN=Col1a1 PE=1 SV=5	3151	530	246	60	32	46.2	Rattus norvegicus	0	0	872.366	1742.72	0.0002	276	293	0	56.34	GEPGSPGENGAPGQMGPR	Deamidated (NQ); 3 Oxidation (P)	0.004004001004000000.0
Collagen alpha-1(I) chain OS=Rattus norvegicus GN=Col1a1 PE=1 SV=5	3151	530	246	60	32	46.2	Rattus norvegicus	0	0	872.366	1742.72	0.0008	276	293	0	1.72	GEPGSPGENGAPGQMGPR	Deamidated (NQ); 3 Oxidation (P)	0.004004001004000000.0
Collagen alpha-1(I) chain OS=Rattus norvegicus GN=Col1a1 PE=1 SV=5	3151	530	246	60	32	46.2	Rattus norvegicus	0	0	872.366	1742.72	0.0008	276	293	0	60.92	GEPGSPGENGAPGQMGPR	Deamidated (NQ); 3 Oxidation (P)	0.004004000004010000.0
Collagen alpha-1(I) chain OS=Rattus norvegicus GN=Col1a1 PE=1 SV=5	3151	530	246	60	32	46.2	Rattus norvegicus	0	0	872.366	1742.72	0.0018	276	293	0	1.62	GEPGSPGENGAPGQMGPR	Deamidated (NQ); 3 Oxidation (P)	0.004004000004010000.0
Collagen alpha-1(I) chain OS=Rattus norvegicus GN=Col1a1 PE=1 SV=5	3151	530	246	60	32	46.2	Rattus norvegicus	0	0	872.367	1742.72	0.0022	276	293	0	77.68	GEPGSPGENGAPGQMGPR	Deamidated (NQ); 3 Oxidation (P)	0.004004001004000000.0
Collagen alpha-1(I) chain OS=Rattus norvegicus GN=Col1a1 PE=1 SV=5	3151	530	246	60	32	46.2	Rattus norvegicus	0	0	872.367	1742.72	0.0036	276	293	0	19.44	GEPGSPGENGAPGQMGPR	Deamidated (NQ); Oxidation (M); 2 Oxidation (P)	0.004004000000013000.0
Collagen alpha-1(I) chain OS=Rattus norvegicus GN=Col1a1 PE=1 SV=5	3151	530	246	60	32	46.2	Rattus norvegicus	0	0	872.368	1742.72	0.0044	276	293	0	44.08	GEPGSPGENGAPGQMGPR	Deamidated (NQ); 3 Oxidation (P)	0.004004001004000000.0
Collagen alpha-1(I) chain OS=Rattus norvegicus GN=Col1a1 PE=1 SV=5	3151	530	246	60	32	46.2	Rattus norvegicus	0	0	872.856	1743.7	-0.0024	276	293	0	41.87	GEPGSPGENGAPGQMGPR	2 Deamidated (NQ); Oxidation (M); 2 Oxidation (P)	0.004004001000013000.0
Collagen alpha-1(I) chain OS=Rattus norvegicus GN=Col1a1 PE=1 SV=5	3151	530	246	60	32	46.2	Rattus norvegicus	0	0	879.872	1757.73	0.0017	276	293	0	42.68	GEPGSPGENGAPGQMGPR	Oxidation (M); 3 Oxidation (P)	0.004004000004003000.0
Collagen alpha-1(I) chain OS=Rattus norvegicus GN=Col1a1 PE=1 SV=5	3151	530	246	60	32	46.2	Rattus norvegicus	0	0	883.432	1764.85	-0.0049	669	686	1	7.67	GFPGERGVQGPPGPAGPR	Deamidated (NQ); 2 Oxidation (P)	0.000000001004000040.0
Collagen alpha-1(I) chain OS=Rattus norvegicus GN=Col1a1 PE=1 SV=5	3151	530	246	60	32	46.2	Rattus norvegicus	0	0	589.291	1764.85	-0.0044	669	686	1	15.3	GFPGERGVQGPPGPAGPR	Deamidated (NQ); 2 Oxidation (P)	0.000000001004040000.0
Collagen alpha-1(I) chain OS=Rattus norvegicus GN=Col1a1 PE=1 SV=5	3151	530	246	60	32	46.2	Rattus norvegicus	0	0	589.291	1764.85	-0.0038	669	686	1	27.57	GFPGERGVQGPPGPAGPR	Deamidated (NQ); 2 Oxidation (P)	0.000000001004000040.0
Collagen alpha-1(I) chain OS=Rattus norvegicus GN=Col1a1 PE=1 SV=5	3151	530	246	60	32	46.2	Rattus norvegicus	0	0	589.291	1764.85	-0.0038	669	686	1	15.19	GFPGERGVQGPPGPAGPR	Deamidated (NQ); 2 Oxidation (P)	0.000000001000040040.0
Collagen alpha-1(I) chain OS=Rattus norvegicus GN=Col1a1 PE=1 SV=5	3151	530	246	60	32	46.2	Rattus norvegicus	0	0	600.961	1799.86	-0.0004	984	1003	0	13.33	GPPGPMGPPGLAGPPGESGR	Oxidation (P)	0.00400000000000000000.0
Collagen alpha-1(I) chain OS=Rattus norvegicus GN=Col1a1 PE=1 SV=5	3151	530	246	60	32	46.2	Rattus norvegicus	0	0	900.939	1799.86	0.001	984	1003	0	67.53	GPPGPMGPPGLAGPPGESGR	Oxidation (P)	0.00400000000000000000.0
Collagen alpha-1(I) chain OS=Rattus norvegicus GN=Col1a1 PE=1 SV=5	3151	530	246	60	32	46.2	Rattus norvegicus	0	0	900.939	1799.86	0.001	984	1003	0	50.01	GPPGPMGPPGLAGPPGESGR	Oxidation (P)	0.00400000000000000000.0
Collagen alpha-1(I) chain OS=Rattus norvegicus GN=Col1a1 PE=1 SV=5	3151	530	246	60	32	46.2	Rattus norvegicus	0	0	600.962	1799.86	0.0011	984	1003	0	18.79	GPPGPMGPPGLAGPPGESGR	Oxidation (P)	0.04000000000000000000.0
Collagen alpha-1(I) chain OS=Rattus norvegicus GN=Col1a1 PE=1 SV=5	3151	530	246	60	32	46.2	Rattus norvegicus	0	0	600.962	1799.86	0.0014	984	1003	0	50.45	GPPGPMGPPGLAGPPGESGR	Oxidation (P)	0.00400000000000000000.0
Collagen alpha-1(I) chain OS=Rattus norvegicus GN=Col1a1 PE=1 SV=5	3151	530	246	60	32	46.2	Rattus norvegicus	0	0	900.94	1799.86	0.0022	984	1003	0	80.65	GPPGPMGPPGLAGPPGESGR	Oxidation (P)	0.00400000000000000000.0
Collagen alpha-1(I) chain OS=Rattus norvegicus GN=Col1a1 PE=1 SV=5	3151	530	246	60	32	46.2	Rattus norvegicus	0	0	900.94	1799.87	0.003	984	1003	0	50.8	GPPGPMGPPGLAGPPGESGR	Oxidation (M)	0.00000300000000000000.0
Collagen alpha-1(I) chain OS=Rattus norvegicus GN=Col1a1 PE=1 SV=5	3151	530	246	60	32	46.2	Rattus norvegicus	0	0	900.94	1799.87	0.0038	984	1003	0	55.21	GPPGPMGPPGLAGPPGESGR	Oxidation (P)	0.00000000400000000000.0
Collagen alpha-1(I) chain OS=Rattus norvegicus GN=Col1a1 PE=1 SV=5	3151	530	246	60	32	46.2	Rattus norvegicus	0	0	900.941	1799.87	0.004	984	1003	0	8.53	GPPGPMGPPGLAGPPGESGR	Oxidation (P)	0.00400000000000000000.0
Collagen alpha-1(I) chain OS=Rattus norvegicus GN=Col1a1 PE=1 SV=5	3151	530	246	60	32	46.2	Rattus norvegicus	0	0	900.941	1799.87	0.0044	984	1003	0	60.31	GPPGPMGPPGLAGPPGESGR	Oxidation (M)	0.00000300000000000000.0
Collagen alpha-1(I) chain OS=Rattus norvegicus GN=Col1a1 PE=1 SV=5	3151	530	246	60	32	46.2	Rattus norvegicus	0	0	902.431	1802.85	0.0031	438	457	0	37.94	GEPGPAGVQGPPGPAGEEGK	Oxidation (P)	0.00400000000000000000.0
Collagen alpha-1(I) chain OS=Rattus norvegicus GN=Col1a1 PE=1 SV=5	3151	530	246	60	32	46.2	Rattus norvegicus	0	0	606.292	1815.85	-0.0029	984	1003	0	29.43	GPPGPMGPPGLAGPPGESGR	Oxidation (M); Oxidation (P)	0.00000300400000000000.0
Collagen alpha-1(I) chain OS=Rattus norvegicus GN=Col1a1 PE=1 SV=5	3151	530	246	60	32	46.2	Rattus norvegicus	0	0	606.293	1815.86	-0.0005	984	1003	0	30.3	GPPGPMGPPGLAGPPGESGR	Oxidation (M); Oxidation (P)	0.00004300000000000000.0
Collagen alpha-1(I) chain OS=Rattus norvegicus GN=Col1a1 PE=1 SV=5	3151	530	246	60	32	46.2	Rattus norvegicus	0	0	606.293	1815.86	0.0004	984	1003	0	33.16	GPPGPMGPPGLAGPPGESGR	Oxidation (M); Oxidation (P)	0.00000300400000000000.0
Collagen alpha-1(I) chain OS=Rattus norvegicus GN=Col1a1 PE=1 SV=5	3151	530	246	60	32	46.2	Rattus norvegicus	0	0	908.936	1815.86	0.0004	984	1003	0	26.85	GPPGPMGPPGLAGPPGESGR	Oxidation (M); Oxidation (P)	0.00400300000000000000.0
Collagen alpha-1(I) chain OS=Rattus norvegicus GN=Col1a1 PE=1 SV=5	3151	530	246	60	32	46.2	Rattus norvegicus	0	0	908.936	1815.86	0.0006	984	1003	0	78.56	GPPGPMGPPGLAGPPGESGR	Oxidation (M); Oxidation (P)	0.00400300000000000000.0
Collagen alpha-1(I) chain OS=Rattus norvegicus GN=Col1a1 PE=1 SV=5	3151	530	246	60	32	46.2	Rattus norvegicus	0	0	606.293	1815.86	0.0007	984	1003	0	42.96	GPPGPMGPPGLAGPPGESGR	Oxidation (M); Oxidation (P)	0.00400300000000000000.0
Collagen alpha-1(I) chain OS=Rattus norvegicus GN=Col1a1 PE=1 SV=5	3151	530	246	60	32	46.2	Rattus norvegicus	0	0	908.936	1815.86	0.0008	984	1003	0	6.55	GPPGPMGPPGLAGPPGESGR	Oxidation (M); Oxidation (P)	0.00400300000000000000.0
Collagen alpha-1(I) chain OS=Rattus norvegicus GN=Col1a1 PE=1 SV=5	3151	530	246	60	32	46.2	Rattus norvegicus	0	0	908.937	1815.86	0.001	984	1003	0	30.64	GPPGPMGPPGLAGPPGESGR	2 Oxidation (P)	0.00004004000000000000.0
Collagen alpha-1(I) chain OS=Rattus norvegicus GN=Col1a1 PE=1 SV=5	3151	530	246	60	32	46.2	Rattus norvegicus	0	0	908.937	1815.86	0.0014	984	1003	0	49.76	GPPGPMGPPGLAGPPGESGR	Oxidation (M); Oxidation (P)	0.00000300400000000000.0
Collagen alpha-1(I) chain OS=Rattus norvegicus GN=Col1a1 PE=1 SV=5	3151	530	246	60	32	46.2	Rattus norvegicus	0	0	908.937	1815.86	0.0014	984	1003	0	68.54	GPPGPMGPPGLAGPPGESGR	Oxidation (M); Oxidation (P)	0.00400300000000000000.0
Collagen alpha-1(I) chain OS=Rattus norvegicus GN=Col1a1 PE=1 SV=5	3151	530	246	60	32	46.2	Rattus norvegicus	0	0	606.294	1815.86	0.0016	984	1003	0	12.94	GPPGPMGPPGLAGPPGESGR	Oxidation (M); Oxidation (P)	0.04000300000000000000.0
Collagen alpha-1(I) chain OS=Rattus norvegicus GN=Col1a1 PE=1 SV=5	3151	530	246	60	32	46.2	Rattus norvegicus	0	0	908.937	1815.86	0.0016	984	1003	0	15.19	GPPGPMGPPGLAGPPGESGR	Oxidation (M); Oxidation (P)	0.00000300400000000000.0
Collagen alpha-1(I) chain OS=Rattus norvegicus GN=Col1a1 PE=1 SV=5	3151	530	246	60	32	46.2	Rattus norvegicus	0	0	908.937	1815.86	0.0018	984	1003	0	60.34	GPPGPMGPPGLAGPPGESGR	Oxidation (M); Oxidation (P)	0.00400300000000000000.0
Collagen alpha-1(I) chain OS=Rattus norvegicus GN=Col1a1 PE=1 SV=5	3151	530	246	60	32	46.2	Rattus norvegicus	0	0	908.937	1815.86	0.0018	984	1003	0	35	GPPGPMGPPGLAGPPGESGR	Oxidation (M); Oxidation (P)	0.00400300000000000000.0
Collagen alpha-1(I) chain OS=Rattus norvegicus GN=Col1a1 PE=1 SV=5	3151	530	246	60	32	46.2	Rattus norvegicus	0	0	606.294	1815.86	0.0019	984	1003	0	20.63	GPPGPMGPPGLAGPPGESGR	Oxidation (M); Oxidation (P)	0.00400300000000000000.0
Collagen alpha-1(I) chain OS=Rattus norvegicus GN=Col1a1 PE=1 SV=5	3151	530	246	60	32	46.2	Rattus norvegicus	0	0	908.937	1815.86	0.002	984	1003	0	35.06	GPPGPMGPPGLAGPPGESGR	Oxidation (M); Oxidation (P)	0.00000300400000000000.0
Collagen alpha-1(I) chain OS=Rattus norvegicus GN=Col1a1 PE=1 SV=5	3151	530	246	60	32	46.2	Rattus norvegicus	0	0	908.937	1815.86	0.0022	984	1003	0	5.69	GPPGPMGPPGLAGPPGESGR	Oxidation (M); Oxidation (P)	0.00400300000000000000.0
Collagen alpha-1(I) chain OS=Rattus norvegicus GN=Col1a1 PE=1 SV=5	3151	530	246	60	32	46.2	Rattus norvegicus	0	0	607.286	1818.84	-0.0014	438	457	0	48.81	GEPGPAGVQGPPGPAGEEGK	2 Oxidation (P)	0.00400000000400000000.0
Collagen alpha-1(I) chain OS=Rattus norvegicus GN=Col1a1 PE=1 SV=5	3151	530	246	60	32	46.2	Rattus norvegicus	0	0	607.287	1818.84	-0.0005	438	457	0	41.28	GEPGPAGVQGPPGPAGEEGK	Oxidation (K); Oxidation (P)	0.00004000000000000002.0
Collagen alpha-1(I) chain OS=Rattus norvegicus GN=Col1a1 PE=1 SV=5	3151	530	246	60	32	46.2	Rattus norvegicus	0	0	607.287	1818.84	-0.0002	438	457	0	54.44	GEPGPAGVQGPPGPAGEEGK	2 Oxidation (P)	0.00400000000400000000.0
Collagen alpha-1(I) chain OS=Rattus norvegicus GN=Col1a1 PE=1 SV=5	3151	530	246	60	32	46.2	Rattus norvegicus	0	0	910.427	1818.84	0	438	457	0	69.85	GEPGPAGVQGPPGPAGEEGK	2 Oxidation (P)	0.00400000000400000000.0
Collagen alpha-1(I) chain OS=Rattus norvegicus GN=Col1a1 PE=1 SV=5	3151	530	246	60	32	46.2	Rattus norvegicus	0	0	910.427	1818.84	0.0012	438	457	0	74.68	GEPGPAGVQGPPGPAGEEGK	2 Oxidation (P)	0.00400000000400000000.0
Collagen alpha-1(I) chain OS=Rattus norvegicus GN=Col1a1 PE=1 SV=5	3151	530	246	60	32	46.2	Rattus norvegicus	0	0	910.427	1818.84	0.0012	438	457	0	27.62	GEPGPAGVQGPPGPAGEEGK	2 Oxidation (P)	0.00400000000400000000.0
Collagen alpha-1(I) chain OS=Rattus norvegicus GN=Col1a1 PE=1 SV=5	3151	530	246	60	32	46.2	Rattus norvegicus	0	0	910.427	1818.84	0.0016	438	457	0	32.15	GEPGPAGVQGPPGPAGEEGK	2 Oxidation (P)	0.00400000000400000000.0
Collagen alpha-1(I) chain OS=Rattus norvegicus GN=Col1a1 PE=1 SV=5	3151	530	246	60	32	46.2	Rattus norvegicus	0	0	910.427	1818.84	0.0018	438	457	0	68.46	GEPGPAGVQGPPGPAGEEGK	2 Oxidation (P)	0.00400000000400000000.0
Collagen alpha-1(I) chain OS=Rattus norvegicus GN=Col1a1 PE=1 SV=5	3151	530	246	60	32	46.2	Rattus norvegicus	0	0	607.288	1818.84	0.0037	438	457	0	28.8	GEPGPAGVQGPPGPAGEEGK	Oxidation (K); Oxidation (P)	0.00400000000000000002.0
Collagen alpha-1(I) chain OS=Rattus norvegicus GN=Col1a1 PE=1 SV=5	3151	530	246	60	32	46.2	Rattus norvegicus	0	0	910.428	1818.84	0.004	438	457	0	59.41	GEPGPAGVQGPPGPAGEEGK	2 Oxidation (P)	0.00400000000400000000.0
Collagen alpha-1(I) chain OS=Rattus norvegicus GN=Col1a1 PE=1 SV=5	3151	530	246	60	32	46.2	Rattus norvegicus	0	0	611.624	1831.85	-0.001	984	1003	0	20.55	GPPGPMGPPGLAGPPGESGR	3 Oxidation (P)	0.00404004000000000000.0
Collagen alpha-1(I) chain OS=Rattus norvegicus GN=Col1a1 PE=1 SV=5	3151	530	246	60	32	46.2	Rattus norvegicus	0	0	611.625	1831.85	0.0002	984	1003	0	34.52	GPPGPMGPPGLAGPPGESGR	Oxidation (M); 2 Oxidation (P)	0.00004304000000000000.0
Collagen alpha-1(I) chain OS=Rattus norvegicus GN=Col1a1 PE=1 SV=5	3151	530	246	60	32	46.2	Rattus norvegicus	0	0	611.625	1831.85	0.0005	984	1003	0	17.57	GPPGPMGPPGLAGPPGESGR	Oxidation (M); 2 Oxidation (P)	0.00004304000000000000.0
Collagen alpha-1(I) chain OS=Rattus norvegicus GN=Col1a1 PE=1 SV=5	3151	530	246	60	32	46.2	Rattus norvegicus	0	0	916.934	1831.85	0.0009	984	1003	0	57.33	GPPGPMGPPGLAGPPGESGR	Oxidation (M); 2 Oxidation (P)	0.00004304000000000000.0
Collagen alpha-1(I) chain OS=Rattus norvegicus GN=Col1a1 PE=1 SV=5	3151	530	246	60	32	46.2	Rattus norvegicus	0	0	916.934	1831.85	0.0011	984	1003	0	50.9	GPPGPMGPPGLAGPPGESGR	3 Oxidation (P)	0.00404004000000000000.0
Collagen alpha-1(I) chain OS=Rattus norvegicus GN=Col1a1 PE=1 SV=5	3151	530	246	60	32	46.2	Rattus norvegicus	0	0	916.934	1831.85	0.0013	984	1003	0	13.09	GPPGPMGPPGLAGPPGESGR	Oxidation (M); 2 Oxidation (P)	0.00004304000000000000.0
Collagen alpha-1(I) chain OS=Rattus norvegicus GN=Col1a1 PE=1 SV=5	3151	530	246	60	32	46.2	Rattus norvegicus	0	0	916.934	1831.85	0.0013	984	1003	0	28.73	GPPGPMGPPGLAGPPGESGR	Oxidation (M); 2 Oxidation (P)	0.00004304000000000000.0
Collagen alpha-1(I) chain OS=Rattus norvegicus GN=Col1a1 PE=1 SV=5	3151	530	246	60	32	46.2	Rattus norvegicus	0	0	916.934	1831.85	0.0013	984	1003	0	32.28	GPPGPMGPPGLAGPPGESGR	Oxidation (M); 2 Oxidation (P)	0.00404300000000000000.0
Collagen alpha-1(I) chain OS=Rattus norvegicus GN=Col1a1 PE=1 SV=5	3151	530	246	60	32	46.2	Rattus norvegicus	0	0	611.625	1831.85	0.0014	984	1003	0	42.53	GPPGPMGPPGLAGPPGESGR	3 Oxidation (P)	0.00404004000000000000.0
Collagen alpha-1(I) chain OS=Rattus norvegicus GN=Col1a1 PE=1 SV=5	3151	530	246	60	32	46.2	Rattus norvegicus	0	0	916.935	1831.85	0.0023	984	1003	0	18.53	GPPGPMGPPGLAGPPGESGR	3 Oxidation (P)	0.00404004000000000000.0
Collagen alpha-1(I) chain OS=Rattus norvegicus GN=Col1a1 PE=1 SV=5	3151	530	246	60	32	46.2	Rattus norvegicus	0	0	916.935	1831.86	0.0027	984	1003	0	43.51	GPPGPMGPPGLAGPPGESGR	Oxidation (M); 2 Oxidation (P)	0.00404300000000000000.0
Collagen alpha-1(I) chain OS=Rattus norvegicus GN=Col1a1 PE=1 SV=5	3151	530	246	60	32	46.2	Rattus norvegicus	0	0	924.932	1847.85	0.0024	984	1003	0	33.07	GPPGPMGPPGLAGPPGESGR	Oxidation (M); 3 Oxidation (P)	0.00404304000000000000.0
Collagen alpha-1(I) chain OS=Rattus norvegicus GN=Col1a1 PE=1 SV=5	3151	530	246	60	32	46.2	Rattus norvegicus	0	0	924.933	1847.85	0.0046	984	1003	0	11.36	GPPGPMGPPGLAGPPGESGR	Oxidation (M); 3 Oxidation (P)	0.00404304000000000000.0
Collagen alpha-1(I) chain OS=Rattus norvegicus GN=Col1a1 PE=1 SV=5	3151	530	246	60	32	46.2	Rattus norvegicus	0	0	929.451	1856.89	-0.0027	872	892	0	9.87	VGPPGPSGNAGPPGPPGPVGK	Deamidated (NQ); 4 Oxidation (P)	0.004400001000000404000.0
Collagen alpha-1(I) chain OS=Rattus norvegicus GN=Col1a1 PE=1 SV=5	3151	530	246	60	32	46.2	Rattus norvegicus	0	0	980.48	1958.95	0.0016	438	458	1	59	GEPGPAGVQGPPGPAGEEGKR	Oxidation (P)	0.004000000000000000000.0
Collagen alpha-1(I) chain OS=Rattus norvegicus GN=Col1a1 PE=1 SV=5	3151	530	246	60	32	46.2	Rattus norvegicus	0	0	653.99	1958.95	0.0029	438	458	1	22.43	GEPGPAGVQGPPGPAGEEGKR	Oxidation (P)	0.004000000000000000000.0
Collagen alpha-1(I) chain OS=Rattus norvegicus GN=Col1a1 PE=1 SV=5	3151	530	246	60	32	46.2	Rattus norvegicus	0	0	655.338	1962.99	-0.0012	234	254	1	6.67	GPPGPQGARGLPGTAGLPGMK	Oxidation (M); 2 Oxidation (P)	0.004040000000000000030.0
Collagen alpha-1(I) chain OS=Rattus norvegicus GN=Col1a1 PE=1 SV=5	3151	530	246	60	32	46.2	Rattus norvegicus	0	0	659.321	1974.94	0.0007	438	458	1	13.99	GEPGPAGVQGPPGPAGEEGKR	Oxidation (K); Oxidation (P)	0.004000000000000000020.0
Collagen alpha-1(I) chain OS=Rattus norvegicus GN=Col1a1 PE=1 SV=5	3151	530	246	60	32	46.2	Rattus norvegicus	0	0	988.478	1974.94	0.0013	438	458	1	77.5	GEPGPAGVQGPPGPAGEEGKR	2 Oxidation (P)	0.004000000004000000000.0
Collagen alpha-1(I) chain OS=Rattus norvegicus GN=Col1a1 PE=1 SV=5	3151	530	246	60	32	46.2	Rattus norvegicus	0	0	988.478	1974.94	0.0015	438	458	1	45.74	GEPGPAGVQGPPGPAGEEGKR	2 Oxidation (P)	0.004000000004000000000.0
Collagen alpha-1(I) chain OS=Rattus norvegicus GN=Col1a1 PE=1 SV=5	3151	530	246	60	32	46.2	Rattus norvegicus	0	0	988.478	1974.94	0.0021	438	458	1	30.18	GEPGPAGVQGPPGPAGEEGKR	2 Oxidation (P)	0.004000000004000000000.0
Collagen alpha-1(I) chain OS=Rattus norvegicus GN=Col1a1 PE=1 SV=5	3151	530	246	60	32	46.2	Rattus norvegicus	0	0	659.321	1974.94	0.0022	438	458	1	44.14	GEPGPAGVQGPPGPAGEEGKR	2 Oxidation (P)	0.004000000004000000000.0
Collagen alpha-1(I) chain OS=Rattus norvegicus GN=Col1a1 PE=1 SV=5	3151	530	246	60	32	46.2	Rattus norvegicus	0	0	659.321	1974.94	0.0022	438	458	1	27.37	GEPGPAGVQGPPGPAGEEGKR	2 Oxidation (P)	0.004000000004000000000.0
Collagen alpha-1(I) chain OS=Rattus norvegicus GN=Col1a1 PE=1 SV=5	3151	530	246	60	32	46.2	Rattus norvegicus	0	0	659.322	1974.94	-0.0081	1052	1073	1	29.12	NGDRGETGPAGPAGPIGPAGAR	Deamidated (NQ)	0.1000000000000000000000.0
Collagen alpha-1(I) chain OS=Rattus norvegicus GN=Col1a1 PE=1 SV=5	3151	530	246	60	32	46.2	Rattus norvegicus	0	0	988.479	1974.94	0.0037	438	458	1	37.71	GEPGPAGVQGPPGPAGEEGKR	2 Oxidation (P)	0.004000000004000000000.0
Collagen alpha-1(I) chain OS=Rattus norvegicus GN=Col1a1 PE=1 SV=5	3151	530	246	60	32	46.2	Rattus norvegicus	0	0	988.479	1974.94	0.0047	438	458	1	71.98	GEPGPAGVQGPPGPAGEEGKR	2 Oxidation (P)	0.004000000004000000000.0
Collagen alpha-1(I) chain OS=Rattus norvegicus GN=Col1a1 PE=1 SV=5	3151	530	246	60	32	46.2	Rattus norvegicus	0	0	1040.48	2078.94	0.0007	1260	1277	0	31.35	SGEYWIDPNQGCNLDAIK
Collagen alpha-1(I) chain OS=Rattus norvegicus GN=Col1a1 PE=1 SV=5	3151	530	246	60	32	46.2	Rattus norvegicus	0	0	1059.5	2116.98	0.002	792	815	0	18.61	GEPGPPGPAGFAGPPGADGQPGAK	2 Oxidation (P)	0.000044000000000000000000.0
Collagen alpha-1(I) chain OS=Rattus norvegicus GN=Col1a1 PE=1 SV=5	3151	530	246	60	32	46.2	Rattus norvegicus	0	0	706.668	2116.98	0.0022	792	815	0	12.53	GEPGPPGPAGFAGPPGADGQPGAK	2 Oxidation (P)	0.004040000000000000000000.0
Collagen alpha-1(I) chain OS=Rattus norvegicus GN=Col1a1 PE=1 SV=5	3151	530	246	60	32	46.2	Rattus norvegicus	0	0	1067.49	2132.98	-0.0009	792	815	0	45.05	GEPGPPGPAGFAGPPGADGQPGAK	3 Oxidation (P)	0.000004040000040000000000.0
Collagen alpha-1(I) chain OS=Rattus norvegicus GN=Col1a1 PE=1 SV=5	3151	530	246	60	32	46.2	Rattus norvegicus	0	0	712	2132.98	0.0009	792	815	0	32.39	GEPGPPGPAGFAGPPGADGQPGAK	Oxidation (K); 2 Oxidation (P)	0.000044000000000000000002.0
Collagen alpha-1(I) chain OS=Rattus norvegicus GN=Col1a1 PE=1 SV=5	3151	530	246	60	32	46.2	Rattus norvegicus	0	0	1067.5	2132.98	0.0011	792	815	0	29.44	GEPGPPGPAGFAGPPGADGQPGAK	3 Oxidation (P)	0.000044040000000000000000.0
Collagen alpha-1(I) chain OS=Rattus norvegicus GN=Col1a1 PE=1 SV=5	3151	530	246	60	32	46.2	Rattus norvegicus	0	0	1067.5	2132.98	0.0031	792	815	0	49.32	GEPGPPGPAGFAGPPGADGQPGAK	3 Oxidation (P)	0.000004040000040000000000.0
Collagen alpha-1(I) chain OS=Rattus norvegicus GN=Col1a1 PE=1 SV=5	3151	530	246	60	32	46.2	Rattus norvegicus	0	0	712	2132.98	0.0033	792	815	0	34.22	GEPGPPGPAGFAGPPGADGQPGAK	Oxidation (K); 2 Oxidation (P)	0.000044000000000000000002.0
Collagen alpha-1(I) chain OS=Rattus norvegicus GN=Col1a1 PE=1 SV=5	3151	530	246	60	32	46.2	Rattus norvegicus	0	0	1067.99	2133.96	0.0031	792	815	0	36.93	GEPGPPGPAGFAGPPGADGQPGAK	Deamidated (NQ); 3 Oxidation (P)	0.000004040000040000010000.0
Collagen alpha-1(I) chain OS=Rattus norvegicus GN=Col1a1 PE=1 SV=5	3151	530	246	60	32	46.2	Rattus norvegicus	0	0	712.33	2133.97	0.0063	792	815	0	14.09	GEPGPPGPAGFAGPPGADGQPGAK	Deamidated (NQ); Oxidation (K); 2 Oxidation (P)	0.004040000000000000010002.0
Collagen alpha-1(I) chain OS=Rattus norvegicus GN=Col1a1 PE=1 SV=5	3151	530	246	60	32	46.2	Rattus norvegicus	0	0	712.331	2133.97	0.0093	792	815	0	1.66	GEPGPPGPAGFAGPPGADGQPGAK	Deamidated (NQ); Oxidation (K); 2 Oxidation (P)	0.000004040000000000010002.0
Collagen alpha-1(I) chain OS=Rattus norvegicus GN=Col1a1 PE=1 SV=5	3151	530	246	60	32	46.2	Rattus norvegicus	0	0	712.331	2133.97	0.0105	792	815	0	6.27	GEPGPPGPAGFAGPPGADGQPGAK	Deamidated (NQ); Oxidation (K); 2 Oxidation (P)	0.000004040000000000010002.0
Collagen alpha-1(I) chain OS=Rattus norvegicus GN=Col1a1 PE=1 SV=5	3151	530	246	60	32	46.2	Rattus norvegicus	0	0	713.027	2136.06	-0.0011	1026	1051	0	42.63	GETGPAGPPGAPGAPGAPGPVGPAGK	Oxidation (P)	0.00000000400000000000000000.0
Collagen alpha-1(I) chain OS=Rattus norvegicus GN=Col1a1 PE=1 SV=5	3151	530	246	60	32	46.2	Rattus norvegicus	0	0	1069.04	2136.06	0.0034	1026	1051	0	83.45	GETGPAGPPGAPGAPGAPGPVGPAGK	Oxidation (P)	0.00000000400000000000000000.0
Collagen alpha-1(I) chain OS=Rattus norvegicus GN=Col1a1 PE=1 SV=5	3151	530	246	60	32	46.2	Rattus norvegicus	0	0	1075.49	2148.97	0.0002	792	815	0	37.16	GEPGPPGPAGFAGPPGADGQPGAK	4 Oxidation (P)	0.004040000000004000004000.0
Collagen alpha-1(I) chain OS=Rattus norvegicus GN=Col1a1 PE=1 SV=5	3151	530	246	60	32	46.2	Rattus norvegicus	0	0	717.332	2148.97	0.0014	792	815	0	47.43	GEPGPPGPAGFAGPPGADGQPGAK	4 Oxidation (P)	0.004040000000004000004000.0
Collagen alpha-1(I) chain OS=Rattus norvegicus GN=Col1a1 PE=1 SV=5	3151	530	246	60	32	46.2	Rattus norvegicus	0	0	717.332	2148.97	0.0014	792	815	0	14.99	GEPGPPGPAGFAGPPGADGQPGAK	4 Oxidation (P)	0.004040000000004000004000.0
Collagen alpha-1(I) chain OS=Rattus norvegicus GN=Col1a1 PE=1 SV=5	3151	530	246	60	32	46.2	Rattus norvegicus	0	0	1075.49	2148.97	0.0022	792	815	0	77.87	GEPGPPGPAGFAGPPGADGQPGAK	4 Oxidation (P)	0.004040000000004000004000.0
Collagen alpha-1(I) chain OS=Rattus norvegicus GN=Col1a1 PE=1 SV=5	3151	530	246	60	32	46.2	Rattus norvegicus	0	0	1075.49	2148.97	0.0022	792	815	0	70.6	GEPGPPGPAGFAGPPGADGQPGAK	4 Oxidation (P)	0.004040000000004000004000.0
Collagen alpha-1(I) chain OS=Rattus norvegicus GN=Col1a1 PE=1 SV=5	3151	530	246	60	32	46.2	Rattus norvegicus	0	0	1075.99	2149.96	0.0022	792	815	0	63.25	GEPGPPGPAGFAGPPGADGQPGAK	Deamidated (NQ); 4 Oxidation (P)	0.004040000000004000014000.0
Collagen alpha-1(I) chain OS=Rattus norvegicus GN=Col1a1 PE=1 SV=5	3151	530	246	60	32	46.2	Rattus norvegicus	0	0	717.662	2149.97	0.0098	792	815	0	6.21	GEPGPPGPAGFAGPPGADGQPGAK	Deamidated (NQ); Oxidation (K); 3 Oxidation (P)	0.004040000000000000014002.0
Collagen alpha-1(I) chain OS=Rattus norvegicus GN=Col1a1 PE=1 SV=5	3151	530	246	60	32	46.2	Rattus norvegicus	0	0	717.662	2149.97	0.0098	792	815	0	5.03	GEPGPPGPAGFAGPPGADGQPGAK	Deamidated (NQ); Oxidation (K); 3 Oxidation (P)	0.000004040000040000010002.0
Collagen alpha-1(I) chain OS=Rattus norvegicus GN=Col1a1 PE=1 SV=5	3151	530	246	60	32	46.2	Rattus norvegicus	0	0	718.359	2152.05	-0.0004	1026	1051	0	10.55	GETGPAGPPGAPGAPGAPGPVGPAGK	Oxidation (K); Oxidation (P)	0.00000000000400000000000002.0
Collagen alpha-1(I) chain OS=Rattus norvegicus GN=Col1a1 PE=1 SV=5	3151	530	246	60	32	46.2	Rattus norvegicus	0	0	1077.04	2152.06	0.0005	1026	1051	0	69.61	GETGPAGPPGAPGAPGAPGPVGPAGK	2 Oxidation (P)	0.00000000400400000000000000.0
Collagen alpha-1(I) chain OS=Rattus norvegicus GN=Col1a1 PE=1 SV=5	3151	530	246	60	32	46.2	Rattus norvegicus	0	0	1077.04	2152.06	0.0005	1026	1051	0	57.81	GETGPAGPPGAPGAPGAPGPVGPAGK	2 Oxidation (P)	0.00000000400400000000000000.0
Collagen alpha-1(I) chain OS=Rattus norvegicus GN=Col1a1 PE=1 SV=5	3151	530	246	60	32	46.2	Rattus norvegicus	0	0	718.36	2152.06	0.002	1026	1051	0	38.77	GETGPAGPPGAPGAPGAPGPVGPAGK	2 Oxidation (P)	0.00000000400400000000000000.0
Collagen alpha-1(I) chain OS=Rattus norvegicus GN=Col1a1 PE=1 SV=5	3151	530	246	60	32	46.2	Rattus norvegicus	0	0	1083.49	2164.97	0.0013	792	815	0	57.16	GEPGPPGPAGFAGPPGADGQPGAK	Oxidation (K); 4 Oxidation (P)	0.004040000000004000004002.0
Collagen alpha-1(I) chain OS=Rattus norvegicus GN=Col1a1 PE=1 SV=5	3151	530	246	60	32	46.2	Rattus norvegicus	0	0	723.69	2168.05	-0.0011	1026	1051	0	10.27	GETGPAGPPGAPGAPGAPGPVGPAGK	3 Oxidation (P)	0.00000000400400400000000000.0
Collagen alpha-1(I) chain OS=Rattus norvegicus GN=Col1a1 PE=1 SV=5	3151	530	246	60	32	46.2	Rattus norvegicus	0	0	723.691	2168.05	0.0001	1026	1051	0	8.11	GETGPAGPPGAPGAPGAPGPVGPAGK	3 Oxidation (P)	0.00000000400400400000000000.0
Collagen alpha-1(I) chain OS=Rattus norvegicus GN=Col1a1 PE=1 SV=5	3151	530	246	60	32	46.2	Rattus norvegicus	0	0	1085.03	2168.05	0.0016	1026	1051	0	60.21	GETGPAGPPGAPGAPGAPGPVGPAGK	3 Oxidation (P)	0.00000000400400400000000000.0
Collagen alpha-1(I) chain OS=Rattus norvegicus GN=Col1a1 PE=1 SV=5	3151	530	246	60	32	46.2	Rattus norvegicus	0	0	723.692	2168.05	0.0031	1026	1051	0	35.01	GETGPAGPPGAPGAPGAPGPVGPAGK	Oxidation (K); 2 Oxidation (P)	0.00000000400400000000000002.0
Collagen alpha-1(I) chain OS=Rattus norvegicus GN=Col1a1 PE=1 SV=5	3151	530	246	60	32	46.2	Rattus norvegicus	0	0	723.692	2168.05	0.0034	1026	1051	0	43.28	GETGPAGPPGAPGAPGAPGPVGPAGK	3 Oxidation (P)	0.00000000400400400000000000.0
Collagen alpha-1(I) chain OS=Rattus norvegicus GN=Col1a1 PE=1 SV=5	3151	530	246	60	32	46.2	Rattus norvegicus	0	0	1085.03	2168.05	0.0036	1026	1051	0	9.73	GETGPAGPPGAPGAPGAPGPVGPAGK	3 Oxidation (P)	0.00000000400400400000000000.0
Collagen alpha-1(I) chain OS=Rattus norvegicus GN=Col1a1 PE=1 SV=5	3151	530	246	60	32	46.2	Rattus norvegicus	0	0	1085.03	2168.05	0.0036	1026	1051	0	26.36	GETGPAGPPGAPGAPGAPGPVGPAGK	3 Oxidation (P)	0.00000000400400400000000000.0
Collagen alpha-1(I) chain OS=Rattus norvegicus GN=Col1a1 PE=1 SV=5	3151	530	246	60	32	46.2	Rattus norvegicus	0	0	729.022	2184.05	0.0006	1026	1051	0	33.87	GETGPAGPPGAPGAPGAPGPVGPAGK	4 Oxidation (P)	0.00000000400400400400000000.0
Collagen alpha-1(I) chain OS=Rattus norvegicus GN=Col1a1 PE=1 SV=5	3151	530	246	60	32	46.2	Rattus norvegicus	0	0	729.023	2184.05	0.0012	1026	1051	0	17.14	GETGPAGPPGAPGAPGAPGPVGPAGK	4 Oxidation (P)	0.00000000400400400400000000.0
Collagen alpha-1(I) chain OS=Rattus norvegicus GN=Col1a1 PE=1 SV=5	3151	530	246	60	32	46.2	Rattus norvegicus	0	0	729.023	2184.05	0.0018	1026	1051	0	27.42	GETGPAGPPGAPGAPGAPGPVGPAGK	4 Oxidation (P)	0.00000000400400400400000000.0
Collagen alpha-1(I) chain OS=Rattus norvegicus GN=Col1a1 PE=1 SV=5	3151	530	246	60	32	46.2	Rattus norvegicus	0	0	1093.03	2184.05	0.0047	1026	1051	0	57.15	GETGPAGPPGAPGAPGAPGPVGPAGK	4 Oxidation (P)	0.00000000400400400400000000.0
Collagen alpha-1(I) chain OS=Rattus norvegicus GN=Col1a1 PE=1 SV=5	3151	530	246	60	32	46.2	Rattus norvegicus	0	0	736.341	2206	0.0009	675	698	1	1.05	GVQGPPGPAGPRGNNGAPGNDGAK	Deamidated (NQ); 4 Oxidation (P)	0.001044040000000004000000.0
Collagen alpha-1(I) chain OS=Rattus norvegicus GN=Col1a1 PE=1 SV=5	3151	530	246	60	32	46.2	Rattus norvegicus	0	0	754.041	2259.1	0.0022	438	461	2	6.6	GEPGPAGVQGPPGPAGEEGKRGAR	2 Oxidation (P)	0.004040000000000000000000.0
Collagen alpha-1(I) chain OS=Rattus norvegicus GN=Col1a1 PE=1 SV=5	3151	530	246	60	32	46.2	Rattus norvegicus	0	0	762.025	2283.05	0.0025	360	386	0	37.1	GEPGPPGPAGAAGPAGNPGADGQPGAK	2 Oxidation (P)	0.004040000000000000000000000.0
Collagen alpha-1(I) chain OS=Rattus norvegicus GN=Col1a1 PE=1 SV=5	3151	530	246	60	32	46.2	Rattus norvegicus	0	0	767.356	2299.05	0.0005	360	386	0	37.27	GEPGPPGPAGAAGPAGNPGADGQPGAK	Oxidation (K); 2 Oxidation (P)	0.004040000000000000000000002.0
Collagen alpha-1(I) chain OS=Rattus norvegicus GN=Col1a1 PE=1 SV=5	3151	530	246	60	32	46.2	Rattus norvegicus	0	0	767.356	2299.05	0.0005	360	386	0	27.35	GEPGPPGPAGAAGPAGNPGADGQPGAK	Oxidation (K); 2 Oxidation (P)	0.000044000000000000000000002.0
Collagen alpha-1(I) chain OS=Rattus norvegicus GN=Col1a1 PE=1 SV=5	3151	530	246	60	32	46.2	Rattus norvegicus	0	0	767.356	2299.05	0.0011	360	386	0	21.46	GEPGPPGPAGAAGPAGNPGADGQPGAK	3 Oxidation (P)	0.004040000000000000000004000.0
Collagen alpha-1(I) chain OS=Rattus norvegicus GN=Col1a1 PE=1 SV=5	3151	530	246	60	32	46.2	Rattus norvegicus	0	0	767.356	2299.05	0.0011	360	386	0	23.76	GEPGPPGPAGAAGPAGNPGADGQPGAK	Oxidation (K); 2 Oxidation (P)	0.000044000000000000000000002.0
Collagen alpha-1(I) chain OS=Rattus norvegicus GN=Col1a1 PE=1 SV=5	3151	530	246	60	32	46.2	Rattus norvegicus	0	0	767.357	2299.05	0.0014	360	386	0	19.97	GEPGPPGPAGAAGPAGNPGADGQPGAK	3 Oxidation (P)	0.004040000000000000000004000.0
Collagen alpha-1(I) chain OS=Rattus norvegicus GN=Col1a1 PE=1 SV=5	3151	530	246	60	32	46.2	Rattus norvegicus	0	0	767.357	2299.05	0.002	360	386	0	20.65	GEPGPPGPAGAAGPAGNPGADGQPGAK	Oxidation (K); 2 Oxidation (P)	0.004040000000000000000000002.0
Collagen alpha-1(I) chain OS=Rattus norvegicus GN=Col1a1 PE=1 SV=5	3151	530	246	60	32	46.2	Rattus norvegicus	0	0	772.688	2315.04	0.0001	360	386	0	19.83	GEPGPPGPAGAAGPAGNPGADGQPGAK	4 Oxidation (P)	0.004040000000000004000004000.0
Collagen alpha-1(I) chain OS=Rattus norvegicus GN=Col1a1 PE=1 SV=5	3151	530	246	60	32	46.2	Rattus norvegicus	0	0	772.688	2315.04	0.0001	360	386	0	39.39	GEPGPPGPAGAAGPAGNPGADGQPGAK	4 Oxidation (P)	0.004040000000000004000004000.0
Collagen alpha-1(I) chain OS=Rattus norvegicus GN=Col1a1 PE=1 SV=5	3151	530	246	60	32	46.2	Rattus norvegicus	0	0	772.688	2315.04	0.001	360	386	0	28.98	GEPGPPGPAGAAGPAGNPGADGQPGAK	Oxidation (K); 3 Oxidation (P)	0.004040000000000000000004002.0
Collagen alpha-1(I) chain OS=Rattus norvegicus GN=Col1a1 PE=1 SV=5	3151	530	246	60	32	46.2	Rattus norvegicus	0	0	772.688	2315.04	0.0013	360	386	0	44.4	GEPGPPGPAGAAGPAGNPGADGQPGAK	4 Oxidation (P)	0.004040000000000004000004000.0
Collagen alpha-1(I) chain OS=Rattus norvegicus GN=Col1a1 PE=1 SV=5	3151	530	246	60	32	46.2	Rattus norvegicus	0	0	772.688	2315.04	0.0019	360	386	0	11.81	GEPGPPGPAGAAGPAGNPGADGQPGAK	4 Oxidation (P)	0.004040000000000004000004000.0
Collagen alpha-1(I) chain OS=Rattus norvegicus GN=Col1a1 PE=1 SV=5	3151	530	246	60	32	46.2	Rattus norvegicus	0	0	772.689	2315.04	0.0031	360	386	0	29.14	GEPGPPGPAGAAGPAGNPGADGQPGAK	4 Oxidation (P)	0.004040000000000004000004000.0
Collagen alpha-1(I) chain OS=Rattus norvegicus GN=Col1a1 PE=1 SV=5	3151	530	246	60	32	46.2	Rattus norvegicus	0	0	772.689	2315.04	0.0031	360	386	0	46.43	GEPGPPGPAGAAGPAGNPGADGQPGAK	4 Oxidation (P)	0.004040000000000004000004000.0
Collagen alpha-1(I) chain OS=Rattus norvegicus GN=Col1a1 PE=1 SV=5	3151	530	246	60	32	46.2	Rattus norvegicus	0	0	772.689	2315.04	0.0034	360	386	0	18.79	GEPGPPGPAGAAGPAGNPGADGQPGAK	4 Oxidation (P)	0.004040000000000004000004000.0
Collagen alpha-1(I) chain OS=Rattus norvegicus GN=Col1a1 PE=1 SV=5	3151	530	246	60	32	46.2	Rattus norvegicus	0	0	772.689	2315.05	0.004	360	386	0	28.73	GEPGPPGPAGAAGPAGNPGADGQPGAK	4 Oxidation (P)	0.004040000000000004000004000.0
Collagen alpha-1(I) chain OS=Rattus norvegicus GN=Col1a1 PE=1 SV=5	3151	530	246	60	32	46.2	Rattus norvegicus	0	0	773.016	2316.03	0.0013	360	386	0	52.62	GEPGPPGPAGAAGPAGNPGADGQPGAK	Deamidated (NQ); 4 Oxidation (P)	0.004040000000000004000014000.0
Collagen alpha-1(I) chain OS=Rattus norvegicus GN=Col1a1 PE=1 SV=5	3151	530	246	60	32	46.2	Rattus norvegicus	0	0	773.016	2316.03	0.0013	360	386	0	44.91	GEPGPPGPAGAAGPAGNPGADGQPGAK	Deamidated (NQ); 4 Oxidation (P)	0.004040000000000014000004000.0
Collagen alpha-1(I) chain OS=Rattus norvegicus GN=Col1a1 PE=1 SV=5	3151	530	246	60	32	46.2	Rattus norvegicus	0	0	773.016	2316.03	0.0019	360	386	0	44.63	GEPGPPGPAGAAGPAGNPGADGQPGAK	Deamidated (NQ); 4 Oxidation (P)	0.004040000000000004000014000.0
Collagen alpha-1(I) chain OS=Rattus norvegicus GN=Col1a1 PE=1 SV=5	3151	530	246	60	32	46.2	Rattus norvegicus	0	0	778.02	2331.04	0.0009	360	386	0	35.68	GEPGPPGPAGAAGPAGNPGADGQPGAK	Oxidation (K); 4 Oxidation (P)	0.004040000000000004000004002.0
Collagen alpha-1(I) chain OS=Rattus norvegicus GN=Col1a1 PE=1 SV=5	3151	530	246	60	32	46.2	Rattus norvegicus	0	0	778.02	2331.04	0.0021	360	386	0	50.7	GEPGPPGPAGAAGPAGNPGADGQPGAK	5 Oxidation (P)	0.004040000000040004000004000.0
Collagen alpha-1(I) chain OS=Rattus norvegicus GN=Col1a1 PE=1 SV=5	3151	530	246	60	32	46.2	Rattus norvegicus	0	0	1166.53	2331.04	0.0031	360	386	0	52.98	GEPGPPGPAGAAGPAGNPGADGQPGAK	5 Oxidation (P)	0.004040000000040004000004000.0
Collagen alpha-1(I) chain OS=Rattus norvegicus GN=Col1a1 PE=1 SV=5	3151	530	246	60	32	46.2	Rattus norvegicus	0	0	783.705	2348.09	0.0036	432	457	1	20.02	GDTGAKGEPGPAGVQGPPGPAGEEGK	Oxidation (K); Oxidation (P)	0.00000200000000000004000000.0
Collagen alpha-1(I) chain OS=Rattus norvegicus GN=Col1a1 PE=1 SV=5	3151	530	246	60	32	46.2	Rattus norvegicus	0	0	807.376	2419.11	0.0064	405	431	1	34.31	GPSGPQGPSGAPGPKGNSGEPGAPGNK	Oxidation (K); 3 Oxidation (P)	0.000000000004040000004000002.0
Collagen alpha-1(I) chain OS=Rattus norvegicus GN=Col1a1 PE=1 SV=5	3151	530	246	60	32	46.2	Rattus norvegicus	0	0	813.361	2437.06	-0.0018	405	431	1	0.39	GPSGPQGPSGAPGPKGNSGEPGAPGNK	2 Deamidated (NQ); 5 Oxidation (P)	0.040041000000040000004004010.0
Collagen alpha-1(I) chain OS=Rattus norvegicus GN=Col1a1 PE=1 SV=5	3151	530	246	60	32	46.2	Rattus norvegicus	0	0	822.41	2464.21	-0.0005	1023	1051	1	23.17	GDRGETGPAGPPGAPGAPGAPGPVGPAGK	Oxidation (P)	0.00000000000000400000000000000.0
Collagen alpha-1(I) chain OS=Rattus norvegicus GN=Col1a1 PE=1 SV=5	3151	530	246	60	32	46.2	Rattus norvegicus	0	0	822.411	2464.21	0.001	1023	1051	1	42.31	GDRGETGPAGPPGAPGAPGAPGPVGPAGK	Oxidation (P)	0.00000000000400000000000000000.0
Collagen alpha-1(I) chain OS=Rattus norvegicus GN=Col1a1 PE=1 SV=5	3151	530	246	60	32	46.2	Rattus norvegicus	0	0	827.742	2480.2	-0.0003	1023	1051	1	24.1	GDRGETGPAGPPGAPGAPGAPGPVGPAGK	2 Oxidation (P)	0.00000000000400400000000000000.0
Collagen alpha-1(I) chain OS=Rattus norvegicus GN=Col1a1 PE=1 SV=5	3151	530	246	60	32	46.2	Rattus norvegicus	0	0	827.742	2480.21	0.0006	1023	1051	1	42.98	GDRGETGPAGPPGAPGAPGAPGPVGPAGK	2 Oxidation (P)	0.00000000000400400000000000000.0
Collagen alpha-1(I) chain OS=Rattus norvegicus GN=Col1a1 PE=1 SV=5	3151	530	246	60	32	46.2	Rattus norvegicus	0	0	829.416	2485.23	0.0076	1131	1157	1	13.07	GPPGSAGSPGKDGLNGLPGPIGPPGPR	5 Oxidation (P)	0.004000004000000004040040000.0
Collagen alpha-1(I) chain OS=Rattus norvegicus GN=Col1a1 PE=1 SV=5	3151	530	246	60	32	46.2	Rattus norvegicus	0	0	833.074	2496.2	0.0017	1023	1051	1	24.66	GDRGETGPAGPPGAPGAPGAPGPVGPAGK	3 Oxidation (P)	0.00000000000400400400000000000.0
Collagen alpha-1(I) chain OS=Rattus norvegicus GN=Col1a1 PE=1 SV=5	3151	530	246	60	32	46.2	Rattus norvegicus	0	0	833.075	2496.2	0.0026	1023	1051	1	24.42	GDRGETGPAGPPGAPGAPGAPGPVGPAGK	Oxidation (K); 2 Oxidation (P)	0.00000000000400400000000000002.0
Collagen alpha-1(I) chain OS=Rattus norvegicus GN=Col1a1 PE=1 SV=5	3151	530	246	60	32	46.2	Rattus norvegicus	0	0	833.075	2496.2	0.0026	1023	1051	1	22.65	GDRGETGPAGPPGAPGAPGAPGPVGPAGK	3 Oxidation (P)	0.00000000000400400400000000000.0
Collagen alpha-1(I) chain OS=Rattus norvegicus GN=Col1a1 PE=1 SV=5	3151	530	246	60	32	46.2	Rattus norvegicus	0	0	833.077	2496.21	0.0086	1023	1051	1	8.73	GDRGETGPAGPPGAPGAPGAPGPVGPAGK	3 Oxidation (P)	0.00000000000400400400000000000.0
Collagen alpha-1(I) chain OS=Rattus norvegicus GN=Col1a1 PE=1 SV=5	3151	530	246	60	32	46.2	Rattus norvegicus	0	0	835.737	2504.19	0.0006	432	458	2	40.68	GDTGAKGEPGPAGVQGPPGPAGEEGKR	2 Oxidation (P)	0.000000000040000004000000000.0
Collagen alpha-1(I) chain OS=Rattus norvegicus GN=Col1a1 PE=1 SV=5	3151	530	246	60	32	46.2	Rattus norvegicus	0	0	838.402	2512.19	-0.0092	1023	1051	1	17.21	GDRGETGPAGPPGAPGAPGAPGPVGPAGK	4 Oxidation (P)	0.00000000000400400400400000000.0
Collagen alpha-1(I) chain OS=Rattus norvegicus GN=Col1a1 PE=1 SV=5	3151	530	246	60	32	46.2	Rattus norvegicus	0	0	838.406	2512.2	0.0013	1023	1051	1	49.71	GDRGETGPAGPPGAPGAPGAPGPVGPAGK	4 Oxidation (P)	0.00000000000400400400400000000.0
Collagen alpha-1(I) chain OS=Rattus norvegicus GN=Col1a1 PE=1 SV=5	3151	530	246	60	32	46.2	Rattus norvegicus	0	0	838.406	2512.2	0.0028	1023	1051	1	49.68	GDRGETGPAGPPGAPGAPGAPGPVGPAGK	4 Oxidation (P)	0.00000000000400400400400000000.0
Collagen alpha-1(I) chain OS=Rattus norvegicus GN=Col1a1 PE=1 SV=5	3151	530	246	60	32	46.2	Rattus norvegicus	0	0	838.406	2512.2	0.0028	1023	1051	1	46.57	GDRGETGPAGPPGAPGAPGAPGPVGPAGK	4 Oxidation (P)	0.00000000000400400400400000000.0
Collagen alpha-1(I) chain OS=Rattus norvegicus GN=Col1a1 PE=1 SV=5	3151	530	246	60	32	46.2	Rattus norvegicus	0	0	838.407	2512.2	0.0058	1023	1051	1	38.31	GDRGETGPAGPPGAPGAPGAPGPVGPAGK	4 Oxidation (P)	0.00000000000400400400400000000.0
Collagen alpha-1(I) chain OS=Rattus norvegicus GN=Col1a1 PE=1 SV=5	3151	530	246	60	32	46.2	Rattus norvegicus	0	0	840.409	2518.2	0.011	1131	1157	1	3.39	GPPGSAGSPGKDGLNGLPGPIGPPGPR	Deamidated (NQ); Oxidation (K); 6 Oxidation (P)	0.044000004020001004000004040.0
Collagen alpha-1(I) chain OS=Rattus norvegicus GN=Col1a1 PE=1 SV=5	3151	530	246	60	32	46.2	Rattus norvegicus	0	0	841.068	2520.18	-0.001	432	458	2	30.95	GDTGAKGEPGPAGVQGPPGPAGEEGKR	Oxidation (K); 2 Oxidation (P)	0.000002004000000000040000000.0
Collagen alpha-1(I) chain OS=Rattus norvegicus GN=Col1a1 PE=1 SV=5	3151	530	246	60	32	46.2	Rattus norvegicus	0	0	841.398	2521.17	0.005	432	458	2	2.2	GDTGAKGEPGPAGVQGPPGPAGEEGKR	Deamidated (NQ); Oxidation (K); 2 Oxidation (P)	0.000002000040001040000000000.0
Collagen alpha-1(I) chain OS=Rattus norvegicus GN=Col1a1 PE=1 SV=5	3151	530	246	60	32	46.2	Rattus norvegicus	0	0	871.417	2611.23	0.0023	1026	1055	1	4.27	GETGPAGPPGAPGAPGAPGPVGPAGKNGDR	Deamidated (NQ); Oxidation (K); 2 Oxidation (P)	0.000000000004004000000000021000.0
Collagen alpha-1(I) chain OS=Rattus norvegicus GN=Col1a1 PE=1 SV=5	3151	530	246	60	32	46.2	Rattus norvegicus	0	0	871.42	2611.24	0.0107	1026	1055	1	9.95	GETGPAGPPGAPGAPGAPGPVGPAGKNGDR	Deamidated (NQ); 3 Oxidation (P)	0.000000000004004004000000001000.0
Collagen alpha-1(I) chain OS=Rattus norvegicus GN=Col1a1 PE=1 SV=5	3151	530	246	60	32	46.2	Rattus norvegicus	0	0	876.745	2627.21	-0.0092	1026	1055	1	7.54	GETGPAGPPGAPGAPGAPGPVGPAGKNGDR	Deamidated (NQ); 4 Oxidation (P)	0.000000004004004004000000001000.0
Collagen alpha-1(I) chain OS=Rattus norvegicus GN=Col1a1 PE=1 SV=5	3151	530	246	60	32	46.2	Rattus norvegicus	0	0	876.748	2627.22	0.0022	1026	1055	1	15.09	GETGPAGPPGAPGAPGAPGPVGPAGKNGDR	Deamidated (NQ); 4 Oxidation (P)	0.000000004004004004000000001000.0
Collagen alpha-1(I) chain OS=Rattus norvegicus GN=Col1a1 PE=1 SV=5	3151	530	246	60	32	46.2	Rattus norvegicus	0	0	894.083	2679.23	0.0122	1101	1130	0	30.16	GFSGLQGPPGSPGSPGEQGPSGASGPAGPR	Deamidated (NQ); 2 Oxidation (P)	0.000000000004004001000000000000.0
Collagen alpha-1(I) chain OS=Rattus norvegicus GN=Col1a1 PE=1 SV=5	3151	530	246	60	32	46.2	Rattus norvegicus	0	0	896.423	2686.25	0.0109	786	815	1	25.9	GAPGDRGEPGPPGPAGFAGPPGADGQPGAK	3 Oxidation (P)	0.000000000044040000000000000000.0
Collagen alpha-1(I) chain OS=Rattus norvegicus GN=Col1a1 PE=1 SV=5	3151	530	246	60	32	46.2	Rattus norvegicus	0	0	899.415	2695.22	0.0127	1101	1130	0	21.79	GFSGLQGPPGSPGSPGEQGPSGASGPAGPR	Deamidated (NQ); 3 Oxidation (P)	0.000001004004004000000000000000.0
Collagen alpha-1(I) chain OS=Rattus norvegicus GN=Col1a1 PE=1 SV=5	3151	530	246	60	32	46.2	Rattus norvegicus	0	0	901.751	2702.23	0.0002	786	815	1	32.58	GAPGDRGEPGPPGPAGFAGPPGADGQPGAK	Oxidation (K); 3 Oxidation (P)	0.004000004040000000000000000002.0
Collagen alpha-1(I) chain OS=Rattus norvegicus GN=Col1a1 PE=1 SV=5	3151	530	246	60	32	46.2	Rattus norvegicus	0	0	901.752	2702.23	0.0008	786	815	1	31.24	GAPGDRGEPGPPGPAGFAGPPGADGQPGAK	Oxidation (K); 3 Oxidation (P)	0.004000004040000000000000000002.0
Collagen alpha-1(I) chain OS=Rattus norvegicus GN=Col1a1 PE=1 SV=5	3151	530	246	60	32	46.2	Rattus norvegicus	0	0	901.752	2702.23	0.0014	786	815	1	29.41	GAPGDRGEPGPPGPAGFAGPPGADGQPGAK	Oxidation (K); 3 Oxidation (P)	0.004000004040000000000000000002.0
Collagen alpha-1(I) chain OS=Rattus norvegicus GN=Col1a1 PE=1 SV=5	3151	530	246	60	32	46.2	Rattus norvegicus	0	0	904.418	2710.23	0.0111	1101	1130	0	31.08	GFSGLQGPPGSPGSPGEQGPSGASGPAGPR	4 Oxidation (P)	0.000000044004004000000000000000.0
Collagen alpha-1(I) chain OS=Rattus norvegicus GN=Col1a1 PE=1 SV=5	3151	530	246	60	32	46.2	Rattus norvegicus	0	0	907.083	2718.23	0.0007	786	815	1	43.3	GAPGDRGEPGPPGPAGFAGPPGADGQPGAK	5 Oxidation (P)	0.004000004040000000004000004000.0
Collagen alpha-1(I) chain OS=Rattus norvegicus GN=Col1a1 PE=1 SV=5	3151	530	246	60	32	46.2	Rattus norvegicus	0	0	907.084	2718.23	0.0025	786	815	1	38.53	GAPGDRGEPGPPGPAGFAGPPGADGQPGAK	5 Oxidation (P)	0.004000004040000000004000004000.0
Collagen alpha-1(I) chain OS=Rattus norvegicus GN=Col1a1 PE=1 SV=5	3151	530	246	60	32	46.2	Rattus norvegicus	0	0	907.084	2718.23	0.0034	786	815	1	18.18	GAPGDRGEPGPPGPAGFAGPPGADGQPGAK	5 Oxidation (P)	0.004000004040000000004000004000.0
Collagen alpha-1(I) chain OS=Rattus norvegicus GN=Col1a1 PE=1 SV=5	3151	530	246	60	32	46.2	Rattus norvegicus	0	0	912.415	2734.22	0.0027	786	815	1	34.07	GAPGDRGEPGPPGPAGFAGPPGADGQPGAK	Oxidation (K); 5 Oxidation (P)	0.004000004040000000004000004002.0
Collagen alpha-1(I) chain OS=Rattus norvegicus GN=Col1a1 PE=1 SV=5	3151	530	246	60	32	46.2	Rattus norvegicus	0	0	912.418	2734.23	0.0087	786	815	1	32.3	GAPGDRGEPGPPGPAGFAGPPGADGQPGAK	Oxidation (K); 5 Oxidation (P)	0.004000004040000000004000004002.0
Collagen alpha-1(I) chain OS=Rattus norvegicus GN=Col1a1 PE=1 SV=5	3151	530	246	60	32	46.2	Rattus norvegicus	0	0	918.431	2752.27	-0.0089	647	674	2	2.2	PGEQGVPGDLGAPGPSGARGERGFPGER	Deamidated (NQ); 3 Oxidation (P)	0.4001000000000040000000004000.0
Collagen alpha-1(I) chain OS=Rattus norvegicus GN=Col1a1 PE=1 SV=5	3151	530	246	60	32	46.2	Rattus norvegicus	0	0	961.455	2881.34	0.003	984	1015	1	10.12	GPPGPMGPPGLAGPPGESGREGSPGAEGSPGR	Oxidation (P)	0.00400000000000000000000000000000.0
Collagen alpha-1(I) chain OS=Rattus norvegicus GN=Col1a1 PE=1 SV=5	3151	530	246	60	32	46.2	Rattus norvegicus	0	0	966.787	2897.34	0.002	984	1015	1	10	GPPGPMGPPGLAGPPGESGREGSPGAEGSPGR	Oxidation (M); Oxidation (P)	0.00400300000000000000000000000000.0
Collagen alpha-1(I) chain OS=Rattus norvegicus GN=Col1a1 PE=1 SV=5	3151	530	246	60	32	46.2	Rattus norvegicus	0	0	984.121	2949.34	0.0084	405	437	2	3.66	GPSGPQGPSGAPGPKGNSGEPGAPGNKGDTGAK	Deamidated (NQ); Oxidation (K); 3 Oxidation (P)	0.000001040004042000000000000000000.0
Collagen alpha-1(I) chain OS=Rattus norvegicus GN=Col1a1 PE=1 SV=5	3151	530	246	60	32	46.2	Rattus norvegicus	0	0	986.132	2955.37	0.0028	1023	1055	2	41.49	GDRGETGPAGPPGAPGAPGAPGPVGPAGKNGDR	Deamidated (NQ); 4 Oxidation (P)	0.000000000004004004004000000001000.0
Collagen alpha-1(I) chain OS=Rattus norvegicus GN=Col1a1 PE=1 SV=5	3151	530	246	60	32	46.2	Rattus norvegicus	0	0	1023.48	3067.42	0.0057	177	209	0	13.64	GLPGPPGAPGPQGFQGPPGEPGEPGASGPMGPR	Oxidation (M); 3 Oxidation (P)	0.004040000000000000000000000003040.0
Collagen alpha-1(I) chain OS=Rattus norvegicus GN=Col1a1 PE=1 SV=5	3151	530	246	60	32	46.2	Rattus norvegicus	0	0	1026.51	3076.5	-0.0001	1016	1051	2	11	DGAPGAKGDRGETGPAGPPGAPGAPGAPGPVGPAGK	2 Oxidation (P)	0.000000000000000000000400400000000000.0
Collagen alpha-1(I) chain OS=Rattus norvegicus GN=Col1a1 PE=1 SV=5	3151	530	246	60	32	46.2	Rattus norvegicus	0	0	1028.81	3083.41	0.0008	177	209	0	10.25	GLPGPPGAPGPQGFQGPPGEPGEPGASGPMGPR	Oxidation (M); 4 Oxidation (P)	0.004044000000000000000000000003040.0
Collagen alpha-1(I) chain OS=Rattus norvegicus GN=Col1a1 PE=1 SV=5	3151	530	246	60	32	46.2	Rattus norvegicus	0	0	1028.81	3083.41	0.0038	177	209	0	8.37	GLPGPPGAPGPQGFQGPPGEPGEPGASGPMGPR	Oxidation (M); 4 Oxidation (P)	0.004044000000000000000000000003040.0
Collagen alpha-1(I) chain OS=Rattus norvegicus GN=Col1a1 PE=1 SV=5	3151	530	246	60	32	46.2	Rattus norvegicus	0	0	1031.84	3092.5	0.004	1016	1051	2	21.79	DGAPGAKGDRGETGPAGPPGAPGAPGAPGPVGPAGK	3 Oxidation (P)	0.000000000000000000400400400000000000.0
Collagen alpha-1(I) chain OS=Rattus norvegicus GN=Col1a1 PE=1 SV=5	3151	530	246	60	32	46.2	Rattus norvegicus	0	0	1034.14	3099.4	0.0019	177	209	0	22.06	GLPGPPGAPGPQGFQGPPGEPGEPGASGPMGPR	Oxidation (M); 5 Oxidation (P)	0.004044000000000000000000000043040.0
Collagen alpha-1(I) chain OS=Rattus norvegicus GN=Col1a1 PE=1 SV=5	3151	530	246	60	32	46.2	Rattus norvegicus	0	0	1034.14	3099.4	0.0019	177	209	0	6.36	GLPGPPGAPGPQGFQGPPGEPGEPGASGPMGPR	6 Oxidation (P)	0.004044004040000000000000000000040.0
Collagen alpha-1(I) chain OS=Rattus norvegicus GN=Col1a1 PE=1 SV=5	3151	530	246	60	32	46.2	Rattus norvegicus	0	0	1034.14	3099.4	0.0049	177	209	0	3.89	GLPGPPGAPGPQGFQGPPGEPGEPGASGPMGPR	Oxidation (M); 5 Oxidation (P)	0.004044000000000000000000000043040.0
Collagen alpha-1(I) chain OS=Rattus norvegicus GN=Col1a1 PE=1 SV=5	3151	530	246	60	32	46.2	Rattus norvegicus	0	0	1034.47	3100.38	-0.0071	177	209	0	4.9	GLPGPPGAPGPQGFQGPPGEPGEPGASGPMGPR	Deamidated (NQ); Oxidation (M); 5 Oxidation (P)	0.004044000000001000000000000043040.0
Collagen alpha-1(I) chain OS=Rattus norvegicus GN=Col1a1 PE=1 SV=5	3151	530	246	60	32	46.2	Rattus norvegicus	0	0	1034.47	3100.39	0.0049	177	209	0	8.55	GLPGPPGAPGPQGFQGPPGEPGEPGASGPMGPR	Deamidated (NQ); Oxidation (M); 5 Oxidation (P)	0.004044000001000000000000000043040.0
Collagen alpha-1(I) chain OS=Rattus norvegicus GN=Col1a1 PE=1 SV=5	3151	530	246	60	32	46.2	Rattus norvegicus	0	0	1037.17	3108.49	0.0051	1016	1051	2	36.2	DGAPGAKGDRGETGPAGPPGAPGAPGAPGPVGPAGK	4 Oxidation (P)	0.000000000000000000400400400400000000.0
Collagen alpha-1(I) chain OS=Rattus norvegicus GN=Col1a1 PE=1 SV=5	3151	530	246	60	32	46.2	Rattus norvegicus	0	0	1094.49	3280.45	0.0082	687	722	1	5.76	GNNGAPGNDGAKGDTGAPGAPGSQGAPGLQGMPGER	4 Oxidation (P)	0.000004000000000004004000000000004000.0
Collagen alpha-1(I) chain (Fragments) OS=Orycteropus afer GN=COL1A1 PE=1 SV=1	2990	492	241	45	24	58.7	Orycteropus afer	0	0	369.693	737.371	0.0002	43	50	0	33.27	GPPGPPGK	2 Oxidation (P)	0.00400400.0
Collagen alpha-1(I) chain (Fragments) OS=Orycteropus afer GN=COL1A1 PE=1 SV=1	2990	492	241	45	24	58.7	Orycteropus afer	0	0	392.708	783.402	0.0031	60	66	1	2.55	PGRPGER	Oxidation (P)	0.0004000.0
Collagen alpha-1(I) chain (Fragments) OS=Orycteropus afer GN=COL1A1 PE=1 SV=1	2990	492	241	45	24	58.7	Orycteropus afer	0	0	426.216	850.417	-0.001	91	99	0	5.41	GFSGIDGAK
Collagen alpha-1(I) chain (Fragments) OS=Orycteropus afer GN=COL1A1 PE=1 SV=1	2990	492	241	45	24	58.7	Orycteropus afer	0	0	426.216	850.418	-0.0006	91	99	0	9.87	GFSGIDGAK
Collagen alpha-1(I) chain (Fragments) OS=Orycteropus afer GN=COL1A1 PE=1 SV=1	2990	492	241	45	24	58.7	Orycteropus afer	0	0	426.216	850.418	-0.0002	91	99	0	29.82	GFSGIDGAK
Collagen alpha-1(I) chain (Fragments) OS=Orycteropus afer GN=COL1A1 PE=1 SV=1	2990	492	241	45	24	58.7	Orycteropus afer	0	0	426.216	850.418	0	91	99	0	33.06	GFSGIDGAK
Collagen alpha-1(I) chain (Fragments) OS=Orycteropus afer GN=COL1A1 PE=1 SV=1	2990	492	241	45	24	58.7	Orycteropus afer	0	0	426.217	850.419	0.0002	91	99	0	24.7	GFSGIDGAK
Collagen alpha-1(I) chain (Fragments) OS=Orycteropus afer GN=COL1A1 PE=1 SV=1	2990	492	241	45	24	58.7	Orycteropus afer	0	0	426.217	850.419	0.0002	91	99	0	17.13	GFSGIDGAK
Collagen alpha-1(I) chain (Fragments) OS=Orycteropus afer GN=COL1A1 PE=1 SV=1	2990	492	241	45	24	58.7	Orycteropus afer	0	0	426.217	850.419	0.0004	91	99	0	33.74	GFSGIDGAK
Collagen alpha-1(I) chain (Fragments) OS=Orycteropus afer GN=COL1A1 PE=1 SV=1	2990	492	241	45	24	58.7	Orycteropus afer	0	0	426.217	850.419	0.0004	91	99	0	9.22	GFSGIDGAK
Collagen alpha-1(I) chain (Fragments) OS=Orycteropus afer GN=COL1A1 PE=1 SV=1	2990	492	241	45	24	58.7	Orycteropus afer	0	0	426.72	851.425	-0.0003	67	75	0	7.53	GPPGPQGAR	Oxidation (P)	0.004000000.0
Collagen alpha-1(I) chain (Fragments) OS=Orycteropus afer GN=COL1A1 PE=1 SV=1	2990	492	241	45	24	58.7	Orycteropus afer	0	0	426.72	851.425	-0.0001	67	75	0	5.16	GPPGPQGAR	Oxidation (P)	0.040000000.0
Collagen alpha-1(I) chain (Fragments) OS=Orycteropus afer GN=COL1A1 PE=1 SV=1	2990	492	241	45	24	58.7	Orycteropus afer	0	0	426.72	851.425	0.0001	67	75	0	28	GPPGPQGAR	Oxidation (P)	0.004000000.0
Collagen alpha-1(I) chain (Fragments) OS=Orycteropus afer GN=COL1A1 PE=1 SV=1	2990	492	241	45	24	58.7	Orycteropus afer	0	0	426.72	851.426	0.0007	67	75	0	32.16	GPPGPQGAR	Oxidation (P)	0.004000000.0
Collagen alpha-1(I) chain (Fragments) OS=Orycteropus afer GN=COL1A1 PE=1 SV=1	2990	492	241	45	24	58.7	Orycteropus afer	0	0	426.72	851.426	0.0007	67	75	0	30.36	GPPGPQGAR	Oxidation (P)	0.004000000.0
Collagen alpha-1(I) chain (Fragments) OS=Orycteropus afer GN=COL1A1 PE=1 SV=1	2990	492	241	45	24	58.7	Orycteropus afer	0	0	434.214	866.414	0.0006	91	99	0	42.42	GFSGIDGAK	Oxidation (K)	0.000000002.0
Collagen alpha-1(I) chain (Fragments) OS=Orycteropus afer GN=COL1A1 PE=1 SV=1	2990	492	241	45	24	58.7	Orycteropus afer	0	0	441.762	881.509	0.0003	765	773	0	34.2	GVVGIPGQR
Collagen alpha-1(I) chain (Fragments) OS=Orycteropus afer GN=COL1A1 PE=1 SV=1	2990	492	241	45	24	58.7	Orycteropus afer	0	0	449.724	897.433	0.0026	888	896	0	4.74	GPTGPQGPR	2 Oxidation (P)	0.000040040.0
Collagen alpha-1(I) chain (Fragments) OS=Orycteropus afer GN=COL1A1 PE=1 SV=1	2990	492	241	45	24	58.7	Orycteropus afer	0	0	449.724	897.434	0.0036	888	896	0	8.19	GPTGPQGPR	2 Oxidation (P)	0.000040040.0
Collagen alpha-1(I) chain (Fragments) OS=Orycteropus afer GN=COL1A1 PE=1 SV=1	2990	492	241	45	24	58.7	Orycteropus afer	0	0	449.758	897.502	-0.0014	765	773	0	20.73	GVVGIPGQR	Oxidation (P)	0.000004000.0
Collagen alpha-1(I) chain (Fragments) OS=Orycteropus afer GN=COL1A1 PE=1 SV=1	2990	492	241	45	24	58.7	Orycteropus afer	0	0	449.758	897.502	-0.001	765	773	0	26.8	GVVGIPGQR	Oxidation (P)	0.000004000.0
Collagen alpha-1(I) chain (Fragments) OS=Orycteropus afer GN=COL1A1 PE=1 SV=1	2990	492	241	45	24	58.7	Orycteropus afer	0	0	449.759	897.502	-0.0008	765	773	0	29.87	GVVGIPGQR	Oxidation (P)	0.000004000.0
Collagen alpha-1(I) chain (Fragments) OS=Orycteropus afer GN=COL1A1 PE=1 SV=1	2990	492	241	45	24	58.7	Orycteropus afer	0	0	449.759	897.503	-0.0006	765	773	0	46.44	GVVGIPGQR	Oxidation (P)	0.000004000.0
Collagen alpha-1(I) chain (Fragments) OS=Orycteropus afer GN=COL1A1 PE=1 SV=1	2990	492	241	45	24	58.7	Orycteropus afer	0	0	449.759	897.503	-0.0006	765	773	0	21.2	GVVGIPGQR	Oxidation (P)	0.000004000.0
Collagen alpha-1(I) chain (Fragments) OS=Orycteropus afer GN=COL1A1 PE=1 SV=1	2990	492	241	45	24	58.7	Orycteropus afer	0	0	449.759	897.503	-0.0006	765	773	0	23.07	GVVGIPGQR	Oxidation (P)	0.000004000.0
Collagen alpha-1(I) chain (Fragments) OS=Orycteropus afer GN=COL1A1 PE=1 SV=1	2990	492	241	45	24	58.7	Orycteropus afer	0	0	449.759	897.503	-0.0004	765	773	0	44.59	GVVGIPGQR	Oxidation (P)	0.000004000.0
Collagen alpha-1(I) chain (Fragments) OS=Orycteropus afer GN=COL1A1 PE=1 SV=1	2990	492	241	45	24	58.7	Orycteropus afer	0	0	449.759	897.503	-0.0004	765	773	0	21.28	GVVGIPGQR	Oxidation (P)	0.000004000.0
Collagen alpha-1(I) chain (Fragments) OS=Orycteropus afer GN=COL1A1 PE=1 SV=1	2990	492	241	45	24	58.7	Orycteropus afer	0	0	449.759	897.503	-0.0004	765	773	0	19.25	GVVGIPGQR	Oxidation (P)	0.000004000.0
Collagen alpha-1(I) chain (Fragments) OS=Orycteropus afer GN=COL1A1 PE=1 SV=1	2990	492	241	45	24	58.7	Orycteropus afer	0	0	449.759	897.503	-0.0004	765	773	0	20.08	GVVGIPGQR	Oxidation (P)	0.000004000.0
Collagen alpha-1(I) chain (Fragments) OS=Orycteropus afer GN=COL1A1 PE=1 SV=1	2990	492	241	45	24	58.7	Orycteropus afer	0	0	449.759	897.503	-0.0004	765	773	0	30.25	GVVGIPGQR	Oxidation (P)	0.000004000.0
Collagen alpha-1(I) chain (Fragments) OS=Orycteropus afer GN=COL1A1 PE=1 SV=1	2990	492	241	45	24	58.7	Orycteropus afer	0	0	449.759	897.503	-0.0002	765	773	0	42.57	GVVGIPGQR	Oxidation (P)	0.000004000.0
Collagen alpha-1(I) chain (Fragments) OS=Orycteropus afer GN=COL1A1 PE=1 SV=1	2990	492	241	45	24	58.7	Orycteropus afer	0	0	449.759	897.503	-0.0002	765	773	0	19.34	GVVGIPGQR	Oxidation (P)	0.000004000.0
Collagen alpha-1(I) chain (Fragments) OS=Orycteropus afer GN=COL1A1 PE=1 SV=1	2990	492	241	45	24	58.7	Orycteropus afer	0	0	449.759	897.503	-0.0002	765	773	0	20.13	GVVGIPGQR	Oxidation (P)	0.000004000.0
Collagen alpha-1(I) chain (Fragments) OS=Orycteropus afer GN=COL1A1 PE=1 SV=1	2990	492	241	45	24	58.7	Orycteropus afer	0	0	449.759	897.503	-0.0002	765	773	0	11.36	GVVGIPGQR	Oxidation (P)	0.000004000.0
Collagen alpha-1(I) chain (Fragments) OS=Orycteropus afer GN=COL1A1 PE=1 SV=1	2990	492	241	45	24	58.7	Orycteropus afer	0	0	449.759	897.503	-0.0002	765	773	0	30.34	GVVGIPGQR	Oxidation (P)	0.000004000.0
Collagen alpha-1(I) chain (Fragments) OS=Orycteropus afer GN=COL1A1 PE=1 SV=1	2990	492	241	45	24	58.7	Orycteropus afer	0	0	449.759	897.503	0	765	773	0	38.87	GVVGIPGQR	Oxidation (P)	0.000004000.0
Collagen alpha-1(I) chain (Fragments) OS=Orycteropus afer GN=COL1A1 PE=1 SV=1	2990	492	241	45	24	58.7	Orycteropus afer	0	0	449.759	897.503	0	765	773	0	39.44	GVVGIPGQR	Oxidation (P)	0.000004000.0
Collagen alpha-1(I) chain (Fragments) OS=Orycteropus afer GN=COL1A1 PE=1 SV=1	2990	492	241	45	24	58.7	Orycteropus afer	0	0	449.759	897.503	0	765	773	0	16.94	GVVGIPGQR	Oxidation (P)	0.000004000.0
Collagen alpha-1(I) chain (Fragments) OS=Orycteropus afer GN=COL1A1 PE=1 SV=1	2990	492	241	45	24	58.7	Orycteropus afer	0	0	449.759	897.503	0	765	773	0	29.56	GVVGIPGQR	Oxidation (P)	0.000004000.0
Collagen alpha-1(I) chain (Fragments) OS=Orycteropus afer GN=COL1A1 PE=1 SV=1	2990	492	241	45	24	58.7	Orycteropus afer	0	0	449.759	897.503	0	765	773	0	25.57	GVVGIPGQR	Oxidation (P)	0.000004000.0
Collagen alpha-1(I) chain (Fragments) OS=Orycteropus afer GN=COL1A1 PE=1 SV=1	2990	492	241	45	24	58.7	Orycteropus afer	0	0	449.759	897.503	0	765	773	0	16.25	GVVGIPGQR	Oxidation (P)	0.000004000.0
Collagen alpha-1(I) chain (Fragments) OS=Orycteropus afer GN=COL1A1 PE=1 SV=1	2990	492	241	45	24	58.7	Orycteropus afer	0	0	449.759	897.503	0	765	773	0	29.52	GVVGIPGQR	Oxidation (P)	0.000004000.0
Collagen alpha-1(I) chain (Fragments) OS=Orycteropus afer GN=COL1A1 PE=1 SV=1	2990	492	241	45	24	58.7	Orycteropus afer	0	0	449.759	897.503	0	765	773	0	18.39	GVVGIPGQR	Oxidation (P)	0.000004000.0
Collagen alpha-1(I) chain (Fragments) OS=Orycteropus afer GN=COL1A1 PE=1 SV=1	2990	492	241	45	24	58.7	Orycteropus afer	0	0	449.759	897.503	0.0002	765	773	0	19.26	GVVGIPGQR	Oxidation (P)	0.000004000.0
Collagen alpha-1(I) chain (Fragments) OS=Orycteropus afer GN=COL1A1 PE=1 SV=1	2990	492	241	45	24	58.7	Orycteropus afer	0	0	449.759	897.504	0.0004	765	773	0	29.68	GVVGIPGQR	Oxidation (P)	0.000004000.0
Collagen alpha-1(I) chain (Fragments) OS=Orycteropus afer GN=COL1A1 PE=1 SV=1	2990	492	241	45	24	58.7	Orycteropus afer	0	0	449.759	897.504	0.0004	765	773	0	31.15	GVVGIPGQR	Oxidation (P)	0.000004000.0
Collagen alpha-1(I) chain (Fragments) OS=Orycteropus afer GN=COL1A1 PE=1 SV=1	2990	492	241	45	24	58.7	Orycteropus afer	0	0	449.759	897.504	0.0004	765	773	0	30.93	GVVGIPGQR	Oxidation (P)	0.000004000.0
Collagen alpha-1(I) chain (Fragments) OS=Orycteropus afer GN=COL1A1 PE=1 SV=1	2990	492	241	45	24	58.7	Orycteropus afer	0	0	449.759	897.504	0.0004	765	773	0	32.44	GVVGIPGQR	Oxidation (P)	0.000004000.0
Collagen alpha-1(I) chain (Fragments) OS=Orycteropus afer GN=COL1A1 PE=1 SV=1	2990	492	241	45	24	58.7	Orycteropus afer	0	0	449.759	897.504	0.0006	765	773	0	30.18	GVVGIPGQR	Oxidation (P)	0.000004000.0
Collagen alpha-1(I) chain (Fragments) OS=Orycteropus afer GN=COL1A1 PE=1 SV=1	2990	492	241	45	24	58.7	Orycteropus afer	0	0	449.759	897.504	0.0006	765	773	0	23.83	GVVGIPGQR	Oxidation (P)	0.000004000.0
Collagen alpha-1(I) chain (Fragments) OS=Orycteropus afer GN=COL1A1 PE=1 SV=1	2990	492	241	45	24	58.7	Orycteropus afer	0	0	449.759	897.504	0.0008	765	773	0	32.72	GVVGIPGQR	Oxidation (P)	0.000004000.0
Collagen alpha-1(I) chain (Fragments) OS=Orycteropus afer GN=COL1A1 PE=1 SV=1	2990	492	241	45	24	58.7	Orycteropus afer	0	0	449.759	897.504	0.001	765	773	0	32.16	GVVGIPGQR	Oxidation (P)	0.000004000.0
Collagen alpha-1(I) chain (Fragments) OS=Orycteropus afer GN=COL1A1 PE=1 SV=1	2990	492	241	45	24	58.7	Orycteropus afer	0	0	450.251	898.487	-0.0006	765	773	0	34.21	GVVGIPGQR	Deamidated (NQ); Oxidation (P)	0.000004010.0
Collagen alpha-1(I) chain (Fragments) OS=Orycteropus afer GN=COL1A1 PE=1 SV=1	2990	492	241	45	24	58.7	Orycteropus afer	0	0	456.233	910.451	0.0002	939	949	0	9.69	GPPGSAGAPGK	Oxidation (P)	0.00400000000.0
Collagen alpha-1(I) chain (Fragments) OS=Orycteropus afer GN=COL1A1 PE=1 SV=1	2990	492	241	45	24	58.7	Orycteropus afer	0	0	467.741	933.468	0.0012	381	390	0	31.02	PGPPGPPGAR	2 Oxidation (P)	0.0004004000.0
Collagen alpha-1(I) chain (Fragments) OS=Orycteropus afer GN=COL1A1 PE=1 SV=1	2990	492	241	45	24	58.7	Orycteropus afer	0	0	475.738	949.461	-0.0005	381	390	0	6.28	PGPPGPPGAR	3 Oxidation (P)	0.4004004000.0
Collagen alpha-1(I) chain (Fragments) OS=Orycteropus afer GN=COL1A1 PE=1 SV=1	2990	492	241	45	24	58.7	Orycteropus afer	0	0	550.752	1099.49	-0.0008	818	829	0	9.4	EGSPGAEGSPGR
Collagen alpha-1(I) chain (Fragments) OS=Orycteropus afer GN=COL1A1 PE=1 SV=1	2990	492	241	45	24	58.7	Orycteropus afer	0	0	550.752	1099.49	0.0002	818	829	0	0.16	EGSPGAEGSPGR
Collagen alpha-1(I) chain (Fragments) OS=Orycteropus afer GN=COL1A1 PE=1 SV=1	2990	492	241	45	24	58.7	Orycteropus afer	0	0	563.268	1124.52	0.0002	369	380	0	33.18	TGPPGPAGQDGR	Oxidation (P)	0.000400000000.0
Collagen alpha-1(I) chain (Fragments) OS=Orycteropus afer GN=COL1A1 PE=1 SV=1	2990	492	241	45	24	58.7	Orycteropus afer	0	0	563.268	1124.52	0.0006	369	380	0	7.27	TGPPGPAGQDGR	Oxidation (P)	0.000400000000.0
Collagen alpha-1(I) chain (Fragments) OS=Orycteropus afer GN=COL1A1 PE=1 SV=1	2990	492	241	45	24	58.7	Orycteropus afer	0	0	564.294	1126.57	0	550	561	1	6.63	GAAGIPGPKGDR	Oxidation (K); Oxidation (P)	0.000000042000.0
Collagen alpha-1(I) chain (Fragments) OS=Orycteropus afer GN=COL1A1 PE=1 SV=1	2990	492	241	45	24	58.7	Orycteropus afer	0	0	565.798	1129.58	0.0003	76	87	0	47.07	GIPGTAGIPGMK	2 Oxidation (P)	0.004000004000.0
Collagen alpha-1(I) chain (Fragments) OS=Orycteropus afer GN=COL1A1 PE=1 SV=1	2990	492	241	45	24	58.7	Orycteropus afer	0	0	565.798	1129.58	0.0007	76	87	0	48.43	GIPGTAGIPGMK	Oxidation (M); Oxidation (P)	0.004000000030.0
Collagen alpha-1(I) chain (Fragments) OS=Orycteropus afer GN=COL1A1 PE=1 SV=1	2990	492	241	45	24	58.7	Orycteropus afer	0	0	565.798	1129.58	0.0011	76	87	0	43.68	GIPGTAGIPGMK	Oxidation (M); Oxidation (P)	0.004000000030.0
Collagen alpha-1(I) chain (Fragments) OS=Orycteropus afer GN=COL1A1 PE=1 SV=1	2990	492	241	45	24	58.7	Orycteropus afer	0	0	565.798	1129.58	0.0011	76	87	0	29.15	GIPGTAGIPGMK	2 Oxidation (P)	0.004000004000.0
Collagen alpha-1(I) chain (Fragments) OS=Orycteropus afer GN=COL1A1 PE=1 SV=1	2990	492	241	45	24	58.7	Orycteropus afer	0	0	573.293	1144.57	0.0005	391	402	0	60.75	GQAGVMGFPGPK
Collagen alpha-1(I) chain (Fragments) OS=Orycteropus afer GN=COL1A1 PE=1 SV=1	2990	492	241	45	24	58.7	Orycteropus afer	0	0	573.784	1145.55	0.0005	391	402	0	43.31	GQAGVMGFPGPK	Deamidated (NQ)	0.010000000000.0
Collagen alpha-1(I) chain (Fragments) OS=Orycteropus afer GN=COL1A1 PE=1 SV=1	2990	492	241	45	24	58.7	Orycteropus afer	0	0	573.794	1145.57	-0.0014	76	87	0	16.09	GIPGTAGIPGMK	Oxidation (K); Oxidation (M); Oxidation (P)	0.004000000032.0
Collagen alpha-1(I) chain (Fragments) OS=Orycteropus afer GN=COL1A1 PE=1 SV=1	2990	492	241	45	24	58.7	Orycteropus afer	0	0	573.794	1145.57	-0.0006	76	87	0	15.11	GIPGTAGIPGMK	Oxidation (K); Oxidation (M); Oxidation (P)	0.004000000032.0
Collagen alpha-1(I) chain (Fragments) OS=Orycteropus afer GN=COL1A1 PE=1 SV=1	2990	492	241	45	24	58.7	Orycteropus afer	0	0	573.795	1145.57	-0.0004	76	87	0	40.78	GIPGTAGIPGMK	Oxidation (K); 2 Oxidation (P)	0.004000004002.0
Collagen alpha-1(I) chain (Fragments) OS=Orycteropus afer GN=COL1A1 PE=1 SV=1	2990	492	241	45	24	58.7	Orycteropus afer	0	0	573.795	1145.57	-0.0002	76	87	0	22.15	GIPGTAGIPGMK	Oxidation (K); 2 Oxidation (P)	0.004000004002.0
Collagen alpha-1(I) chain (Fragments) OS=Orycteropus afer GN=COL1A1 PE=1 SV=1	2990	492	241	45	24	58.7	Orycteropus afer	0	0	573.795	1145.58	0.0004	76	87	0	57.19	GIPGTAGIPGMK	Oxidation (K); 2 Oxidation (P)	0.004000004002.0
[truncated: 18,263 more rows]
