# Supplementary material for: A fossil protein chimera; difficulties in discriminating dinosaur peptide sequences from modern cross-contamination
Source: Proc Biol Sci. 2017 May 31;284(1855):20170544. doi: 10.1098/rspb.2017.0544 (PMC5454271; doi:10.1098/rspb.2017.0544)
Supplement: Table S3 [file rspb20170544supp3.xls]

## Sheet: Table S4_UM902
prot_desc	prot_score	prot_matches	prot_matches_sig	prot_sequences	prot_sequences_sig	prot_cover	prot_tax_str	pep_isbold	pep_isunique	pep_exp_mz	pep_exp_mr	pep_delta	pep_start	pep_end	pep_miss	pep_score	pep_seq	pep_var_mod	pep_var_mod_pos
Collagen alpha-1(I) chain OS=Gallus gallus GN=COL1A1 PE=1 SV=3	4674	838	333	82	50	57.3	Gallus gallus	1	1	379.214	756.413	0.0001	723	731	0	39.86	GAAGLPGAK	Oxidation (P)	0.000004000.0
Collagen alpha-1(I) chain OS=Gallus gallus GN=COL1A1 PE=1 SV=3	4674	838	333	82	50	57.3	Gallus gallus	1	1	379.214	756.413	0.0001	723	731	0	42.63	GAAGLPGAK	Oxidation (P)	0.000004000.0
Collagen alpha-1(I) chain OS=Gallus gallus GN=COL1A1 PE=1 SV=3	4674	838	333	82	50	57.3	Gallus gallus	1	1	393.211	784.408	0.0001	501	509	0	32.41	GSPGAVGPK	Oxidation (P)	0.004000000.0
Collagen alpha-1(I) chain OS=Gallus gallus GN=COL1A1 PE=1 SV=3	4674	838	333	82	50	57.3	Gallus gallus	1	1	393.211	784.408	0.0001	501	509	0	29.52	GSPGAVGPK	Oxidation (P)	0.004000000.0
Collagen alpha-1(I) chain OS=Gallus gallus GN=COL1A1 PE=1 SV=3	4674	838	333	82	50	57.3	Gallus gallus	1	1	393.211	784.408	0.0002	501	509	0	23.09	GSPGAVGPK	Oxidation (P)	0.004000000.0
Collagen alpha-1(I) chain OS=Gallus gallus GN=COL1A1 PE=1 SV=3	4674	838	333	82	50	57.3	Gallus gallus	1	1	393.211	784.408	0.0002	501	509	0	23.92	GSPGAVGPK	Oxidation (P)	0.004000000.0
Collagen alpha-1(I) chain OS=Gallus gallus GN=COL1A1 PE=1 SV=3	4674	838	333	82	50	57.3	Gallus gallus	1	1	400.704	799.394	0.0002	227	233	1	14.27	PGRPGQR	Deamidated (NQ); 2 Oxidation (P)	0.4004010.0
Collagen alpha-1(I) chain OS=Gallus gallus GN=COL1A1 PE=1 SV=3	4674	838	333	82	50	57.3	Gallus gallus	1	1	413.209	824.403	0.0003	267	275	0	9.07	GQPGPAGPK	Deamidated (NQ); Oxidation (P)	0.010040000.0
Collagen alpha-1(I) chain OS=Gallus gallus GN=COL1A1 PE=1 SV=3	4674	838	333	82	50	57.3	Gallus gallus	1	1	413.209	824.403	0.0005	267	275	0	7.37	GQPGPAGPK	Deamidated (NQ); Oxidation (P)	0.014000000.0
Collagen alpha-1(I) chain OS=Gallus gallus GN=COL1A1 PE=1 SV=3	4674	838	333	82	50	57.3	Gallus gallus	1	0	418.722	835.43	0.0002	1074	1082	0	28.18	GPAGPQGPR
Collagen alpha-1(I) chain OS=Gallus gallus GN=COL1A1 PE=1 SV=3	4674	838	333	82	50	57.3	Gallus gallus	1	0	426.216	850.418	-0.0002	258	266	0	9.83	GFSGLDGAK
Collagen alpha-1(I) chain OS=Gallus gallus GN=COL1A1 PE=1 SV=3	4674	838	333	82	50	57.3	Gallus gallus	1	0	426.216	850.418	-0.0001	258	266	0	21.21	GFSGLDGAK
Collagen alpha-1(I) chain OS=Gallus gallus GN=COL1A1 PE=1 SV=3	4674	838	333	82	50	57.3	Gallus gallus	1	0	426.216	850.418	-0.0001	258	266	0	29.56	GFSGLDGAK
Collagen alpha-1(I) chain OS=Gallus gallus GN=COL1A1 PE=1 SV=3	4674	838	333	82	50	57.3	Gallus gallus	1	0	426.217	850.419	0.0001	258	266	0	34.04	GFSGLDGAK
Collagen alpha-1(I) chain OS=Gallus gallus GN=COL1A1 PE=1 SV=3	4674	838	333	82	50	57.3	Gallus gallus	1	0	426.217	850.419	0.0001	258	266	0	4.68	GFSGLDGAK
Collagen alpha-1(I) chain OS=Gallus gallus GN=COL1A1 PE=1 SV=3	4674	838	333	82	50	57.3	Gallus gallus	1	0	426.217	850.419	0.0002	258	266	0	7.54	GFSGLDGAK
Collagen alpha-1(I) chain OS=Gallus gallus GN=COL1A1 PE=1 SV=3	4674	838	333	82	50	57.3	Gallus gallus	1	0	426.217	850.419	0.0002	258	266	0	28.51	GFSGLDGAK
Collagen alpha-1(I) chain OS=Gallus gallus GN=COL1A1 PE=1 SV=3	4674	838	333	82	50	57.3	Gallus gallus	1	0	426.217	850.419	0.0004	258	266	0	8.4	GFSGLDGAK
Collagen alpha-1(I) chain OS=Gallus gallus GN=COL1A1 PE=1 SV=3	4674	838	333	82	50	57.3	Gallus gallus	1	0	426.217	850.419	0.0005	258	266	0	15.69	GFSGLDGAK
Collagen alpha-1(I) chain OS=Gallus gallus GN=COL1A1 PE=1 SV=3	4674	838	333	82	50	57.3	Gallus gallus	1	0	426.217	850.419	0.0006	258	266	0	5.83	GFSGLDGAK
Collagen alpha-1(I) chain OS=Gallus gallus GN=COL1A1 PE=1 SV=3	4674	838	333	82	50	57.3	Gallus gallus	1	0	426.217	850.419	0.0007	258	266	0	7.72	GFSGLDGAK
Collagen alpha-1(I) chain OS=Gallus gallus GN=COL1A1 PE=1 SV=3	4674	838	333	82	50	57.3	Gallus gallus	1	0	426.217	850.419	0.001	258	266	0	4.55	GFSGLDGAK
Collagen alpha-1(I) chain OS=Gallus gallus GN=COL1A1 PE=1 SV=3	4674	838	333	82	50	57.3	Gallus gallus	1	0	426.217	850.42	0.0015	258	266	0	12.99	GFSGLDGAK
Collagen alpha-1(I) chain OS=Gallus gallus GN=COL1A1 PE=1 SV=3	4674	838	333	82	50	57.3	Gallus gallus	1	0	426.217	850.42	0.0015	258	266	0	6.29	GFSGLDGAK
Collagen alpha-1(I) chain OS=Gallus gallus GN=COL1A1 PE=1 SV=3	4674	838	333	82	50	57.3	Gallus gallus	1	0	426.719	851.423	-0.0019	1074	1082	0	9.71	GPAGPQGPR	Oxidation (P)	0.040000000.0
Collagen alpha-1(I) chain OS=Gallus gallus GN=COL1A1 PE=1 SV=3	4674	838	333	82	50	57.3	Gallus gallus	1	0	426.719	851.423	-0.0016	1074	1082	0	4.25	GPAGPQGPR	Oxidation (P)	0.040000000.0
Collagen alpha-1(I) chain OS=Gallus gallus GN=COL1A1 PE=1 SV=3	4674	838	333	82	50	57.3	Gallus gallus	1	0	426.719	851.424	-0.0014	234	242	0	14.45	GPPGPQGAR	Oxidation (P)	0.004000000.0
Collagen alpha-1(I) chain OS=Gallus gallus GN=COL1A1 PE=1 SV=3	4674	838	333	82	50	57.3	Gallus gallus	1	0	426.719	851.424	-0.001	234	242	0	15.39	GPPGPQGAR	Oxidation (P)	0.004000000.0
Collagen alpha-1(I) chain OS=Gallus gallus GN=COL1A1 PE=1 SV=3	4674	838	333	82	50	57.3	Gallus gallus	1	0	426.719	851.424	-0.0008	234	242	0	4.46	GPPGPQGAR	Oxidation (P)	0.004000000.0
Collagen alpha-1(I) chain OS=Gallus gallus GN=COL1A1 PE=1 SV=3	4674	838	333	82	50	57.3	Gallus gallus	1	0	426.719	851.424	-0.0008	1074	1082	0	5.76	GPAGPQGPR	Oxidation (P)	0.040000000.0
Collagen alpha-1(I) chain OS=Gallus gallus GN=COL1A1 PE=1 SV=3	4674	838	333	82	50	57.3	Gallus gallus	1	0	426.719	851.424	-0.0007	234	242	0	10.9	GPPGPQGAR	Oxidation (P)	0.004000000.0
Collagen alpha-1(I) chain OS=Gallus gallus GN=COL1A1 PE=1 SV=3	4674	838	333	82	50	57.3	Gallus gallus	1	0	426.719	851.424	-0.0004	234	242	0	17.66	GPPGPQGAR	Oxidation (P)	0.004000000.0
Collagen alpha-1(I) chain OS=Gallus gallus GN=COL1A1 PE=1 SV=3	4674	838	333	82	50	57.3	Gallus gallus	1	0	426.72	851.425	-0.0003	234	242	0	8.76	GPPGPQGAR	Oxidation (P)	0.004000000.0
Collagen alpha-1(I) chain OS=Gallus gallus GN=COL1A1 PE=1 SV=3	4674	838	333	82	50	57.3	Gallus gallus	1	0	426.72	851.425	-0.0001	234	242	0	23.38	GPPGPQGAR	Oxidation (P)	0.004000000.0
Collagen alpha-1(I) chain OS=Gallus gallus GN=COL1A1 PE=1 SV=3	4674	838	333	82	50	57.3	Gallus gallus	1	0	426.72	851.425	-0.0001	234	242	0	18.49	GPPGPQGAR	Oxidation (P)	0.004000000.0
Collagen alpha-1(I) chain OS=Gallus gallus GN=COL1A1 PE=1 SV=3	4674	838	333	82	50	57.3	Gallus gallus	1	0	426.72	851.425	-0.0001	234	242	0	37.35	GPPGPQGAR	Oxidation (P)	0.004000000.0
Collagen alpha-1(I) chain OS=Gallus gallus GN=COL1A1 PE=1 SV=3	4674	838	333	82	50	57.3	Gallus gallus	1	0	426.72	851.425	-0.0001	234	242	0	23.97	GPPGPQGAR	Oxidation (P)	0.004000000.0
Collagen alpha-1(I) chain OS=Gallus gallus GN=COL1A1 PE=1 SV=3	4674	838	333	82	50	57.3	Gallus gallus	1	0	426.72	851.425	0	234	242	0	33.89	GPPGPQGAR	Oxidation (P)	0.004000000.0
Collagen alpha-1(I) chain OS=Gallus gallus GN=COL1A1 PE=1 SV=3	4674	838	333	82	50	57.3	Gallus gallus	1	0	426.72	851.425	0	234	242	0	17.56	GPPGPQGAR	Oxidation (P)	0.004000000.0
Collagen alpha-1(I) chain OS=Gallus gallus GN=COL1A1 PE=1 SV=3	4674	838	333	82	50	57.3	Gallus gallus	1	0	426.72	851.425	0	234	242	0	24.29	GPPGPQGAR	Oxidation (P)	0.004000000.0
Collagen alpha-1(I) chain OS=Gallus gallus GN=COL1A1 PE=1 SV=3	4674	838	333	82	50	57.3	Gallus gallus	1	0	426.72	851.425	0	234	242	0	29.36	GPPGPQGAR	Oxidation (P)	0.004000000.0
Collagen alpha-1(I) chain OS=Gallus gallus GN=COL1A1 PE=1 SV=3	4674	838	333	82	50	57.3	Gallus gallus	1	0	426.72	851.425	0	234	242	0	27.34	GPPGPQGAR	Oxidation (P)	0.004000000.0
Collagen alpha-1(I) chain OS=Gallus gallus GN=COL1A1 PE=1 SV=3	4674	838	333	82	50	57.3	Gallus gallus	1	0	426.72	851.425	0	234	242	0	13.48	GPPGPQGAR	Oxidation (P)	0.004000000.0
Collagen alpha-1(I) chain OS=Gallus gallus GN=COL1A1 PE=1 SV=3	4674	838	333	82	50	57.3	Gallus gallus	1	0	426.72	851.425	0.0001	234	242	0	25.76	GPPGPQGAR	Oxidation (P)	0.004000000.0
Collagen alpha-1(I) chain OS=Gallus gallus GN=COL1A1 PE=1 SV=3	4674	838	333	82	50	57.3	Gallus gallus	1	0	426.72	851.425	0.0003	234	242	0	10.51	GPPGPQGAR	Oxidation (P)	0.004000000.0
Collagen alpha-1(I) chain OS=Gallus gallus GN=COL1A1 PE=1 SV=3	4674	838	333	82	50	57.3	Gallus gallus	1	0	426.72	851.425	0.0003	234	242	0	18.24	GPPGPQGAR	Oxidation (P)	0.004000000.0
Collagen alpha-1(I) chain OS=Gallus gallus GN=COL1A1 PE=1 SV=3	4674	838	333	82	50	57.3	Gallus gallus	1	0	426.72	851.425	0.0004	234	242	0	22.75	GPPGPQGAR	Oxidation (P)	0.004000000.0
Collagen alpha-1(I) chain OS=Gallus gallus GN=COL1A1 PE=1 SV=3	4674	838	333	82	50	57.3	Gallus gallus	1	0	426.72	851.426	0.0008	234	242	0	16.99	GPPGPQGAR	Oxidation (P)	0.004000000.0
Collagen alpha-1(I) chain OS=Gallus gallus GN=COL1A1 PE=1 SV=3	4674	838	333	82	50	57.3	Gallus gallus	1	0	427.212	852.409	0.0002	234	242	0	19.95	GPPGPQGAR	Deamidated (NQ); Oxidation (P)	0.004001000.0
Collagen alpha-1(I) chain OS=Gallus gallus GN=COL1A1 PE=1 SV=3	4674	838	333	82	50	57.3	Gallus gallus	1	0	434.214	866.413	-0.0005	258	266	0	10.23	GFSGLDGAK	Oxidation (K)	0.000000002.0
Collagen alpha-1(I) chain OS=Gallus gallus GN=COL1A1 PE=1 SV=3	4674	838	333	82	50	57.3	Gallus gallus	1	0	434.214	866.413	-0.0004	258	266	0	29.11	GFSGLDGAK	Oxidation (K)	0.000000002.0
Collagen alpha-1(I) chain OS=Gallus gallus GN=COL1A1 PE=1 SV=3	4674	838	333	82	50	57.3	Gallus gallus	1	1	436.715	871.415	0.0001	342	350	0	18.02	GETGPQGAR
Collagen alpha-1(I) chain OS=Gallus gallus GN=COL1A1 PE=1 SV=3	4674	838	333	82	50	57.3	Gallus gallus	1	1	436.715	871.415	0.0003	342	350	0	21.41	GETGPQGAR
Collagen alpha-1(I) chain OS=Gallus gallus GN=COL1A1 PE=1 SV=3	4674	838	333	82	50	57.3	Gallus gallus	1	1	441.725	881.436	0	302	311	0	24.17	PGPSGPAGAR	Oxidation (P)	0.4000000000.0
Collagen alpha-1(I) chain OS=Gallus gallus GN=COL1A1 PE=1 SV=3	4674	838	333	82	50	57.3	Gallus gallus	1	0	441.761	881.508	0	948	956	0	22.1	GVVGLPGQR
Collagen alpha-1(I) chain OS=Gallus gallus GN=COL1A1 PE=1 SV=3	4674	838	333	82	50	57.3	Gallus gallus	1	1	443.225	884.435	-0.0001	1131	1141	0	58.92	GPPGSAGAAGK	Oxidation (P)	0.00400000000.0
Collagen alpha-1(I) chain OS=Gallus gallus GN=COL1A1 PE=1 SV=3	4674	838	333	82	50	57.3	Gallus gallus	1	0	449.759	897.503	-0.0005	948	956	0	30.44	GVVGLPGQR	Oxidation (P)	0.000004000.0
Collagen alpha-1(I) chain OS=Gallus gallus GN=COL1A1 PE=1 SV=3	4674	838	333	82	50	57.3	Gallus gallus	1	0	449.759	897.503	-0.0005	948	956	0	45.33	GVVGLPGQR	Oxidation (P)	0.000004000.0
Collagen alpha-1(I) chain OS=Gallus gallus GN=COL1A1 PE=1 SV=3	4674	838	333	82	50	57.3	Gallus gallus	1	0	449.759	897.503	-0.0005	948	956	0	20.55	GVVGLPGQR	Oxidation (P)	0.000004000.0
Collagen alpha-1(I) chain OS=Gallus gallus GN=COL1A1 PE=1 SV=3	4674	838	333	82	50	57.3	Gallus gallus	1	0	449.759	897.503	-0.0005	948	956	0	18.21	GVVGLPGQR	Oxidation (P)	0.000004000.0
Collagen alpha-1(I) chain OS=Gallus gallus GN=COL1A1 PE=1 SV=3	4674	838	333	82	50	57.3	Gallus gallus	1	0	449.759	897.503	-0.0004	948	956	0	29.52	GVVGLPGQR	Oxidation (P)	0.000004000.0
Collagen alpha-1(I) chain OS=Gallus gallus GN=COL1A1 PE=1 SV=3	4674	838	333	82	50	57.3	Gallus gallus	1	0	449.759	897.503	-0.0004	948	956	0	18.87	GVVGLPGQR	Oxidation (P)	0.000004000.0
Collagen alpha-1(I) chain OS=Gallus gallus GN=COL1A1 PE=1 SV=3	4674	838	333	82	50	57.3	Gallus gallus	1	0	449.759	897.503	-0.0003	948	956	0	49.83	GVVGLPGQR	Oxidation (P)	0.000004000.0
Collagen alpha-1(I) chain OS=Gallus gallus GN=COL1A1 PE=1 SV=3	4674	838	333	82	50	57.3	Gallus gallus	1	0	449.759	897.503	-0.0003	948	956	0	30.07	GVVGLPGQR	Oxidation (P)	0.000004000.0
Collagen alpha-1(I) chain OS=Gallus gallus GN=COL1A1 PE=1 SV=3	4674	838	333	82	50	57.3	Gallus gallus	1	0	449.759	897.503	-0.0003	948	956	0	13.69	GVVGLPGQR	Oxidation (P)	0.000004000.0
Collagen alpha-1(I) chain OS=Gallus gallus GN=COL1A1 PE=1 SV=3	4674	838	333	82	50	57.3	Gallus gallus	1	0	449.759	897.503	-0.0003	948	956	0	40.78	GVVGLPGQR	Oxidation (P)	0.000004000.0
Collagen alpha-1(I) chain OS=Gallus gallus GN=COL1A1 PE=1 SV=3	4674	838	333	82	50	57.3	Gallus gallus	1	0	449.759	897.503	-0.0003	948	956	0	24.32	GVVGLPGQR	Oxidation (P)	0.000004000.0
Collagen alpha-1(I) chain OS=Gallus gallus GN=COL1A1 PE=1 SV=3	4674	838	333	82	50	57.3	Gallus gallus	1	0	449.759	897.503	-0.0003	948	956	0	26.56	GVVGLPGQR	Oxidation (P)	0.000004000.0
Collagen alpha-1(I) chain OS=Gallus gallus GN=COL1A1 PE=1 SV=3	4674	838	333	82	50	57.3	Gallus gallus	1	0	449.759	897.503	-0.0002	948	956	0	23.87	GVVGLPGQR	Oxidation (P)	0.000004000.0
Collagen alpha-1(I) chain OS=Gallus gallus GN=COL1A1 PE=1 SV=3	4674	838	333	82	50	57.3	Gallus gallus	1	0	449.759	897.503	-0.0002	948	956	0	29.22	GVVGLPGQR	Oxidation (P)	0.000004000.0
Collagen alpha-1(I) chain OS=Gallus gallus GN=COL1A1 PE=1 SV=3	4674	838	333	82	50	57.3	Gallus gallus	1	0	449.759	897.503	-0.0002	948	956	0	29.55	GVVGLPGQR	Oxidation (P)	0.000004000.0
Collagen alpha-1(I) chain OS=Gallus gallus GN=COL1A1 PE=1 SV=3	4674	838	333	82	50	57.3	Gallus gallus	1	0	449.759	897.503	-0.0002	948	956	0	31.92	GVVGLPGQR	Oxidation (P)	0.000004000.0
Collagen alpha-1(I) chain OS=Gallus gallus GN=COL1A1 PE=1 SV=3	4674	838	333	82	50	57.3	Gallus gallus	1	0	449.759	897.503	-0.0002	948	956	0	23.1	GVVGLPGQR	Oxidation (P)	0.000004000.0
Collagen alpha-1(I) chain OS=Gallus gallus GN=COL1A1 PE=1 SV=3	4674	838	333	82	50	57.3	Gallus gallus	1	0	449.759	897.503	-0.0002	948	956	0	37.62	GVVGLPGQR	Oxidation (P)	0.000004000.0
Collagen alpha-1(I) chain OS=Gallus gallus GN=COL1A1 PE=1 SV=3	4674	838	333	82	50	57.3	Gallus gallus	1	0	449.759	897.503	-0.0002	948	956	0	23.91	GVVGLPGQR	Oxidation (P)	0.000004000.0
Collagen alpha-1(I) chain OS=Gallus gallus GN=COL1A1 PE=1 SV=3	4674	838	333	82	50	57.3	Gallus gallus	1	0	449.759	897.503	-0.0001	948	956	0	22.76	GVVGLPGQR	Oxidation (P)	0.000004000.0
Collagen alpha-1(I) chain OS=Gallus gallus GN=COL1A1 PE=1 SV=3	4674	838	333	82	50	57.3	Gallus gallus	1	0	449.759	897.503	-0.0001	948	956	0	26.22	GVVGLPGQR	Oxidation (P)	0.000004000.0
Collagen alpha-1(I) chain OS=Gallus gallus GN=COL1A1 PE=1 SV=3	4674	838	333	82	50	57.3	Gallus gallus	1	0	449.759	897.503	-0.0001	948	956	0	31.07	GVVGLPGQR	Oxidation (P)	0.000004000.0
Collagen alpha-1(I) chain OS=Gallus gallus GN=COL1A1 PE=1 SV=3	4674	838	333	82	50	57.3	Gallus gallus	1	0	449.759	897.503	0	948	956	0	39.92	GVVGLPGQR	Oxidation (P)	0.000004000.0
Collagen alpha-1(I) chain OS=Gallus gallus GN=COL1A1 PE=1 SV=3	4674	838	333	82	50	57.3	Gallus gallus	1	0	449.759	897.503	0	948	956	0	36.06	GVVGLPGQR	Oxidation (P)	0.000004000.0
Collagen alpha-1(I) chain OS=Gallus gallus GN=COL1A1 PE=1 SV=3	4674	838	333	82	50	57.3	Gallus gallus	1	0	449.759	897.503	0	948	956	0	22.65	GVVGLPGQR	Oxidation (P)	0.000004000.0
Collagen alpha-1(I) chain OS=Gallus gallus GN=COL1A1 PE=1 SV=3	4674	838	333	82	50	57.3	Gallus gallus	1	0	449.759	897.503	0	948	956	0	22.24	GVVGLPGQR	Oxidation (P)	0.000004000.0
Collagen alpha-1(I) chain OS=Gallus gallus GN=COL1A1 PE=1 SV=3	4674	838	333	82	50	57.3	Gallus gallus	1	0	449.759	897.503	0	948	956	0	33.84	GVVGLPGQR	Oxidation (P)	0.000004000.0
Collagen alpha-1(I) chain OS=Gallus gallus GN=COL1A1 PE=1 SV=3	4674	838	333	82	50	57.3	Gallus gallus	1	0	449.759	897.503	0	948	956	0	25.93	GVVGLPGQR	Oxidation (P)	0.000004000.0
Collagen alpha-1(I) chain OS=Gallus gallus GN=COL1A1 PE=1 SV=3	4674	838	333	82	50	57.3	Gallus gallus	1	0	449.759	897.503	0	948	956	0	27.82	GVVGLPGQR	Oxidation (P)	0.000004000.0
Collagen alpha-1(I) chain OS=Gallus gallus GN=COL1A1 PE=1 SV=3	4674	838	333	82	50	57.3	Gallus gallus	1	0	449.759	897.503	0.0001	948	956	0	24.28	GVVGLPGQR	Oxidation (P)	0.000004000.0
Collagen alpha-1(I) chain OS=Gallus gallus GN=COL1A1 PE=1 SV=3	4674	838	333	82	50	57.3	Gallus gallus	1	0	449.759	897.503	0.0001	948	956	0	30.77	GVVGLPGQR	Oxidation (P)	0.000004000.0
Collagen alpha-1(I) chain OS=Gallus gallus GN=COL1A1 PE=1 SV=3	4674	838	333	82	50	57.3	Gallus gallus	1	0	449.759	897.503	0.0001	948	956	0	31.62	GVVGLPGQR	Oxidation (P)	0.000004000.0
Collagen alpha-1(I) chain OS=Gallus gallus GN=COL1A1 PE=1 SV=3	4674	838	333	82	50	57.3	Gallus gallus	1	0	449.759	897.503	0.0001	948	956	0	22.52	GVVGLPGQR	Oxidation (P)	0.000004000.0
Collagen alpha-1(I) chain OS=Gallus gallus GN=COL1A1 PE=1 SV=3	4674	838	333	82	50	57.3	Gallus gallus	1	0	449.759	897.503	0.0002	948	956	0	30.66	GVVGLPGQR	Oxidation (P)	0.000004000.0
Collagen alpha-1(I) chain OS=Gallus gallus GN=COL1A1 PE=1 SV=3	4674	838	333	82	50	57.3	Gallus gallus	1	0	449.759	897.503	0.0002	948	956	0	36.12	GVVGLPGQR	Oxidation (P)	0.000004000.0
Collagen alpha-1(I) chain OS=Gallus gallus GN=COL1A1 PE=1 SV=3	4674	838	333	82	50	57.3	Gallus gallus	1	0	449.759	897.503	0.0002	948	956	0	36.67	GVVGLPGQR	Oxidation (P)	0.000004000.0
Collagen alpha-1(I) chain OS=Gallus gallus GN=COL1A1 PE=1 SV=3	4674	838	333	82	50	57.3	Gallus gallus	1	0	449.759	897.503	0.0002	948	956	0	28.47	GVVGLPGQR	Oxidation (P)	0.000004000.0
Collagen alpha-1(I) chain OS=Gallus gallus GN=COL1A1 PE=1 SV=3	4674	838	333	82	50	57.3	Gallus gallus	1	0	449.759	897.503	0.0002	948	956	0	26.03	GVVGLPGQR	Oxidation (P)	0.000004000.0
Collagen alpha-1(I) chain OS=Gallus gallus GN=COL1A1 PE=1 SV=3	4674	838	333	82	50	57.3	Gallus gallus	1	0	449.759	897.503	0.0002	948	956	0	36.4	GVVGLPGQR	Oxidation (P)	0.000004000.0
Collagen alpha-1(I) chain OS=Gallus gallus GN=COL1A1 PE=1 SV=3	4674	838	333	82	50	57.3	Gallus gallus	1	0	449.759	897.504	0.0002	948	956	0	33.03	GVVGLPGQR	Oxidation (P)	0.000004000.0
Collagen alpha-1(I) chain OS=Gallus gallus GN=COL1A1 PE=1 SV=3	4674	838	333	82	50	57.3	Gallus gallus	1	0	449.759	897.504	0.0002	948	956	0	26.44	GVVGLPGQR	Oxidation (P)	0.000004000.0
Collagen alpha-1(I) chain OS=Gallus gallus GN=COL1A1 PE=1 SV=3	4674	838	333	82	50	57.3	Gallus gallus	1	0	449.759	897.504	0.0002	948	956	0	29.5	GVVGLPGQR	Oxidation (P)	0.000004000.0
Collagen alpha-1(I) chain OS=Gallus gallus GN=COL1A1 PE=1 SV=3	4674	838	333	82	50	57.3	Gallus gallus	1	0	449.759	897.504	0.0002	948	956	0	25.63	GVVGLPGQR	Oxidation (P)	0.000004000.0
Collagen alpha-1(I) chain OS=Gallus gallus GN=COL1A1 PE=1 SV=3	4674	838	333	82	50	57.3	Gallus gallus	1	0	449.759	897.504	0.0002	948	956	0	23.92	GVVGLPGQR	Oxidation (P)	0.000004000.0
Collagen alpha-1(I) chain OS=Gallus gallus GN=COL1A1 PE=1 SV=3	4674	838	333	82	50	57.3	Gallus gallus	1	0	449.759	897.504	0.0003	948	956	0	29.94	GVVGLPGQR	Oxidation (P)	0.000004000.0
Collagen alpha-1(I) chain OS=Gallus gallus GN=COL1A1 PE=1 SV=3	4674	838	333	82	50	57.3	Gallus gallus	1	0	449.759	897.504	0.0003	948	956	0	37.31	GVVGLPGQR	Oxidation (P)	0.000004000.0
Collagen alpha-1(I) chain OS=Gallus gallus GN=COL1A1 PE=1 SV=3	4674	838	333	82	50	57.3	Gallus gallus	1	0	449.759	897.504	0.0003	948	956	0	12.44	GVVGLPGQR	Oxidation (P)	0.000004000.0
Collagen alpha-1(I) chain OS=Gallus gallus GN=COL1A1 PE=1 SV=3	4674	838	333	82	50	57.3	Gallus gallus	1	0	449.759	897.504	0.0005	948	956	0	26.87	GVVGLPGQR	Oxidation (P)	0.000004000.0
Collagen alpha-1(I) chain OS=Gallus gallus GN=COL1A1 PE=1 SV=3	4674	838	333	82	50	57.3	Gallus gallus	1	0	449.759	897.504	0.0005	948	956	0	23.85	GVVGLPGQR	Oxidation (P)	0.000004000.0
Collagen alpha-1(I) chain OS=Gallus gallus GN=COL1A1 PE=1 SV=3	4674	838	333	82	50	57.3	Gallus gallus	1	0	449.759	897.504	0.0005	948	956	0	29.09	GVVGLPGQR	Oxidation (P)	0.000004000.0
Collagen alpha-1(I) chain OS=Gallus gallus GN=COL1A1 PE=1 SV=3	4674	838	333	82	50	57.3	Gallus gallus	1	0	449.759	897.504	0.0007	948	956	0	16.72	GVVGLPGQR	Oxidation (P)	0.000004000.0
Collagen alpha-1(I) chain OS=Gallus gallus GN=COL1A1 PE=1 SV=3	4674	838	333	82	50	57.3	Gallus gallus	1	0	449.759	897.504	0.0008	948	956	0	23.45	GVVGLPGQR	Oxidation (P)	0.000004000.0
Collagen alpha-1(I) chain OS=Gallus gallus GN=COL1A1 PE=1 SV=3	4674	838	333	82	50	57.3	Gallus gallus	1	0	449.76	897.505	0.0013	948	956	0	23.78	GVVGLPGQR	Oxidation (P)	0.000004000.0
Collagen alpha-1(I) chain OS=Gallus gallus GN=COL1A1 PE=1 SV=3	4674	838	333	82	50	57.3	Gallus gallus	1	0	450.251	898.487	-0.0001	948	956	0	25.53	GVVGLPGQR	Deamidated (NQ); Oxidation (P)	0.000004010.0
Collagen alpha-1(I) chain OS=Gallus gallus GN=COL1A1 PE=1 SV=3	4674	838	333	82	50	57.3	Gallus gallus	1	1	457.72	913.425	-0.0001	732	740	1	8.26	GDRGDPGPK	Oxidation (P)	0.000004000.0
Collagen alpha-1(I) chain OS=Gallus gallus GN=COL1A1 PE=1 SV=3	4674	838	333	82	50	57.3	Gallus gallus	1	1	457.72	913.425	0	732	740	1	1.18	GDRGDPGPK	Oxidation (K)	0.000000002.0
Collagen alpha-1(I) chain OS=Gallus gallus GN=COL1A1 PE=1 SV=3	4674	838	333	82	50	57.3	Gallus gallus	1	1	457.72	913.426	0.0001	732	740	1	6.94	GDRGDPGPK	Oxidation (P)	0.000004000.0
Collagen alpha-1(I) chain OS=Gallus gallus GN=COL1A1 PE=1 SV=3	4674	838	333	82	50	57.3	Gallus gallus	1	1	457.72	913.426	0.0005	732	740	1	4.96	GDRGDPGPK	Oxidation (P)	0.000004000.0
Collagen alpha-1(I) chain OS=Gallus gallus GN=COL1A1 PE=1 SV=3	4674	838	333	82	50	57.3	Gallus gallus	1	1	457.72	913.426	0.0006	732	740	1	9.5	GDRGDPGPK	Oxidation (P)	0.000004000.0
Collagen alpha-1(I) chain OS=Gallus gallus GN=COL1A1 PE=1 SV=3	4674	838	333	82	50	57.3	Gallus gallus	1	0	522.739	1043.46	-0.0008	687	698	0	12.25	GANGAPGNDGAK	Oxidation (P)	0.000004000000.0
Collagen alpha-1(I) chain OS=Gallus gallus GN=COL1A1 PE=1 SV=3	4674	838	333	82	50	57.3	Gallus gallus	1	0	522.739	1043.46	-0.0002	687	698	0	0.1	GANGAPGNDGAK	Oxidation (P)	0.000004000000.0
Collagen alpha-1(I) chain OS=Gallus gallus GN=COL1A1 PE=1 SV=3	4674	838	333	82	50	57.3	Gallus gallus	1	0	522.739	1043.46	0.0003	687	698	0	16.72	GANGAPGNDGAK	Oxidation (P)	0.000004000000.0
Collagen alpha-1(I) chain OS=Gallus gallus GN=COL1A1 PE=1 SV=3	4674	838	333	82	50	57.3	Gallus gallus	1	0	523.231	1044.45	-0.0007	687	698	0	27.31	GANGAPGNDGAK	Deamidated (NQ); Oxidation (P)	0.001004000000.0
Collagen alpha-1(I) chain OS=Gallus gallus GN=COL1A1 PE=1 SV=3	4674	838	333	82	50	57.3	Gallus gallus	1	0	523.231	1044.45	-0.0002	687	698	0	26.1	GANGAPGNDGAK	Deamidated (NQ); Oxidation (P)	0.001004000000.0
Collagen alpha-1(I) chain OS=Gallus gallus GN=COL1A1 PE=1 SV=3	4674	838	333	82	50	57.3	Gallus gallus	1	0	523.231	1044.45	-0.0002	687	698	0	12	GANGAPGNDGAK	Deamidated (NQ); Oxidation (P)	0.001004000000.0
Collagen alpha-1(I) chain OS=Gallus gallus GN=COL1A1 PE=1 SV=3	4674	838	333	82	50	57.3	Gallus gallus	1	0	523.231	1044.45	0.0002	687	698	0	19.47	GANGAPGNDGAK	Deamidated (NQ); Oxidation (P)	0.001004000000.0
Collagen alpha-1(I) chain OS=Gallus gallus GN=COL1A1 PE=1 SV=3	4674	838	333	82	50	57.3	Gallus gallus	1	1	540.289	1078.56	-0.0001	300	311	1	44.58	GRPGPSGPAGAR
Collagen alpha-1(I) chain OS=Gallus gallus GN=COL1A1 PE=1 SV=3	4674	838	333	82	50	57.3	Gallus gallus	1	1	360.528	1078.56	-0.0001	300	311	1	9.09	GRPGPSGPAGAR
Collagen alpha-1(I) chain OS=Gallus gallus GN=COL1A1 PE=1 SV=3	4674	838	333	82	50	57.3	Gallus gallus	1	1	543.288	1084.56	-0.0005	723	734	1	24.91	GAAGLPGAKGDR	Oxidation (P)	0.000004000000.0
Collagen alpha-1(I) chain OS=Gallus gallus GN=COL1A1 PE=1 SV=3	4674	838	333	82	50	57.3	Gallus gallus	1	1	362.528	1084.56	0.0004	723	734	1	20.36	GAAGLPGAKGDR	Oxidation (P)	0.000004000000.0
Collagen alpha-1(I) chain OS=Gallus gallus GN=COL1A1 PE=1 SV=3	4674	838	333	82	50	57.3	Gallus gallus	1	1	543.783	1085.55	0.0003	483	494	0	13.59	GFPGADGIAGPK
Collagen alpha-1(I) chain OS=Gallus gallus GN=COL1A1 PE=1 SV=3	4674	838	333	82	50	57.3	Gallus gallus	1	1	543.783	1085.55	0.0006	483	494	0	22.96	GFPGADGIAGPK
Collagen alpha-1(I) chain OS=Gallus gallus GN=COL1A1 PE=1 SV=3	4674	838	333	82	50	57.3	Gallus gallus	1	1	365.86	1094.56	-0.0013	300	311	1	22.78	GRPGPSGPAGAR	Oxidation (P)	0.004000000000.0
Collagen alpha-1(I) chain OS=Gallus gallus GN=COL1A1 PE=1 SV=3	4674	838	333	82	50	57.3	Gallus gallus	1	1	365.86	1094.56	-0.0012	300	311	1	30.6	GRPGPSGPAGAR	Oxidation (P)	0.004000000000.0
Collagen alpha-1(I) chain OS=Gallus gallus GN=COL1A1 PE=1 SV=3	4674	838	333	82	50	57.3	Gallus gallus	1	1	365.86	1094.56	-0.0005	300	311	1	34.64	GRPGPSGPAGAR	Oxidation (P)	0.004000000000.0
Collagen alpha-1(I) chain OS=Gallus gallus GN=COL1A1 PE=1 SV=3	4674	838	333	82	50	57.3	Gallus gallus	1	1	548.286	1094.56	-0.0005	300	311	1	4.44	GRPGPSGPAGAR	Oxidation (P)	0.004000000000.0
Collagen alpha-1(I) chain OS=Gallus gallus GN=COL1A1 PE=1 SV=3	4674	838	333	82	50	57.3	Gallus gallus	1	1	365.86	1094.56	-0.0003	300	311	1	12.45	GRPGPSGPAGAR	Oxidation (P)	0.000040000000.0
Collagen alpha-1(I) chain OS=Gallus gallus GN=COL1A1 PE=1 SV=3	4674	838	333	82	50	57.3	Gallus gallus	1	1	365.86	1094.56	-0.0003	300	311	1	31.07	GRPGPSGPAGAR	Oxidation (P)	0.004000000000.0
Collagen alpha-1(I) chain OS=Gallus gallus GN=COL1A1 PE=1 SV=3	4674	838	333	82	50	57.3	Gallus gallus	1	1	548.286	1094.56	-0.0003	300	311	1	45.53	GRPGPSGPAGAR	Oxidation (P)	0.004000000000.0
Collagen alpha-1(I) chain OS=Gallus gallus GN=COL1A1 PE=1 SV=3	4674	838	333	82	50	57.3	Gallus gallus	1	1	548.286	1094.56	-0.0003	300	311	1	8.82	GRPGPSGPAGAR	Oxidation (P)	0.004000000000.0
Collagen alpha-1(I) chain OS=Gallus gallus GN=COL1A1 PE=1 SV=3	4674	838	333	82	50	57.3	Gallus gallus	1	1	365.86	1094.56	-0.0003	300	311	1	19.95	GRPGPSGPAGAR	Oxidation (P)	0.004000000000.0
Collagen alpha-1(I) chain OS=Gallus gallus GN=COL1A1 PE=1 SV=3	4674	838	333	82	50	57.3	Gallus gallus	1	1	365.86	1094.56	-0.0003	300	311	1	33.37	GRPGPSGPAGAR	Oxidation (P)	0.004000000000.0
Collagen alpha-1(I) chain OS=Gallus gallus GN=COL1A1 PE=1 SV=3	4674	838	333	82	50	57.3	Gallus gallus	1	1	365.86	1094.56	-0.0003	300	311	1	26.25	GRPGPSGPAGAR	Oxidation (P)	0.004000000000.0
Collagen alpha-1(I) chain OS=Gallus gallus GN=COL1A1 PE=1 SV=3	4674	838	333	82	50	57.3	Gallus gallus	1	1	365.86	1094.56	-0.0003	300	311	1	20.17	GRPGPSGPAGAR	Oxidation (P)	0.004000000000.0
Collagen alpha-1(I) chain OS=Gallus gallus GN=COL1A1 PE=1 SV=3	4674	838	333	82	50	57.3	Gallus gallus	1	1	365.86	1094.56	-0.0003	300	311	1	23.01	GRPGPSGPAGAR	Oxidation (P)	0.004000000000.0
Collagen alpha-1(I) chain OS=Gallus gallus GN=COL1A1 PE=1 SV=3	4674	838	333	82	50	57.3	Gallus gallus	1	1	365.86	1094.56	-0.0003	300	311	1	35.45	GRPGPSGPAGAR	Oxidation (P)	0.004000000000.0
Collagen alpha-1(I) chain OS=Gallus gallus GN=COL1A1 PE=1 SV=3	4674	838	333	82	50	57.3	Gallus gallus	1	1	365.86	1094.56	-0.0002	300	311	1	23.77	GRPGPSGPAGAR	Oxidation (P)	0.004000000000.0
Collagen alpha-1(I) chain OS=Gallus gallus GN=COL1A1 PE=1 SV=3	4674	838	333	82	50	57.3	Gallus gallus	1	1	365.86	1094.56	-0.0002	300	311	1	13.71	GRPGPSGPAGAR	Oxidation (P)	0.004000000000.0
Collagen alpha-1(I) chain OS=Gallus gallus GN=COL1A1 PE=1 SV=3	4674	838	333	82	50	57.3	Gallus gallus	1	1	365.86	1094.56	-0.0002	300	311	1	23.11	GRPGPSGPAGAR	Oxidation (P)	0.004000000000.0
Collagen alpha-1(I) chain OS=Gallus gallus GN=COL1A1 PE=1 SV=3	4674	838	333	82	50	57.3	Gallus gallus	1	1	365.86	1094.56	-0.0002	300	311	1	22.53	GRPGPSGPAGAR	Oxidation (P)	0.004000000000.0
Collagen alpha-1(I) chain OS=Gallus gallus GN=COL1A1 PE=1 SV=3	4674	838	333	82	50	57.3	Gallus gallus	1	1	365.86	1094.56	-0.0002	300	311	1	27.26	GRPGPSGPAGAR	Oxidation (P)	0.004000000000.0
Collagen alpha-1(I) chain OS=Gallus gallus GN=COL1A1 PE=1 SV=3	4674	838	333	82	50	57.3	Gallus gallus	1	1	365.86	1094.56	-0.0002	300	311	1	23.02	GRPGPSGPAGAR	Oxidation (P)	0.004000000000.0
Collagen alpha-1(I) chain OS=Gallus gallus GN=COL1A1 PE=1 SV=3	4674	838	333	82	50	57.3	Gallus gallus	1	1	365.86	1094.56	-0.0002	300	311	1	17.57	GRPGPSGPAGAR	Oxidation (P)	0.004000000000.0
Collagen alpha-1(I) chain OS=Gallus gallus GN=COL1A1 PE=1 SV=3	4674	838	333	82	50	57.3	Gallus gallus	1	1	365.86	1094.56	-0.0002	300	311	1	25.79	GRPGPSGPAGAR	Oxidation (P)	0.004000000000.0
Collagen alpha-1(I) chain OS=Gallus gallus GN=COL1A1 PE=1 SV=3	4674	838	333	82	50	57.3	Gallus gallus	1	1	365.86	1094.56	-0.0001	300	311	1	25.46	GRPGPSGPAGAR	Oxidation (P)	0.004000000000.0
Collagen alpha-1(I) chain OS=Gallus gallus GN=COL1A1 PE=1 SV=3	4674	838	333	82	50	57.3	Gallus gallus	1	1	365.86	1094.56	-0.0001	300	311	1	19.61	GRPGPSGPAGAR	Oxidation (P)	0.004000000000.0
Collagen alpha-1(I) chain OS=Gallus gallus GN=COL1A1 PE=1 SV=3	4674	838	333	82	50	57.3	Gallus gallus	1	1	365.86	1094.56	-0.0001	300	311	1	17.46	GRPGPSGPAGAR	Oxidation (P)	0.004000000000.0
Collagen alpha-1(I) chain OS=Gallus gallus GN=COL1A1 PE=1 SV=3	4674	838	333	82	50	57.3	Gallus gallus	1	1	365.86	1094.56	-0.0001	300	311	1	31.18	GRPGPSGPAGAR	Oxidation (P)	0.004000000000.0
Collagen alpha-1(I) chain OS=Gallus gallus GN=COL1A1 PE=1 SV=3	4674	838	333	82	50	57.3	Gallus gallus	1	1	548.286	1094.56	0	300	311	1	10.08	GRPGPSGPAGAR	Oxidation (P)	0.000000040000.0
Collagen alpha-1(I) chain OS=Gallus gallus GN=COL1A1 PE=1 SV=3	4674	838	333	82	50	57.3	Gallus gallus	1	1	548.286	1094.56	0	300	311	1	12.4	GRPGPSGPAGAR	Oxidation (P)	0.004000000000.0
Collagen alpha-1(I) chain OS=Gallus gallus GN=COL1A1 PE=1 SV=3	4674	838	333	82	50	57.3	Gallus gallus	1	1	365.86	1094.56	0	300	311	1	25.52	GRPGPSGPAGAR	Oxidation (P)	0.004000000000.0
Collagen alpha-1(I) chain OS=Gallus gallus GN=COL1A1 PE=1 SV=3	4674	838	333	82	50	57.3	Gallus gallus	1	1	365.86	1094.56	0	300	311	1	31.71	GRPGPSGPAGAR	Oxidation (P)	0.004000000000.0
Collagen alpha-1(I) chain OS=Gallus gallus GN=COL1A1 PE=1 SV=3	4674	838	333	82	50	57.3	Gallus gallus	1	1	365.86	1094.56	0	300	311	1	42.37	GRPGPSGPAGAR	Oxidation (P)	0.000040000000.0
Collagen alpha-1(I) chain OS=Gallus gallus GN=COL1A1 PE=1 SV=3	4674	838	333	82	50	57.3	Gallus gallus	1	1	365.86	1094.56	0	300	311	1	26.2	GRPGPSGPAGAR	Oxidation (P)	0.004000000000.0
Collagen alpha-1(I) chain OS=Gallus gallus GN=COL1A1 PE=1 SV=3	4674	838	333	82	50	57.3	Gallus gallus	1	1	365.86	1094.56	0	300	311	1	24.38	GRPGPSGPAGAR	Oxidation (P)	0.004000000000.0
Collagen alpha-1(I) chain OS=Gallus gallus GN=COL1A1 PE=1 SV=3	4674	838	333	82	50	57.3	Gallus gallus	1	1	548.286	1094.56	0.0001	300	311	1	22.16	GRPGPSGPAGAR	Oxidation (P)	0.004000000000.0
Collagen alpha-1(I) chain OS=Gallus gallus GN=COL1A1 PE=1 SV=3	4674	838	333	82	50	57.3	Gallus gallus	1	1	548.286	1094.56	0.0001	300	311	1	29.06	GRPGPSGPAGAR	Oxidation (P)	0.004000000000.0
Collagen alpha-1(I) chain OS=Gallus gallus GN=COL1A1 PE=1 SV=3	4674	838	333	82	50	57.3	Gallus gallus	1	1	365.86	1094.56	0.0001	300	311	1	26.27	GRPGPSGPAGAR	Oxidation (P)	0.004000000000.0
Collagen alpha-1(I) chain OS=Gallus gallus GN=COL1A1 PE=1 SV=3	4674	838	333	82	50	57.3	Gallus gallus	1	1	365.86	1094.56	0.0001	300	311	1	27.08	GRPGPSGPAGAR	Oxidation (P)	0.004000000000.0
Collagen alpha-1(I) chain OS=Gallus gallus GN=COL1A1 PE=1 SV=3	4674	838	333	82	50	57.3	Gallus gallus	1	1	365.86	1094.56	0.0001	300	311	1	31.85	GRPGPSGPAGAR	Oxidation (P)	0.004000000000.0
Collagen alpha-1(I) chain OS=Gallus gallus GN=COL1A1 PE=1 SV=3	4674	838	333	82	50	57.3	Gallus gallus	1	1	365.86	1094.56	0.0001	300	311	1	36.36	GRPGPSGPAGAR	Oxidation (P)	0.004000000000.0
Collagen alpha-1(I) chain OS=Gallus gallus GN=COL1A1 PE=1 SV=3	4674	838	333	82	50	57.3	Gallus gallus	1	1	365.86	1094.56	0.0002	300	311	1	47.64	GRPGPSGPAGAR	Oxidation (P)	0.004000000000.0
Collagen alpha-1(I) chain OS=Gallus gallus GN=COL1A1 PE=1 SV=3	4674	838	333	82	50	57.3	Gallus gallus	1	1	365.86	1094.56	0.0003	300	311	1	19.01	GRPGPSGPAGAR	Oxidation (P)	0.000040000000.0
Collagen alpha-1(I) chain OS=Gallus gallus GN=COL1A1 PE=1 SV=3	4674	838	333	82	50	57.3	Gallus gallus	1	1	365.86	1094.56	0.0003	300	311	1	34.14	GRPGPSGPAGAR	Oxidation (P)	0.000040000000.0
Collagen alpha-1(I) chain OS=Gallus gallus GN=COL1A1 PE=1 SV=3	4674	838	333	82	50	57.3	Gallus gallus	1	1	365.86	1094.56	0.0003	300	311	1	41.7	GRPGPSGPAGAR	Oxidation (P)	0.000040000000.0
Collagen alpha-1(I) chain OS=Gallus gallus GN=COL1A1 PE=1 SV=3	4674	838	333	82	50	57.3	Gallus gallus	1	1	365.86	1094.56	0.0003	300	311	1	21.4	GRPGPSGPAGAR	Oxidation (P)	0.004000000000.0
Collagen alpha-1(I) chain OS=Gallus gallus GN=COL1A1 PE=1 SV=3	4674	838	333	82	50	57.3	Gallus gallus	1	1	365.86	1094.56	0.0003	300	311	1	22.88	GRPGPSGPAGAR	Oxidation (P)	0.004000000000.0
Collagen alpha-1(I) chain OS=Gallus gallus GN=COL1A1 PE=1 SV=3	4674	838	333	82	50	57.3	Gallus gallus	1	1	365.86	1094.56	0.0003	300	311	1	20.35	GRPGPSGPAGAR	Oxidation (P)	0.004000000000.0
Collagen alpha-1(I) chain OS=Gallus gallus GN=COL1A1 PE=1 SV=3	4674	838	333	82	50	57.3	Gallus gallus	1	1	365.86	1094.56	0.0003	300	311	1	44.8	GRPGPSGPAGAR	Oxidation (P)	0.004000000000.0
Collagen alpha-1(I) chain OS=Gallus gallus GN=COL1A1 PE=1 SV=3	4674	838	333	82	50	57.3	Gallus gallus	1	1	365.86	1094.56	0.0003	300	311	1	30.96	GRPGPSGPAGAR	Oxidation (P)	0.004000000000.0
Collagen alpha-1(I) chain OS=Gallus gallus GN=COL1A1 PE=1 SV=3	4674	838	333	82	50	57.3	Gallus gallus	1	1	365.86	1094.56	0.0003	300	311	1	42.59	GRPGPSGPAGAR	Oxidation (P)	0.004000000000.0
Collagen alpha-1(I) chain OS=Gallus gallus GN=COL1A1 PE=1 SV=3	4674	838	333	82	50	57.3	Gallus gallus	1	1	365.86	1094.56	0.0004	300	311	1	17.05	GRPGPSGPAGAR	Oxidation (P)	0.004000000000.0
Collagen alpha-1(I) chain OS=Gallus gallus GN=COL1A1 PE=1 SV=3	4674	838	333	82	50	57.3	Gallus gallus	1	1	365.86	1094.56	0.0004	300	311	1	12.87	GRPGPSGPAGAR	Oxidation (P)	0.004000000000.0
Collagen alpha-1(I) chain OS=Gallus gallus GN=COL1A1 PE=1 SV=3	4674	838	333	82	50	57.3	Gallus gallus	1	1	365.86	1094.56	0.0004	300	311	1	16.1	GRPGPSGPAGAR	Oxidation (P)	0.004000000000.0
Collagen alpha-1(I) chain OS=Gallus gallus GN=COL1A1 PE=1 SV=3	4674	838	333	82	50	57.3	Gallus gallus	1	1	365.86	1094.56	0.0004	300	311	1	30.3	GRPGPSGPAGAR	Oxidation (P)	0.000040000000.0
Collagen alpha-1(I) chain OS=Gallus gallus GN=COL1A1 PE=1 SV=3	4674	838	333	82	50	57.3	Gallus gallus	1	1	365.86	1094.56	0.0004	300	311	1	43.99	GRPGPSGPAGAR	Oxidation (P)	0.004000000000.0
Collagen alpha-1(I) chain OS=Gallus gallus GN=COL1A1 PE=1 SV=3	4674	838	333	82	50	57.3	Gallus gallus	1	1	365.86	1094.56	0.0004	300	311	1	28.77	GRPGPSGPAGAR	Oxidation (P)	0.000040000000.0
Collagen alpha-1(I) chain OS=Gallus gallus GN=COL1A1 PE=1 SV=3	4674	838	333	82	50	57.3	Gallus gallus	1	1	365.86	1094.56	0.0004	300	311	1	34.11	GRPGPSGPAGAR	Oxidation (P)	0.004000000000.0
Collagen alpha-1(I) chain OS=Gallus gallus GN=COL1A1 PE=1 SV=3	4674	838	333	82	50	57.3	Gallus gallus	1	1	365.86	1094.56	0.0004	300	311	1	34.31	GRPGPSGPAGAR	Oxidation (P)	0.004000000000.0
Collagen alpha-1(I) chain OS=Gallus gallus GN=COL1A1 PE=1 SV=3	4674	838	333	82	50	57.3	Gallus gallus	1	1	365.86	1094.56	0.0004	300	311	1	34.78	GRPGPSGPAGAR	Oxidation (P)	0.000040000000.0
Collagen alpha-1(I) chain OS=Gallus gallus GN=COL1A1 PE=1 SV=3	4674	838	333	82	50	57.3	Gallus gallus	1	1	365.86	1094.56	0.0004	300	311	1	19.09	GRPGPSGPAGAR	Oxidation (P)	0.004000000000.0
Collagen alpha-1(I) chain OS=Gallus gallus GN=COL1A1 PE=1 SV=3	4674	838	333	82	50	57.3	Gallus gallus	1	1	365.86	1094.56	0.0005	300	311	1	22.75	GRPGPSGPAGAR	Oxidation (P)	0.004000000000.0
Collagen alpha-1(I) chain OS=Gallus gallus GN=COL1A1 PE=1 SV=3	4674	838	333	82	50	57.3	Gallus gallus	1	1	365.86	1094.56	0.0005	300	311	1	18.75	GRPGPSGPAGAR	Oxidation (P)	0.000040000000.0
Collagen alpha-1(I) chain OS=Gallus gallus GN=COL1A1 PE=1 SV=3	4674	838	333	82	50	57.3	Gallus gallus	1	1	365.86	1094.56	0.0005	300	311	1	28.83	GRPGPSGPAGAR	Oxidation (P)	0.004000000000.0
Collagen alpha-1(I) chain OS=Gallus gallus GN=COL1A1 PE=1 SV=3	4674	838	333	82	50	57.3	Gallus gallus	1	1	365.86	1094.56	0.0005	300	311	1	24.19	GRPGPSGPAGAR	Oxidation (P)	0.004000000000.0
Collagen alpha-1(I) chain OS=Gallus gallus GN=COL1A1 PE=1 SV=3	4674	838	333	82	50	57.3	Gallus gallus	1	1	365.86	1094.56	0.0005	300	311	1	25.57	GRPGPSGPAGAR	Oxidation (P)	0.004000000000.0
Collagen alpha-1(I) chain OS=Gallus gallus GN=COL1A1 PE=1 SV=3	4674	838	333	82	50	57.3	Gallus gallus	1	1	365.86	1094.56	0.0006	300	311	1	30.54	GRPGPSGPAGAR	Oxidation (P)	0.004000000000.0
Collagen alpha-1(I) chain OS=Gallus gallus GN=COL1A1 PE=1 SV=3	4674	838	333	82	50	57.3	Gallus gallus	1	1	365.86	1094.56	0.0006	300	311	1	16.53	GRPGPSGPAGAR	Oxidation (P)	0.004000000000.0
Collagen alpha-1(I) chain OS=Gallus gallus GN=COL1A1 PE=1 SV=3	4674	838	333	82	50	57.3	Gallus gallus	1	1	365.86	1094.56	0.0006	300	311	1	20.57	GRPGPSGPAGAR	Oxidation (P)	0.004000000000.0
Collagen alpha-1(I) chain OS=Gallus gallus GN=COL1A1 PE=1 SV=3	4674	838	333	82	50	57.3	Gallus gallus	1	1	365.86	1094.56	0.0006	300	311	1	20.38	GRPGPSGPAGAR	Oxidation (P)	0.004000000000.0
Collagen alpha-1(I) chain OS=Gallus gallus GN=COL1A1 PE=1 SV=3	4674	838	333	82	50	57.3	Gallus gallus	1	1	365.86	1094.56	0.0006	300	311	1	25.78	GRPGPSGPAGAR	Oxidation (P)	0.004000000000.0
Collagen alpha-1(I) chain OS=Gallus gallus GN=COL1A1 PE=1 SV=3	4674	838	333	82	50	57.3	Gallus gallus	1	1	365.86	1094.56	0.0006	300	311	1	26.64	GRPGPSGPAGAR	Oxidation (P)	0.004000000000.0
Collagen alpha-1(I) chain OS=Gallus gallus GN=COL1A1 PE=1 SV=3	4674	838	333	82	50	57.3	Gallus gallus	1	1	365.86	1094.56	0.0007	300	311	1	18.3	GRPGPSGPAGAR	Oxidation (P)	0.004000000000.0
Collagen alpha-1(I) chain OS=Gallus gallus GN=COL1A1 PE=1 SV=3	4674	838	333	82	50	57.3	Gallus gallus	1	1	365.86	1094.56	0.0008	300	311	1	23.61	GRPGPSGPAGAR	Oxidation (P)	0.004000000000.0
Collagen alpha-1(I) chain OS=Gallus gallus GN=COL1A1 PE=1 SV=3	4674	838	333	82	50	57.3	Gallus gallus	1	1	365.86	1094.56	0.0008	300	311	1	19.21	GRPGPSGPAGAR	Oxidation (P)	0.004000000000.0
Collagen alpha-1(I) chain OS=Gallus gallus GN=COL1A1 PE=1 SV=3	4674	838	333	82	50	57.3	Gallus gallus	1	1	365.86	1094.56	0.0008	300	311	1	33.39	GRPGPSGPAGAR	Oxidation (P)	0.004000000000.0
Collagen alpha-1(I) chain OS=Gallus gallus GN=COL1A1 PE=1 SV=3	4674	838	333	82	50	57.3	Gallus gallus	1	1	365.86	1094.56	0.0008	300	311	1	35.49	GRPGPSGPAGAR	Oxidation (P)	0.004000000000.0
Collagen alpha-1(I) chain OS=Gallus gallus GN=COL1A1 PE=1 SV=3	4674	838	333	82	50	57.3	Gallus gallus	1	1	365.86	1094.56	0.0008	300	311	1	20.35	GRPGPSGPAGAR	Oxidation (P)	0.000040000000.0
Collagen alpha-1(I) chain OS=Gallus gallus GN=COL1A1 PE=1 SV=3	4674	838	333	82	50	57.3	Gallus gallus	1	1	365.86	1094.56	0.0008	300	311	1	19.53	GRPGPSGPAGAR	Oxidation (P)	0.004000000000.0
Collagen alpha-1(I) chain OS=Gallus gallus GN=COL1A1 PE=1 SV=3	4674	838	333	82	50	57.3	Gallus gallus	1	1	365.86	1094.56	0.0009	300	311	1	15.14	GRPGPSGPAGAR	Oxidation (P)	0.004000000000.0
Collagen alpha-1(I) chain OS=Gallus gallus GN=COL1A1 PE=1 SV=3	4674	838	333	82	50	57.3	Gallus gallus	1	1	365.86	1094.56	0.0009	300	311	1	12.9	GRPGPSGPAGAR	Oxidation (P)	0.004000000000.0
Collagen alpha-1(I) chain OS=Gallus gallus GN=COL1A1 PE=1 SV=3	4674	838	333	82	50	57.3	Gallus gallus	1	1	365.861	1094.56	0.0026	300	311	1	33.03	GRPGPSGPAGAR	Oxidation (P)	0.004000000000.0
Collagen alpha-1(I) chain OS=Gallus gallus GN=COL1A1 PE=1 SV=3	4674	838	333	82	50	57.3	Gallus gallus	1	1	550.752	1099.49	-0.0005	1004	1015	0	19.97	EGAPGAEGAPGR	2 Oxidation (P)	0.000400000400.0
Collagen alpha-1(I) chain OS=Gallus gallus GN=COL1A1 PE=1 SV=3	4674	838	333	82	50	57.3	Gallus gallus	1	1	550.752	1099.49	-0.0003	1004	1015	0	32.31	EGAPGAEGAPGR	2 Oxidation (P)	0.000400000400.0
Collagen alpha-1(I) chain OS=Gallus gallus GN=COL1A1 PE=1 SV=3	4674	838	333	82	50	57.3	Gallus gallus	1	1	550.752	1099.49	-0.0002	1004	1015	0	26.19	EGAPGAEGAPGR	2 Oxidation (P)	0.000400000400.0
Collagen alpha-1(I) chain OS=Gallus gallus GN=COL1A1 PE=1 SV=3	4674	838	333	82	50	57.3	Gallus gallus	1	1	550.752	1099.49	-0.0002	1004	1015	0	60.32	EGAPGAEGAPGR	2 Oxidation (P)	0.000400000400.0
Collagen alpha-1(I) chain OS=Gallus gallus GN=COL1A1 PE=1 SV=3	4674	838	333	82	50	57.3	Gallus gallus	1	1	550.752	1099.49	-0.0001	1004	1015	0	56.99	EGAPGAEGAPGR	2 Oxidation (P)	0.000400000400.0
Collagen alpha-1(I) chain OS=Gallus gallus GN=COL1A1 PE=1 SV=3	4674	838	333	82	50	57.3	Gallus gallus	1	1	550.752	1099.49	0.0002	1004	1015	0	60.66	EGAPGAEGAPGR	2 Oxidation (P)	0.000400000400.0
Collagen alpha-1(I) chain OS=Gallus gallus GN=COL1A1 PE=1 SV=3	4674	838	333	82	50	57.3	Gallus gallus	1	1	550.752	1099.49	0.0004	1004	1015	0	47.78	EGAPGAEGAPGR	2 Oxidation (P)	0.000400000400.0
Collagen alpha-1(I) chain OS=Gallus gallus GN=COL1A1 PE=1 SV=3	4674	838	333	82	50	57.3	Gallus gallus	1	1	550.752	1099.49	0.0006	1004	1015	0	19.52	EGAPGAEGAPGR	2 Oxidation (P)	0.000400000400.0
Collagen alpha-1(I) chain OS=Gallus gallus GN=COL1A1 PE=1 SV=3	4674	838	333	82	50	57.3	Gallus gallus	1	1	551.78	1101.54	-0.0007	483	494	0	39.71	GFPGADGIAGPK	Oxidation (P)	0.004000000000.0
Collagen alpha-1(I) chain OS=Gallus gallus GN=COL1A1 PE=1 SV=3	4674	838	333	82	50	57.3	Gallus gallus	1	1	551.78	1101.54	-0.0006	483	494	0	2.48	GFPGADGIAGPK	Oxidation (P)	0.004000000000.0
Collagen alpha-1(I) chain OS=Gallus gallus GN=COL1A1 PE=1 SV=3	4674	838	333	82	50	57.3	Gallus gallus	1	1	551.78	1101.55	-0.0005	483	494	0	23.65	GFPGADGIAGPK	Oxidation (P)	0.004000000000.0
Collagen alpha-1(I) chain OS=Gallus gallus GN=COL1A1 PE=1 SV=3	4674	838	333	82	50	57.3	Gallus gallus	1	1	551.78	1101.55	-0.0005	483	494	0	7.62	GFPGADGIAGPK	Oxidation (P)	0.004000000000.0
Collagen alpha-1(I) chain OS=Gallus gallus GN=COL1A1 PE=1 SV=3	4674	838	333	82	50	57.3	Gallus gallus	1	1	551.78	1101.55	-0.0003	483	494	0	44	GFPGADGIAGPK	Oxidation (P)	0.004000000000.0
Collagen alpha-1(I) chain OS=Gallus gallus GN=COL1A1 PE=1 SV=3	4674	838	333	82	50	57.3	Gallus gallus	1	1	551.78	1101.55	-0.0001	483	494	0	52.74	GFPGADGIAGPK	Oxidation (P)	0.004000000000.0
Collagen alpha-1(I) chain OS=Gallus gallus GN=COL1A1 PE=1 SV=3	4674	838	333	82	50	57.3	Gallus gallus	1	1	551.78	1101.55	0	483	494	0	54.15	GFPGADGIAGPK	Oxidation (P)	0.004000000000.0
Collagen alpha-1(I) chain OS=Gallus gallus GN=COL1A1 PE=1 SV=3	4674	838	333	82	50	57.3	Gallus gallus	1	1	551.78	1101.55	0	483	494	0	25.07	GFPGADGIAGPK	Oxidation (P)	0.004000000000.0
Collagen alpha-1(I) chain OS=Gallus gallus GN=COL1A1 PE=1 SV=3	4674	838	333	82	50	57.3	Gallus gallus	1	1	556.283	1110.55	-0.001	300	311	1	13.45	GRPGPSGPAGAR	2 Oxidation (P)	0.004040000000.0
Collagen alpha-1(I) chain OS=Gallus gallus GN=COL1A1 PE=1 SV=3	4674	838	333	82	50	57.3	Gallus gallus	1	1	557.286	1112.56	0	741	752	1	55.99	GADGAPGKDGLR
Collagen alpha-1(I) chain OS=Gallus gallus GN=COL1A1 PE=1 SV=3	4674	838	333	82	50	57.3	Gallus gallus	1	1	559.777	1117.54	-0.0005	483	494	0	13.9	GFPGADGIAGPK	Oxidation (K); Oxidation (P)	0.004000000002.0
Collagen alpha-1(I) chain OS=Gallus gallus GN=COL1A1 PE=1 SV=3	4674	838	333	82	50	57.3	Gallus gallus	1	1	563.285	1124.56	-0.001	576	587	1	16.45	GAAGEPGKPGER
Collagen alpha-1(I) chain OS=Gallus gallus GN=COL1A1 PE=1 SV=3	4674	838	333	82	50	57.3	Gallus gallus	1	1	375.86	1124.56	0.0001	576	587	1	19.01	GAAGEPGKPGER
Collagen alpha-1(I) chain OS=Gallus gallus GN=COL1A1 PE=1 SV=3	4674	838	333	82	50	57.3	Gallus gallus	1	1	563.286	1124.56	0.0002	576	587	1	7.75	GAAGEPGKPGER
Collagen alpha-1(I) chain OS=Gallus gallus GN=COL1A1 PE=1 SV=3	4674	838	333	82	50	57.3	Gallus gallus	1	1	375.86	1124.56	0.0004	576	587	1	7.41	GAAGEPGKPGER
Collagen alpha-1(I) chain OS=Gallus gallus GN=COL1A1 PE=1 SV=3	4674	838	333	82	50	57.3	Gallus gallus	1	1	375.86	1124.56	0.0012	576	587	1	11.03	GAAGEPGKPGER
Collagen alpha-1(I) chain OS=Gallus gallus GN=COL1A1 PE=1 SV=3	4674	838	333	82	50	57.3	Gallus gallus	1	1	377.192	1128.55	0.0006	741	752	1	25.86	GADGAPGKDGLR	Oxidation (P)	0.000004000000.0
Collagen alpha-1(I) chain OS=Gallus gallus GN=COL1A1 PE=1 SV=3	4674	838	333	82	50	57.3	Gallus gallus	1	0	565.797	1129.58	-0.001	243	254	0	4.09	GLPGTAGLPGMK	2 Oxidation (P)	0.004000004000.0
Collagen alpha-1(I) chain OS=Gallus gallus GN=COL1A1 PE=1 SV=3	4674	838	333	82	50	57.3	Gallus gallus	1	0	565.797	1129.58	-0.0003	243	254	0	4.54	GLPGTAGLPGMK	Oxidation (M); Oxidation (P)	0.004000000030.0
Collagen alpha-1(I) chain OS=Gallus gallus GN=COL1A1 PE=1 SV=3	4674	838	333	82	50	57.3	Gallus gallus	1	0	565.797	1129.58	-0.0001	243	254	0	6.32	GLPGTAGLPGMK	Oxidation (K); Oxidation (P)	0.000000004002.0
Collagen alpha-1(I) chain OS=Gallus gallus GN=COL1A1 PE=1 SV=3	4674	838	333	82	50	57.3	Gallus gallus	1	0	565.797	1129.58	-0.0001	243	254	0	4.42	GLPGTAGLPGMK	Oxidation (M); Oxidation (P)	0.004000000030.0
Collagen alpha-1(I) chain OS=Gallus gallus GN=COL1A1 PE=1 SV=3	4674	838	333	82	50	57.3	Gallus gallus	1	0	565.797	1129.58	-0.0001	243	254	0	19.59	GLPGTAGLPGMK	Oxidation (M); Oxidation (P)	0.004000000030.0
Collagen alpha-1(I) chain OS=Gallus gallus GN=COL1A1 PE=1 SV=3	4674	838	333	82	50	57.3	Gallus gallus	1	0	565.798	1129.58	0.0004	243	254	0	40.81	GLPGTAGLPGMK	Oxidation (M); Oxidation (P)	0.004000000030.0
Collagen alpha-1(I) chain OS=Gallus gallus GN=COL1A1 PE=1 SV=3	4674	838	333	82	50	57.3	Gallus gallus	1	0	565.798	1129.58	0.0005	243	254	0	48.09	GLPGTAGLPGMK	Oxidation (M); Oxidation (P)	0.004000000030.0
Collagen alpha-1(I) chain OS=Gallus gallus GN=COL1A1 PE=1 SV=3	4674	838	333	82	50	57.3	Gallus gallus	1	0	565.798	1129.58	0.0011	243	254	0	5.6	GLPGTAGLPGMK	Oxidation (M); Oxidation (P)	0.004000000030.0
Collagen alpha-1(I) chain OS=Gallus gallus GN=COL1A1 PE=1 SV=3	4674	838	333	82	50	57.3	Gallus gallus	1	0	379.86	1136.56	0.0001	1074	1085	1	7.68	GPAGPQGPRGDK	Deamidated (NQ)	0.000001000000.0
Collagen alpha-1(I) chain OS=Gallus gallus GN=COL1A1 PE=1 SV=3	4674	838	333	82	50	57.3	Gallus gallus	1	0	569.286	1136.56	0.0003	1074	1085	1	19.52	GPAGPQGPRGDK	Deamidated (NQ)	0.000001000000.0
Collagen alpha-1(I) chain OS=Gallus gallus GN=COL1A1 PE=1 SV=3	4674	838	333	82	50	57.3	Gallus gallus	1	1	571.283	1140.55	-0.0018	576	587	1	12.97	GAAGEPGKPGER	Oxidation (P)	0.000004000000.0
Collagen alpha-1(I) chain OS=Gallus gallus GN=COL1A1 PE=1 SV=3	4674	838	333	82	50	57.3	Gallus gallus	1	1	571.283	1140.55	-0.0005	576	587	1	21.89	GAAGEPGKPGER	Oxidation (K)	0.000000020000.0
Collagen alpha-1(I) chain OS=Gallus gallus GN=COL1A1 PE=1 SV=3	4674	838	333	82	50	57.3	Gallus gallus	1	1	571.283	1140.55	-0.0005	576	587	1	22.01	GAAGEPGKPGER	Oxidation (P)	0.000000004000.0
Collagen alpha-1(I) chain OS=Gallus gallus GN=COL1A1 PE=1 SV=3	4674	838	333	82	50	57.3	Gallus gallus	1	1	571.283	1140.55	-0.0004	576	587	1	20.53	GAAGEPGKPGER	Oxidation (K)	0.000000020000.0
Collagen alpha-1(I) chain OS=Gallus gallus GN=COL1A1 PE=1 SV=3	4674	838	333	82	50	57.3	Gallus gallus	1	1	571.283	1140.55	-0.0002	576	587	1	36.19	GAAGEPGKPGER	Oxidation (P)	0.000004000000.0
Collagen alpha-1(I) chain OS=Gallus gallus GN=COL1A1 PE=1 SV=3	4674	838	333	82	50	57.3	Gallus gallus	1	1	381.191	1140.55	0	576	587	1	13.62	GAAGEPGKPGER	Oxidation (P)	0.000004000000.0
Collagen alpha-1(I) chain OS=Gallus gallus GN=COL1A1 PE=1 SV=3	4674	838	333	82	50	57.3	Gallus gallus	1	1	571.283	1140.55	0	576	587	1	30.92	GAAGEPGKPGER	Oxidation (K)	0.000000020000.0
Collagen alpha-1(I) chain OS=Gallus gallus GN=COL1A1 PE=1 SV=3	4674	838	333	82	50	57.3	Gallus gallus	1	1	571.284	1140.55	0.0001	576	587	1	32.29	GAAGEPGKPGER	Oxidation (P)	0.000004000000.0
Collagen alpha-1(I) chain OS=Gallus gallus GN=COL1A1 PE=1 SV=3	4674	838	333	82	50	57.3	Gallus gallus	1	1	571.284	1140.55	0.0001	576	587	1	22.79	GAAGEPGKPGER	Oxidation (P)	0.000000004000.0
Collagen alpha-1(I) chain OS=Gallus gallus GN=COL1A1 PE=1 SV=3	4674	838	333	82	50	57.3	Gallus gallus	1	1	381.191	1140.55	0.0001	576	587	1	26.74	GAAGEPGKPGER	Oxidation (P)	0.000004000000.0
Collagen alpha-1(I) chain OS=Gallus gallus GN=COL1A1 PE=1 SV=3	4674	838	333	82	50	57.3	Gallus gallus	1	1	381.192	1140.55	0.0002	576	587	1	10.99	GAAGEPGKPGER	Oxidation (P)	0.000004000000.0
Collagen alpha-1(I) chain OS=Gallus gallus GN=COL1A1 PE=1 SV=3	4674	838	333	82	50	57.3	Gallus gallus	1	1	381.192	1140.55	0.0002	576	587	1	15.57	GAAGEPGKPGER	Oxidation (P)	0.000004000000.0
Collagen alpha-1(I) chain OS=Gallus gallus GN=COL1A1 PE=1 SV=3	4674	838	333	82	50	57.3	Gallus gallus	1	1	381.192	1140.55	0.0002	576	587	1	14.55	GAAGEPGKPGER	Oxidation (P)	0.000004000000.0
Collagen alpha-1(I) chain OS=Gallus gallus GN=COL1A1 PE=1 SV=3	4674	838	333	82	50	57.3	Gallus gallus	1	1	381.192	1140.55	0.0006	576	587	1	15.05	GAAGEPGKPGER	Oxidation (P)	0.000004000000.0
Collagen alpha-1(I) chain OS=Gallus gallus GN=COL1A1 PE=1 SV=3	4674	838	333	82	50	57.3	Gallus gallus	1	1	381.192	1140.55	0.0007	576	587	1	16.59	GAAGEPGKPGER	Oxidation (P)	0.000004000000.0
Collagen alpha-1(I) chain OS=Gallus gallus GN=COL1A1 PE=1 SV=3	4674	838	333	82	50	57.3	Gallus gallus	1	1	381.192	1140.55	0.0009	576	587	1	12.02	GAAGEPGKPGER	Oxidation (K)	0.000000020000.0
Collagen alpha-1(I) chain OS=Gallus gallus GN=COL1A1 PE=1 SV=3	4674	838	333	82	50	57.3	Gallus gallus	1	1	571.284	1140.55	0.0012	576	587	1	15.61	GAAGEPGKPGER	Oxidation (K)	0.000000020000.0
Collagen alpha-1(I) chain OS=Gallus gallus GN=COL1A1 PE=1 SV=3	4674	838	333	82	50	57.3	Gallus gallus	1	0	573.292	1144.57	-0.0005	564	575	0	43.19	GQAGVMGFPGPK
Collagen alpha-1(I) chain OS=Gallus gallus GN=COL1A1 PE=1 SV=3	4674	838	333	82	50	57.3	Gallus gallus	1	0	573.292	1144.57	-0.0004	564	575	0	39.93	GQAGVMGFPGPK
Collagen alpha-1(I) chain OS=Gallus gallus GN=COL1A1 PE=1 SV=3	4674	838	333	82	50	57.3	Gallus gallus	1	0	573.785	1145.56	0.0018	564	575	0	47.45	GQAGVMGFPGPK	Deamidated (NQ)	0.010000000000.0
Collagen alpha-1(I) chain OS=Gallus gallus GN=COL1A1 PE=1 SV=3	4674	838	333	82	50	57.3	Gallus gallus	1	0	573.795	1145.57	-0.0004	243	254	0	6.14	GLPGTAGLPGMK	Oxidation (K); Oxidation (M); Oxidation (P)	0.004000000032.0
Collagen alpha-1(I) chain OS=Gallus gallus GN=COL1A1 PE=1 SV=3	4674	838	333	82	50	57.3	Gallus gallus	1	0	573.795	1145.58	0	243	254	0	42.52	GLPGTAGLPGMK	Oxidation (K); 2 Oxidation (P)	0.004000004002.0
Collagen alpha-1(I) chain OS=Gallus gallus GN=COL1A1 PE=1 SV=3	4674	838	333	82	50	57.3	Gallus gallus	1	0	573.795	1145.58	0.0005	243	254	0	9.66	GLPGTAGLPGMK	Oxidation (M); 2 Oxidation (P)	0.004000004030.0
Collagen alpha-1(I) chain OS=Gallus gallus GN=COL1A1 PE=1 SV=3	4674	838	333	82	50	57.3	Gallus gallus	1	0	576.789	1151.56	-0.005	1074	1085	1	14.43	GPAGPQGPRGDK	Oxidation (P)	0.040000000000.0
Collagen alpha-1(I) chain OS=Gallus gallus GN=COL1A1 PE=1 SV=3	4674	838	333	82	50	57.3	Gallus gallus	1	1	579.28	1156.55	-0.0008	576	587	1	10.24	GAAGEPGKPGER	2 Oxidation (P)	0.000004004000.0
Collagen alpha-1(I) chain OS=Gallus gallus GN=COL1A1 PE=1 SV=3	4674	838	333	82	50	57.3	Gallus gallus	1	1	579.281	1156.55	-0.0002	576	587	1	20.45	GAAGEPGKPGER	2 Oxidation (P)	0.000004004000.0
Collagen alpha-1(I) chain OS=Gallus gallus GN=COL1A1 PE=1 SV=3	4674	838	333	82	50	57.3	Gallus gallus	1	1	386.523	1156.55	-0.0001	576	587	1	16.98	GAAGEPGKPGER	2 Oxidation (P)	0.000004004000.0
Collagen alpha-1(I) chain OS=Gallus gallus GN=COL1A1 PE=1 SV=3	4674	838	333	82	50	57.3	Gallus gallus	1	1	386.523	1156.55	-0.0001	576	587	1	14.7	GAAGEPGKPGER	2 Oxidation (P)	0.000004004000.0
Collagen alpha-1(I) chain OS=Gallus gallus GN=COL1A1 PE=1 SV=3	4674	838	333	82	50	57.3	Gallus gallus	1	1	386.523	1156.55	0	576	587	1	10.64	GAAGEPGKPGER	2 Oxidation (P)	0.000004004000.0
Collagen alpha-1(I) chain OS=Gallus gallus GN=COL1A1 PE=1 SV=3	4674	838	333	82	50	57.3	Gallus gallus	1	1	579.281	1156.55	0.0002	576	587	1	22.82	GAAGEPGKPGER	2 Oxidation (P)	0.000004004000.0
Collagen alpha-1(I) chain OS=Gallus gallus GN=COL1A1 PE=1 SV=3	4674	838	333	82	50	57.3	Gallus gallus	1	1	386.523	1156.55	0.0004	576	587	1	11.86	GAAGEPGKPGER	2 Oxidation (P)	0.000004004000.0
Collagen alpha-1(I) chain OS=Gallus gallus GN=COL1A1 PE=1 SV=3	4674	838	333	82	50	57.3	Gallus gallus	1	1	386.523	1156.55	0.0005	576	587	1	5.57	GAAGEPGKPGER	2 Oxidation (P)	0.000004004000.0
Collagen alpha-1(I) chain OS=Gallus gallus GN=COL1A1 PE=1 SV=3	4674	838	333	82	50	57.3	Gallus gallus	1	1	386.523	1156.55	0.0007	576	587	1	8.97	GAAGEPGKPGER	2 Oxidation (P)	0.000004004000.0
Collagen alpha-1(I) chain OS=Gallus gallus GN=COL1A1 PE=1 SV=3	4674	838	333	82	50	57.3	Gallus gallus	1	1	386.523	1156.55	0.0008	576	587	1	11.99	GAAGEPGKPGER	Oxidation (K); Oxidation (P)	0.000000024000.0
Collagen alpha-1(I) chain OS=Gallus gallus GN=COL1A1 PE=1 SV=3	4674	838	333	82	50	57.3	Gallus gallus	1	0	581.289	1160.56	-0.002	564	575	0	34.29	GQAGVMGFPGPK	Oxidation (K)	0.000000000002.0
Collagen alpha-1(I) chain OS=Gallus gallus GN=COL1A1 PE=1 SV=3	4674	838	333	82	50	57.3	Gallus gallus	1	0	581.289	1160.56	-0.0018	564	575	0	27.8	GQAGVMGFPGPK	Oxidation (K)	0.000000000002.0
Collagen alpha-1(I) chain OS=Gallus gallus GN=COL1A1 PE=1 SV=3	4674	838	333	82	50	57.3	Gallus gallus	1	0	581.289	1160.56	-0.0007	564	575	0	37.36	GQAGVMGFPGPK	Oxidation (K)	0.000000000002.0
Collagen alpha-1(I) chain OS=Gallus gallus GN=COL1A1 PE=1 SV=3	4674	838	333	82	50	57.3	Gallus gallus	1	0	581.289	1160.56	-0.0005	564	575	0	34.02	GQAGVMGFPGPK	Oxidation (P)	0.000000004000.0
Collagen alpha-1(I) chain OS=Gallus gallus GN=COL1A1 PE=1 SV=3	4674	838	333	82	50	57.3	Gallus gallus	1	0	581.289	1160.56	-0.0005	564	575	0	36.6	GQAGVMGFPGPK	Oxidation (K)	0.000000000002.0
Collagen alpha-1(I) chain OS=Gallus gallus GN=COL1A1 PE=1 SV=3	4674	838	333	82	50	57.3	Gallus gallus	1	0	581.289	1160.56	-0.0005	564	575	0	34.71	GQAGVMGFPGPK	Oxidation (K)	0.000000000002.0
Collagen alpha-1(I) chain OS=Gallus gallus GN=COL1A1 PE=1 SV=3	4674	838	333	82	50	57.3	Gallus gallus	1	0	581.289	1160.56	-0.0004	564	575	0	31.22	GQAGVMGFPGPK	Oxidation (K)	0.000000000002.0
Collagen alpha-1(I) chain OS=Gallus gallus GN=COL1A1 PE=1 SV=3	4674	838	333	82	50	57.3	Gallus gallus	1	0	581.289	1160.56	-0.0004	564	575	0	38.81	GQAGVMGFPGPK	Oxidation (K)	0.000000000002.0
Collagen alpha-1(I) chain OS=Gallus gallus GN=COL1A1 PE=1 SV=3	4674	838	333	82	50	57.3	Gallus gallus	1	0	581.289	1160.56	-0.0003	564	575	0	37.65	GQAGVMGFPGPK	Oxidation (K)	0.000000000002.0
Collagen alpha-1(I) chain OS=Gallus gallus GN=COL1A1 PE=1 SV=3	4674	838	333	82	50	57.3	Gallus gallus	1	0	581.289	1160.56	-0.0003	564	575	0	24.39	GQAGVMGFPGPK	Oxidation (K)	0.000000000002.0
Collagen alpha-1(I) chain OS=Gallus gallus GN=COL1A1 PE=1 SV=3	4674	838	333	82	50	57.3	Gallus gallus	1	0	581.289	1160.56	-0.0003	564	575	0	34.9	GQAGVMGFPGPK	Oxidation (K)	0.000000000002.0
Collagen alpha-1(I) chain OS=Gallus gallus GN=COL1A1 PE=1 SV=3	4674	838	333	82	50	57.3	Gallus gallus	1	0	581.289	1160.56	-0.0003	564	575	0	29.18	GQAGVMGFPGPK	Oxidation (P)	0.000000004000.0
Collagen alpha-1(I) chain OS=Gallus gallus GN=COL1A1 PE=1 SV=3	4674	838	333	82	50	57.3	Gallus gallus	1	0	581.289	1160.56	-0.0003	564	575	0	39.35	GQAGVMGFPGPK	Oxidation (M)	0.000003000000.0
Collagen alpha-1(I) chain OS=Gallus gallus GN=COL1A1 PE=1 SV=3	4674	838	333	82	50	57.3	Gallus gallus	1	0	581.29	1160.56	-0.0002	564	575	0	71.7	GQAGVMGFPGPK	Oxidation (P)	0.000000004000.0
Collagen alpha-1(I) chain OS=Gallus gallus GN=COL1A1 PE=1 SV=3	4674	838	333	82	50	57.3	Gallus gallus	1	0	581.29	1160.56	-0.0002	564	575	0	38.04	GQAGVMGFPGPK	Oxidation (K)	0.000000000002.0
Collagen alpha-1(I) chain OS=Gallus gallus GN=COL1A1 PE=1 SV=3	4674	838	333	82	50	57.3	Gallus gallus	1	0	581.29	1160.56	-0.0002	564	575	0	34.35	GQAGVMGFPGPK	Oxidation (K)	0.000000000002.0
Collagen alpha-1(I) chain OS=Gallus gallus GN=COL1A1 PE=1 SV=3	4674	838	333	82	50	57.3	Gallus gallus	1	0	581.29	1160.56	-0.0002	564	575	0	25.08	GQAGVMGFPGPK	Oxidation (K)	0.000000000002.0
Collagen alpha-1(I) chain OS=Gallus gallus GN=COL1A1 PE=1 SV=3	4674	838	333	82	50	57.3	Gallus gallus	1	0	581.29	1160.56	-0.0002	564	575	0	35.35	GQAGVMGFPGPK	Oxidation (K)	0.000000000002.0
Collagen alpha-1(I) chain OS=Gallus gallus GN=COL1A1 PE=1 SV=3	4674	838	333	82	50	57.3	Gallus gallus	1	0	581.29	1160.56	-0.0001	564	575	0	28.7	GQAGVMGFPGPK	Oxidation (K)	0.000000000002.0
Collagen alpha-1(I) chain OS=Gallus gallus GN=COL1A1 PE=1 SV=3	4674	838	333	82	50	57.3	Gallus gallus	1	0	581.29	1160.56	-0.0001	564	575	0	37.65	GQAGVMGFPGPK	Oxidation (K)	0.000000000002.0
Collagen alpha-1(I) chain OS=Gallus gallus GN=COL1A1 PE=1 SV=3	4674	838	333	82	50	57.3	Gallus gallus	1	0	581.29	1160.56	-0.0001	564	575	0	53.53	GQAGVMGFPGPK	Oxidation (K)	0.000000000002.0
Collagen alpha-1(I) chain OS=Gallus gallus GN=COL1A1 PE=1 SV=3	4674	838	333	82	50	57.3	Gallus gallus	1	0	581.29	1160.56	0.0001	564	575	0	38.94	GQAGVMGFPGPK	Oxidation (P)	0.000000004000.0
Collagen alpha-1(I) chain OS=Gallus gallus GN=COL1A1 PE=1 SV=3	4674	838	333	82	50	57.3	Gallus gallus	1	0	581.29	1160.56	0.0001	564	575	0	33.48	GQAGVMGFPGPK	Oxidation (K)	0.000000000002.0
Collagen alpha-1(I) chain OS=Gallus gallus GN=COL1A1 PE=1 SV=3	4674	838	333	82	50	57.3	Gallus gallus	1	0	581.29	1160.56	0.0001	564	575	0	34.81	GQAGVMGFPGPK	Oxidation (K)	0.000000000002.0
Collagen alpha-1(I) chain OS=Gallus gallus GN=COL1A1 PE=1 SV=3	4674	838	333	82	50	57.3	Gallus gallus	1	0	581.29	1160.56	0.0001	564	575	0	31.46	GQAGVMGFPGPK	Oxidation (K)	0.000000000002.0
Collagen alpha-1(I) chain OS=Gallus gallus GN=COL1A1 PE=1 SV=3	4674	838	333	82	50	57.3	Gallus gallus	1	0	581.29	1160.56	0.0001	564	575	0	24.43	GQAGVMGFPGPK	Oxidation (K)	0.000000000002.0
Collagen alpha-1(I) chain OS=Gallus gallus GN=COL1A1 PE=1 SV=3	4674	838	333	82	50	57.3	Gallus gallus	1	0	581.29	1160.56	0.0001	564	575	0	37.11	GQAGVMGFPGPK	Oxidation (K)	0.000000000002.0
Collagen alpha-1(I) chain OS=Gallus gallus GN=COL1A1 PE=1 SV=3	4674	838	333	82	50	57.3	Gallus gallus	1	0	581.29	1160.56	0.0001	564	575	0	38.58	GQAGVMGFPGPK	Oxidation (K)	0.000000000002.0
Collagen alpha-1(I) chain OS=Gallus gallus GN=COL1A1 PE=1 SV=3	4674	838	333	82	50	57.3	Gallus gallus	1	0	581.29	1160.56	0.0001	564	575	0	30.3	GQAGVMGFPGPK	Oxidation (K)	0.000000000002.0
Collagen alpha-1(I) chain OS=Gallus gallus GN=COL1A1 PE=1 SV=3	4674	838	333	82	50	57.3	Gallus gallus	1	0	581.29	1160.57	0.0002	564	575	0	35.09	GQAGVMGFPGPK	Oxidation (K)	0.000000000002.0
Collagen alpha-1(I) chain OS=Gallus gallus GN=COL1A1 PE=1 SV=3	4674	838	333	82	50	57.3	Gallus gallus	1	0	581.29	1160.57	0.0002	564	575	0	35.21	GQAGVMGFPGPK	Oxidation (K)	0.000000000002.0
Collagen alpha-1(I) chain OS=Gallus gallus GN=COL1A1 PE=1 SV=3	4674	838	333	82	50	57.3	Gallus gallus	1	0	581.29	1160.57	0.0002	564	575	0	31.4	GQAGVMGFPGPK	Oxidation (K)	0.000000000002.0
Collagen alpha-1(I) chain OS=Gallus gallus GN=COL1A1 PE=1 SV=3	4674	838	333	82	50	57.3	Gallus gallus	1	0	581.29	1160.57	0.0003	564	575	0	71.89	GQAGVMGFPGPK	Oxidation (P)	0.000000004000.0
Collagen alpha-1(I) chain OS=Gallus gallus GN=COL1A1 PE=1 SV=3	4674	838	333	82	50	57.3	Gallus gallus	1	0	581.29	1160.57	0.0003	564	575	0	40.03	GQAGVMGFPGPK	Oxidation (P)	0.000000004000.0
Collagen alpha-1(I) chain OS=Gallus gallus GN=COL1A1 PE=1 SV=3	4674	838	333	82	50	57.3	Gallus gallus	1	0	581.29	1160.57	0.0004	564	575	0	57.26	GQAGVMGFPGPK	Oxidation (P)	0.000000004000.0
Collagen alpha-1(I) chain OS=Gallus gallus GN=COL1A1 PE=1 SV=3	4674	838	333	82	50	57.3	Gallus gallus	1	0	581.29	1160.57	0.0004	564	575	0	41.33	GQAGVMGFPGPK	Oxidation (P)	0.000000004000.0
Collagen alpha-1(I) chain OS=Gallus gallus GN=COL1A1 PE=1 SV=3	4674	838	333	82	50	57.3	Gallus gallus	1	0	581.29	1160.57	0.0007	564	575	0	35.22	GQAGVMGFPGPK	Oxidation (K)	0.000000000002.0
Collagen alpha-1(I) chain OS=Gallus gallus GN=COL1A1 PE=1 SV=3	4674	838	333	82	50	57.3	Gallus gallus	1	0	581.29	1160.57	0.0007	564	575	0	32.47	GQAGVMGFPGPK	Oxidation (K)	0.000000000002.0
Collagen alpha-1(I) chain OS=Gallus gallus GN=COL1A1 PE=1 SV=3	4674	838	333	82	50	57.3	Gallus gallus	1	0	581.29	1160.57	0.0007	564	575	0	23.44	GQAGVMGFPGPK	Oxidation (K)	0.000000000002.0
Collagen alpha-1(I) chain OS=Gallus gallus GN=COL1A1 PE=1 SV=3	4674	838	333	82	50	57.3	Gallus gallus	1	0	581.29	1160.57	0.001	564	575	0	37.25	GQAGVMGFPGPK	Oxidation (K)	0.000000000002.0
Collagen alpha-1(I) chain OS=Gallus gallus GN=COL1A1 PE=1 SV=3	4674	838	333	82	50	57.3	Gallus gallus	1	0	581.29	1160.57	0.001	564	575	0	37.31	GQAGVMGFPGPK	Oxidation (K)	0.000000000002.0
Collagen alpha-1(I) chain OS=Gallus gallus GN=COL1A1 PE=1 SV=3	4674	838	333	82	50	57.3	Gallus gallus	1	0	581.782	1161.55	-0.0002	564	575	0	46.13	GQAGVMGFPGPK	Deamidated (NQ); Oxidation (K)	0.010000000002.0
Collagen alpha-1(I) chain OS=Gallus gallus GN=COL1A1 PE=1 SV=3	4674	838	333	82	50	57.3	Gallus gallus	1	0	581.782	1161.55	0.0002	564	575	0	61.16	GQAGVMGFPGPK	Deamidated (NQ); Oxidation (K)	0.010000000002.0
Collagen alpha-1(I) chain OS=Gallus gallus GN=COL1A1 PE=1 SV=3	4674	838	333	82	50	57.3	Gallus gallus	1	0	581.791	1161.57	-0.0017	243	254	0	2.85	GLPGTAGLPGMK	Oxidation (K); Oxidation (M); 2 Oxidation (P)	0.004000004032.0
Collagen alpha-1(I) chain OS=Gallus gallus GN=COL1A1 PE=1 SV=3	4674	838	333	82	50	57.3	Gallus gallus	1	0	581.801	1161.59	-0.0009	675	686	0	27.78	GVQGPPGPQGPR	Oxidation (P)	0.000000040000.0
Collagen alpha-1(I) chain OS=Gallus gallus GN=COL1A1 PE=1 SV=3	4674	838	333	82	50	57.3	Gallus gallus	1	0	581.802	1161.59	-0.0005	675	686	0	58.63	GVQGPPGPQGPR	Oxidation (P)	0.000004000000.0
Collagen alpha-1(I) chain OS=Gallus gallus GN=COL1A1 PE=1 SV=3	4674	838	333	82	50	57.3	Gallus gallus	1	0	581.802	1161.59	-0.0003	675	686	0	50.98	GVQGPPGPQGPR	Oxidation (P)	0.000004000000.0
Collagen alpha-1(I) chain OS=Gallus gallus GN=COL1A1 PE=1 SV=3	4674	838	333	82	50	57.3	Gallus gallus	1	0	581.802	1161.59	-0.0003	675	686	0	55.31	GVQGPPGPQGPR	Oxidation (P)	0.000004000000.0
Collagen alpha-1(I) chain OS=Gallus gallus GN=COL1A1 PE=1 SV=3	4674	838	333	82	50	57.3	Gallus gallus	1	0	581.802	1161.59	-0.0003	675	686	0	17.74	GVQGPPGPQGPR	Oxidation (P)	0.000000040000.0
Collagen alpha-1(I) chain OS=Gallus gallus GN=COL1A1 PE=1 SV=3	4674	838	333	82	50	57.3	Gallus gallus	1	0	581.802	1161.59	-0.0003	675	686	0	23.34	GVQGPPGPQGPR	Oxidation (P)	0.000000040000.0
Collagen alpha-1(I) chain OS=Gallus gallus GN=COL1A1 PE=1 SV=3	4674	838	333	82	50	57.3	Gallus gallus	1	0	581.802	1161.59	-0.0001	675	686	0	56.57	GVQGPPGPQGPR	Oxidation (P)	0.000004000000.0
Collagen alpha-1(I) chain OS=Gallus gallus GN=COL1A1 PE=1 SV=3	4674	838	333	82	50	57.3	Gallus gallus	1	0	581.802	1161.59	-0.0001	675	686	0	51.06	GVQGPPGPQGPR	Oxidation (P)	0.000004000000.0
Collagen alpha-1(I) chain OS=Gallus gallus GN=COL1A1 PE=1 SV=3	4674	838	333	82	50	57.3	Gallus gallus	1	0	581.802	1161.59	0	675	686	0	37.12	GVQGPPGPQGPR	Oxidation (P)	0.000004000000.0
Collagen alpha-1(I) chain OS=Gallus gallus GN=COL1A1 PE=1 SV=3	4674	838	333	82	50	57.3	Gallus gallus	1	0	581.802	1161.59	0.0001	675	686	0	41.24	GVQGPPGPQGPR	Oxidation (P)	0.000004000000.0
Collagen alpha-1(I) chain OS=Gallus gallus GN=COL1A1 PE=1 SV=3	4674	838	333	82	50	57.3	Gallus gallus	1	0	581.802	1161.59	0.0002	675	686	0	40.61	GVQGPPGPQGPR	Oxidation (P)	0.000004000000.0
Collagen alpha-1(I) chain OS=Gallus gallus GN=COL1A1 PE=1 SV=3	4674	838	333	82	50	57.3	Gallus gallus	1	0	581.802	1161.59	0.0002	675	686	0	45.53	GVQGPPGPQGPR	Oxidation (P)	0.000004000000.0
Collagen alpha-1(I) chain OS=Gallus gallus GN=COL1A1 PE=1 SV=3	4674	838	333	82	50	57.3	Gallus gallus	1	0	388.204	1161.59	0.0005	675	686	0	39.64	GVQGPPGPQGPR	Oxidation (P)	0.000004000000.0
Collagen alpha-1(I) chain OS=Gallus gallus GN=COL1A1 PE=1 SV=3	4674	838	333	82	50	57.3	Gallus gallus	1	0	581.802	1161.59	0.001	675	686	0	10.97	GVQGPPGPQGPR	Oxidation (P)	0.000000040000.0
Collagen alpha-1(I) chain OS=Gallus gallus GN=COL1A1 PE=1 SV=3	4674	838	333	82	50	57.3	Gallus gallus	1	0	582.294	1162.57	-0.0004	675	686	0	61.5	GVQGPPGPQGPR	Deamidated (NQ); Oxidation (P)	0.001004000000.0
Collagen alpha-1(I) chain OS=Gallus gallus GN=COL1A1 PE=1 SV=3	4674	838	333	82	50	57.3	Gallus gallus	1	0	582.294	1162.57	-0.0001	675	686	0	64.47	GVQGPPGPQGPR	Deamidated (NQ); Oxidation (P)	0.000004001000.0
Collagen alpha-1(I) chain OS=Gallus gallus GN=COL1A1 PE=1 SV=3	4674	838	333	82	50	57.3	Gallus gallus	1	0	582.786	1163.56	0	675	686	0	37.51	GVQGPPGPQGPR	2 Deamidated (NQ); Oxidation (P)	0.001004001000.0
Collagen alpha-1(I) chain OS=Gallus gallus GN=COL1A1 PE=1 SV=3	4674	838	333	82	50	57.3	Gallus gallus	1	0	589.285	1176.56	-0.0033	564	575	0	18.84	GQAGVMGFPGPK	Oxidation (K); Oxidation (M)	0.000003000002.0
Collagen alpha-1(I) chain OS=Gallus gallus GN=COL1A1 PE=1 SV=3	4674	838	333	82	50	57.3	Gallus gallus	1	0	589.286	1176.56	-0.0019	564	575	0	18.62	GQAGVMGFPGPK	Oxidation (K); Oxidation (P)	0.000000000042.0
Collagen alpha-1(I) chain OS=Gallus gallus GN=COL1A1 PE=1 SV=3	4674	838	333	82	50	57.3	Gallus gallus	1	0	589.286	1176.56	-0.0017	564	575	0	21.92	GQAGVMGFPGPK	Oxidation (M); Oxidation (P)	0.000003004000.0
Collagen alpha-1(I) chain OS=Gallus gallus GN=COL1A1 PE=1 SV=3	4674	838	333	82	50	57.3	Gallus gallus	1	0	589.287	1176.56	-0.0011	564	575	0	16.8	GQAGVMGFPGPK	Oxidation (M); Oxidation (P)	0.000003004000.0
Collagen alpha-1(I) chain OS=Gallus gallus GN=COL1A1 PE=1 SV=3	4674	838	333	82	50	57.3	Gallus gallus	1	0	589.287	1176.56	-0.0007	564	575	0	16.01	GQAGVMGFPGPK	Oxidation (M); Oxidation (P)	0.000003004000.0
Collagen alpha-1(I) chain OS=Gallus gallus GN=COL1A1 PE=1 SV=3	4674	838	333	82	50	57.3	Gallus gallus	1	0	589.287	1176.56	-0.0007	564	575	0	20.98	GQAGVMGFPGPK	Oxidation (K); Oxidation (P)	0.000000000042.0
Collagen alpha-1(I) chain OS=Gallus gallus GN=COL1A1 PE=1 SV=3	4674	838	333	82	50	57.3	Gallus gallus	1	0	589.287	1176.56	-0.0007	564	575	0	36.48	GQAGVMGFPGPK	Oxidation (M); Oxidation (P)	0.000003004000.0
Collagen alpha-1(I) chain OS=Gallus gallus GN=COL1A1 PE=1 SV=3	4674	838	333	82	50	57.3	Gallus gallus	1	0	589.287	1176.56	-0.0005	564	575	0	53.64	GQAGVMGFPGPK	Oxidation (K); Oxidation (P)	0.000000004002.0
Collagen alpha-1(I) chain OS=Gallus gallus GN=COL1A1 PE=1 SV=3	4674	838	333	82	50	57.3	Gallus gallus	1	0	589.287	1176.56	-0.0005	564	575	0	13.21	GQAGVMGFPGPK	Oxidation (K); Oxidation (M)	0.000003000002.0
Collagen alpha-1(I) chain OS=Gallus gallus GN=COL1A1 PE=1 SV=3	4674	838	333	82	50	57.3	Gallus gallus	1	0	589.287	1176.56	-0.0005	564	575	0	20.75	GQAGVMGFPGPK	Oxidation (M); Oxidation (P)	0.000003004000.0
Collagen alpha-1(I) chain OS=Gallus gallus GN=COL1A1 PE=1 SV=3	4674	838	333	82	50	57.3	Gallus gallus	1	0	589.287	1176.56	-0.0003	564	575	0	15.63	GQAGVMGFPGPK	Oxidation (M); Oxidation (P)	0.000003004000.0
Collagen alpha-1(I) chain OS=Gallus gallus GN=COL1A1 PE=1 SV=3	4674	838	333	82	50	57.3	Gallus gallus	1	0	589.287	1176.56	-0.0003	564	575	0	28.1	GQAGVMGFPGPK	Oxidation (M); Oxidation (P)	0.000003004000.0
Collagen alpha-1(I) chain OS=Gallus gallus GN=COL1A1 PE=1 SV=3	4674	838	333	82	50	57.3	Gallus gallus	1	0	589.287	1176.56	-0.0001	564	575	0	63.31	GQAGVMGFPGPK	Oxidation (M); Oxidation (P)	0.000003004000.0
Collagen alpha-1(I) chain OS=Gallus gallus GN=COL1A1 PE=1 SV=3	4674	838	333	82	50	57.3	Gallus gallus	1	0	589.287	1176.56	0	564	575	0	15.25	GQAGVMGFPGPK	Oxidation (M); Oxidation (P)	0.000003004000.0
Collagen alpha-1(I) chain OS=Gallus gallus GN=COL1A1 PE=1 SV=3	4674	838	333	82	50	57.3	Gallus gallus	1	0	589.287	1176.56	0	564	575	0	43.77	GQAGVMGFPGPK	Oxidation (M); Oxidation (P)	0.000003004000.0
Collagen alpha-1(I) chain OS=Gallus gallus GN=COL1A1 PE=1 SV=3	4674	838	333	82	50	57.3	Gallus gallus	1	0	589.287	1176.56	0.0001	564	575	0	64.12	GQAGVMGFPGPK	Oxidation (K); Oxidation (P)	0.000000004002.0
Collagen alpha-1(I) chain OS=Gallus gallus GN=COL1A1 PE=1 SV=3	4674	838	333	82	50	57.3	Gallus gallus	1	0	589.287	1176.56	0.0001	564	575	0	58.67	GQAGVMGFPGPK	Oxidation (M); Oxidation (P)	0.000003004000.0
Collagen alpha-1(I) chain OS=Gallus gallus GN=COL1A1 PE=1 SV=3	4674	838	333	82	50	57.3	Gallus gallus	1	0	589.287	1176.56	0.0001	564	575	0	16.82	GQAGVMGFPGPK	Oxidation (K); Oxidation (P)	0.000000004002.0
Collagen alpha-1(I) chain OS=Gallus gallus GN=COL1A1 PE=1 SV=3	4674	838	333	82	50	57.3	Gallus gallus	1	0	589.287	1176.56	0.0001	564	575	0	30.26	GQAGVMGFPGPK	Oxidation (M); Oxidation (P)	0.000003004000.0
Collagen alpha-1(I) chain OS=Gallus gallus GN=COL1A1 PE=1 SV=3	4674	838	333	82	50	57.3	Gallus gallus	1	0	589.287	1176.56	0.0003	564	575	0	27.9	GQAGVMGFPGPK	Oxidation (M); Oxidation (P)	0.000003004000.0
Collagen alpha-1(I) chain OS=Gallus gallus GN=COL1A1 PE=1 SV=3	4674	838	333	82	50	57.3	Gallus gallus	1	0	589.287	1176.56	0.0004	564	575	0	27.86	GQAGVMGFPGPK	Oxidation (M); Oxidation (P)	0.000003004000.0
Collagen alpha-1(I) chain OS=Gallus gallus GN=COL1A1 PE=1 SV=3	4674	838	333	82	50	57.3	Gallus gallus	1	0	589.287	1176.56	0.0005	564	575	0	22.54	GQAGVMGFPGPK	Oxidation (M); Oxidation (P)	0.000003004000.0
Collagen alpha-1(I) chain OS=Gallus gallus GN=COL1A1 PE=1 SV=3	4674	838	333	82	50	57.3	Gallus gallus	1	0	589.288	1176.56	0.0006	564	575	0	24.35	GQAGVMGFPGPK	Oxidation (M); Oxidation (P)	0.000003004000.0
Collagen alpha-1(I) chain OS=Gallus gallus GN=COL1A1 PE=1 SV=3	4674	838	333	82	50	57.3	Gallus gallus	1	0	589.288	1176.56	0.0006	564	575	0	26.02	GQAGVMGFPGPK	Oxidation (M); Oxidation (P)	0.000003004000.0
Collagen alpha-1(I) chain OS=Gallus gallus GN=COL1A1 PE=1 SV=3	4674	838	333	82	50	57.3	Gallus gallus	1	0	589.288	1176.56	0.0006	564	575	0	42.86	GQAGVMGFPGPK	Oxidation (K); Oxidation (P)	0.000000004002.0
Collagen alpha-1(I) chain OS=Gallus gallus GN=COL1A1 PE=1 SV=3	4674	838	333	82	50	57.3	Gallus gallus	1	0	589.288	1176.56	0.0008	564	575	0	20.76	GQAGVMGFPGPK	Oxidation (M); Oxidation (P)	0.000003004000.0
Collagen alpha-1(I) chain OS=Gallus gallus GN=COL1A1 PE=1 SV=3	4674	838	333	82	50	57.3	Gallus gallus	1	0	589.288	1176.56	0.0009	564	575	0	26.68	GQAGVMGFPGPK	Oxidation (M); Oxidation (P)	0.000003004000.0
Collagen alpha-1(I) chain OS=Gallus gallus GN=COL1A1 PE=1 SV=3	4674	838	333	82	50	57.3	Gallus gallus	1	0	589.288	1176.56	0.0016	564	575	0	22.47	GQAGVMGFPGPK	Oxidation (M); Oxidation (P)	0.000003004000.0
Collagen alpha-1(I) chain OS=Gallus gallus GN=COL1A1 PE=1 SV=3	4674	838	333	82	50	57.3	Gallus gallus	1	0	589.288	1176.56	0.0022	564	575	0	27.4	GQAGVMGFPGPK	Oxidation (K); Oxidation (P)	0.000000000042.0
Collagen alpha-1(I) chain OS=Gallus gallus GN=COL1A1 PE=1 SV=3	4674	838	333	82	50	57.3	Gallus gallus	1	0	589.779	1177.54	-0.0005	564	575	0	34.7	GQAGVMGFPGPK	Deamidated (NQ); Oxidation (K); Oxidation (P)	0.010000000042.0
Collagen alpha-1(I) chain OS=Gallus gallus GN=COL1A1 PE=1 SV=3	4674	838	333	82	50	57.3	Gallus gallus	1	0	589.779	1177.54	0.0003	564	575	0	50.9	GQAGVMGFPGPK	Deamidated (NQ); Oxidation (M); Oxidation (P)	0.010003004000.0
Collagen alpha-1(I) chain OS=Gallus gallus GN=COL1A1 PE=1 SV=3	4674	838	333	82	50	57.3	Gallus gallus	1	0	589.799	1177.58	-0.0004	675	686	0	23.02	GVQGPPGPQGPR	2 Oxidation (P)	0.000044000000.0
Collagen alpha-1(I) chain OS=Gallus gallus GN=COL1A1 PE=1 SV=3	4674	838	333	82	50	57.3	Gallus gallus	1	0	589.799	1177.58	0.0001	675	686	0	0.28	GVQGPPGPQGPR	2 Oxidation (P)	0.000004040000.0
Collagen alpha-1(I) chain OS=Gallus gallus GN=COL1A1 PE=1 SV=3	4674	838	333	82	50	57.3	Gallus gallus	1	0	594.322	1186.63	-0.0007	1226	1235	0	45.5	SLSQQIENIR
Collagen alpha-1(I) chain OS=Gallus gallus GN=COL1A1 PE=1 SV=3	4674	838	333	82	50	57.3	Gallus gallus	1	0	597.284	1192.55	-0.0003	564	575	0	52.16	GQAGVMGFPGPK	Oxidation (K); Oxidation (M); Oxidation (P)	0.000003004002.0
Collagen alpha-1(I) chain OS=Gallus gallus GN=COL1A1 PE=1 SV=3	4674	838	333	82	50	57.3	Gallus gallus	1	0	597.776	1193.54	-0.001	564	575	0	25.67	GQAGVMGFPGPK	Deamidated (NQ); Oxidation (K); Oxidation (M); Oxidation (P)	0.010003000042.0
Collagen alpha-1(I) chain OS=Gallus gallus GN=COL1A1 PE=1 SV=3	4674	838	333	82	50	57.3	Gallus gallus	1	0	597.777	1193.54	0.0003	564	575	0	38.35	GQAGVMGFPGPK	Deamidated (NQ); Oxidation (M); 2 Oxidation (P)	0.010003004040.0
Collagen alpha-1(I) chain OS=Gallus gallus GN=COL1A1 PE=1 SV=3	4674	838	333	82	50	57.3	Gallus gallus	1	0	401.207	1200.6	-0.0011	255	266	1	53.96	GHRGFSGLDGAK
Collagen alpha-1(I) chain OS=Gallus gallus GN=COL1A1 PE=1 SV=3	4674	838	333	82	50	57.3	Gallus gallus	1	0	401.207	1200.6	0.0005	255	266	1	33.11	GHRGFSGLDGAK
Collagen alpha-1(I) chain OS=Gallus gallus GN=COL1A1 PE=1 SV=3	4674	838	333	82	50	57.3	Gallus gallus	1	0	414.23	1239.67	-0.0014	948	959	1	11.33	GVVGLPGQRGER	Oxidation (P)	0.000004000000.0
Collagen alpha-1(I) chain OS=Gallus gallus GN=COL1A1 PE=1 SV=3	4674	838	333	82	50	57.3	Gallus gallus	1	0	620.841	1239.67	-0.0009	948	959	1	3.57	GVVGLPGQRGER	Oxidation (P)	0.000004000000.0
Collagen alpha-1(I) chain OS=Gallus gallus GN=COL1A1 PE=1 SV=3	4674	838	333	82	50	57.3	Gallus gallus	1	0	414.23	1239.67	-0.0009	948	959	1	12.05	GVVGLPGQRGER	Oxidation (P)	0.000004000000.0
Collagen alpha-1(I) chain OS=Gallus gallus GN=COL1A1 PE=1 SV=3	4674	838	333	82	50	57.3	Gallus gallus	1	0	620.841	1239.67	-0.0006	948	959	1	11.92	GVVGLPGQRGER	Oxidation (P)	0.000004000000.0
Collagen alpha-1(I) chain OS=Gallus gallus GN=COL1A1 PE=1 SV=3	4674	838	333	82	50	57.3	Gallus gallus	1	0	414.23	1239.67	-0.0006	948	959	1	12.56	GVVGLPGQRGER	Oxidation (P)	0.000004000000.0
Collagen alpha-1(I) chain OS=Gallus gallus GN=COL1A1 PE=1 SV=3	4674	838	333	82	50	57.3	Gallus gallus	1	0	414.23	1239.67	-0.0005	948	959	1	5.68	GVVGLPGQRGER	Oxidation (P)	0.000004000000.0
Collagen alpha-1(I) chain OS=Gallus gallus GN=COL1A1 PE=1 SV=3	4674	838	333	82	50	57.3	Gallus gallus	1	0	620.841	1239.67	-0.0002	948	959	1	19.22	GVVGLPGQRGER	Oxidation (P)	0.000004000000.0
Collagen alpha-1(I) chain OS=Gallus gallus GN=COL1A1 PE=1 SV=3	4674	838	333	82	50	57.3	Gallus gallus	1	0	620.841	1239.67	-0.0002	948	959	1	1.8	GVVGLPGQRGER	Oxidation (P)	0.000004000000.0
Collagen alpha-1(I) chain OS=Gallus gallus GN=COL1A1 PE=1 SV=3	4674	838	333	82	50	57.3	Gallus gallus	1	0	414.23	1239.67	-0.0002	948	959	1	25.14	GVVGLPGQRGER	Oxidation (P)	0.000004000000.0
Collagen alpha-1(I) chain OS=Gallus gallus GN=COL1A1 PE=1 SV=3	4674	838	333	82	50	57.3	Gallus gallus	1	0	414.23	1239.67	-0.0001	948	959	1	11.8	GVVGLPGQRGER	Oxidation (P)	0.000004000000.0
Collagen alpha-1(I) chain OS=Gallus gallus GN=COL1A1 PE=1 SV=3	4674	838	333	82	50	57.3	Gallus gallus	1	0	414.23	1239.67	-0.0001	948	959	1	12.87	GVVGLPGQRGER	Oxidation (P)	0.000004000000.0
Collagen alpha-1(I) chain OS=Gallus gallus GN=COL1A1 PE=1 SV=3	4674	838	333	82	50	57.3	Gallus gallus	1	0	414.23	1239.67	-0.0001	948	959	1	10.66	GVVGLPGQRGER	Oxidation (P)	0.000004000000.0
Collagen alpha-1(I) chain OS=Gallus gallus GN=COL1A1 PE=1 SV=3	4674	838	333	82	50	57.3	Gallus gallus	1	0	414.23	1239.67	-0.0001	948	959	1	21.67	GVVGLPGQRGER	Oxidation (P)	0.000004000000.0
Collagen alpha-1(I) chain OS=Gallus gallus GN=COL1A1 PE=1 SV=3	4674	838	333	82	50	57.3	Gallus gallus	1	0	414.23	1239.67	0	948	959	1	22.05	GVVGLPGQRGER	Oxidation (P)	0.000004000000.0
Collagen alpha-1(I) chain OS=Gallus gallus GN=COL1A1 PE=1 SV=3	4674	838	333	82	50	57.3	Gallus gallus	1	0	414.23	1239.67	0	948	959	1	5.47	GVVGLPGQRGER	Oxidation (P)	0.000004000000.0
Collagen alpha-1(I) chain OS=Gallus gallus GN=COL1A1 PE=1 SV=3	4674	838	333	82	50	57.3	Gallus gallus	1	0	414.23	1239.67	0	948	959	1	12.21	GVVGLPGQRGER	Oxidation (P)	0.000004000000.0
Collagen alpha-1(I) chain OS=Gallus gallus GN=COL1A1 PE=1 SV=3	4674	838	333	82	50	57.3	Gallus gallus	1	0	414.23	1239.67	0	948	959	1	18.56	GVVGLPGQRGER	Oxidation (P)	0.000004000000.0
Collagen alpha-1(I) chain OS=Gallus gallus GN=COL1A1 PE=1 SV=3	4674	838	333	82	50	57.3	Gallus gallus	1	0	620.841	1239.67	0	948	959	1	9.48	GVVGLPGQRGER	Oxidation (P)	0.000004000000.0
Collagen alpha-1(I) chain OS=Gallus gallus GN=COL1A1 PE=1 SV=3	4674	838	333	82	50	57.3	Gallus gallus	1	0	414.23	1239.67	0.0001	948	959	1	15.57	GVVGLPGQRGER	Oxidation (P)	0.000004000000.0
Collagen alpha-1(I) chain OS=Gallus gallus GN=COL1A1 PE=1 SV=3	4674	838	333	82	50	57.3	Gallus gallus	1	0	414.23	1239.67	0.0001	948	959	1	11.87	GVVGLPGQRGER	Oxidation (P)	0.000004000000.0
Collagen alpha-1(I) chain OS=Gallus gallus GN=COL1A1 PE=1 SV=3	4674	838	333	82	50	57.3	Gallus gallus	1	0	414.23	1239.67	0.0002	948	959	1	23.45	GVVGLPGQRGER	Oxidation (P)	0.000004000000.0
Collagen alpha-1(I) chain OS=Gallus gallus GN=COL1A1 PE=1 SV=3	4674	838	333	82	50	57.3	Gallus gallus	1	0	414.23	1239.67	0.0004	948	959	1	14.33	GVVGLPGQRGER	Oxidation (P)	0.000004000000.0
Collagen alpha-1(I) chain OS=Gallus gallus GN=COL1A1 PE=1 SV=3	4674	838	333	82	50	57.3	Gallus gallus	1	0	414.23	1239.67	0.0004	948	959	1	13.33	GVVGLPGQRGER	Oxidation (P)	0.000004000000.0
Collagen alpha-1(I) chain OS=Gallus gallus GN=COL1A1 PE=1 SV=3	4674	838	333	82	50	57.3	Gallus gallus	1	0	620.842	1239.67	0.0005	948	959	1	13.14	GVVGLPGQRGER	Oxidation (P)	0.000004000000.0
Collagen alpha-1(I) chain OS=Gallus gallus GN=COL1A1 PE=1 SV=3	4674	838	333	82	50	57.3	Gallus gallus	1	0	620.842	1239.67	0.0008	948	959	1	6.95	GVVGLPGQRGER	Oxidation (P)	0.000004000000.0
Collagen alpha-1(I) chain OS=Gallus gallus GN=COL1A1 PE=1 SV=3	4674	838	333	82	50	57.3	Gallus gallus	1	0	414.23	1239.67	0.0008	948	959	1	12.61	GVVGLPGQRGER	Oxidation (P)	0.000004000000.0
Collagen alpha-1(I) chain OS=Gallus gallus GN=COL1A1 PE=1 SV=3	4674	838	333	82	50	57.3	Gallus gallus	1	0	414.23	1239.67	0.0009	948	959	1	20.59	GVVGLPGQRGER	Oxidation (P)	0.000004000000.0
Collagen alpha-1(I) chain OS=Gallus gallus GN=COL1A1 PE=1 SV=3	4674	838	333	82	50	57.3	Gallus gallus	1	0	620.842	1239.67	0.0015	948	959	1	11.38	GVVGLPGQRGER	Oxidation (P)	0.000004000000.0
Collagen alpha-1(I) chain OS=Gallus gallus GN=COL1A1 PE=1 SV=3	4674	838	333	82	50	57.3	Gallus gallus	1	0	621.333	1240.65	-0.0005	948	959	1	26.22	GVVGLPGQRGER	Deamidated (NQ); Oxidation (P)	0.000004010000.0
Collagen alpha-1(I) chain OS=Gallus gallus GN=COL1A1 PE=1 SV=3	4674	838	333	82	50	57.3	Gallus gallus	1	0	414.558	1240.65	0.0001	948	959	1	20.79	GVVGLPGQRGER	Deamidated (NQ); Oxidation (P)	0.000004010000.0
Collagen alpha-1(I) chain OS=Gallus gallus GN=COL1A1 PE=1 SV=3	4674	838	333	82	50	57.3	Gallus gallus	1	0	621.801	1241.59	-0.001	528	541	0	33.94	GLTGSPGSPGPDGK	Oxidation (P)	0.00000400000000.0
Collagen alpha-1(I) chain OS=Gallus gallus GN=COL1A1 PE=1 SV=3	4674	838	333	82	50	57.3	Gallus gallus	1	0	629.799	1257.58	-0.0009	528	541	0	40.41	GLTGSPGSPGPDGK	2 Oxidation (P)	0.00000400400000.0
Collagen alpha-1(I) chain OS=Gallus gallus GN=COL1A1 PE=1 SV=3	4674	838	333	82	50	57.3	Gallus gallus	1	0	629.799	1257.58	-0.0008	528	541	0	41.34	GLTGSPGSPGPDGK	2 Oxidation (P)	0.00000400400000.0
Collagen alpha-1(I) chain OS=Gallus gallus GN=COL1A1 PE=1 SV=3	4674	838	333	82	50	57.3	Gallus gallus	1	0	629.799	1257.58	-0.0006	528	541	0	37.75	GLTGSPGSPGPDGK	2 Oxidation (P)	0.00000400400000.0
Collagen alpha-1(I) chain OS=Gallus gallus GN=COL1A1 PE=1 SV=3	4674	838	333	82	50	57.3	Gallus gallus	1	0	629.799	1257.58	-0.0005	528	541	0	39.23	GLTGSPGSPGPDGK	2 Oxidation (P)	0.00000400400000.0
Collagen alpha-1(I) chain OS=Gallus gallus GN=COL1A1 PE=1 SV=3	4674	838	333	82	50	57.3	Gallus gallus	1	0	629.799	1257.58	-0.0005	528	541	0	36.95	GLTGSPGSPGPDGK	2 Oxidation (P)	0.00000400400000.0
Collagen alpha-1(I) chain OS=Gallus gallus GN=COL1A1 PE=1 SV=3	4674	838	333	82	50	57.3	Gallus gallus	1	0	629.799	1257.58	-0.0005	528	541	0	26.6	GLTGSPGSPGPDGK	2 Oxidation (P)	0.00000400400000.0
Collagen alpha-1(I) chain OS=Gallus gallus GN=COL1A1 PE=1 SV=3	4674	838	333	82	50	57.3	Gallus gallus	1	0	629.799	1257.58	-0.0005	528	541	0	15.03	GLTGSPGSPGPDGK	2 Oxidation (P)	0.00000400400000.0
Collagen alpha-1(I) chain OS=Gallus gallus GN=COL1A1 PE=1 SV=3	4674	838	333	82	50	57.3	Gallus gallus	1	0	629.799	1257.58	-0.0004	528	541	0	64.85	GLTGSPGSPGPDGK	2 Oxidation (P)	0.00000400400000.0
Collagen alpha-1(I) chain OS=Gallus gallus GN=COL1A1 PE=1 SV=3	4674	838	333	82	50	57.3	Gallus gallus	1	0	629.799	1257.58	-0.0003	528	541	0	64.49	GLTGSPGSPGPDGK	2 Oxidation (P)	0.00000400400000.0
Collagen alpha-1(I) chain OS=Gallus gallus GN=COL1A1 PE=1 SV=3	4674	838	333	82	50	57.3	Gallus gallus	1	0	629.799	1257.58	-0.0001	528	541	0	39.89	GLTGSPGSPGPDGK	2 Oxidation (P)	0.00000400400000.0
Collagen alpha-1(I) chain OS=Gallus gallus GN=COL1A1 PE=1 SV=3	4674	838	333	82	50	57.3	Gallus gallus	1	0	629.799	1257.58	0.0001	528	541	0	37.74	GLTGSPGSPGPDGK	2 Oxidation (P)	0.00000400400000.0
Collagen alpha-1(I) chain OS=Gallus gallus GN=COL1A1 PE=1 SV=3	4674	838	333	82	50	57.3	Gallus gallus	1	0	629.799	1257.58	0.0001	528	541	0	42.14	GLTGSPGSPGPDGK	2 Oxidation (P)	0.00000400400000.0
Collagen alpha-1(I) chain OS=Gallus gallus GN=COL1A1 PE=1 SV=3	4674	838	333	82	50	57.3	Gallus gallus	1	0	629.799	1257.58	0.0002	528	541	0	35.86	GLTGSPGSPGPDGK	2 Oxidation (P)	0.00000400400000.0
Collagen alpha-1(I) chain OS=Gallus gallus GN=COL1A1 PE=1 SV=3	4674	838	333	82	50	57.3	Gallus gallus	1	0	629.799	1257.58	0.0002	528	541	0	35.02	GLTGSPGSPGPDGK	2 Oxidation (P)	0.00000400400000.0
Collagen alpha-1(I) chain OS=Gallus gallus GN=COL1A1 PE=1 SV=3	4674	838	333	82	50	57.3	Gallus gallus	1	0	629.799	1257.58	0.0002	528	541	0	33.2	GLTGSPGSPGPDGK	2 Oxidation (P)	0.00000400400000.0
Collagen alpha-1(I) chain OS=Gallus gallus GN=COL1A1 PE=1 SV=3	4674	838	333	82	50	57.3	Gallus gallus	1	0	629.799	1257.58	0.0003	528	541	0	30.12	GLTGSPGSPGPDGK	2 Oxidation (P)	0.00000400400000.0
Collagen alpha-1(I) chain OS=Gallus gallus GN=COL1A1 PE=1 SV=3	4674	838	333	82	50	57.3	Gallus gallus	1	0	629.799	1257.58	0.0003	528	541	0	39.98	GLTGSPGSPGPDGK	2 Oxidation (P)	0.00000400400000.0
Collagen alpha-1(I) chain OS=Gallus gallus GN=COL1A1 PE=1 SV=3	4674	838	333	82	50	57.3	Gallus gallus	1	0	629.8	1257.58	0.0008	528	541	0	14.17	GLTGSPGSPGPDGK	2 Oxidation (P)	0.00000400400000.0
Collagen alpha-1(I) chain OS=Gallus gallus GN=COL1A1 PE=1 SV=3	4674	838	333	82	50	57.3	Gallus gallus	1	0	629.8	1257.58	0.001	528	541	0	26.36	GLTGSPGSPGPDGK	2 Oxidation (P)	0.00000400400000.0
Collagen alpha-1(I) chain OS=Gallus gallus GN=COL1A1 PE=1 SV=3	4674	838	333	82	50	57.3	Gallus gallus	1	0	629.8	1257.58	0.0011	528	541	0	23.97	GLTGSPGSPGPDGK	2 Oxidation (P)	0.00000400400000.0
Collagen alpha-1(I) chain OS=Gallus gallus GN=COL1A1 PE=1 SV=3	4674	838	333	82	50	57.3	Gallus gallus	1	0	629.8	1257.58	0.0012	528	541	0	45.72	GLTGSPGSPGPDGK	2 Oxidation (P)	0.00000400400000.0
Collagen alpha-1(I) chain OS=Gallus gallus GN=COL1A1 PE=1 SV=3	4674	838	333	82	50	57.3	Gallus gallus	1	0	629.8	1257.59	0.0021	528	541	0	33.65	GLTGSPGSPGPDGK	2 Oxidation (P)	0.00000400400000.0
Collagen alpha-1(I) chain OS=Gallus gallus GN=COL1A1 PE=1 SV=3	4674	838	333	82	50	57.3	Gallus gallus	1	0	645.825	1289.64	-0.0008	405	419	0	39.73	GPSGPQGPSGAPGPK
Collagen alpha-1(I) chain OS=Gallus gallus GN=COL1A1 PE=1 SV=3	4674	838	333	82	50	57.3	Gallus gallus	1	0	648.833	1295.65	-0.0003	960	973	0	23.37	GFPGLPGPSGEPGK
Collagen alpha-1(I) chain OS=Gallus gallus GN=COL1A1 PE=1 SV=3	4674	838	333	82	50	57.3	Gallus gallus	1	0	653.823	1305.63	-0.0004	405	419	0	15.9	GPSGPQGPSGAPGPK	Oxidation (P)	0.000000000004000.0
Collagen alpha-1(I) chain OS=Gallus gallus GN=COL1A1 PE=1 SV=3	4674	838	333	82	50	57.3	Gallus gallus	1	0	653.823	1305.63	-0.0001	405	419	0	52.64	GPSGPQGPSGAPGPK	Oxidation (P)	0.000000000004000.0
Collagen alpha-1(I) chain OS=Gallus gallus GN=COL1A1 PE=1 SV=3	4674	838	333	82	50	57.3	Gallus gallus	1	0	653.823	1305.63	0	405	419	0	40.19	GPSGPQGPSGAPGPK	Oxidation (P)	0.000000000004000.0
Collagen alpha-1(I) chain OS=Gallus gallus GN=COL1A1 PE=1 SV=3	4674	838	333	82	50	57.3	Gallus gallus	1	0	436.218	1305.63	0.0001	405	419	0	17.92	GPSGPQGPSGAPGPK	Oxidation (K)	0.000000000000002.0
Collagen alpha-1(I) chain OS=Gallus gallus GN=COL1A1 PE=1 SV=3	4674	838	333	82	50	57.3	Gallus gallus	1	0	653.823	1305.63	0.0005	405	419	0	34.48	GPSGPQGPSGAPGPK	Oxidation (K)	0.000000000000002.0
Collagen alpha-1(I) chain OS=Gallus gallus GN=COL1A1 PE=1 SV=3	4674	838	333	82	50	57.3	Gallus gallus	1	0	653.823	1305.63	0.0011	405	419	0	12.15	GPSGPQGPSGAPGPK	Oxidation (P)	0.000000000004000.0
Collagen alpha-1(I) chain OS=Gallus gallus GN=COL1A1 PE=1 SV=3	4674	838	333	82	50	57.3	Gallus gallus	1	0	653.823	1305.63	0.0011	405	419	0	31.05	GPSGPQGPSGAPGPK	Oxidation (P)	0.000000000004000.0
Collagen alpha-1(I) chain OS=Gallus gallus GN=COL1A1 PE=1 SV=3	4674	838	333	82	50	57.3	Gallus gallus	1	0	653.824	1305.63	0.0014	405	419	0	18.48	GPSGPQGPSGAPGPK	Oxidation (P)	0.000000000000040.0
Collagen alpha-1(I) chain OS=Gallus gallus GN=COL1A1 PE=1 SV=3	4674	838	333	82	50	57.3	Gallus gallus	1	0	653.824	1305.63	0.0027	405	419	0	22.25	GPSGPQGPSGAPGPK	Oxidation (K)	0.000000000000002.0
Collagen alpha-1(I) chain OS=Gallus gallus GN=COL1A1 PE=1 SV=3	4674	838	333	82	50	57.3	Gallus gallus	1	0	653.824	1305.63	0.0028	405	419	0	10.1	GPSGPQGPSGAPGPK	Oxidation (P)	0.000000000004000.0
Collagen alpha-1(I) chain OS=Gallus gallus GN=COL1A1 PE=1 SV=3	4674	838	333	82	50	57.3	Gallus gallus	1	0	654.314	1306.61	-0.0012	405	419	0	79.71	GPSGPQGPSGAPGPK	Deamidated (NQ); Oxidation (P)	0.000001000004000.0
Collagen alpha-1(I) chain OS=Gallus gallus GN=COL1A1 PE=1 SV=3	4674	838	333	82	50	57.3	Gallus gallus	1	0	654.314	1306.61	-0.0009	405	419	0	2.99	GPSGPQGPSGAPGPK	Deamidated (NQ); Oxidation (P)	0.000041000000000.0
Collagen alpha-1(I) chain OS=Gallus gallus GN=COL1A1 PE=1 SV=3	4674	838	333	82	50	57.3	Gallus gallus	1	0	654.315	1306.61	-0.0005	405	419	0	60.77	GPSGPQGPSGAPGPK	Deamidated (NQ); Oxidation (P)	0.000001000004000.0
Collagen alpha-1(I) chain OS=Gallus gallus GN=COL1A1 PE=1 SV=3	4674	838	333	82	50	57.3	Gallus gallus	1	1	654.321	1306.63	0.0005	771	785	0	63.34	GEAGPPGPAGPTGAR	Oxidation (P)	0.000004000000000.0
Collagen alpha-1(I) chain OS=Gallus gallus GN=COL1A1 PE=1 SV=3	4674	838	333	82	50	57.3	Gallus gallus	1	1	654.321	1306.63	0.0014	771	785	0	36.51	GEAGPPGPAGPTGAR	Oxidation (P)	0.000004000000000.0
Collagen alpha-1(I) chain OS=Gallus gallus GN=COL1A1 PE=1 SV=3	4674	838	333	82	50	57.3	Gallus gallus	1	0	656.83	1311.65	0	960	973	0	50.56	GFPGLPGPSGEPGK	Oxidation (P)	0.00400000000000.0
Collagen alpha-1(I) chain OS=Gallus gallus GN=COL1A1 PE=1 SV=3	4674	838	333	82	50	57.3	Gallus gallus	1	0	656.83	1311.65	0.0004	960	973	0	40.12	GFPGLPGPSGEPGK	Oxidation (P)	0.00000400000000.0
Collagen alpha-1(I) chain OS=Gallus gallus GN=COL1A1 PE=1 SV=3	4674	838	333	82	50	57.3	Gallus gallus	1	0	656.831	1311.65	0.0008	960	973	0	3.24	GFPGLPGPSGEPGK	Oxidation (P)	0.00000004000000.0
Collagen alpha-1(I) chain OS=Gallus gallus GN=COL1A1 PE=1 SV=3	4674	838	333	82	50	57.3	Gallus gallus	1	0	656.831	1311.65	0.001	960	973	0	20.49	GFPGLPGPSGEPGK	Oxidation (P)	0.00000004000000.0
Collagen alpha-1(I) chain OS=Gallus gallus GN=COL1A1 PE=1 SV=3	4674	838	333	82	50	57.3	Gallus gallus	1	0	656.831	1311.65	0.0011	960	973	0	23.25	GFPGLPGPSGEPGK	Oxidation (P)	0.00000000000400.0
Collagen alpha-1(I) chain OS=Gallus gallus GN=COL1A1 PE=1 SV=3	4674	838	333	82	50	57.3	Gallus gallus	1	0	656.831	1311.65	0.002	960	973	0	10.4	GFPGLPGPSGEPGK	Oxidation (K)	0.00000000000002.0
Collagen alpha-1(I) chain OS=Gallus gallus GN=COL1A1 PE=1 SV=3	4674	838	333	82	50	57.3	Gallus gallus	1	0	661.821	1321.63	0.0004	405	419	0	66.15	GPSGPQGPSGAPGPK	2 Oxidation (P)	0.000000040004000.0
Collagen alpha-1(I) chain OS=Gallus gallus GN=COL1A1 PE=1 SV=3	4674	838	333	82	50	57.3	Gallus gallus	1	0	662.312	1322.61	-0.0014	405	419	0	31.34	GPSGPQGPSGAPGPK	Deamidated (NQ); Oxidation (K); Oxidation (P)	0.000001000004002.0
Collagen alpha-1(I) chain OS=Gallus gallus GN=COL1A1 PE=1 SV=3	4674	838	333	82	50	57.3	Gallus gallus	1	0	664.826	1327.64	-0.0026	960	973	0	10.3	GFPGLPGPSGEPGK	2 Oxidation (P)	0.00400004000000.0
Collagen alpha-1(I) chain OS=Gallus gallus GN=COL1A1 PE=1 SV=3	4674	838	333	82	50	57.3	Gallus gallus	1	0	664.827	1327.64	-0.0022	960	973	0	26.51	GFPGLPGPSGEPGK	2 Oxidation (P)	0.00400004000000.0
Collagen alpha-1(I) chain OS=Gallus gallus GN=COL1A1 PE=1 SV=3	4674	838	333	82	50	57.3	Gallus gallus	1	0	664.827	1327.64	-0.0009	960	973	0	16.87	GFPGLPGPSGEPGK	2 Oxidation (P)	0.00400400000000.0
Collagen alpha-1(I) chain OS=Gallus gallus GN=COL1A1 PE=1 SV=3	4674	838	333	82	50	57.3	Gallus gallus	1	0	664.827	1327.64	-0.0009	960	973	0	8.4	GFPGLPGPSGEPGK	2 Oxidation (P)	0.00400004000000.0
Collagen alpha-1(I) chain OS=Gallus gallus GN=COL1A1 PE=1 SV=3	4674	838	333	82	50	57.3	Gallus gallus	1	0	664.827	1327.64	-0.0006	960	973	0	27.8	GFPGLPGPSGEPGK	2 Oxidation (P)	0.00400400000000.0
Collagen alpha-1(I) chain OS=Gallus gallus GN=COL1A1 PE=1 SV=3	4674	838	333	82	50	57.3	Gallus gallus	1	0	664.827	1327.64	-0.0006	960	973	0	9.91	GFPGLPGPSGEPGK	2 Oxidation (P)	0.00400400000000.0
Collagen alpha-1(I) chain OS=Gallus gallus GN=COL1A1 PE=1 SV=3	4674	838	333	82	50	57.3	Gallus gallus	1	0	664.827	1327.64	-0.0005	960	973	0	23.7	GFPGLPGPSGEPGK	2 Oxidation (P)	0.00400400000000.0
Collagen alpha-1(I) chain OS=Gallus gallus GN=COL1A1 PE=1 SV=3	4674	838	333	82	50	57.3	Gallus gallus	1	0	664.828	1327.64	-0.0003	960	973	0	30.47	GFPGLPGPSGEPGK	2 Oxidation (P)	0.00400004000000.0
Collagen alpha-1(I) chain OS=Gallus gallus GN=COL1A1 PE=1 SV=3	4674	838	333	82	50	57.3	Gallus gallus	1	0	664.828	1327.64	-0.0001	960	973	0	19.19	GFPGLPGPSGEPGK	2 Oxidation (P)	0.00400004000000.0
Collagen alpha-1(I) chain OS=Gallus gallus GN=COL1A1 PE=1 SV=3	4674	838	333	82	50	57.3	Gallus gallus	1	0	664.828	1327.64	-0.0001	960	973	0	23.01	GFPGLPGPSGEPGK	2 Oxidation (P)	0.00400400000000.0
Collagen alpha-1(I) chain OS=Gallus gallus GN=COL1A1 PE=1 SV=3	4674	838	333	82	50	57.3	Gallus gallus	1	0	664.828	1327.64	-0.0001	960	973	0	18.15	GFPGLPGPSGEPGK	2 Oxidation (P)	0.00000404000000.0
Collagen alpha-1(I) chain OS=Gallus gallus GN=COL1A1 PE=1 SV=3	4674	838	333	82	50	57.3	Gallus gallus	1	0	664.828	1327.64	-0.0001	960	973	0	21.48	GFPGLPGPSGEPGK	2 Oxidation (P)	0.00400400000000.0
Collagen alpha-1(I) chain OS=Gallus gallus GN=COL1A1 PE=1 SV=3	4674	838	333	82	50	57.3	Gallus gallus	1	0	664.828	1327.64	-0.0001	960	973	0	11.58	GFPGLPGPSGEPGK	2 Oxidation (P)	0.00400004000000.0
Collagen alpha-1(I) chain OS=Gallus gallus GN=COL1A1 PE=1 SV=3	4674	838	333	82	50	57.3	Gallus gallus	1	0	664.828	1327.64	0	960	973	0	52.96	GFPGLPGPSGEPGK	2 Oxidation (P)	0.00400400000000.0
Collagen alpha-1(I) chain OS=Gallus gallus GN=COL1A1 PE=1 SV=3	4674	838	333	82	50	57.3	Gallus gallus	1	0	664.828	1327.64	0	960	973	0	19.37	GFPGLPGPSGEPGK	2 Oxidation (P)	0.00400400000000.0
Collagen alpha-1(I) chain OS=Gallus gallus GN=COL1A1 PE=1 SV=3	4674	838	333	82	50	57.3	Gallus gallus	1	0	664.828	1327.64	0.0001	960	973	0	21.06	GFPGLPGPSGEPGK	2 Oxidation (P)	0.00400400000000.0
Collagen alpha-1(I) chain OS=Gallus gallus GN=COL1A1 PE=1 SV=3	4674	838	333	82	50	57.3	Gallus gallus	1	0	664.828	1327.64	0.0001	960	973	0	24.24	GFPGLPGPSGEPGK	2 Oxidation (P)	0.00400000000400.0
Collagen alpha-1(I) chain OS=Gallus gallus GN=COL1A1 PE=1 SV=3	4674	838	333	82	50	57.3	Gallus gallus	1	0	664.828	1327.64	0.0002	960	973	0	46.6	GFPGLPGPSGEPGK	2 Oxidation (P)	0.00000404000000.0
Collagen alpha-1(I) chain OS=Gallus gallus GN=COL1A1 PE=1 SV=3	4674	838	333	82	50	57.3	Gallus gallus	1	0	664.828	1327.64	0.0004	960	973	0	13.77	GFPGLPGPSGEPGK	2 Oxidation (P)	0.00400400000000.0
Collagen alpha-1(I) chain OS=Gallus gallus GN=COL1A1 PE=1 SV=3	4674	838	333	82	50	57.3	Gallus gallus	1	0	664.828	1327.64	0.0005	960	973	0	53.89	GFPGLPGPSGEPGK	2 Oxidation (P)	0.00400400000000.0
Collagen alpha-1(I) chain OS=Gallus gallus GN=COL1A1 PE=1 SV=3	4674	838	333	82	50	57.3	Gallus gallus	1	0	664.828	1327.64	0.0005	960	973	0	20.55	GFPGLPGPSGEPGK	2 Oxidation (P)	0.00400400000000.0
Collagen alpha-1(I) chain OS=Gallus gallus GN=COL1A1 PE=1 SV=3	4674	838	333	82	50	57.3	Gallus gallus	1	0	664.828	1327.64	0.0006	960	973	0	12.87	GFPGLPGPSGEPGK	2 Oxidation (P)	0.00400400000000.0
Collagen alpha-1(I) chain OS=Gallus gallus GN=COL1A1 PE=1 SV=3	4674	838	333	82	50	57.3	Gallus gallus	1	0	664.828	1327.64	0.0006	960	973	0	25.79	GFPGLPGPSGEPGK	2 Oxidation (P)	0.00400004000000.0
Collagen alpha-1(I) chain OS=Gallus gallus GN=COL1A1 PE=1 SV=3	4674	838	333	82	50	57.3	Gallus gallus	1	0	664.828	1327.64	0.0007	960	973	0	59.66	GFPGLPGPSGEPGK	2 Oxidation (P)	0.00400400000000.0
Collagen alpha-1(I) chain OS=Gallus gallus GN=COL1A1 PE=1 SV=3	4674	838	333	82	50	57.3	Gallus gallus	1	0	664.828	1327.64	0.0007	960	973	0	3.91	GFPGLPGPSGEPGK	2 Oxidation (P)	0.00400400000000.0
Collagen alpha-1(I) chain OS=Gallus gallus GN=COL1A1 PE=1 SV=3	4674	838	333	82	50	57.3	Gallus gallus	1	0	664.828	1327.64	0.0007	960	973	0	26.1	GFPGLPGPSGEPGK	2 Oxidation (P)	0.00400400000000.0
Collagen alpha-1(I) chain OS=Gallus gallus GN=COL1A1 PE=1 SV=3	4674	838	333	82	50	57.3	Gallus gallus	1	0	664.828	1327.64	0.0008	960	973	0	50.91	GFPGLPGPSGEPGK	2 Oxidation (P)	0.00000404000000.0
Collagen alpha-1(I) chain OS=Gallus gallus GN=COL1A1 PE=1 SV=3	4674	838	333	82	50	57.3	Gallus gallus	1	0	664.831	1327.65	0.0056	960	973	0	38.15	GFPGLPGPSGEPGK	2 Oxidation (P)	0.00400004000000.0
Collagen alpha-1(I) chain OS=Gallus gallus GN=COL1A1 PE=1 SV=3	4674	838	333	82	50	57.3	Gallus gallus	1	0	672.824	1343.63	-0.0021	960	973	0	7.16	GFPGLPGPSGEPGK	Oxidation (K); 2 Oxidation (P)	0.00400004000002.0
Collagen alpha-1(I) chain OS=Gallus gallus GN=COL1A1 PE=1 SV=3	4674	838	333	82	50	57.3	Gallus gallus	1	0	672.825	1343.64	-0.0001	960	973	0	40.56	GFPGLPGPSGEPGK	3 Oxidation (P)	0.00400400000400.0
Collagen alpha-1(I) chain OS=Gallus gallus GN=COL1A1 PE=1 SV=3	4674	838	333	82	50	57.3	Gallus gallus	1	0	672.825	1343.64	0.0001	960	973	0	67.8	GFPGLPGPSGEPGK	3 Oxidation (P)	0.00400400000400.0
Collagen alpha-1(I) chain OS=Gallus gallus GN=COL1A1 PE=1 SV=3	4674	838	333	82	50	57.3	Gallus gallus	1	0	672.825	1343.64	0.0002	960	973	0	47.31	GFPGLPGPSGEPGK	3 Oxidation (P)	0.00400400000400.0
Collagen alpha-1(I) chain OS=Gallus gallus GN=COL1A1 PE=1 SV=3	4674	838	333	82	50	57.3	Gallus gallus	1	0	672.825	1343.64	0.0003	960	973	0	14.74	GFPGLPGPSGEPGK	3 Oxidation (P)	0.00400400000400.0
Collagen alpha-1(I) chain OS=Gallus gallus GN=COL1A1 PE=1 SV=3	4674	838	333	82	50	57.3	Gallus gallus	1	0	672.825	1343.64	0.0004	960	973	0	48.07	GFPGLPGPSGEPGK	3 Oxidation (P)	0.00400400000400.0
Collagen alpha-1(I) chain OS=Gallus gallus GN=COL1A1 PE=1 SV=3	4674	838	333	82	50	57.3	Gallus gallus	1	0	672.826	1343.64	0.0007	960	973	0	3.97	GFPGLPGPSGEPGK	3 Oxidation (P)	0.00400004000400.0
Collagen alpha-1(I) chain OS=Gallus gallus GN=COL1A1 PE=1 SV=3	4674	838	333	82	50	57.3	Gallus gallus	1	1	465.228	1392.66	-0.0028	462	476	0	9.85	GEPGPAGLPGPAGER	2 Oxidation (P)	0.000040004000000.0
Collagen alpha-1(I) chain OS=Gallus gallus GN=COL1A1 PE=1 SV=3	4674	838	333	82	50	57.3	Gallus gallus	1	1	697.338	1392.66	-0.0023	462	476	0	0.9	GEPGPAGLPGPAGER	2 Oxidation (P)	0.000000004040000.0
Collagen alpha-1(I) chain OS=Gallus gallus GN=COL1A1 PE=1 SV=3	4674	838	333	82	50	57.3	Gallus gallus	1	1	697.339	1392.66	-0.0007	462	476	0	7.95	GEPGPAGLPGPAGER	2 Oxidation (P)	0.000040000040000.0
Collagen alpha-1(I) chain OS=Gallus gallus GN=COL1A1 PE=1 SV=3	4674	838	333	82	50	57.3	Gallus gallus	1	1	697.339	1392.66	-0.0001	462	476	0	31.28	GEPGPAGLPGPAGER	2 Oxidation (P)	0.004000004000000.0
Collagen alpha-1(I) chain OS=Gallus gallus GN=COL1A1 PE=1 SV=3	4674	838	333	82	50	57.3	Gallus gallus	1	1	697.339	1392.66	-0.0001	462	476	0	32.67	GEPGPAGLPGPAGER	2 Oxidation (P)	0.004000004000000.0
Collagen alpha-1(I) chain OS=Gallus gallus GN=COL1A1 PE=1 SV=3	4674	838	333	82	50	57.3	Gallus gallus	1	1	697.339	1392.66	0.0001	462	476	0	5.4	GEPGPAGLPGPAGER	2 Oxidation (P)	0.004000000040000.0
Collagen alpha-1(I) chain OS=Gallus gallus GN=COL1A1 PE=1 SV=3	4674	838	333	82	50	57.3	Gallus gallus	1	1	697.339	1392.66	0.0002	462	476	0	52.33	GEPGPAGLPGPAGER	2 Oxidation (P)	0.004000004000000.0
Collagen alpha-1(I) chain OS=Gallus gallus GN=COL1A1 PE=1 SV=3	4674	838	333	82	50	57.3	Gallus gallus	1	1	697.339	1392.66	0.0003	462	476	0	1.34	GEPGPAGLPGPAGER	2 Oxidation (P)	0.004000004000000.0
Collagen alpha-1(I) chain OS=Gallus gallus GN=COL1A1 PE=1 SV=3	4674	838	333	82	50	57.3	Gallus gallus	1	1	705.336	1408.66	-0.0011	462	476	0	7.76	GEPGPAGLPGPAGER	3 Oxidation (P)	0.000040004040000.0
Collagen alpha-1(I) chain OS=Gallus gallus GN=COL1A1 PE=1 SV=3	4674	838	333	82	50	57.3	Gallus gallus	1	1	705.336	1408.66	-0.0008	462	476	0	8.22	GEPGPAGLPGPAGER	3 Oxidation (P)	0.004040004000000.0
Collagen alpha-1(I) chain OS=Gallus gallus GN=COL1A1 PE=1 SV=3	4674	838	333	82	50	57.3	Gallus gallus	1	0	722.353	1442.69	0.0014	855	871	0	49.35	GSAGPPGATGFPGAAGR	Oxidation (P)	0.00000400000000000.0
Collagen alpha-1(I) chain OS=Gallus gallus GN=COL1A1 PE=1 SV=3	4674	838	333	82	50	57.3	Gallus gallus	1	0	730.348	1458.68	-0.0031	855	871	0	30.13	GSAGPPGATGFPGAAGR	2 Oxidation (P)	0.00000400000400000.0
Collagen alpha-1(I) chain OS=Gallus gallus GN=COL1A1 PE=1 SV=3	4674	838	333	82	50	57.3	Gallus gallus	1	0	730.349	1458.68	-0.0014	855	871	0	50.35	GSAGPPGATGFPGAAGR	2 Oxidation (P)	0.00000400000400000.0
Collagen alpha-1(I) chain OS=Gallus gallus GN=COL1A1 PE=1 SV=3	4674	838	333	82	50	57.3	Gallus gallus	1	0	730.349	1458.68	-0.0014	855	871	0	29.01	GSAGPPGATGFPGAAGR	2 Oxidation (P)	0.00000400000400000.0
Collagen alpha-1(I) chain OS=Gallus gallus GN=COL1A1 PE=1 SV=3	4674	838	333	82	50	57.3	Gallus gallus	1	0	730.349	1458.68	-0.0011	855	871	0	27.42	GSAGPPGATGFPGAAGR	2 Oxidation (P)	0.00000400000400000.0
Collagen alpha-1(I) chain OS=Gallus gallus GN=COL1A1 PE=1 SV=3	4674	838	333	82	50	57.3	Gallus gallus	1	0	487.235	1458.68	-0.001	855	871	0	10.25	GSAGPPGATGFPGAAGR	2 Oxidation (P)	0.00000400000400000.0
Collagen alpha-1(I) chain OS=Gallus gallus GN=COL1A1 PE=1 SV=3	4674	838	333	82	50	57.3	Gallus gallus	1	0	730.349	1458.68	-0.001	855	871	0	74.49	GSAGPPGATGFPGAAGR	2 Oxidation (P)	0.00000400000400000.0
Collagen alpha-1(I) chain OS=Gallus gallus GN=COL1A1 PE=1 SV=3	4674	838	333	82	50	57.3	Gallus gallus	1	0	730.349	1458.68	-0.0009	855	871	0	82.53	GSAGPPGATGFPGAAGR	2 Oxidation (P)	0.00000400000400000.0
Collagen alpha-1(I) chain OS=Gallus gallus GN=COL1A1 PE=1 SV=3	4674	838	333	82	50	57.3	Gallus gallus	1	0	730.35	1458.68	-0.0008	855	871	0	30.2	GSAGPPGATGFPGAAGR	2 Oxidation (P)	0.00000400000400000.0
Collagen alpha-1(I) chain OS=Gallus gallus GN=COL1A1 PE=1 SV=3	4674	838	333	82	50	57.3	Gallus gallus	1	0	730.35	1458.68	-0.0006	855	871	0	59.1	GSAGPPGATGFPGAAGR	2 Oxidation (P)	0.00000400000400000.0
Collagen alpha-1(I) chain OS=Gallus gallus GN=COL1A1 PE=1 SV=3	4674	838	333	82	50	57.3	Gallus gallus	1	0	730.35	1458.68	-0.0006	855	871	0	76.94	GSAGPPGATGFPGAAGR	2 Oxidation (P)	0.00000400000400000.0
Collagen alpha-1(I) chain OS=Gallus gallus GN=COL1A1 PE=1 SV=3	4674	838	333	82	50	57.3	Gallus gallus	1	0	730.35	1458.68	-0.0006	855	871	0	81.56	GSAGPPGATGFPGAAGR	2 Oxidation (P)	0.00000400000400000.0
Collagen alpha-1(I) chain OS=Gallus gallus GN=COL1A1 PE=1 SV=3	4674	838	333	82	50	57.3	Gallus gallus	1	0	730.35	1458.68	-0.0006	855	871	0	31.39	GSAGPPGATGFPGAAGR	2 Oxidation (P)	0.00000400000400000.0
Collagen alpha-1(I) chain OS=Gallus gallus GN=COL1A1 PE=1 SV=3	4674	838	333	82	50	57.3	Gallus gallus	1	0	487.236	1458.68	-0.0006	855	871	0	24.46	GSAGPPGATGFPGAAGR	2 Oxidation (P)	0.00000400000400000.0
Collagen alpha-1(I) chain OS=Gallus gallus GN=COL1A1 PE=1 SV=3	4674	838	333	82	50	57.3	Gallus gallus	1	0	730.35	1458.68	-0.0005	855	871	0	106.01	GSAGPPGATGFPGAAGR	2 Oxidation (P)	0.00000400000400000.0
Collagen alpha-1(I) chain OS=Gallus gallus GN=COL1A1 PE=1 SV=3	4674	838	333	82	50	57.3	Gallus gallus	1	0	730.35	1458.68	-0.0005	855	871	0	64.33	GSAGPPGATGFPGAAGR	2 Oxidation (P)	0.00000400000400000.0
Collagen alpha-1(I) chain OS=Gallus gallus GN=COL1A1 PE=1 SV=3	4674	838	333	82	50	57.3	Gallus gallus	1	0	730.35	1458.68	-0.0004	855	871	0	88.19	GSAGPPGATGFPGAAGR	2 Oxidation (P)	0.00000400000400000.0
Collagen alpha-1(I) chain OS=Gallus gallus GN=COL1A1 PE=1 SV=3	4674	838	333	82	50	57.3	Gallus gallus	1	0	730.35	1458.68	-0.0004	855	871	0	73.4	GSAGPPGATGFPGAAGR	2 Oxidation (P)	0.00000400000400000.0
Collagen alpha-1(I) chain OS=Gallus gallus GN=COL1A1 PE=1 SV=3	4674	838	333	82	50	57.3	Gallus gallus	1	0	730.35	1458.68	-0.0003	855	871	0	71.01	GSAGPPGATGFPGAAGR	2 Oxidation (P)	0.00000400000400000.0
Collagen alpha-1(I) chain OS=Gallus gallus GN=COL1A1 PE=1 SV=3	4674	838	333	82	50	57.3	Gallus gallus	1	0	730.35	1458.68	-0.0003	855	871	0	87.76	GSAGPPGATGFPGAAGR	2 Oxidation (P)	0.00000400000400000.0
Collagen alpha-1(I) chain OS=Gallus gallus GN=COL1A1 PE=1 SV=3	4674	838	333	82	50	57.3	Gallus gallus	1	0	730.35	1458.68	-0.0001	855	871	0	123.38	GSAGPPGATGFPGAAGR	2 Oxidation (P)	0.00000400000400000.0
Collagen alpha-1(I) chain OS=Gallus gallus GN=COL1A1 PE=1 SV=3	4674	838	333	82	50	57.3	Gallus gallus	1	0	730.35	1458.68	-0.0001	855	871	0	60.31	GSAGPPGATGFPGAAGR	2 Oxidation (P)	0.00000400000400000.0
Collagen alpha-1(I) chain OS=Gallus gallus GN=COL1A1 PE=1 SV=3	4674	838	333	82	50	57.3	Gallus gallus	1	0	487.236	1458.69	0	855	871	0	26.77	GSAGPPGATGFPGAAGR	2 Oxidation (P)	0.00000400000400000.0
Collagen alpha-1(I) chain OS=Gallus gallus GN=COL1A1 PE=1 SV=3	4674	838	333	82	50	57.3	Gallus gallus	1	0	730.35	1458.69	0	855	871	0	62.29	GSAGPPGATGFPGAAGR	2 Oxidation (P)	0.00000400000400000.0
Collagen alpha-1(I) chain OS=Gallus gallus GN=COL1A1 PE=1 SV=3	4674	838	333	82	50	57.3	Gallus gallus	1	0	730.35	1458.69	0	855	871	0	44.53	GSAGPPGATGFPGAAGR	2 Oxidation (P)	0.00000400000400000.0
Collagen alpha-1(I) chain OS=Gallus gallus GN=COL1A1 PE=1 SV=3	4674	838	333	82	50	57.3	Gallus gallus	1	0	730.35	1458.69	0	855	871	0	87.85	GSAGPPGATGFPGAAGR	2 Oxidation (P)	0.00000400000400000.0
Collagen alpha-1(I) chain OS=Gallus gallus GN=COL1A1 PE=1 SV=3	4674	838	333	82	50	57.3	Gallus gallus	1	0	730.35	1458.69	0.0001	855	871	0	86.6	GSAGPPGATGFPGAAGR	2 Oxidation (P)	0.00000400000400000.0
Collagen alpha-1(I) chain OS=Gallus gallus GN=COL1A1 PE=1 SV=3	4674	838	333	82	50	57.3	Gallus gallus	1	0	730.35	1458.69	0.0001	855	871	0	58.66	GSAGPPGATGFPGAAGR	2 Oxidation (P)	0.00000400000400000.0
Collagen alpha-1(I) chain OS=Gallus gallus GN=COL1A1 PE=1 SV=3	4674	838	333	82	50	57.3	Gallus gallus	1	0	730.35	1458.69	0.0001	855	871	0	72.5	GSAGPPGATGFPGAAGR	2 Oxidation (P)	0.00000400000400000.0
Collagen alpha-1(I) chain OS=Gallus gallus GN=COL1A1 PE=1 SV=3	4674	838	333	82	50	57.3	Gallus gallus	1	0	730.35	1458.69	0.0002	855	871	0	65.17	GSAGPPGATGFPGAAGR	2 Oxidation (P)	0.00000400000400000.0
Collagen alpha-1(I) chain OS=Gallus gallus GN=COL1A1 PE=1 SV=3	4674	838	333	82	50	57.3	Gallus gallus	1	0	730.35	1458.69	0.0002	855	871	0	63.82	GSAGPPGATGFPGAAGR	2 Oxidation (P)	0.00000400000400000.0
Collagen alpha-1(I) chain OS=Gallus gallus GN=COL1A1 PE=1 SV=3	4674	838	333	82	50	57.3	Gallus gallus	1	0	730.35	1458.69	0.0002	855	871	0	54.55	GSAGPPGATGFPGAAGR	2 Oxidation (P)	0.00000400000400000.0
Collagen alpha-1(I) chain OS=Gallus gallus GN=COL1A1 PE=1 SV=3	4674	838	333	82	50	57.3	Gallus gallus	1	0	730.35	1458.69	0.0002	855	871	0	65.84	GSAGPPGATGFPGAAGR	2 Oxidation (P)	0.00000400000400000.0
Collagen alpha-1(I) chain OS=Gallus gallus GN=COL1A1 PE=1 SV=3	4674	838	333	82	50	57.3	Gallus gallus	1	0	730.35	1458.69	0.0003	855	871	0	69.11	GSAGPPGATGFPGAAGR	2 Oxidation (P)	0.00000400000400000.0
Collagen alpha-1(I) chain OS=Gallus gallus GN=COL1A1 PE=1 SV=3	4674	838	333	82	50	57.3	Gallus gallus	1	0	730.35	1458.69	0.0005	855	871	0	46.78	GSAGPPGATGFPGAAGR	2 Oxidation (P)	0.00000400000400000.0
Collagen alpha-1(I) chain OS=Gallus gallus GN=COL1A1 PE=1 SV=3	4674	838	333	82	50	57.3	Gallus gallus	1	0	730.35	1458.69	0.0006	855	871	0	93.57	GSAGPPGATGFPGAAGR	2 Oxidation (P)	0.00000400000400000.0
Collagen alpha-1(I) chain OS=Gallus gallus GN=COL1A1 PE=1 SV=3	4674	838	333	82	50	57.3	Gallus gallus	1	0	730.35	1458.69	0.0006	855	871	0	38.97	GSAGPPGATGFPGAAGR	2 Oxidation (P)	0.00000400000400000.0
Collagen alpha-1(I) chain OS=Gallus gallus GN=COL1A1 PE=1 SV=3	4674	838	333	82	50	57.3	Gallus gallus	1	0	730.35	1458.69	0.0007	855	871	0	73.25	GSAGPPGATGFPGAAGR	2 Oxidation (P)	0.00000400000400000.0
Collagen alpha-1(I) chain OS=Gallus gallus GN=COL1A1 PE=1 SV=3	4674	838	333	82	50	57.3	Gallus gallus	1	0	730.35	1458.69	0.0007	855	871	0	57.84	GSAGPPGATGFPGAAGR	2 Oxidation (P)	0.00000400000400000.0
Collagen alpha-1(I) chain OS=Gallus gallus GN=COL1A1 PE=1 SV=3	4674	838	333	82	50	57.3	Gallus gallus	1	0	730.35	1458.69	0.0007	855	871	0	69.18	GSAGPPGATGFPGAAGR	2 Oxidation (P)	0.00000400000400000.0
Collagen alpha-1(I) chain OS=Gallus gallus GN=COL1A1 PE=1 SV=3	4674	838	333	82	50	57.3	Gallus gallus	1	0	730.35	1458.69	0.0007	855	871	0	89.38	GSAGPPGATGFPGAAGR	2 Oxidation (P)	0.00000400000400000.0
Collagen alpha-1(I) chain OS=Gallus gallus GN=COL1A1 PE=1 SV=3	4674	838	333	82	50	57.3	Gallus gallus	1	0	730.35	1458.69	0.0007	855	871	0	65.84	GSAGPPGATGFPGAAGR	2 Oxidation (P)	0.00000400000400000.0
Collagen alpha-1(I) chain OS=Gallus gallus GN=COL1A1 PE=1 SV=3	4674	838	333	82	50	57.3	Gallus gallus	1	0	730.35	1458.69	0.0008	855	871	0	49.3	GSAGPPGATGFPGAAGR	2 Oxidation (P)	0.00000400000400000.0
Collagen alpha-1(I) chain OS=Gallus gallus GN=COL1A1 PE=1 SV=3	4674	838	333	82	50	57.3	Gallus gallus	1	0	730.35	1458.69	0.0008	855	871	0	64.5	GSAGPPGATGFPGAAGR	2 Oxidation (P)	0.00000400000400000.0
Collagen alpha-1(I) chain OS=Gallus gallus GN=COL1A1 PE=1 SV=3	4674	838	333	82	50	57.3	Gallus gallus	1	0	730.35	1458.69	0.0008	855	871	0	60.04	GSAGPPGATGFPGAAGR	2 Oxidation (P)	0.00000400000400000.0
Collagen alpha-1(I) chain OS=Gallus gallus GN=COL1A1 PE=1 SV=3	4674	838	333	82	50	57.3	Gallus gallus	1	0	730.35	1458.69	0.0008	855	871	0	50.33	GSAGPPGATGFPGAAGR	2 Oxidation (P)	0.00000400000400000.0
Collagen alpha-1(I) chain OS=Gallus gallus GN=COL1A1 PE=1 SV=3	4674	838	333	82	50	57.3	Gallus gallus	1	0	730.35	1458.69	0.0008	855	871	0	81.34	GSAGPPGATGFPGAAGR	2 Oxidation (P)	0.00000400000400000.0
Collagen alpha-1(I) chain OS=Gallus gallus GN=COL1A1 PE=1 SV=3	4674	838	333	82	50	57.3	Gallus gallus	1	0	730.35	1458.69	0.001	855	871	0	50.23	GSAGPPGATGFPGAAGR	2 Oxidation (P)	0.00000400000400000.0
Collagen alpha-1(I) chain OS=Gallus gallus GN=COL1A1 PE=1 SV=3	4674	838	333	82	50	57.3	Gallus gallus	1	0	730.35	1458.69	0.0011	855	871	0	49.04	GSAGPPGATGFPGAAGR	2 Oxidation (P)	0.00000400000400000.0
Collagen alpha-1(I) chain OS=Gallus gallus GN=COL1A1 PE=1 SV=3	4674	838	333	82	50	57.3	Gallus gallus	1	0	730.35	1458.69	0.0011	855	871	0	51.68	GSAGPPGATGFPGAAGR	2 Oxidation (P)	0.00000400000400000.0
Collagen alpha-1(I) chain OS=Gallus gallus GN=COL1A1 PE=1 SV=3	4674	838	333	82	50	57.3	Gallus gallus	1	0	730.35	1458.69	0.0011	855	871	0	37.74	GSAGPPGATGFPGAAGR	2 Oxidation (P)	0.00000400000400000.0
Collagen alpha-1(I) chain OS=Gallus gallus GN=COL1A1 PE=1 SV=3	4674	838	333	82	50	57.3	Gallus gallus	1	0	730.351	1458.69	0.0012	855	871	0	66.84	GSAGPPGATGFPGAAGR	2 Oxidation (P)	0.00000400000400000.0
Collagen alpha-1(I) chain OS=Gallus gallus GN=COL1A1 PE=1 SV=3	4674	838	333	82	50	57.3	Gallus gallus	1	0	730.351	1458.69	0.0013	855	871	0	67.09	GSAGPPGATGFPGAAGR	2 Oxidation (P)	0.00000400000400000.0
Collagen alpha-1(I) chain OS=Gallus gallus GN=COL1A1 PE=1 SV=3	4674	838	333	82	50	57.3	Gallus gallus	1	0	730.351	1458.69	0.0013	855	871	0	21.24	GSAGPPGATGFPGAAGR	2 Oxidation (P)	0.00000400000400000.0
Collagen alpha-1(I) chain OS=Gallus gallus GN=COL1A1 PE=1 SV=3	4674	838	333	82	50	57.3	Gallus gallus	1	0	730.351	1458.69	0.0014	855	871	0	44.01	GSAGPPGATGFPGAAGR	2 Oxidation (P)	0.00000400000400000.0
Collagen alpha-1(I) chain OS=Gallus gallus GN=COL1A1 PE=1 SV=3	4674	838	333	82	50	57.3	Gallus gallus	1	0	730.351	1458.69	0.0016	855	871	0	20.2	GSAGPPGATGFPGAAGR	2 Oxidation (P)	0.00000400000400000.0
Collagen alpha-1(I) chain OS=Gallus gallus GN=COL1A1 PE=1 SV=3	4674	838	333	82	50	57.3	Gallus gallus	1	0	730.351	1458.69	0.0017	855	871	0	31.37	GSAGPPGATGFPGAAGR	2 Oxidation (P)	0.00000400000400000.0
Collagen alpha-1(I) chain OS=Gallus gallus GN=COL1A1 PE=1 SV=3	4674	838	333	82	50	57.3	Gallus gallus	1	0	730.351	1458.69	0.0018	855	871	0	29.32	GSAGPPGATGFPGAAGR	2 Oxidation (P)	0.00000400000400000.0
Collagen alpha-1(I) chain OS=Gallus gallus GN=COL1A1 PE=1 SV=3	4674	838	333	82	50	57.3	Gallus gallus	1	0	730.351	1458.69	0.0021	855	871	0	30.04	GSAGPPGATGFPGAAGR	2 Oxidation (P)	0.00000400000400000.0
Collagen alpha-1(I) chain OS=Gallus gallus GN=COL1A1 PE=1 SV=3	4674	838	333	82	50	57.3	Gallus gallus	1	0	730.352	1458.69	0.0046	855	871	0	21.47	GSAGPPGATGFPGAAGR	2 Oxidation (P)	0.00000400000400000.0
Collagen alpha-1(I) chain OS=Gallus gallus GN=COL1A1 PE=1 SV=3	4674	838	333	82	50	57.3	Gallus gallus	1	0	738.348	1474.68	0.0007	855	871	0	0.78	GSAGPPGATGFPGAAGR	3 Oxidation (P)	0.00004400000400000.0
Collagen alpha-1(I) chain OS=Gallus gallus GN=COL1A1 PE=1 SV=3	4674	838	333	82	50	57.3	Gallus gallus	1	0	738.348	1474.68	0.0018	855	871	0	28.52	GSAGPPGATGFPGAAGR	3 Oxidation (P)	0.00004400000400000.0
Collagen alpha-1(I) chain OS=Gallus gallus GN=COL1A1 PE=1 SV=3	4674	838	333	82	50	57.3	Gallus gallus	1	0	499.593	1495.76	-0.0004	243	257	1	3.31	GLPGTAGLPGMKGHR	Oxidation (M); 2 Oxidation (P)	0.004000004030000.0
Collagen alpha-1(I) chain OS=Gallus gallus GN=COL1A1 PE=1 SV=3	4674	838	333	82	50	57.3	Gallus gallus	1	0	757.41	1512.81	0.0012	1142	1157	0	19.96	DGLNGLPGPIGPPGPR
Collagen alpha-1(I) chain OS=Gallus gallus GN=COL1A1 PE=1 SV=3	4674	838	333	82	50	57.3	Gallus gallus	1	0	765.407	1528.8	-0.0002	1142	1157	0	7.35	DGLNGLPGPIGPPGPR	Oxidation (P)	0.0000000040000000.0
Collagen alpha-1(I) chain OS=Gallus gallus GN=COL1A1 PE=1 SV=3	4674	838	333	82	50	57.3	Gallus gallus	1	0	511.586	1531.74	-0.0005	1056	1073	0	54.14	GETGPAGPAGPPGPAGAR	Oxidation (P)	0.000000000004000000.0
Collagen alpha-1(I) chain OS=Gallus gallus GN=COL1A1 PE=1 SV=3	4674	838	333	82	50	57.3	Gallus gallus	1	0	766.876	1531.74	-0.0004	1056	1073	0	65.55	GETGPAGPAGPPGPAGAR	Oxidation (P)	0.000000000004000000.0
Collagen alpha-1(I) chain OS=Gallus gallus GN=COL1A1 PE=1 SV=3	4674	838	333	82	50	57.3	Gallus gallus	1	0	766.876	1531.74	0.0003	1056	1073	0	32.95	GETGPAGPAGPPGPAGAR	Oxidation (P)	0.000000000000040000.0
Collagen alpha-1(I) chain OS=Gallus gallus GN=COL1A1 PE=1 SV=3	4674	838	333	82	50	57.3	Gallus gallus	1	0	773.405	1544.79	-0.0001	1142	1157	0	8.6	DGLNGLPGPIGPPGPR	2 Oxidation (P)	0.0000000000044000.0
Collagen alpha-1(I) chain OS=Gallus gallus GN=COL1A1 PE=1 SV=3	4674	838	333	82	50	57.3	Gallus gallus	1	0	773.405	1544.8	0.001	1142	1157	0	2.21	DGLNGLPGPIGPPGPR	2 Oxidation (P)	0.0000000000004040.0
Collagen alpha-1(I) chain OS=Gallus gallus GN=COL1A1 PE=1 SV=3	4674	838	333	82	50	57.3	Gallus gallus	1	0	773.405	1544.8	0.0011	1142	1157	0	26.78	DGLNGLPGPIGPPGPR	2 Oxidation (P)	0.0000000000044000.0
Collagen alpha-1(I) chain OS=Gallus gallus GN=COL1A1 PE=1 SV=3	4674	838	333	82	50	57.3	Gallus gallus	1	0	773.897	1545.78	0.0008	1142	1157	0	4.01	DGLNGLPGPIGPPGPR	Deamidated (NQ); 2 Oxidation (P)	0.0001000040000040.0
Collagen alpha-1(I) chain OS=Gallus gallus GN=COL1A1 PE=1 SV=3	4674	838	333	82	50	57.3	Gallus gallus	1	0	778.894	1555.77	-0.0002	387	404	0	40.62	GATGAPGIAGAPGFPGAR	2 Oxidation (P)	0.000004000004000000.0
Collagen alpha-1(I) chain OS=Gallus gallus GN=COL1A1 PE=1 SV=3	4674	838	333	82	50	57.3	Gallus gallus	1	0	781.401	1560.79	-0.0024	1142	1157	0	3.09	DGLNGLPGPIGPPGPR	3 Oxidation (P)	0.0000000040044000.0
Collagen alpha-1(I) chain OS=Gallus gallus GN=COL1A1 PE=1 SV=3	4674	838	333	82	50	57.3	Gallus gallus	1	0	781.402	1560.79	0.0004	1142	1157	0	41.82	DGLNGLPGPIGPPGPR	3 Oxidation (P)	0.0000004000004040.0
Collagen alpha-1(I) chain OS=Gallus gallus GN=COL1A1 PE=1 SV=3	4674	838	333	82	50	57.3	Gallus gallus	1	0	521.271	1560.79	0.0008	1142	1157	0	30.12	DGLNGLPGPIGPPGPR	3 Oxidation (P)	0.0000004000040040.0
Collagen alpha-1(I) chain OS=Gallus gallus GN=COL1A1 PE=1 SV=3	4674	838	333	82	50	57.3	Gallus gallus	1	0	781.892	1561.77	-0.004	1142	1157	0	13.42	DGLNGLPGPIGPPGPR	Deamidated (NQ); 3 Oxidation (P)	0.0001000040040040.0
Collagen alpha-1(I) chain OS=Gallus gallus GN=COL1A1 PE=1 SV=3	4674	838	333	82	50	57.3	Gallus gallus	1	0	781.893	1561.77	-0.0026	1142	1157	0	35.51	DGLNGLPGPIGPPGPR	Deamidated (NQ); 3 Oxidation (P)	0.0001004000040040.0
Collagen alpha-1(I) chain OS=Gallus gallus GN=COL1A1 PE=1 SV=3	4674	838	333	82	50	57.3	Gallus gallus	1	0	781.893	1561.77	-0.0021	1142	1157	0	7.88	DGLNGLPGPIGPPGPR	Deamidated (NQ); 3 Oxidation (P)	0.0001000040040040.0
Collagen alpha-1(I) chain OS=Gallus gallus GN=COL1A1 PE=1 SV=3	4674	838	333	82	50	57.3	Gallus gallus	1	0	521.598	1561.77	-0.0005	1142	1157	0	40.11	DGLNGLPGPIGPPGPR	Deamidated (NQ); 3 Oxidation (P)	0.0001004000040040.0
Collagen alpha-1(I) chain OS=Gallus gallus GN=COL1A1 PE=1 SV=3	4674	838	333	82	50	57.3	Gallus gallus	1	0	781.894	1561.77	0	1142	1157	0	50.12	DGLNGLPGPIGPPGPR	Deamidated (NQ); 3 Oxidation (P)	0.0001004000004040.0
Collagen alpha-1(I) chain OS=Gallus gallus GN=COL1A1 PE=1 SV=3	4674	838	333	82	50	57.3	Gallus gallus	1	0	781.894	1561.77	0.0001	1142	1157	0	33.1	DGLNGLPGPIGPPGPR	Deamidated (NQ); 3 Oxidation (P)	0.0001004000044000.0
Collagen alpha-1(I) chain OS=Gallus gallus GN=COL1A1 PE=1 SV=3	4674	838	333	82	50	57.3	Gallus gallus	1	0	781.894	1561.77	0.0001	1142	1157	0	46.63	DGLNGLPGPIGPPGPR	Deamidated (NQ); 3 Oxidation (P)	0.0001004000044000.0
Collagen alpha-1(I) chain OS=Gallus gallus GN=COL1A1 PE=1 SV=3	4674	838	333	82	50	57.3	Gallus gallus	1	0	521.599	1561.77	0.0002	1142	1157	0	11.85	DGLNGLPGPIGPPGPR	Deamidated (NQ); 3 Oxidation (P)	0.0001004000040040.0
Collagen alpha-1(I) chain OS=Gallus gallus GN=COL1A1 PE=1 SV=3	4674	838	333	82	50	57.3	Gallus gallus	1	0	781.894	1561.77	0.0007	1142	1157	0	56.16	DGLNGLPGPIGPPGPR	Deamidated (NQ); 3 Oxidation (P)	0.0001004000004040.0
Collagen alpha-1(I) chain OS=Gallus gallus GN=COL1A1 PE=1 SV=3	4674	838	333	82	50	57.3	Gallus gallus	1	0	786.891	1571.77	-0.0016	387	404	0	18.38	GATGAPGIAGAPGFPGAR	3 Oxidation (P)	0.000004000004004000.0
Collagen alpha-1(I) chain OS=Gallus gallus GN=COL1A1 PE=1 SV=3	4674	838	333	82	50	57.3	Gallus gallus	1	0	786.891	1571.77	-0.0014	387	404	0	36.54	GATGAPGIAGAPGFPGAR	3 Oxidation (P)	0.000004000004004000.0
Collagen alpha-1(I) chain OS=Gallus gallus GN=COL1A1 PE=1 SV=3	4674	838	333	82	50	57.3	Gallus gallus	1	0	786.891	1571.77	-0.0013	387	404	0	21.46	GATGAPGIAGAPGFPGAR	3 Oxidation (P)	0.000004000004004000.0
Collagen alpha-1(I) chain OS=Gallus gallus GN=COL1A1 PE=1 SV=3	4674	838	333	82	50	57.3	Gallus gallus	1	0	786.891	1571.77	-0.001	387	404	0	20.24	GATGAPGIAGAPGFPGAR	3 Oxidation (P)	0.000004000004004000.0
Collagen alpha-1(I) chain OS=Gallus gallus GN=COL1A1 PE=1 SV=3	4674	838	333	82	50	57.3	Gallus gallus	1	0	786.891	1571.77	-0.0008	387	404	0	24.05	GATGAPGIAGAPGFPGAR	3 Oxidation (P)	0.000004000004004000.0
Collagen alpha-1(I) chain OS=Gallus gallus GN=COL1A1 PE=1 SV=3	4674	838	333	82	50	57.3	Gallus gallus	1	0	786.891	1571.77	-0.0008	387	404	0	18.2	GATGAPGIAGAPGFPGAR	3 Oxidation (P)	0.000004000004004000.0
Collagen alpha-1(I) chain OS=Gallus gallus GN=COL1A1 PE=1 SV=3	4674	838	333	82	50	57.3	Gallus gallus	1	0	786.892	1571.77	-0.0005	387	404	0	33.34	GATGAPGIAGAPGFPGAR	3 Oxidation (P)	0.000004000004004000.0
Collagen alpha-1(I) chain OS=Gallus gallus GN=COL1A1 PE=1 SV=3	4674	838	333	82	50	57.3	Gallus gallus	1	0	786.892	1571.77	-0.0005	387	404	0	34.17	GATGAPGIAGAPGFPGAR	3 Oxidation (P)	0.000004000004004000.0
Collagen alpha-1(I) chain OS=Gallus gallus GN=COL1A1 PE=1 SV=3	4674	838	333	82	50	57.3	Gallus gallus	1	0	786.892	1571.77	-0.0005	387	404	0	17.26	GATGAPGIAGAPGFPGAR	3 Oxidation (P)	0.000004000004004000.0
Collagen alpha-1(I) chain OS=Gallus gallus GN=COL1A1 PE=1 SV=3	4674	838	333	82	50	57.3	Gallus gallus	1	0	786.892	1571.77	-0.0002	387	404	0	28.42	GATGAPGIAGAPGFPGAR	3 Oxidation (P)	0.000004000004004000.0
Collagen alpha-1(I) chain OS=Gallus gallus GN=COL1A1 PE=1 SV=3	4674	838	333	82	50	57.3	Gallus gallus	1	0	786.892	1571.77	-0.0001	387	404	0	23.7	GATGAPGIAGAPGFPGAR	3 Oxidation (P)	0.000004000004004000.0
Collagen alpha-1(I) chain OS=Gallus gallus GN=COL1A1 PE=1 SV=3	4674	838	333	82	50	57.3	Gallus gallus	1	0	786.892	1571.77	0.0001	387	404	0	26.04	GATGAPGIAGAPGFPGAR	3 Oxidation (P)	0.000004000004004000.0
Collagen alpha-1(I) chain OS=Gallus gallus GN=COL1A1 PE=1 SV=3	4674	838	333	82	50	57.3	Gallus gallus	1	0	786.892	1571.77	0.0001	387	404	0	23.89	GATGAPGIAGAPGFPGAR	3 Oxidation (P)	0.000004000004004000.0
Collagen alpha-1(I) chain OS=Gallus gallus GN=COL1A1 PE=1 SV=3	4674	838	333	82	50	57.3	Gallus gallus	1	0	786.892	1571.77	0.0003	387	404	0	57.55	GATGAPGIAGAPGFPGAR	3 Oxidation (P)	0.000004000004004000.0
Collagen alpha-1(I) chain OS=Gallus gallus GN=COL1A1 PE=1 SV=3	4674	838	333	82	50	57.3	Gallus gallus	1	0	786.892	1571.77	0.0003	387	404	0	27.96	GATGAPGIAGAPGFPGAR	3 Oxidation (P)	0.000004000004004000.0
Collagen alpha-1(I) chain OS=Gallus gallus GN=COL1A1 PE=1 SV=3	4674	838	333	82	50	57.3	Gallus gallus	1	0	786.892	1571.77	0.0004	387	404	0	27.22	GATGAPGIAGAPGFPGAR	3 Oxidation (P)	0.000004000004004000.0
Collagen alpha-1(I) chain OS=Gallus gallus GN=COL1A1 PE=1 SV=3	4674	838	333	82	50	57.3	Gallus gallus	1	0	786.892	1571.77	0.0004	387	404	0	32.81	GATGAPGIAGAPGFPGAR	3 Oxidation (P)	0.000004000004004000.0
Collagen alpha-1(I) chain OS=Gallus gallus GN=COL1A1 PE=1 SV=3	4674	838	333	82	50	57.3	Gallus gallus	1	0	524.931	1571.77	0.0006	387	404	0	26.31	GATGAPGIAGAPGFPGAR	3 Oxidation (P)	0.000004000004004000.0
Collagen alpha-1(I) chain OS=Gallus gallus GN=COL1A1 PE=1 SV=3	4674	838	333	82	50	57.3	Gallus gallus	1	0	786.892	1571.77	0.0008	387	404	0	25.75	GATGAPGIAGAPGFPGAR	3 Oxidation (P)	0.000004000004004000.0
Collagen alpha-1(I) chain OS=Gallus gallus GN=COL1A1 PE=1 SV=3	4674	838	333	82	50	57.3	Gallus gallus	1	0	786.892	1571.77	0.0008	387	404	0	27.93	GATGAPGIAGAPGFPGAR	3 Oxidation (P)	0.000004000004004000.0
Collagen alpha-1(I) chain OS=Gallus gallus GN=COL1A1 PE=1 SV=3	4674	838	333	82	50	57.3	Gallus gallus	1	0	786.893	1571.77	0.0011	387	404	0	22.98	GATGAPGIAGAPGFPGAR	3 Oxidation (P)	0.000004000004004000.0
Collagen alpha-1(I) chain OS=Gallus gallus GN=COL1A1 PE=1 SV=3	4674	838	333	82	50	57.3	Gallus gallus	1	0	786.893	1571.77	0.0011	387	404	0	34.58	GATGAPGIAGAPGFPGAR	3 Oxidation (P)	0.000004000004004000.0
Collagen alpha-1(I) chain OS=Gallus gallus GN=COL1A1 PE=1 SV=3	4674	838	333	82	50	57.3	Gallus gallus	1	0	786.893	1571.77	0.0012	387	404	0	78.1	GATGAPGIAGAPGFPGAR	3 Oxidation (P)	0.000004000004004000.0
Collagen alpha-1(I) chain OS=Gallus gallus GN=COL1A1 PE=1 SV=3	4674	838	333	82	50	57.3	Gallus gallus	1	0	786.893	1571.77	0.0012	387	404	0	26.88	GATGAPGIAGAPGFPGAR	3 Oxidation (P)	0.000004000004004000.0
Collagen alpha-1(I) chain OS=Gallus gallus GN=COL1A1 PE=1 SV=3	4674	838	333	82	50	57.3	Gallus gallus	1	0	786.893	1571.77	0.0021	387	404	0	39.17	GATGAPGIAGAPGFPGAR	3 Oxidation (P)	0.000004000004004000.0
Collagen alpha-1(I) chain OS=Gallus gallus GN=COL1A1 PE=1 SV=3	4674	838	333	82	50	57.3	Gallus gallus	1	0	786.893	1571.77	0.0022	387	404	0	36.66	GATGAPGIAGAPGFPGAR	3 Oxidation (P)	0.000004000004004000.0
Collagen alpha-1(I) chain OS=Gallus gallus GN=COL1A1 PE=1 SV=3	4674	838	333	82	50	57.3	Gallus gallus	1	0	786.894	1571.77	0.0041	387	404	0	40.7	GATGAPGIAGAPGFPGAR	3 Oxidation (P)	0.000004000004004000.0
Collagen alpha-1(I) chain OS=Gallus gallus GN=COL1A1 PE=1 SV=3	4674	838	333	82	50	57.3	Gallus gallus	1	0	786.894	1571.77	0.0042	387	404	0	13.92	GATGAPGIAGAPGFPGAR	3 Oxidation (P)	0.000004000004004000.0
Collagen alpha-1(I) chain OS=Gallus gallus GN=COL1A1 PE=1 SV=3	4674	838	333	82	50	57.3	Gallus gallus	1	0	789.399	1576.78	-0.0011	1142	1157	0	9.67	DGLNGLPGPIGPPGPR	4 Oxidation (P)	0.0000004000044040.0
Collagen alpha-1(I) chain OS=Gallus gallus GN=COL1A1 PE=1 SV=3	4674	838	333	82	50	57.3	Gallus gallus	1	0	795.91	1589.81	0.0006	753	770	0	44.59	GLTGPIGPPGPAGAPGDK	2 Oxidation (P)	0.000000004000004000.0
Collagen alpha-1(I) chain OS=Gallus gallus GN=COL1A1 PE=1 SV=3	4674	838	333	82	50	57.3	Gallus gallus	1	1	545.276	1632.81	-0.0023	227	242	2	5.2	PGRPGQRGPPGPQGAR	Deamidated (NQ); 3 Oxidation (P)	0.4004010040000000.0
Collagen alpha-1(I) chain OS=Gallus gallus GN=COL1A1 PE=1 SV=3	4674	838	333	82	50	57.3	Gallus gallus	1	1	548.583	1642.73	-0.0014	218	233	2	0.74	NGDDGEAGKPGRPGQR	Deamidated (NQ); 2 Oxidation (P)	0.0000000004004010.0
Collagen alpha-1(I) chain OS=Gallus gallus GN=COL1A1 PE=1 SV=3	4674	838	333	82	50	57.3	Gallus gallus	1	1	548.584	1642.73	0.0015	218	233	2	16.52	NGDDGEAGKPGRPGQR	Deamidated (NQ); 2 Oxidation (P)	0.0000000004004010.0
Collagen alpha-1(I) chain OS=Gallus gallus GN=COL1A1 PE=1 SV=3	4674	838	333	82	50	57.3	Gallus gallus	1	1	548.609	1642.81	-0.0002	477	494	1	20.45	GAPGSRGFPGADGIAGPK	2 Oxidation (P)	0.004000004000000000.0
Collagen alpha-1(I) chain OS=Gallus gallus GN=COL1A1 PE=1 SV=3	4674	838	333	82	50	57.3	Gallus gallus	1	1	548.911	1643.71	-0.0016	218	233	2	13.74	NGDDGEAGKPGRPGQR	2 Deamidated (NQ); 2 Oxidation (P)	0.1000000004004010.0
Collagen alpha-1(I) chain OS=Gallus gallus GN=COL1A1 PE=1 SV=3	4674	838	333	82	50	57.3	Gallus gallus	1	1	548.912	1643.71	-0.0009	218	233	2	5.6	NGDDGEAGKPGRPGQR	2 Deamidated (NQ); 2 Oxidation (P)	0.1000000004004010.0
Collagen alpha-1(I) chain OS=Gallus gallus GN=COL1A1 PE=1 SV=3	4674	838	333	82	50	57.3	Gallus gallus	1	1	553.278	1656.81	-0.0002	258	275	1	40.88	GFSGLDGAKGQPGPAGPK	Deamidated (NQ); Oxidation (P)	0.000000000010040000.0
Collagen alpha-1(I) chain OS=Gallus gallus GN=COL1A1 PE=1 SV=3	4674	838	333	82	50	57.3	Gallus gallus	1	1	556.948	1667.82	0	723	740	2	18.95	GAAGLPGAKGDRGDPGPK	Oxidation (K); 2 Oxidation (P)	0.000004002000004000.0
Collagen alpha-1(I) chain OS=Gallus gallus GN=COL1A1 PE=1 SV=3	4674	838	333	82	50	57.3	Gallus gallus	1	1	834.919	1667.82	0.001	723	740	2	54.23	GAAGLPGAKGDRGDPGPK	Oxidation (K); 2 Oxidation (P)	0.000004002000004000.0
Collagen alpha-1(I) chain OS=Gallus gallus GN=COL1A1 PE=1 SV=3	4674	838	333	82	50	57.3	Gallus gallus	1	1	558.609	1672.8	-0.0016	258	275	1	10.43	GFSGLDGAKGQPGPAGPK	Deamidated (NQ); Oxidation (K); Oxidation (P)	0.000000002014000000.0
Collagen alpha-1(I) chain OS=Gallus gallus GN=COL1A1 PE=1 SV=3	4674	838	333	82	50	57.3	Gallus gallus	1	1	558.609	1672.8	-0.0014	258	275	1	33.54	GFSGLDGAKGQPGPAGPK	Deamidated (NQ); Oxidation (K); Oxidation (P)	0.000000002014000000.0
Collagen alpha-1(I) chain OS=Gallus gallus GN=COL1A1 PE=1 SV=3	4674	838	333	82	50	57.3	Gallus gallus	1	1	559.948	1676.82	-0.0005	459	476	1	44.24	GARGEPGPAGLPGPAGER	2 Oxidation (P)	0.000004000004000000.0
Collagen alpha-1(I) chain OS=Gallus gallus GN=COL1A1 PE=1 SV=3	4674	838	333	82	50	57.3	Gallus gallus	1	1	559.948	1676.82	0	459	476	1	14.7	GARGEPGPAGLPGPAGER	2 Oxidation (P)	0.000004000004000000.0
Collagen alpha-1(I) chain OS=Gallus gallus GN=COL1A1 PE=1 SV=3	4674	838	333	82	50	57.3	Gallus gallus	1	1	559.948	1676.82	0.0002	459	476	1	11.95	GARGEPGPAGLPGPAGER	2 Oxidation (P)	0.000000040004000000.0
Collagen alpha-1(I) chain OS=Gallus gallus GN=COL1A1 PE=1 SV=3	4674	838	333	82	50	57.3	Gallus gallus	1	1	846.9	1691.79	-0.0002	647	665	0	10.86	PGEQGVPGNAGAPGPAGAR	Deamidated (NQ); 2 Oxidation (P)	0.4000000010000040000.0
Collagen alpha-1(I) chain OS=Gallus gallus GN=COL1A1 PE=1 SV=3	4674	838	333	82	50	57.3	Gallus gallus	1	1	566.268	1695.78	-0.0003	1004	1022	1	46.94	EGAPGAEGAPGRDGAAGPK	2 Oxidation (P)	0.0004000004000000000.0
Collagen alpha-1(I) chain OS=Gallus gallus GN=COL1A1 PE=1 SV=3	4674	838	333	82	50	57.3	Gallus gallus	1	1	854.898	1707.78	0.0007	647	665	0	21.24	PGEQGVPGNAGAPGPAGAR	Deamidated (NQ); 3 Oxidation (P)	0.4000004010004000000.0
Collagen alpha-1(I) chain OS=Gallus gallus GN=COL1A1 PE=1 SV=3	4674	838	333	82	50	57.3	Gallus gallus	1	1	860.898	1719.78	0.0002	602	620	0	81.52	DGEAGAQGPPGPTGPAGER
Collagen alpha-1(I) chain OS=Gallus gallus GN=COL1A1 PE=1 SV=3	4674	838	333	82	50	57.3	Gallus gallus	1	1	861.39	1720.76	-0.0005	602	620	0	78.28	DGEAGAQGPPGPTGPAGER	Deamidated (NQ)	0.0000001000000000000.0
Collagen alpha-1(I) chain OS=Gallus gallus GN=COL1A1 PE=1 SV=3	4674	838	333	82	50	57.3	Gallus gallus	1	0	863.877	1725.74	0.0019	276	293	0	26.27	GEPGSPGENGAPGQMGPR	2 Oxidation (P)	0.004000000004000000.0
Collagen alpha-1(I) chain OS=Gallus gallus GN=COL1A1 PE=1 SV=3	4674	838	333	82	50	57.3	Gallus gallus	1	0	864.369	1726.72	0.001	276	293	0	14.39	GEPGSPGENGAPGQMGPR	Deamidated (NQ); Oxidation (M); Oxidation (P)	0.000004001000003000.0
Collagen alpha-1(I) chain OS=Gallus gallus GN=COL1A1 PE=1 SV=3	4674	838	333	82	50	57.3	Gallus gallus	1	1	576.616	1726.83	-0.0001	483	500	1	15.19	GFPGADGIAGPKGPPGER	Oxidation (K); 2 Oxidation (P)	0.004000000002004000.0
Collagen alpha-1(I) chain OS=Gallus gallus GN=COL1A1 PE=1 SV=3	4674	838	333	82	50	57.3	Gallus gallus	1	1	868.895	1735.78	-0.001	602	620	0	55.33	DGEAGAQGPPGPTGPAGER	Oxidation (P)	0.0000000004000000000.0
Collagen alpha-1(I) chain OS=Gallus gallus GN=COL1A1 PE=1 SV=3	4674	838	333	82	50	57.3	Gallus gallus	1	1	868.897	1735.78	0.0026	602	620	0	0.29	DGEAGAQGPPGPTGPAGER	Oxidation (P)	0.0000000000040000000.0
Collagen alpha-1(I) chain OS=Gallus gallus GN=COL1A1 PE=1 SV=3	4674	838	333	82	50	57.3	Gallus gallus	1	0	872.365	1742.72	-0.001	276	293	0	68.67	GEPGSPGENGAPGQMGPR	Deamidated (NQ); 3 Oxidation (P)	0.004004000004010000.0
Collagen alpha-1(I) chain OS=Gallus gallus GN=COL1A1 PE=1 SV=3	4674	838	333	82	50	57.3	Gallus gallus	1	0	581.955	1742.84	-0.0004	852	871	1	52.83	GARGSAGPPGATGFPGAAGR	2 Oxidation (P)	0.00000000400000400000.0
Collagen alpha-1(I) chain OS=Gallus gallus GN=COL1A1 PE=1 SV=3	4674	838	333	82	50	57.3	Gallus gallus	1	0	581.956	1742.84	-0.0002	852	871	1	35.25	GARGSAGPPGATGFPGAAGR	2 Oxidation (P)	0.00000000400000400000.0
Collagen alpha-1(I) chain OS=Gallus gallus GN=COL1A1 PE=1 SV=3	4674	838	333	82	50	57.3	Gallus gallus	1	0	872.857	1743.7	-0.0003	276	293	0	45.22	GEPGSPGENGAPGQMGPR	2 Deamidated (NQ); 3 Oxidation (P)	0.004004001004010000.0
Collagen alpha-1(I) chain OS=Gallus gallus GN=COL1A1 PE=1 SV=3	4674	838	333	82	50	57.3	Gallus gallus	1	0	592.639	1774.89	-0.0019	1142	1159	1	6.37	DGLNGLPGPIGPPGPRGR	Deamidated (NQ); 3 Oxidation (P)	0.000100404000400000.0
Collagen alpha-1(I) chain OS=Gallus gallus GN=COL1A1 PE=1 SV=3	4674	838	333	82	50	57.3	Gallus gallus	1	0	592.639	1774.89	-0.0013	1142	1159	1	12.22	DGLNGLPGPIGPPGPRGR	Deamidated (NQ); 3 Oxidation (P)	0.000100400004004000.0
Collagen alpha-1(I) chain OS=Gallus gallus GN=COL1A1 PE=1 SV=3	4674	838	333	82	50	57.3	Gallus gallus	1	1	595.629	1783.87	-0.0021	984	1003	0	31.05	GPPGPMGPPGLAGPPGEAGR	Oxidation (P)	0.00000000000000400000.0
Collagen alpha-1(I) chain OS=Gallus gallus GN=COL1A1 PE=1 SV=3	4674	838	333	82	50	57.3	Gallus gallus	1	1	595.63	1783.87	0.0003	984	1003	0	33.08	GPPGPMGPPGLAGPPGEAGR	Oxidation (P)	0.00400000000000000000.0
Collagen alpha-1(I) chain OS=Gallus gallus GN=COL1A1 PE=1 SV=3	4674	838	333	82	50	57.3	Gallus gallus	1	1	892.943	1783.87	0.003	984	1003	0	48.5	GPPGPMGPPGLAGPPGEAGR	Oxidation (P)	0.00000000000000400000.0
Collagen alpha-1(I) chain OS=Gallus gallus GN=COL1A1 PE=1 SV=3	4674	838	333	82	50	57.3	Gallus gallus	1	1	600.961	1799.86	-0.0004	984	1003	0	19.3	GPPGPMGPPGLAGPPGEAGR	Oxidation (M); Oxidation (P)	0.00000300000000400000.0
Collagen alpha-1(I) chain OS=Gallus gallus GN=COL1A1 PE=1 SV=3	4674	838	333	82	50	57.3	Gallus gallus	1	1	600.961	1799.86	-0.0002	984	1003	0	33.8	GPPGPMGPPGLAGPPGEAGR	2 Oxidation (P)	0.04000000000000400000.0
Collagen alpha-1(I) chain OS=Gallus gallus GN=COL1A1 PE=1 SV=3	4674	838	333	82	50	57.3	Gallus gallus	1	1	600.962	1799.86	0.0003	984	1003	0	33.8	GPPGPMGPPGLAGPPGEAGR	Oxidation (M); Oxidation (P)	0.00000300000004000000.0
Collagen alpha-1(I) chain OS=Gallus gallus GN=COL1A1 PE=1 SV=3	4674	838	333	82	50	57.3	Gallus gallus	1	1	900.939	1799.86	0.001	984	1003	0	77.65	GPPGPMGPPGLAGPPGEAGR	2 Oxidation (P)	0.04000000000000400000.0
Collagen alpha-1(I) chain OS=Gallus gallus GN=COL1A1 PE=1 SV=3	4674	838	333	82	50	57.3	Gallus gallus	1	1	900.94	1799.86	0.0024	984	1003	0	67.71	GPPGPMGPPGLAGPPGEAGR	2 Oxidation (P)	0.00000000400004000000.0
Collagen alpha-1(I) chain OS=Gallus gallus GN=COL1A1 PE=1 SV=3	4674	838	333	82	50	57.3	Gallus gallus	1	1	900.941	1799.87	0.0041	984	1003	0	21.13	GPPGPMGPPGLAGPPGEAGR	Oxidation (M); Oxidation (P)	0.00400300000000000000.0
Collagen alpha-1(I) chain OS=Gallus gallus GN=COL1A1 PE=1 SV=3	4674	838	333	82	50	57.3	Gallus gallus	1	1	908.934	1815.85	-0.0034	984	1003	0	11.39	GPPGPMGPPGLAGPPGEAGR	Oxidation (M); 2 Oxidation (P)	0.00000300400004000000.0
Collagen alpha-1(I) chain OS=Gallus gallus GN=COL1A1 PE=1 SV=3	4674	838	333	82	50	57.3	Gallus gallus	1	1	908.936	1815.86	-0.0007	984	1003	0	11.3	GPPGPMGPPGLAGPPGEAGR	Oxidation (M); 2 Oxidation (P)	0.00000300400004000000.0
Collagen alpha-1(I) chain OS=Gallus gallus GN=COL1A1 PE=1 SV=3	4674	838	333	82	50	57.3	Gallus gallus	1	1	606.293	1815.86	-0.0003	984	1003	0	10.31	GPPGPMGPPGLAGPPGEAGR	Oxidation (M); 2 Oxidation (P)	0.04000300000000400000.0
Collagen alpha-1(I) chain OS=Gallus gallus GN=COL1A1 PE=1 SV=3	4674	838	333	82	50	57.3	Gallus gallus	1	1	908.936	1815.86	0.0005	984	1003	0	66.13	GPPGPMGPPGLAGPPGEAGR	Oxidation (M); 2 Oxidation (P)	0.04000300000000400000.0
Collagen alpha-1(I) chain OS=Gallus gallus GN=COL1A1 PE=1 SV=3	4674	838	333	82	50	57.3	Gallus gallus	1	1	908.936	1815.86	0.0006	984	1003	0	55.89	GPPGPMGPPGLAGPPGEAGR	Oxidation (M); 2 Oxidation (P)	0.00000300400004000000.0
Collagen alpha-1(I) chain OS=Gallus gallus GN=COL1A1 PE=1 SV=3	4674	838	333	82	50	57.3	Gallus gallus	1	1	606.293	1815.86	0.0011	984	1003	0	40.98	GPPGPMGPPGLAGPPGEAGR	Oxidation (M); 2 Oxidation (P)	0.04000300000000400000.0
Collagen alpha-1(I) chain OS=Gallus gallus GN=COL1A1 PE=1 SV=3	4674	838	333	82	50	57.3	Gallus gallus	1	1	606.294	1815.86	0.0015	984	1003	0	32.84	GPPGPMGPPGLAGPPGEAGR	Oxidation (M); 2 Oxidation (P)	0.04000300000000400000.0
Collagen alpha-1(I) chain OS=Gallus gallus GN=COL1A1 PE=1 SV=3	4674	838	333	82	50	57.3	Gallus gallus	1	1	908.937	1815.86	0.0016	984	1003	0	28.08	GPPGPMGPPGLAGPPGEAGR	Oxidation (M); 2 Oxidation (P)	0.04000300000000400000.0
Collagen alpha-1(I) chain OS=Gallus gallus GN=COL1A1 PE=1 SV=3	4674	838	333	82	50	57.3	Gallus gallus	1	1	606.294	1815.86	0.0033	984	1003	0	21.62	GPPGPMGPPGLAGPPGEAGR	Oxidation (M); 2 Oxidation (P)	0.04000300000000400000.0
Collagen alpha-1(I) chain OS=Gallus gallus GN=COL1A1 PE=1 SV=3	4674	838	333	82	50	57.3	Gallus gallus	1	1	908.938	1815.86	0.0043	984	1003	0	22.95	GPPGPMGPPGLAGPPGEAGR	Oxidation (M); 2 Oxidation (P)	0.00000300400004000000.0
Collagen alpha-1(I) chain OS=Gallus gallus GN=COL1A1 PE=1 SV=3	4674	838	333	82	50	57.3	Gallus gallus	1	0	607.287	1818.84	-0.0008	438	457	0	19.42	GEPGPAGVQGPPGPAGEEGK	2 Oxidation (P)	0.00400000000400000000.0
Collagen alpha-1(I) chain OS=Gallus gallus GN=COL1A1 PE=1 SV=3	4674	838	333	82	50	57.3	Gallus gallus	1	0	910.427	1818.84	0.0008	438	457	0	8.92	GEPGPAGVQGPPGPAGEEGK	2 Oxidation (P)	0.00400000004000000000.0
Collagen alpha-1(I) chain OS=Gallus gallus GN=COL1A1 PE=1 SV=3	4674	838	333	82	50	57.3	Gallus gallus	1	0	910.429	1818.84	0.0043	438	457	0	34.78	GEPGPAGVQGPPGPAGEEGK	2 Oxidation (P)	0.00400000000004000000.0
Collagen alpha-1(I) chain OS=Gallus gallus GN=COL1A1 PE=1 SV=3	4674	838	333	82	50	57.3	Gallus gallus	1	0	910.917	1819.82	-0.004	438	457	0	23.52	GEPGPAGVQGPPGPAGEEGK	Deamidated (NQ); 2 Oxidation (P)	0.00400000100004000000.0
Collagen alpha-1(I) chain OS=Gallus gallus GN=COL1A1 PE=1 SV=3	4674	838	333	82	50	57.3	Gallus gallus	1	1	916.933	1831.85	-0.0004	984	1003	0	28.09	GPPGPMGPPGLAGPPGEAGR	Oxidation (M); 3 Oxidation (P)	0.04000300000004400000.0
Collagen alpha-1(I) chain OS=Gallus gallus GN=COL1A1 PE=1 SV=3	4674	838	333	82	50	57.3	Gallus gallus	1	1	611.625	1831.85	0.0001	984	1003	0	23.38	GPPGPMGPPGLAGPPGEAGR	Oxidation (M); 3 Oxidation (P)	0.00000304400004000000.0
Collagen alpha-1(I) chain OS=Gallus gallus GN=COL1A1 PE=1 SV=3	4674	838	333	82	50	57.3	Gallus gallus	1	1	916.934	1831.85	0.0009	984	1003	0	24.86	GPPGPMGPPGLAGPPGEAGR	Oxidation (M); 3 Oxidation (P)	0.04000300000004400000.0
Collagen alpha-1(I) chain OS=Gallus gallus GN=COL1A1 PE=1 SV=3	4674	838	333	82	50	57.3	Gallus gallus	1	1	916.934	1831.85	0.0021	984	1003	0	35.43	GPPGPMGPPGLAGPPGEAGR	Oxidation (M); 3 Oxidation (P)	0.04000300000004400000.0
Collagen alpha-1(I) chain OS=Gallus gallus GN=COL1A1 PE=1 SV=3	4674	838	333	82	50	57.3	Gallus gallus	1	0	620.969	1859.88	0.0006	564	583	1	6.65	GQAGVMGFPGPKGAAGEPGK	2 Oxidation (K); Oxidation (P)	0.00000000000200000402.0
Collagen alpha-1(I) chain OS=Gallus gallus GN=COL1A1 PE=1 SV=3	4674	838	333	82	50	57.3	Gallus gallus	1	1	624.327	1869.96	0.0006	872	892	0	8.83	VGPPGPSGNIGLPGPPGPAGK	Oxidation (K); 2 Oxidation (P)	0.000004000000400000002.0
Collagen alpha-1(I) chain OS=Gallus gallus GN=COL1A1 PE=1 SV=3	4674	838	333	82	50	57.3	Gallus gallus	1	1	943.984	1885.95	-0.0006	872	892	0	13.49	VGPPGPSGNIGLPGPPGPAGK	4 Oxidation (P)	0.004000000000004404000.0
Collagen alpha-1(I) chain OS=Gallus gallus GN=COL1A1 PE=1 SV=3	4674	838	333	82	50	57.3	Gallus gallus	1	1	629.658	1885.95	-0.0003	872	892	0	7.61	VGPPGPSGNIGLPGPPGPAGK	Oxidation (K); 3 Oxidation (P)	0.000004000000404000002.0
Collagen alpha-1(I) chain OS=Gallus gallus GN=COL1A1 PE=1 SV=3	4674	838	333	82	50	57.3	Gallus gallus	1	1	629.658	1885.95	-0.0001	872	892	0	26.82	VGPPGPSGNIGLPGPPGPAGK	4 Oxidation (P)	0.004000000000004404000.0
Collagen alpha-1(I) chain OS=Gallus gallus GN=COL1A1 PE=1 SV=3	4674	838	333	82	50	57.3	Gallus gallus	1	1	629.658	1885.95	-0.0001	872	892	0	25.06	VGPPGPSGNIGLPGPPGPAGK	4 Oxidation (P)	0.004000000000004404000.0
Collagen alpha-1(I) chain OS=Gallus gallus GN=COL1A1 PE=1 SV=3	4674	838	333	82	50	57.3	Gallus gallus	1	1	943.984	1885.95	0.0002	872	892	0	12.51	VGPPGPSGNIGLPGPPGPAGK	4 Oxidation (P)	0.004000000000004404000.0
Collagen alpha-1(I) chain OS=Gallus gallus GN=COL1A1 PE=1 SV=3	4674	838	333	82	50	57.3	Gallus gallus	1	1	943.984	1885.95	0.0004	872	892	0	51.26	VGPPGPSGNIGLPGPPGPAGK	4 Oxidation (P)	0.004000000000004404000.0
Collagen alpha-1(I) chain OS=Gallus gallus GN=COL1A1 PE=1 SV=3	4674	838	333	82	50	57.3	Gallus gallus	1	1	629.659	1885.95	0.0006	872	892	0	23.79	VGPPGPSGNIGLPGPPGPAGK	Oxidation (K); 3 Oxidation (P)	0.000004000000404000002.0
Collagen alpha-1(I) chain OS=Gallus gallus GN=COL1A1 PE=1 SV=3	4674	838	333	82	50	57.3	Gallus gallus	1	1	943.984	1885.95	0.0006	872	892	0	38.71	VGPPGPSGNIGLPGPPGPAGK	4 Oxidation (P)	0.004000000000004404000.0
Collagen alpha-1(I) chain OS=Gallus gallus GN=COL1A1 PE=1 SV=3	4674	838	333	82	50	57.3	Gallus gallus	1	1	943.986	1885.96	0.0043	872	892	0	10.46	VGPPGPSGNIGLPGPPGPAGK	Oxidation (K); 3 Oxidation (P)	0.000004000000404000002.0
Collagen alpha-1(I) chain OS=Gallus gallus GN=COL1A1 PE=1 SV=3	4674	838	333	82	50	57.3	Gallus gallus	1	1	943.986	1885.96	0.005	872	892	0	28.72	VGPPGPSGNIGLPGPPGPAGK	4 Oxidation (P)	0.004000000000004404000.0
Collagen alpha-1(I) chain OS=Gallus gallus GN=COL1A1 PE=1 SV=3	4674	838	333	82	50	57.3	Gallus gallus	1	1	943.988	1885.96	0.0076	872	892	0	5.81	VGPPGPSGNIGLPGPPGPAGK	Oxidation (K); 3 Oxidation (P)	0.000004000000404000002.0
Collagen alpha-1(I) chain OS=Gallus gallus GN=COL1A1 PE=1 SV=3	4674	838	333	82	50	57.3	Gallus gallus	1	1	629.986	1886.94	-0.0001	872	892	0	28.26	VGPPGPSGNIGLPGPPGPAGK	Deamidated (NQ); 4 Oxidation (P)	0.004000001000004404000.0
Collagen alpha-1(I) chain OS=Gallus gallus GN=COL1A1 PE=1 SV=3	4674	838	333	82	50	57.3	Gallus gallus	1	1	944.476	1886.94	0	872	892	0	48.84	VGPPGPSGNIGLPGPPGPAGK	Deamidated (NQ); 4 Oxidation (P)	0.004000001000004404000.0
Collagen alpha-1(I) chain OS=Gallus gallus GN=COL1A1 PE=1 SV=3	4674	838	333	82	50	57.3	Gallus gallus	1	1	944.476	1886.94	0.0004	872	892	0	11.44	VGPPGPSGNIGLPGPPGPAGK	Deamidated (NQ); Oxidation (K); 3 Oxidation (P)	0.000004001000404000002.0
Collagen alpha-1(I) chain OS=Gallus gallus GN=COL1A1 PE=1 SV=3	4674	838	333	82	50	57.3	Gallus gallus	1	1	944.476	1886.94	0.001	872	892	0	39.33	VGPPGPSGNIGLPGPPGPAGK	Deamidated (NQ); 4 Oxidation (P)	0.004000001000004404000.0
Collagen alpha-1(I) chain OS=Gallus gallus GN=COL1A1 PE=1 SV=3	4674	838	333	82	50	57.3	Gallus gallus	1	1	634.99	1901.95	0.0007	872	892	0	15.16	VGPPGPSGNIGLPGPPGPAGK	Oxidation (K); 4 Oxidation (P)	0.000404000000404000002.0
Collagen alpha-1(I) chain OS=Gallus gallus GN=COL1A1 PE=1 SV=3	4674	838	333	82	50	57.3	Gallus gallus	1	1	634.99	1901.95	0.0014	872	892	0	18.46	VGPPGPSGNIGLPGPPGPAGK	5 Oxidation (P)	0.004400000000004404000.0
Collagen alpha-1(I) chain OS=Gallus gallus GN=COL1A1 PE=1 SV=3	4674	838	333	82	50	57.3	Gallus gallus	1	1	951.983	1901.95	0.0027	872	892	0	54.46	VGPPGPSGNIGLPGPPGPAGK	5 Oxidation (P)	0.004400000000004404000.0
Collagen alpha-1(I) chain OS=Gallus gallus GN=COL1A1 PE=1 SV=3	4674	838	333	82	50	57.3	Gallus gallus	1	1	952.477	1902.94	0.0067	872	892	0	19.13	VGPPGPSGNIGLPGPPGPAGK	Deamidated (NQ); 5 Oxidation (P)	0.004400001000004404000.0
Collagen alpha-1(I) chain OS=Gallus gallus GN=COL1A1 PE=1 SV=3	4674	838	333	82	50	57.3	Gallus gallus	1	1	658.984	1973.93	-0.0005	1052	1073	1	40.74	NGDRGETGPAGPAGPPGPAGAR	Oxidation (P)	0.0000000000000000040000.0
Collagen alpha-1(I) chain OS=Gallus gallus GN=COL1A1 PE=1 SV=3	4674	838	333	82	50	57.3	Gallus gallus	1	1	658.984	1973.93	-0.0002	1052	1073	1	47.91	NGDRGETGPAGPAGPPGPAGAR	Oxidation (P)	0.0000000000000000040000.0
Collagen alpha-1(I) chain OS=Gallus gallus GN=COL1A1 PE=1 SV=3	4674	838	333	82	50	57.3	Gallus gallus	1	1	658.984	1973.93	0.0006	1052	1073	1	34.37	NGDRGETGPAGPAGPPGPAGAR	Oxidation (P)	0.0000000000000004000000.0
Collagen alpha-1(I) chain OS=Gallus gallus GN=COL1A1 PE=1 SV=3	4674	838	333	82	50	57.3	Gallus gallus	1	1	659.311	1974.91	-0.0022	1052	1073	1	14.31	NGDRGETGPAGPAGPPGPAGAR	Deamidated (NQ); Oxidation (P)	0.1000000000000004000000.0
Collagen alpha-1(I) chain OS=Gallus gallus GN=COL1A1 PE=1 SV=3	4674	838	333	82	50	57.3	Gallus gallus	1	1	659.312	1974.91	-0.0007	1052	1073	1	49.24	NGDRGETGPAGPAGPPGPAGAR	Deamidated (NQ); Oxidation (P)	0.1000000000000004000000.0
Collagen alpha-1(I) chain OS=Gallus gallus GN=COL1A1 PE=1 SV=3	4674	838	333	82	50	57.3	Gallus gallus	1	1	659.312	1974.91	-0.0005	1052	1073	1	58.23	NGDRGETGPAGPAGPPGPAGAR	Deamidated (NQ); Oxidation (P)	0.1000000000000004000000.0
Collagen alpha-1(I) chain OS=Gallus gallus GN=COL1A1 PE=1 SV=3	4674	838	333	82	50	57.3	Gallus gallus	1	0	659.32	1974.94	-0.0006	438	458	1	19.81	GEPGPAGVQGPPGPAGEEGKR	2 Oxidation (P)	0.004000000040000000000.0
Collagen alpha-1(I) chain OS=Gallus gallus GN=COL1A1 PE=1 SV=3	4674	838	333	82	50	57.3	Gallus gallus	1	0	659.322	1974.94	0.0034	438	458	1	26.76	GEPGPAGVQGPPGPAGEEGKR	2 Oxidation (P)	0.004000000000040000000.0
Collagen alpha-1(I) chain OS=Gallus gallus GN=COL1A1 PE=1 SV=3	4674	838	333	82	50	57.3	Gallus gallus	1	1	664.315	1989.92	-0.001	1052	1073	1	34.7	NGDRGETGPAGPAGPPGPAGAR	2 Oxidation (P)	0.0000000000040000040000.0
Collagen alpha-1(I) chain OS=Gallus gallus GN=COL1A1 PE=1 SV=3	4674	838	333	82	50	57.3	Gallus gallus	1	1	664.316	1989.93	0.0016	1052	1073	1	21.8	NGDRGETGPAGPAGPPGPAGAR	2 Oxidation (P)	0.0000000000040000040000.0
Collagen alpha-1(I) chain OS=Gallus gallus GN=COL1A1 PE=1 SV=3	4674	838	333	82	50	57.3	Gallus gallus	1	1	664.643	1990.91	-0.001	1052	1073	1	29.4	NGDRGETGPAGPAGPPGPAGAR	Deamidated (NQ); 2 Oxidation (P)	0.1000000000040004000000.0
Collagen alpha-1(I) chain OS=Gallus gallus GN=COL1A1 PE=1 SV=3	4674	838	333	82	50	57.3	Gallus gallus	1	1	675.651	2023.93	0.0013	1004	1025	2	24.96	EGAPGAEGAPGRDGAAGPKGDR	2 Oxidation (P)	0.0004000004000000000000.0
Collagen alpha-1(I) chain OS=Gallus gallus GN=COL1A1 PE=1 SV=3	4674	838	333	82	50	57.3	Gallus gallus	1	0	689.327	2064.96	0.0016	1074	1094	2	36.26	GPAGPQGPRGDKGETGEQGDR
Collagen alpha-1(I) chain OS=Gallus gallus GN=COL1A1 PE=1 SV=3	4674	838	333	82	50	57.3	Gallus gallus	1	1	711.022	2130.05	-0.0001	924	947	0	18.01	GSPGADGPIGAPGTPGPQGIAGQR	Oxidation (P)	0.000000000004000000000000.0
Collagen alpha-1(I) chain OS=Gallus gallus GN=COL1A1 PE=1 SV=3	4674	838	333	82	50	57.3	Gallus gallus	1	1	1066.52	2131.03	0.0024	924	947	0	38.18	GSPGADGPIGAPGTPGPQGIAGQR	Deamidated (NQ); Oxidation (P)	0.000000000004000000000010.0
Collagen alpha-1(I) chain OS=Gallus gallus GN=COL1A1 PE=1 SV=3	4674	838	333	82	50	57.3	Gallus gallus	1	0	712	2132.98	0.0002	792	815	0	33.49	GEPGPPGPAGFAGPPGADGQPGAK	Oxidation (K); 2 Oxidation (P)	0.004040000000000000000002.0
Collagen alpha-1(I) chain OS=Gallus gallus GN=COL1A1 PE=1 SV=3	4674	838	333	82	50	57.3	Gallus gallus	1	1	716.354	2146.04	-0.0007	924	947	0	7.02	GSPGADGPIGAPGTPGPQGIAGQR	2 Oxidation (P)	0.000000000004004000000000.0
Collagen alpha-1(I) chain OS=Gallus gallus GN=COL1A1 PE=1 SV=3	4674	838	333	82	50	57.3	Gallus gallus	1	1	716.354	2146.04	0.0007	924	947	0	51.36	GSPGADGPIGAPGTPGPQGIAGQR	2 Oxidation (P)	0.000000000004004000000000.0
Collagen alpha-1(I) chain OS=Gallus gallus GN=COL1A1 PE=1 SV=3	4674	838	333	82	50	57.3	Gallus gallus	1	1	716.355	2146.04	0.0017	924	947	0	24.89	GSPGADGPIGAPGTPGPQGIAGQR	2 Oxidation (P)	0.004000000004000000000000.0
Collagen alpha-1(I) chain OS=Gallus gallus GN=COL1A1 PE=1 SV=3	4674	838	333	82	50	57.3	Gallus gallus	1	1	1074.52	2147.03	0.0028	924	947	0	53.28	GSPGADGPIGAPGTPGPQGIAGQR	Deamidated (NQ); 2 Oxidation (P)	0.000000000004004001000000.0
Collagen alpha-1(I) chain OS=Gallus gallus GN=COL1A1 PE=1 SV=3	4674	838	333	82	50	57.3	Gallus gallus	1	1	716.683	2147.03	0.0039	924	947	0	18.72	GSPGADGPIGAPGTPGPQGIAGQR	Deamidated (NQ); 2 Oxidation (P)	0.000000000004004001000000.0
Collagen alpha-1(I) chain OS=Gallus gallus GN=COL1A1 PE=1 SV=3	4674	838	333	82	50	57.3	Gallus gallus	1	0	717.331	2148.97	-0.0007	792	815	0	39.27	GEPGPPGPAGFAGPPGADGQPGAK	4 Oxidation (P)	0.004040000000004000004000.0
Collagen alpha-1(I) chain OS=Gallus gallus GN=COL1A1 PE=1 SV=3	4674	838	333	82	50	57.3	Gallus gallus	1	0	1075.49	2148.97	0	792	815	0	22.01	GEPGPPGPAGFAGPPGADGQPGAK	4 Oxidation (P)	0.004040000000004000004000.0
Collagen alpha-1(I) chain OS=Gallus gallus GN=COL1A1 PE=1 SV=3	4674	838	333	82	50	57.3	Gallus gallus	1	0	717.66	2149.96	0.0035	792	815	0	35.98	GEPGPPGPAGFAGPPGADGQPGAK	Deamidated (NQ); 4 Oxidation (P)	0.004040000000004000014000.0
Collagen alpha-1(I) chain OS=Gallus gallus GN=COL1A1 PE=1 SV=3	4674	838	333	82	50	57.3	Gallus gallus	1	0	717.662	2149.96	0.0087	792	815	0	2.66	GEPGPPGPAGFAGPPGADGQPGAK	Deamidated (NQ); Oxidation (K); 3 Oxidation (P)	0.000004040000040000010002.0
Collagen alpha-1(I) chain OS=Gallus gallus GN=COL1A1 PE=1 SV=3	4674	838	333	82	50	57.3	Gallus gallus	1	0	717.662	2149.96	0.0092	792	815	0	2.8	GEPGPPGPAGFAGPPGADGQPGAK	Deamidated (NQ); 4 Oxidation (P)	0.004040000000004000014000.0
Collagen alpha-1(I) chain OS=Gallus gallus GN=COL1A1 PE=1 SV=3	4674	838	333	82	50	57.3	Gallus gallus	1	0	718.359	2152.05	-0.0006	1026	1051	0	18.17	GETGPAGPPGAPGAPGAPGPVGPAGK	2 Oxidation (P)	0.00000000400400000000000000.0
Collagen alpha-1(I) chain OS=Gallus gallus GN=COL1A1 PE=1 SV=3	4674	838	333	82	50	57.3	Gallus gallus	1	0	1077.04	2152.06	0.0011	1026	1051	0	27.37	GETGPAGPPGAPGAPGAPGPVGPAGK	2 Oxidation (P)	0.00000000400400000000000000.0
Collagen alpha-1(I) chain OS=Gallus gallus GN=COL1A1 PE=1 SV=3	4674	838	333	82	50	57.3	Gallus gallus	1	1	1082.03	2162.04	0.0005	924	947	0	0.97	GSPGADGPIGAPGTPGPQGIAGQR	3 Oxidation (P)	0.004000000004000040000000.0
Collagen alpha-1(I) chain OS=Gallus gallus GN=COL1A1 PE=1 SV=3	4674	838	333	82	50	57.3	Gallus gallus	1	1	721.686	2162.04	0.0007	924	947	0	58.74	GSPGADGPIGAPGTPGPQGIAGQR	3 Oxidation (P)	0.004000000004004000000000.0
Collagen alpha-1(I) chain OS=Gallus gallus GN=COL1A1 PE=1 SV=3	4674	838	333	82	50	57.3	Gallus gallus	1	1	1082.03	2162.04	0.0051	924	947	0	62.18	GSPGADGPIGAPGTPGPQGIAGQR	3 Oxidation (P)	0.004000000004000040000000.0
Collagen alpha-1(I) chain OS=Gallus gallus GN=COL1A1 PE=1 SV=3	4674	838	333	82	50	57.3	Gallus gallus	1	1	722.014	2163.02	0.001	924	947	0	22.57	GSPGADGPIGAPGTPGPQGIAGQR	Deamidated (NQ); 3 Oxidation (P)	0.000000040004004001000000.0
Collagen alpha-1(I) chain OS=Gallus gallus GN=COL1A1 PE=1 SV=3	4674	838	333	82	50	57.3	Gallus gallus	1	1	1082.52	2163.02	0.003	924	947	0	21.07	GSPGADGPIGAPGTPGPQGIAGQR	Deamidated (NQ); 3 Oxidation (P)	0.000000040004004001000000.0
Collagen alpha-1(I) chain OS=Gallus gallus GN=COL1A1 PE=1 SV=3	4674	838	333	82	50	57.3	Gallus gallus	1	0	723.691	2168.05	0.0005	1026	1051	0	21.77	GETGPAGPPGAPGAPGAPGPVGPAGK	3 Oxidation (P)	0.00000000400400400000000000.0
Collagen alpha-1(I) chain OS=Gallus gallus GN=COL1A1 PE=1 SV=3	4674	838	333	82	50	57.3	Gallus gallus	1	0	723.692	2168.06	0.0058	1026	1051	0	3.62	GETGPAGPPGAPGAPGAPGPVGPAGK	3 Oxidation (P)	0.00000000000400400400000000.0
Collagen alpha-1(I) chain OS=Gallus gallus GN=COL1A1 PE=1 SV=3	4674	838	333	82	50	57.3	Gallus gallus	1	0	729.022	2184.05	0.0006	1026	1051	0	17.7	GETGPAGPPGAPGAPGAPGPVGPAGK	4 Oxidation (P)	0.00000000400400400400000000.0
Collagen alpha-1(I) chain OS=Gallus gallus GN=COL1A1 PE=1 SV=3	4674	838	333	82	50	57.3	Gallus gallus	1	1	733.354	2197.04	0	900	923	1	28.08	GETGPAGRPGEPGPAGPPGPPGEK	Oxidation (K); Oxidation (P)	0.000000004000000000000002.0
Collagen alpha-1(I) chain OS=Gallus gallus GN=COL1A1 PE=1 SV=3	4674	838	333	82	50	57.3	Gallus gallus	1	1	738.685	2213.03	-0.0006	900	923	1	30.33	GETGPAGRPGEPGPAGPPGPPGEK	3 Oxidation (P)	0.000040000000000000044000.0
Collagen alpha-1(I) chain OS=Gallus gallus GN=COL1A1 PE=1 SV=3	4674	838	333	82	50	57.3	Gallus gallus	1	1	738.685	2213.03	-0.0005	900	923	1	21.83	GETGPAGRPGEPGPAGPPGPPGEK	Oxidation (K); 2 Oxidation (P)	0.000000000000040040000002.0
Collagen alpha-1(I) chain OS=Gallus gallus GN=COL1A1 PE=1 SV=3	4674	838	333	82	50	57.3	Gallus gallus	1	1	738.686	2213.04	0.0003	900	923	1	12.12	GETGPAGRPGEPGPAGPPGPPGEK	Oxidation (K); 2 Oxidation (P)	0.000000000004040000000002.0
Collagen alpha-1(I) chain OS=Gallus gallus GN=COL1A1 PE=1 SV=3	4674	838	333	82	50	57.3	Gallus gallus	1	1	744.017	2229.03	-0.0011	900	923	1	17.59	GETGPAGRPGEPGPAGPPGPPGEK	Oxidation (K); 3 Oxidation (P)	0.000000004004040000000002.0
Collagen alpha-1(I) chain OS=Gallus gallus GN=COL1A1 PE=1 SV=3	4674	838	333	82	50	57.3	Gallus gallus	1	1	744.017	2229.03	-0.0008	900	923	1	22.08	GETGPAGRPGEPGPAGPPGPPGEK	Oxidation (K); 3 Oxidation (P)	0.000000000004040040000002.0
Collagen alpha-1(I) chain OS=Gallus gallus GN=COL1A1 PE=1 SV=3	4674	838	333	82	50	57.3	Gallus gallus	1	1	744.017	2229.03	0.0002	900	923	1	28.26	GETGPAGRPGEPGPAGPPGPPGEK	Oxidation (K); 3 Oxidation (P)	0.000000000004040040000002.0
Collagen alpha-1(I) chain OS=Gallus gallus GN=COL1A1 PE=1 SV=3	4674	838	333	82	50	57.3	Gallus gallus	1	1	744.018	2229.03	0.0007	900	923	1	24.72	GETGPAGRPGEPGPAGPPGPPGEK	Oxidation (K); 3 Oxidation (P)	0.000000000004040040000002.0
Collagen alpha-1(I) chain OS=Gallus gallus GN=COL1A1 PE=1 SV=3	4674	838	333	82	50	57.3	Gallus gallus	1	1	744.018	2229.03	0.0009	900	923	1	21.15	GETGPAGRPGEPGPAGPPGPPGEK	4 Oxidation (P)	0.000040000000000004044000.0
Collagen alpha-1(I) chain OS=Gallus gallus GN=COL1A1 PE=1 SV=3	4674	838	333	82	50	57.3	Gallus gallus	1	1	744.018	2229.03	0.0016	900	923	1	20.9	GETGPAGRPGEPGPAGPPGPPGEK	Oxidation (K); 3 Oxidation (P)	0.000000000004040040000002.0
Collagen alpha-1(I) chain OS=Gallus gallus GN=COL1A1 PE=1 SV=3	4674	838	333	82	50	57.3	Gallus gallus	1	1	749.35	2245.03	0.0019	900	923	1	11.33	GETGPAGRPGEPGPAGPPGPPGEK	5 Oxidation (P)	0.000000004004040044000000.0
Collagen alpha-1(I) chain OS=Gallus gallus GN=COL1A1 PE=1 SV=3	4674	838	333	82	50	57.3	Gallus gallus	1	1	749.35	2245.03	0.0026	900	923	1	17.81	GETGPAGRPGEPGPAGPPGPPGEK	Oxidation (K); 4 Oxidation (P)	0.000000004004040040000002.0
Collagen alpha-1(I) chain OS=Gallus gallus GN=COL1A1 PE=1 SV=3	4674	838	333	82	50	57.3	Gallus gallus	1	1	751.993	2252.96	-0.0029	699	722	0	9.69	GDAGAPGAPGNEGPPGLEGMPGER	Oxidation (M); 3 Oxidation (P)	0.000004004000000000034000.0
Collagen alpha-1(I) chain OS=Gallus gallus GN=COL1A1 PE=1 SV=3	4674	838	333	82	50	57.3	Gallus gallus	1	0	767.356	2299.05	-0.001	360	386	0	2.89	GEPGPPGPAGAAGPAGNPGADGQPGAK	Oxidation (K); 2 Oxidation (P)	0.000044000000000000000000002.0
Collagen alpha-1(I) chain OS=Gallus gallus GN=COL1A1 PE=1 SV=3	4674	838	333	82	50	57.3	Gallus gallus	1	1	767.373	2299.1	-0.0053	564	587	2	22.75	GQAGVMGFPGPKGAAGEPGKPGER	Oxidation (K); 2 Oxidation (P)	0.000000004002000000004000.0
Collagen alpha-1(I) chain OS=Gallus gallus GN=COL1A1 PE=1 SV=3	4674	838	333	82	50	57.3	Gallus gallus	1	0	772.688	2315.04	-0.0008	360	386	0	4.19	GEPGPPGPAGAAGPAGNPGADGQPGAK	4 Oxidation (P)	0.004040000000000004000004000.0
Collagen alpha-1(I) chain OS=Gallus gallus GN=COL1A1 PE=1 SV=3	4674	838	333	82	50	57.3	Gallus gallus	1	0	772.688	2315.04	-0.0002	360	386	0	5.09	GEPGPPGPAGAAGPAGNPGADGQPGAK	4 Oxidation (P)	0.004000000000040004000004000.0
Collagen alpha-1(I) chain OS=Gallus gallus GN=COL1A1 PE=1 SV=3	4674	838	333	82	50	57.3	Gallus gallus	1	0	772.688	2315.04	-0.0001	360	386	0	38.77	GEPGPPGPAGAAGPAGNPGADGQPGAK	4 Oxidation (P)	0.004040000000000004000004000.0
Collagen alpha-1(I) chain OS=Gallus gallus GN=COL1A1 PE=1 SV=3	4674	838	333	82	50	57.3	Gallus gallus	1	1	772.705	2315.09	-0.0031	564	587	2	39.06	GQAGVMGFPGPKGAAGEPGKPGER	Oxidation (K); 3 Oxidation (P)	0.000000000042000004004000.0
Collagen alpha-1(I) chain OS=Gallus gallus GN=COL1A1 PE=1 SV=3	4674	838	333	82	50	57.3	Gallus gallus	1	1	772.709	2315.1	0.0076	564	587	2	1.06	GQAGVMGFPGPKGAAGEPGKPGER	2 Oxidation (K); Oxidation (M); Oxidation (P)	0.000003000002000004020000.0
Collagen alpha-1(I) chain OS=Gallus gallus GN=COL1A1 PE=1 SV=3	4674	838	333	82	50	57.3	Gallus gallus	1	0	773.016	2316.03	-0.0001	360	386	0	53.98	GEPGPPGPAGAAGPAGNPGADGQPGAK	Deamidated (NQ); Oxidation (K); 3 Oxidation (P)	0.004040000000000000000014002.0
Collagen alpha-1(I) chain OS=Gallus gallus GN=COL1A1 PE=1 SV=3	4674	838	333	82	50	57.3	Gallus gallus	1	0	778.019	2331.04	-0.0005	360	386	0	34.55	GEPGPPGPAGAAGPAGNPGADGQPGAK	5 Oxidation (P)	0.004040000000040004000004000.0
Collagen alpha-1(I) chain OS=Gallus gallus GN=COL1A1 PE=1 SV=3	4674	838	333	82	50	57.3	Gallus gallus	1	0	778.019	2331.04	0.0002	360	386	0	25	GEPGPPGPAGAAGPAGNPGADGQPGAK	Oxidation (K); 4 Oxidation (P)	0.004040000000000004000004002.0
Collagen alpha-1(I) chain OS=Gallus gallus GN=COL1A1 PE=1 SV=3	4674	838	333	82	50	57.3	Gallus gallus	1	0	778.019	2331.04	0.0004	360	386	0	42.18	GEPGPPGPAGAAGPAGNPGADGQPGAK	5 Oxidation (P)	0.004040000000040004000004000.0
Collagen alpha-1(I) chain OS=Gallus gallus GN=COL1A1 PE=1 SV=3	4674	838	333	82	50	57.3	Gallus gallus	1	0	778.348	2332.02	0.0009	360	386	0	4.26	GEPGPPGPAGAAGPAGNPGADGQPGAK	Deamidated (NQ); Oxidation (K); 4 Oxidation (P)	0.004040000000000014000004002.0
Collagen alpha-1(I) chain OS=Gallus gallus GN=COL1A1 PE=1 SV=3	4674	838	333	82	50	57.3	Gallus gallus	1	1	799.741	2396.2	-0.0068	1131	1157	1	11.78	GPPGSAGAAGKDGLNGLPGPIGPPGPR	Deamidated (NQ); 2 Oxidation (P)	0.000000000000001000000044000.0
Collagen alpha-1(I) chain OS=Gallus gallus GN=COL1A1 PE=1 SV=3	4674	838	333	82	50	57.3	Gallus gallus	1	0	802.37	2404.09	0.0003	405	431	1	26.01	GPSGPQGPSGAPGPKGNSGEPGAPGNK	Deamidated (NQ); 2 Oxidation (K); Oxidation (P)	0.000000000000002010004000002.0
Collagen alpha-1(I) chain OS=Gallus gallus GN=COL1A1 PE=1 SV=3	4674	838	333	82	50	57.3	Gallus gallus	1	1	805.074	2412.2	-0.004	1131	1157	1	25.53	GPPGSAGAAGKDGLNGLPGPIGPPGPR	Deamidated (NQ); 3 Oxidation (P)	0.040000000000001000000004040.0
Collagen alpha-1(I) chain OS=Gallus gallus GN=COL1A1 PE=1 SV=3	4674	838	333	82	50	57.3	Gallus gallus	1	1	805.074	2412.2	-0.0022	1131	1157	1	23.47	GPPGSAGAAGKDGLNGLPGPIGPPGPR	Deamidated (NQ); 3 Oxidation (P)	0.040000000000001000000004040.0
Collagen alpha-1(I) chain OS=Gallus gallus GN=COL1A1 PE=1 SV=3	4674	838	333	82	50	57.3	Gallus gallus	1	0	807.374	2419.1	0.0008	405	431	1	35.51	GPSGPQGPSGAPGPKGNSGEPGAPGNK	4 Oxidation (P)	0.000000000004040000004004000.0
Collagen alpha-1(I) chain OS=Gallus gallus GN=COL1A1 PE=1 SV=3	4674	838	333	82	50	57.3	Gallus gallus	1	1	810.406	2428.2	-0.003	1131	1157	1	39.09	GPPGSAGAAGKDGLNGLPGPIGPPGPR	Deamidated (NQ); 4 Oxidation (P)	0.004000000000001004040040000.0
Collagen alpha-1(I) chain OS=Gallus gallus GN=COL1A1 PE=1 SV=3	4674	838	333	82	50	57.3	Gallus gallus	1	1	810.407	2428.2	0.0012	1131	1157	1	43.1	GPPGSAGAAGKDGLNGLPGPIGPPGPR	Deamidated (NQ); 4 Oxidation (P)	0.004000000000001004040040000.0
Collagen alpha-1(I) chain OS=Gallus gallus GN=COL1A1 PE=1 SV=3	4674	838	333	82	50	57.3	Gallus gallus	1	1	810.409	2428.2	0.0058	1131	1157	1	44.43	GPPGSAGAAGKDGLNGLPGPIGPPGPR	Deamidated (NQ); 4 Oxidation (P)	0.004000000000001004040040000.0
Collagen alpha-1(I) chain OS=Gallus gallus GN=COL1A1 PE=1 SV=3	4674	838	333	82	50	57.3	Gallus gallus	1	1	817.736	2450.19	-0.0099	230	254	2	8.29	PGQRGPPGPQGARGLPGTAGLPGMK	Deamidated (NQ); Oxidation (K); Oxidation (M); 4 Oxidation (P)	0.0000004041000004000004032.0
Collagen alpha-1(I) chain OS=Gallus gallus GN=COL1A1 PE=1 SV=3	4674	838	333	82	50	57.3	Gallus gallus	1	0	827.742	2480.2	-0.001	1023	1051	1	19.81	GDRGETGPAGPPGAPGAPGAPGPVGPAGK	2 Oxidation (P)	0.00000000000400400000000000000.0
Collagen alpha-1(I) chain OS=Gallus gallus GN=COL1A1 PE=1 SV=3	4674	838	333	82	50	57.3	Gallus gallus	1	0	827.742	2480.2	0.0003	1023	1051	1	21.24	GDRGETGPAGPPGAPGAPGAPGPVGPAGK	2 Oxidation (P)	0.00000000000400400000000000000.0
Collagen alpha-1(I) chain OS=Gallus gallus GN=COL1A1 PE=1 SV=3	4674	838	333	82	50	57.3	Gallus gallus	1	0	833.074	2496.2	-0.0004	1023	1051	1	44.08	GDRGETGPAGPPGAPGAPGAPGPVGPAGK	3 Oxidation (P)	0.00000000000400400400000000000.0
Collagen alpha-1(I) chain OS=Gallus gallus GN=COL1A1 PE=1 SV=3	4674	838	333	82	50	57.3	Gallus gallus	1	0	833.074	2496.2	0	1023	1051	1	35.15	GDRGETGPAGPPGAPGAPGAPGPVGPAGK	3 Oxidation (P)	0.00000000000400400400000000000.0
Collagen alpha-1(I) chain OS=Gallus gallus GN=COL1A1 PE=1 SV=3	4674	838	333	82	50	57.3	Gallus gallus	1	0	833.075	2496.2	0.0046	1023	1051	1	11.8	GDRGETGPAGPPGAPGAPGAPGPVGPAGK	Oxidation (K); 2 Oxidation (P)	0.00000000000400400000000000002.0
Collagen alpha-1(I) chain OS=Gallus gallus GN=COL1A1 PE=1 SV=3	4674	838	333	82	50	57.3	Gallus gallus	1	0	835.737	2504.19	-0.0004	432	458	2	28.94	GDTGAKGEPGPAGVQGPPGPAGEEGKR	2 Oxidation (P)	0.000000000040000004000000000.0
Collagen alpha-1(I) chain OS=Gallus gallus GN=COL1A1 PE=1 SV=3	4674	838	333	82	50	57.3	Gallus gallus	1	0	838.405	2512.19	-0.0018	1023	1051	1	6.32	GDRGETGPAGPPGAPGAPGAPGPVGPAGK	Oxidation (K); 3 Oxidation (P)	0.00000000000400400400000000002.0
Collagen alpha-1(I) chain OS=Gallus gallus GN=COL1A1 PE=1 SV=3	4674	838	333	82	50	57.3	Gallus gallus	1	0	838.405	2512.19	-0.0005	1023	1051	1	29.35	GDRGETGPAGPPGAPGAPGAPGPVGPAGK	4 Oxidation (P)	0.00000000000400400400400000000.0
Collagen alpha-1(I) chain OS=Gallus gallus GN=COL1A1 PE=1 SV=3	4674	838	333	82	50	57.3	Gallus gallus	1	0	838.405	2512.19	-0.0001	1023	1051	1	41.74	GDRGETGPAGPPGAPGAPGAPGPVGPAGK	4 Oxidation (P)	0.00000000000400400400400000000.0
Collagen alpha-1(I) chain OS=Gallus gallus GN=COL1A1 PE=1 SV=3	4674	838	333	82	50	57.3	Gallus gallus	1	1	839.399	2515.18	0.0027	312	341	0	11.37	GNDGAPGAAGPPGPTGPAGPPGFPGAAGAK	3 Oxidation (P)	0.000004000000000000004004000000.0
Collagen alpha-1(I) chain OS=Gallus gallus GN=COL1A1 PE=1 SV=3	4674	838	333	82	50	57.3	Gallus gallus	1	1	839.4	2515.18	0.0051	312	341	0	12.82	GNDGAPGAAGPPGPTGPAGPPGFPGAAGAK	Oxidation (K); 2 Oxidation (P)	0.000004000040000000000000000002.0
Collagen alpha-1(I) chain OS=Gallus gallus GN=COL1A1 PE=1 SV=3	4674	838	333	82	50	57.3	Gallus gallus	1	1	844.73	2531.17	-0.0002	312	341	0	43.92	GNDGAPGAAGPPGPTGPAGPPGFPGAAGAK	4 Oxidation (P)	0.000004000040000000004004000000.0
Collagen alpha-1(I) chain OS=Gallus gallus GN=COL1A1 PE=1 SV=3	4674	838	333	82	50	57.3	Gallus gallus	1	1	844.73	2531.17	0.0007	312	341	0	77.46	GNDGAPGAAGPPGPTGPAGPPGFPGAAGAK	4 Oxidation (P)	0.000004000040000000004004000000.0
Collagen alpha-1(I) chain OS=Gallus gallus GN=COL1A1 PE=1 SV=3	4674	838	333	82	50	57.3	Gallus gallus	1	1	845.053	2532.14	0.0057	267	293	1	26.83	GQPGPAGPKGEPGSPGENGAPGQMGPR	Deamidated (NQ); Oxidation (K); Oxidation (M); Oxidation (P)	0.014000002000000000000003000.0
Collagen alpha-1(I) chain OS=Gallus gallus GN=COL1A1 PE=1 SV=3	4674	838	333	82	50	57.3	Gallus gallus	1	1	845.057	2532.15	-0.0029	312	341	0	40.48	GNDGAPGAAGPPGPTGPAGPPGFPGAAGAK	Deamidated (NQ); 4 Oxidation (P)	0.010004000040000000004004000000.0
Collagen alpha-1(I) chain OS=Gallus gallus GN=COL1A1 PE=1 SV=3	4674	838	333	82	50	57.3	Gallus gallus	1	1	845.379	2533.12	0.0019	267	293	1	26.14	GQPGPAGPKGEPGSPGENGAPGQMGPR	2 Deamidated (NQ); Oxidation (K); Oxidation (M); Oxidation (P)	0.014000002000000001000003000.0
Collagen alpha-1(I) chain OS=Gallus gallus GN=COL1A1 PE=1 SV=3	4674	838	333	82	50	57.3	Gallus gallus	1	1	850.382	2548.12	-0.0001	267	293	1	29.94	GQPGPAGPKGEPGSPGENGAPGQMGPR	Deamidated (NQ); 4 Oxidation (P)	0.010000040004004000004000000.0
Collagen alpha-1(I) chain OS=Gallus gallus GN=COL1A1 PE=1 SV=3	4674	838	333	82	50	57.3	Gallus gallus	1	1	638.039	2548.13	0.0003	267	293	1	4.38	GQPGPAGPKGEPGSPGENGAPGQMGPR	Deamidated (NQ); Oxidation (K); 3 Oxidation (P)	0.014040002000000000000000040.0
Collagen alpha-1(I) chain OS=Gallus gallus GN=COL1A1 PE=1 SV=3	4674	838	333	82	50	57.3	Gallus gallus	1	1	850.71	2549.11	-0.0017	267	293	1	26.34	GQPGPAGPKGEPGSPGENGAPGQMGPR	2 Deamidated (NQ); 4 Oxidation (P)	0.010000040004004001004000000.0
Collagen alpha-1(I) chain OS=Gallus gallus GN=COL1A1 PE=1 SV=3	4674	838	333	82	50	57.3	Gallus gallus	1	1	850.71	2549.11	0.0001	267	293	1	31.69	GQPGPAGPKGEPGSPGENGAPGQMGPR	2 Deamidated (NQ); Oxidation (K); 3 Oxidation (P)	0.010000002004004001004000000.0
Collagen alpha-1(I) chain OS=Gallus gallus GN=COL1A1 PE=1 SV=3	4674	838	333	82	50	57.3	Gallus gallus	1	1	850.711	2549.11	0.0016	267	293	1	11.71	GQPGPAGPKGEPGSPGENGAPGQMGPR	2 Deamidated (NQ); Oxidation (K); Oxidation (M); 2 Oxidation (P)	0.014000002000000001000003040.0
Collagen alpha-1(I) chain OS=Gallus gallus GN=COL1A1 PE=1 SV=3	4674	838	333	82	50	57.3	Gallus gallus	1	1	850.711	2549.11	0.0027	267	293	1	16.02	GQPGPAGPKGEPGSPGENGAPGQMGPR	2 Deamidated (NQ); Oxidation (M); 3 Oxidation (P)	0.010040040004000001000003000.0
Collagen alpha-1(I) chain OS=Gallus gallus GN=COL1A1 PE=1 SV=3	4674	838	333	82	50	57.3	Gallus gallus	1	1	851.038	2550.09	-0.0023	267	293	1	25.5	GQPGPAGPKGEPGSPGENGAPGQMGPR	3 Deamidated (NQ); Oxidation (K); 3 Oxidation (P)	0.010000002004004001004010000.0
Collagen alpha-1(I) chain OS=Gallus gallus GN=COL1A1 PE=1 SV=3	4674	838	333	82	50	57.3	Gallus gallus	1	1	855.714	2564.12	-0.0006	267	293	1	27.21	GQPGPAGPKGEPGSPGENGAPGQMGPR	Deamidated (NQ); 5 Oxidation (P)	0.010040040004004000004000000.0
Collagen alpha-1(I) chain OS=Gallus gallus GN=COL1A1 PE=1 SV=3	4674	838	333	82	50	57.3	Gallus gallus	1	1	856.043	2565.11	0.0018	267	293	1	30	GQPGPAGPKGEPGSPGENGAPGQMGPR	2 Deamidated (NQ); 5 Oxidation (P)	0.010040040004004001004000000.0
Collagen alpha-1(I) chain OS=Gallus gallus GN=COL1A1 PE=1 SV=3	4674	838	333	82	50	57.3	Gallus gallus	1	1	856.043	2565.11	0.0022	267	293	1	28.81	GQPGPAGPKGEPGSPGENGAPGQMGPR	2 Deamidated (NQ); Oxidation (M); 4 Oxidation (P)	0.010040040004004001000003000.0
Collagen alpha-1(I) chain OS=Gallus gallus GN=COL1A1 PE=1 SV=3	4674	838	333	82	50	57.3	Gallus gallus	1	1	856.043	2565.11	0.0035	267	293	1	12.26	GQPGPAGPKGEPGSPGENGAPGQMGPR	2 Deamidated (NQ); 5 Oxidation (P)	0.014000000004004000004010040.0
Collagen alpha-1(I) chain OS=Gallus gallus GN=COL1A1 PE=1 SV=3	4674	838	333	82	50	57.3	Gallus gallus	1	1	886.429	2656.26	0.0016	1101	1130	0	52.61	GFSGLQGPPGPPGAPGEQGPSGASGPAGPR	Oxidation (P)	0.000000000000004000000000000000.0
Collagen alpha-1(I) chain OS=Gallus gallus GN=COL1A1 PE=1 SV=3	4674	838	333	82	50	57.3	Gallus gallus	1	1	886.756	2657.25	0.0004	1101	1130	0	35.07	GFSGLQGPPGPPGAPGEQGPSGASGPAGPR	Deamidated (NQ); Oxidation (P)	0.000000004000000001000000000000.0
Collagen alpha-1(I) chain OS=Gallus gallus GN=COL1A1 PE=1 SV=3	4674	838	333	82	50	57.3	Gallus gallus	1	1	886.757	2657.25	0.0016	1101	1130	0	62.5	GFSGLQGPPGPPGAPGEQGPSGASGPAGPR	Deamidated (NQ); Oxidation (P)	0.000001000000004000000000000000.0
Collagen alpha-1(I) chain OS=Gallus gallus GN=COL1A1 PE=1 SV=3	4674	838	333	82	50	57.3	Gallus gallus	1	1	891.76	2672.26	0.0017	1101	1130	0	42.89	GFSGLQGPPGPPGAPGEQGPSGASGPAGPR	2 Oxidation (P)	0.000000004040000000000000000000.0
Collagen alpha-1(I) chain OS=Gallus gallus GN=COL1A1 PE=1 SV=3	4674	838	333	82	50	57.3	Gallus gallus	1	1	891.761	2672.26	0.0019	1101	1130	0	52.56	GFSGLQGPPGPPGAPGEQGPSGASGPAGPR	2 Oxidation (P)	0.000000000004004000000000000000.0
Collagen alpha-1(I) chain OS=Gallus gallus GN=COL1A1 PE=1 SV=3	4674	838	333	82	50	57.3	Gallus gallus	1	1	1337.14	2672.26	0.0044	1101	1130	0	1.9	GFSGLQGPPGPPGAPGEQGPSGASGPAGPR	2 Oxidation (P)	0.000000000004004000000000000000.0
Collagen alpha-1(I) chain OS=Gallus gallus GN=COL1A1 PE=1 SV=3	4674	838	333	82	50	57.3	Gallus gallus	1	1	1337.14	2672.26	0.0053	1101	1130	0	65.44	GFSGLQGPPGPPGAPGEQGPSGASGPAGPR	2 Oxidation (P)	0.000000004040000000000000000000.0
Collagen alpha-1(I) chain OS=Gallus gallus GN=COL1A1 PE=1 SV=3	4674	838	333	82	50	57.3	Gallus gallus	1	1	892.088	2673.24	0.001	1101	1130	0	33.95	GFSGLQGPPGPPGAPGEQGPSGASGPAGPR	Deamidated (NQ); 2 Oxidation (P)	0.000001000004004000000000000000.0
Collagen alpha-1(I) chain OS=Gallus gallus GN=COL1A1 PE=1 SV=3	4674	838	333	82	50	57.3	Gallus gallus	1	1	892.089	2673.24	0.0019	1101	1130	0	57.64	GFSGLQGPPGPPGAPGEQGPSGASGPAGPR	Deamidated (NQ); 2 Oxidation (P)	0.000000004040000001000000000000.0
Collagen alpha-1(I) chain OS=Gallus gallus GN=COL1A1 PE=1 SV=3	4674	838	333	82	50	57.3	Gallus gallus	1	1	892.092	2673.25	0.0114	1101	1130	0	13.48	GFSGLQGPPGPPGAPGEQGPSGASGPAGPR	Deamidated (NQ); 2 Oxidation (P)	0.000000004040000001000000000000.0
Collagen alpha-1(I) chain OS=Gallus gallus GN=COL1A1 PE=1 SV=3	4674	838	333	82	50	57.3	Gallus gallus	1	0	896.42	2686.24	0.0026	786	815	1	18.56	GAPGDRGEPGPPGPAGFAGPPGADGQPGAK	3 Oxidation (P)	0.004000004040000000000000000000.0
Collagen alpha-1(I) chain OS=Gallus gallus GN=COL1A1 PE=1 SV=3	4674	838	333	82	50	57.3	Gallus gallus	1	1	897.092	2688.25	0.0018	1101	1130	0	56.55	GFSGLQGPPGPPGAPGEQGPSGASGPAGPR	3 Oxidation (P)	0.000000000044004000000000000000.0
Collagen alpha-1(I) chain OS=Gallus gallus GN=COL1A1 PE=1 SV=3	4674	838	333	82	50	57.3	Gallus gallus	1	1	897.092	2688.25	0.0018	1101	1130	0	51.29	GFSGLQGPPGPPGAPGEQGPSGASGPAGPR	3 Oxidation (P)	0.000000000044004000000000000000.0
Collagen alpha-1(I) chain OS=Gallus gallus GN=COL1A1 PE=1 SV=3	4674	838	333	82	50	57.3	Gallus gallus	1	1	897.42	2689.24	0.0027	1101	1130	0	59.42	GFSGLQGPPGPPGAPGEQGPSGASGPAGPR	Deamidated (NQ); 3 Oxidation (P)	0.000000000044004001000000000000.0
Collagen alpha-1(I) chain OS=Gallus gallus GN=COL1A1 PE=1 SV=3	4674	838	333	82	50	57.3	Gallus gallus	1	1	1345.63	2689.24	0.0061	1101	1130	0	59.03	GFSGLQGPPGPPGAPGEQGPSGASGPAGPR	Deamidated (NQ); 3 Oxidation (P)	0.000001000044004000000000000000.0
Collagen alpha-1(I) chain OS=Gallus gallus GN=COL1A1 PE=1 SV=3	4674	838	333	82	50	57.3	Gallus gallus	1	0	901.751	2702.23	0.0006	786	815	1	43.89	GAPGDRGEPGPPGPAGFAGPPGADGQPGAK	Oxidation (K); 3 Oxidation (P)	0.004000004040000000000000000002.0
Collagen alpha-1(I) chain OS=Gallus gallus GN=COL1A1 PE=1 SV=3	4674	838	333	82	50	57.3	Gallus gallus	1	0	901.751	2702.23	0.0006	786	815	1	25.9	GAPGDRGEPGPPGPAGFAGPPGADGQPGAK	Oxidation (K); 3 Oxidation (P)	0.004000004040000000000000000002.0
Collagen alpha-1(I) chain OS=Gallus gallus GN=COL1A1 PE=1 SV=3	4674	838	333	82	50	57.3	Gallus gallus	1	1	902.425	2704.25	0.0044	1101	1130	0	3.71	GFSGLQGPPGPPGAPGEQGPSGASGPAGPR	4 Oxidation (P)	0.000000004044004000000000000000.0
Collagen alpha-1(I) chain OS=Gallus gallus GN=COL1A1 PE=1 SV=3	4674	838	333	82	50	57.3	Gallus gallus	1	1	903.081	2706.22	0.0065	1101	1130	0	5.49	GFSGLQGPPGPPGAPGEQGPSGASGPAGPR	2 Deamidated (NQ); 4 Oxidation (P)	0.000001004044004001000000000000.0
Collagen alpha-1(I) chain OS=Gallus gallus GN=COL1A1 PE=1 SV=3	4674	838	333	82	50	57.3	Gallus gallus	1	0	907.083	2718.23	0.0001	786	815	1	29	GAPGDRGEPGPPGPAGFAGPPGADGQPGAK	5 Oxidation (P)	0.004000004040000000004000004000.0
Collagen alpha-1(I) chain OS=Gallus gallus GN=COL1A1 PE=1 SV=3	4674	838	333	82	50	57.3	Gallus gallus	1	0	907.083	2718.23	0.0005	786	815	1	39.69	GAPGDRGEPGPPGPAGFAGPPGADGQPGAK	5 Oxidation (P)	0.004000004040000000004000004000.0
Collagen alpha-1(I) chain OS=Gallus gallus GN=COL1A1 PE=1 SV=3	4674	838	333	82	50	57.3	Gallus gallus	1	0	907.083	2718.23	0.0011	786	815	1	24.03	GAPGDRGEPGPPGPAGFAGPPGADGQPGAK	Oxidation (K); 4 Oxidation (P)	0.004000004040000000000000004002.0
Collagen alpha-1(I) chain OS=Gallus gallus GN=COL1A1 PE=1 SV=3	4674	838	333	82	50	57.3	Gallus gallus	1	0	907.411	2719.21	-0.0008	786	815	1	25.22	GAPGDRGEPGPPGPAGFAGPPGADGQPGAK	Deamidated (NQ); 5 Oxidation (P)	0.004000004040000000004000014000.0
Collagen alpha-1(I) chain OS=Gallus gallus GN=COL1A1 PE=1 SV=3	4674	838	333	82	50	57.3	Gallus gallus	1	1	926.094	2775.26	0.0081	974	1003	1	0.65	QGPSGASGERGPPGPMGPPGLAGPPGEAGR	Deamidated (NQ); Oxidation (M); 4 Oxidation (P)	0.100000000000004304400004000000.0
Collagen alpha-1(I) chain OS=Gallus gallus GN=COL1A1 PE=1 SV=3	4674	838	333	82	50	57.3	Gallus gallus	1	0	954.138	2859.39	0.0025	387	419	1	6.07	GATGAPGIAGAPGFPGARGPSGPQGPSGAPGPK	4 Oxidation (P)	0.000004000004004000040000000000000.0
Collagen alpha-1(I) chain OS=Gallus gallus GN=COL1A1 PE=1 SV=3	4674	838	333	82	50	57.3	Gallus gallus	1	1	960.48	2878.42	-0.0027	753	785	1	6.9	GLTGPIGPPGPAGAPGDKGEAGPPGPAGPTGAR	3 Oxidation (P)	0.000000000040004000000040000000000.0
Collagen alpha-1(I) chain OS=Gallus gallus GN=COL1A1 PE=1 SV=3	4674	838	333	82	50	57.3	Gallus gallus	1	1	960.481	2878.42	-0.0009	753	785	1	0.87	GLTGPIGPPGPAGAPGDKGEAGPPGPAGPTGAR	3 Oxidation (P)	0.000000000000000000000004040040000.0
Collagen alpha-1(I) chain OS=Gallus gallus GN=COL1A1 PE=1 SV=3	4674	838	333	82	50	57.3	Gallus gallus	1	1	960.481	2878.42	-0.0001	753	785	1	26.64	GLTGPIGPPGPAGAPGDKGEAGPPGPAGPTGAR	Oxidation (K); 2 Oxidation (P)	0.000000000000004002000040000000000.0
Collagen alpha-1(I) chain OS=Gallus gallus GN=COL1A1 PE=1 SV=3	4674	838	333	82	50	57.3	Gallus gallus	1	1	960.481	2878.42	0.001	753	785	1	31.3	GLTGPIGPPGPAGAPGDKGEAGPPGPAGPTGAR	3 Oxidation (P)	0.000000000040004000000040000000000.0
Collagen alpha-1(I) chain OS=Gallus gallus GN=COL1A1 PE=1 SV=3	4674	838	333	82	50	57.3	Gallus gallus	1	1	960.481	2878.42	0.0012	753	785	1	32.3	GLTGPIGPPGPAGAPGDKGEAGPPGPAGPTGAR	3 Oxidation (P)	0.000000000040004000000040000000000.0
Collagen alpha-1(I) chain OS=Gallus gallus GN=COL1A1 PE=1 SV=3	4674	838	333	82	50	57.3	Gallus gallus	1	1	965.811	2894.41	-0.0037	753	785	1	9.29	GLTGPIGPPGPAGAPGDKGEAGPPGPAGPTGAR	4 Oxidation (P)	0.000000004040004000000040000000000.0
Collagen alpha-1(I) chain OS=Gallus gallus GN=COL1A1 PE=1 SV=3	4674	838	333	82	50	57.3	Gallus gallus	1	1	965.812	2894.41	-0.0028	753	785	1	15.35	GLTGPIGPPGPAGAPGDKGEAGPPGPAGPTGAR	Oxidation (K); 3 Oxidation (P)	0.000000000040004002000040000000000.0
Collagen alpha-1(I) chain OS=Gallus gallus GN=COL1A1 PE=1 SV=3	4674	838	333	82	50	57.3	Gallus gallus	1	1	965.812	2894.42	-0.0004	753	785	1	41.51	GLTGPIGPPGPAGAPGDKGEAGPPGPAGPTGAR	Oxidation (K); 3 Oxidation (P)	0.000000000040004002000040000000000.0
Collagen alpha-1(I) chain OS=Gallus gallus GN=COL1A1 PE=1 SV=3	4674	838	333	82	50	57.3	Gallus gallus	1	1	965.813	2894.42	0.0016	753	785	1	17.65	GLTGPIGPPGPAGAPGDKGEAGPPGPAGPTGAR	Oxidation (K); 3 Oxidation (P)	0.000000000040004002000040000000000.0
Collagen alpha-1(I) chain OS=Gallus gallus GN=COL1A1 PE=1 SV=3	4674	838	333	82	50	57.3	Gallus gallus	1	1	965.813	2894.42	0.0023	753	785	1	4.07	GLTGPIGPPGPAGAPGDKGEAGPPGPAGPTGAR	4 Oxidation (P)	0.000000004040004000000040000000000.0
Collagen alpha-1(I) chain OS=Gallus gallus GN=COL1A1 PE=1 SV=3	4674	838	333	82	50	57.3	Gallus gallus	1	1	966.787	2897.34	0.002	984	1015	1	5.82	GPPGPMGPPGLAGPPGEAGREGAPGAEGAPGR	Oxidation (M); 4 Oxidation (P)	0.04000300000000400000000400000400.0
Collagen alpha-1(I) chain OS=Gallus gallus GN=COL1A1 PE=1 SV=3	4674	838	333	82	50	57.3	Gallus gallus	1	1	966.787	2897.34	0.0021	984	1015	1	28.63	GPPGPMGPPGLAGPPGEAGREGAPGAEGAPGR	Oxidation (M); 4 Oxidation (P)	0.04000300000000400000000400000400.0
Collagen alpha-1(I) chain OS=Gallus gallus GN=COL1A1 PE=1 SV=3	4674	838	333	82	50	57.3	Gallus gallus	1	1	972.118	2913.33	0.0008	984	1015	1	12.29	GPPGPMGPPGLAGPPGEAGREGAPGAEGAPGR	Oxidation (M); 5 Oxidation (P)	0.04000300000004400000000400000400.0
Collagen alpha-1(I) chain OS=Gallus gallus GN=COL1A1 PE=1 SV=3	4674	838	333	82	50	57.3	Gallus gallus	1	0	1028.81	3083.41	0.0014	177	209	0	10.6	GLPGPPGAPGPQGFQGPPGEPGEPGASGPMGPR	5 Oxidation (P)	0.000004004040000044000000000000000.0
Collagen alpha-1(I) chain OS=Gallus gallus GN=COL1A1 PE=1 SV=3	4674	838	333	82	50	57.3	Gallus gallus	1	0	1029.14	3084.39	0.0014	177	209	0	10.79	GLPGPPGAPGPQGFQGPPGEPGEPGASGPMGPR	Deamidated (NQ); 5 Oxidation (P)	0.000004004040001044000000000000000.0
Collagen alpha-1(I) chain OS=Gallus gallus GN=COL1A1 PE=1 SV=3	4674	838	333	82	50	57.3	Gallus gallus	1	0	1029.46	3085.37	-0.0055	177	209	0	0.71	GLPGPPGAPGPQGFQGPPGEPGEPGASGPMGPR	2 Deamidated (NQ); 5 Oxidation (P)	0.000004004041001044000000000000000.0
Collagen alpha-1(I) chain OS=Gallus gallus GN=COL1A1 PE=1 SV=3	4674	838	333	82	50	57.3	Gallus gallus	1	0	1034.14	3099.4	0.0019	177	209	0	10.09	GLPGPPGAPGPQGFQGPPGEPGEPGASGPMGPR	Oxidation (M); 5 Oxidation (P)	0.004044000000000000000000000043040.0
Collagen alpha-1(I) chain OS=Gallus gallus GN=COL1A1 PE=1 SV=3	4674	838	333	82	50	57.3	Gallus gallus	1	0	1034.47	3100.38	0.0011	177	209	0	7.12	GLPGPPGAPGPQGFQGPPGEPGEPGASGPMGPR	Deamidated (NQ); 6 Oxidation (P)	0.000000004040001044004004000000000.0
Collagen alpha-1(I) chain OS=Gallus gallus GN=COL1A1 PE=1 SV=3	4674	838	333	82	50	57.3	Gallus gallus	1	1	1037.17	3108.48	-0.0018	1016	1051	2	23.66	DGAAGPKGDRGETGPAGPPGAPGAPGAPGPVGPAGK	4 Oxidation (P)	0.000000000000000000400400400400000000.0
Collagen alpha-1(I) chain OS=Gallus gallus GN=COL1A1 PE=1 SV=3	4674	838	333	82	50	57.3	Gallus gallus	1	1	1093.81	3278.41	0.0019	687	722	1	23.97	GANGAPGNDGAKGDAGAPGAPGNEGPPGLEGMPGER	5 Oxidation (P)	0.000004000000000004004000004000004000.0
Collagen alpha-1(I) chain OS=Gallus gallus GN=COL1A1 PE=1 SV=3	4674	838	333	82	50	57.3	Gallus gallus	1	1	1129.52	3385.55	-0.0038	312	350	1	21.18	GNDGAPGAAGPPGPTGPAGPPGFPGAAGAKGETGPQGAR	Deamidated (NQ); Oxidation (K); 3 Oxidation (P)	0.000004000040000000000000000002000041000.0
Collagen alpha-1(I) chain OS=Gallus gallus GN=COL1A1 PE=1 SV=3	4674	838	333	82	50	57.3	Gallus gallus	1	1	1129.53	3385.56	0.0079	312	350	1	19.89	GNDGAPGAAGPPGPTGPAGPPGFPGAAGAKGETGPQGAR	Deamidated (NQ); 4 Oxidation (P)	0.000004000040000000000004000000000041000.0
Collagen alpha-1(I) chain OS=Gallus gallus GN=COL1A1 PE=1 SV=3	4674	838	333	82	50	57.3	Gallus gallus	1	1	1134.86	3401.55	0.0032	312	350	1	63.26	GNDGAPGAAGPPGPTGPAGPPGFPGAAGAKGETGPQGAR	Deamidated (NQ); 5 Oxidation (P)	0.000004000040000000004004000000000041000.0
Collagen alpha-1(I) chain OS=Bos taurus GN=COL1A1 PE=1 SV=3	3792	798	305	63	34	52.8	Bos taurus	0	1	362.69	723.366	-0.0005	124	131	0	6.06	GPAGPPGR	Oxidation (P)	0.04000000.0
Collagen alpha-1(I) chain OS=Bos taurus GN=COL1A1 PE=1 SV=3	3792	798	305	63	34	52.8	Bos taurus	0	0	400.704	799.394	0.0002	237	243	1	14.27	PGRPGER	2 Oxidation (P)	0.4004000.0
Collagen alpha-1(I) chain OS=Bos taurus GN=COL1A1 PE=1 SV=3	3792	798	305	63	34	52.8	Bos taurus	0	0	418.722	835.43	0.0002	1084	1092	0	28.18	GPAGPQGPR
Collagen alpha-1(I) chain OS=Bos taurus GN=COL1A1 PE=1 SV=3	3792	798	305	63	34	52.8	Bos taurus	0	0	426.216	850.418	-0.0002	268	276	0	9.83	GFSGLDGAK
Collagen alpha-1(I) chain OS=Bos taurus GN=COL1A1 PE=1 SV=3	3792	798	305	63	34	52.8	Bos taurus	0	0	426.216	850.418	-0.0001	268	276	0	21.21	GFSGLDGAK
Collagen alpha-1(I) chain OS=Bos taurus GN=COL1A1 PE=1 SV=3	3792	798	305	63	34	52.8	Bos taurus	0	0	426.216	850.418	-0.0001	268	276	0	29.56	GFSGLDGAK
Collagen alpha-1(I) chain OS=Bos taurus GN=COL1A1 PE=1 SV=3	3792	798	305	63	34	52.8	Bos taurus	0	0	426.217	850.419	0.0001	268	276	0	34.04	GFSGLDGAK
Collagen alpha-1(I) chain OS=Bos taurus GN=COL1A1 PE=1 SV=3	3792	798	305	63	34	52.8	Bos taurus	0	0	426.217	850.419	0.0001	268	276	0	4.68	GFSGLDGAK
Collagen alpha-1(I) chain OS=Bos taurus GN=COL1A1 PE=1 SV=3	3792	798	305	63	34	52.8	Bos taurus	0	0	426.217	850.419	0.0002	268	276	0	7.54	GFSGLDGAK
Collagen alpha-1(I) chain OS=Bos taurus GN=COL1A1 PE=1 SV=3	3792	798	305	63	34	52.8	Bos taurus	0	0	426.217	850.419	0.0002	268	276	0	28.51	GFSGLDGAK
Collagen alpha-1(I) chain OS=Bos taurus GN=COL1A1 PE=1 SV=3	3792	798	305	63	34	52.8	Bos taurus	0	0	426.217	850.419	0.0004	268	276	0	8.4	GFSGLDGAK
Collagen alpha-1(I) chain OS=Bos taurus GN=COL1A1 PE=1 SV=3	3792	798	305	63	34	52.8	Bos taurus	0	0	426.217	850.419	0.0005	268	276	0	15.69	GFSGLDGAK
Collagen alpha-1(I) chain OS=Bos taurus GN=COL1A1 PE=1 SV=3	3792	798	305	63	34	52.8	Bos taurus	0	0	426.217	850.419	0.0006	268	276	0	5.83	GFSGLDGAK
Collagen alpha-1(I) chain OS=Bos taurus GN=COL1A1 PE=1 SV=3	3792	798	305	63	34	52.8	Bos taurus	0	0	426.217	850.419	0.0007	268	276	0	7.72	GFSGLDGAK
Collagen alpha-1(I) chain OS=Bos taurus GN=COL1A1 PE=1 SV=3	3792	798	305	63	34	52.8	Bos taurus	0	0	426.217	850.419	0.001	268	276	0	4.55	GFSGLDGAK
Collagen alpha-1(I) chain OS=Bos taurus GN=COL1A1 PE=1 SV=3	3792	798	305	63	34	52.8	Bos taurus	0	0	426.217	850.42	0.0015	268	276	0	12.99	GFSGLDGAK
Collagen alpha-1(I) chain OS=Bos taurus GN=COL1A1 PE=1 SV=3	3792	798	305	63	34	52.8	Bos taurus	0	0	426.217	850.42	0.0015	268	276	0	6.29	GFSGLDGAK
Collagen alpha-1(I) chain OS=Bos taurus GN=COL1A1 PE=1 SV=3	3792	798	305	63	34	52.8	Bos taurus	0	0	426.719	851.423	-0.0019	1084	1092	0	9.71	GPAGPQGPR	Oxidation (P)	0.040000000.0
Collagen alpha-1(I) chain OS=Bos taurus GN=COL1A1 PE=1 SV=3	3792	798	305	63	34	52.8	Bos taurus	0	0	426.719	851.423	-0.0016	1084	1092	0	4.25	GPAGPQGPR	Oxidation (P)	0.040000000.0
Collagen alpha-1(I) chain OS=Bos taurus GN=COL1A1 PE=1 SV=3	3792	798	305	63	34	52.8	Bos taurus	0	0	426.719	851.424	-0.0014	244	252	0	14.45	GPPGPQGAR	Oxidation (P)	0.004000000.0
Collagen alpha-1(I) chain OS=Bos taurus GN=COL1A1 PE=1 SV=3	3792	798	305	63	34	52.8	Bos taurus	0	0	426.719	851.424	-0.001	244	252	0	15.39	GPPGPQGAR	Oxidation (P)	0.004000000.0
Collagen alpha-1(I) chain OS=Bos taurus GN=COL1A1 PE=1 SV=3	3792	798	305	63	34	52.8	Bos taurus	0	0	426.719	851.424	-0.0008	244	252	0	4.46	GPPGPQGAR	Oxidation (P)	0.004000000.0
Collagen alpha-1(I) chain OS=Bos taurus GN=COL1A1 PE=1 SV=3	3792	798	305	63	34	52.8	Bos taurus	0	0	426.719	851.424	-0.0008	1084	1092	0	5.76	GPAGPQGPR	Oxidation (P)	0.040000000.0
Collagen alpha-1(I) chain OS=Bos taurus GN=COL1A1 PE=1 SV=3	3792	798	305	63	34	52.8	Bos taurus	0	0	426.719	851.424	-0.0007	244	252	0	10.9	GPPGPQGAR	Oxidation (P)	0.004000000.0
Collagen alpha-1(I) chain OS=Bos taurus GN=COL1A1 PE=1 SV=3	3792	798	305	63	34	52.8	Bos taurus	0	0	426.719	851.424	-0.0004	244	252	0	17.66	GPPGPQGAR	Oxidation (P)	0.004000000.0
Collagen alpha-1(I) chain OS=Bos taurus GN=COL1A1 PE=1 SV=3	3792	798	305	63	34	52.8	Bos taurus	0	0	426.72	851.425	-0.0003	244	252	0	8.76	GPPGPQGAR	Oxidation (P)	0.004000000.0
Collagen alpha-1(I) chain OS=Bos taurus GN=COL1A1 PE=1 SV=3	3792	798	305	63	34	52.8	Bos taurus	0	0	426.72	851.425	-0.0001	244	252	0	23.38	GPPGPQGAR	Oxidation (P)	0.004000000.0
Collagen alpha-1(I) chain OS=Bos taurus GN=COL1A1 PE=1 SV=3	3792	798	305	63	34	52.8	Bos taurus	0	0	426.72	851.425	-0.0001	244	252	0	18.49	GPPGPQGAR	Oxidation (P)	0.004000000.0
Collagen alpha-1(I) chain OS=Bos taurus GN=COL1A1 PE=1 SV=3	3792	798	305	63	34	52.8	Bos taurus	0	0	426.72	851.425	-0.0001	244	252	0	37.35	GPPGPQGAR	Oxidation (P)	0.004000000.0
Collagen alpha-1(I) chain OS=Bos taurus GN=COL1A1 PE=1 SV=3	3792	798	305	63	34	52.8	Bos taurus	0	0	426.72	851.425	-0.0001	244	252	0	23.97	GPPGPQGAR	Oxidation (P)	0.004000000.0
Collagen alpha-1(I) chain OS=Bos taurus GN=COL1A1 PE=1 SV=3	3792	798	305	63	34	52.8	Bos taurus	0	0	426.72	851.425	0	244	252	0	33.89	GPPGPQGAR	Oxidation (P)	0.004000000.0
Collagen alpha-1(I) chain OS=Bos taurus GN=COL1A1 PE=1 SV=3	3792	798	305	63	34	52.8	Bos taurus	0	0	426.72	851.425	0	244	252	0	17.56	GPPGPQGAR	Oxidation (P)	0.004000000.0
Collagen alpha-1(I) chain OS=Bos taurus GN=COL1A1 PE=1 SV=3	3792	798	305	63	34	52.8	Bos taurus	0	0	426.72	851.425	0	244	252	0	24.29	GPPGPQGAR	Oxidation (P)	0.004000000.0
Collagen alpha-1(I) chain OS=Bos taurus GN=COL1A1 PE=1 SV=3	3792	798	305	63	34	52.8	Bos taurus	0	0	426.72	851.425	0	244	252	0	29.36	GPPGPQGAR	Oxidation (P)	0.004000000.0
Collagen alpha-1(I) chain OS=Bos taurus GN=COL1A1 PE=1 SV=3	3792	798	305	63	34	52.8	Bos taurus	0	0	426.72	851.425	0	244	252	0	27.34	GPPGPQGAR	Oxidation (P)	0.004000000.0
Collagen alpha-1(I) chain OS=Bos taurus GN=COL1A1 PE=1 SV=3	3792	798	305	63	34	52.8	Bos taurus	0	0	426.72	851.425	0	244	252	0	13.48	GPPGPQGAR	Oxidation (P)	0.004000000.0
Collagen alpha-1(I) chain OS=Bos taurus GN=COL1A1 PE=1 SV=3	3792	798	305	63	34	52.8	Bos taurus	0	0	426.72	851.425	0.0001	244	252	0	25.76	GPPGPQGAR	Oxidation (P)	0.004000000.0
Collagen alpha-1(I) chain OS=Bos taurus GN=COL1A1 PE=1 SV=3	3792	798	305	63	34	52.8	Bos taurus	0	0	426.72	851.425	0.0003	244	252	0	10.51	GPPGPQGAR	Oxidation (P)	0.004000000.0
Collagen alpha-1(I) chain OS=Bos taurus GN=COL1A1 PE=1 SV=3	3792	798	305	63	34	52.8	Bos taurus	0	0	426.72	851.425	0.0003	244	252	0	18.24	GPPGPQGAR	Oxidation (P)	0.004000000.0
Collagen alpha-1(I) chain OS=Bos taurus GN=COL1A1 PE=1 SV=3	3792	798	305	63	34	52.8	Bos taurus	0	0	426.72	851.425	0.0004	244	252	0	22.75	GPPGPQGAR	Oxidation (P)	0.004000000.0
Collagen alpha-1(I) chain OS=Bos taurus GN=COL1A1 PE=1 SV=3	3792	798	305	63	34	52.8	Bos taurus	0	0	426.72	851.426	0.0008	244	252	0	16.99	GPPGPQGAR	Oxidation (P)	0.004000000.0
Collagen alpha-1(I) chain OS=Bos taurus GN=COL1A1 PE=1 SV=3	3792	798	305	63	34	52.8	Bos taurus	0	0	427.212	852.409	0.0002	244	252	0	19.95	GPPGPQGAR	Deamidated (NQ); Oxidation (P)	0.004001000.0
Collagen alpha-1(I) chain OS=Bos taurus GN=COL1A1 PE=1 SV=3	3792	798	305	63	34	52.8	Bos taurus	0	0	433.728	865.441	0	312	321	0	6.3	PGAPGPAGAR	Oxidation (P)	0.0000040000.0
Collagen alpha-1(I) chain OS=Bos taurus GN=COL1A1 PE=1 SV=3	3792	798	305	63	34	52.8	Bos taurus	0	0	434.214	866.413	-0.0005	268	276	0	10.23	GFSGLDGAK	Oxidation (K)	0.000000002.0
Collagen alpha-1(I) chain OS=Bos taurus GN=COL1A1 PE=1 SV=3	3792	798	305	63	34	52.8	Bos taurus	0	0	434.214	866.413	-0.0004	268	276	0	29.11	GFSGLDGAK	Oxidation (K)	0.000000002.0
Collagen alpha-1(I) chain OS=Bos taurus GN=COL1A1 PE=1 SV=3	3792	798	305	63	34	52.8	Bos taurus	0	0	441.725	881.436	0	312	321	0	24.17	PGAPGPAGAR	2 Oxidation (P)	0.4004000000.0
Collagen alpha-1(I) chain OS=Bos taurus GN=COL1A1 PE=1 SV=3	3792	798	305	63	34	52.8	Bos taurus	0	0	441.761	881.508	0	958	966	0	22.1	GVVGLPGQR
Collagen alpha-1(I) chain OS=Bos taurus GN=COL1A1 PE=1 SV=3	3792	798	305	63	34	52.8	Bos taurus	0	0	449.759	897.503	-0.0005	958	966	0	30.44	GVVGLPGQR	Oxidation (P)	0.000004000.0
Collagen alpha-1(I) chain OS=Bos taurus GN=COL1A1 PE=1 SV=3	3792	798	305	63	34	52.8	Bos taurus	0	0	449.759	897.503	-0.0005	958	966	0	45.33	GVVGLPGQR	Oxidation (P)	0.000004000.0
Collagen alpha-1(I) chain OS=Bos taurus GN=COL1A1 PE=1 SV=3	3792	798	305	63	34	52.8	Bos taurus	0	0	449.759	897.503	-0.0005	958	966	0	20.55	GVVGLPGQR	Oxidation (P)	0.000004000.0
Collagen alpha-1(I) chain OS=Bos taurus GN=COL1A1 PE=1 SV=3	3792	798	305	63	34	52.8	Bos taurus	0	0	449.759	897.503	-0.0005	958	966	0	18.21	GVVGLPGQR	Oxidation (P)	0.000004000.0
Collagen alpha-1(I) chain OS=Bos taurus GN=COL1A1 PE=1 SV=3	3792	798	305	63	34	52.8	Bos taurus	0	0	449.759	897.503	-0.0004	958	966	0	29.52	GVVGLPGQR	Oxidation (P)	0.000004000.0
Collagen alpha-1(I) chain OS=Bos taurus GN=COL1A1 PE=1 SV=3	3792	798	305	63	34	52.8	Bos taurus	0	0	449.759	897.503	-0.0004	958	966	0	18.87	GVVGLPGQR	Oxidation (P)	0.000004000.0
Collagen alpha-1(I) chain OS=Bos taurus GN=COL1A1 PE=1 SV=3	3792	798	305	63	34	52.8	Bos taurus	0	0	449.759	897.503	-0.0003	958	966	0	49.83	GVVGLPGQR	Oxidation (P)	0.000004000.0
Collagen alpha-1(I) chain OS=Bos taurus GN=COL1A1 PE=1 SV=3	3792	798	305	63	34	52.8	Bos taurus	0	0	449.759	897.503	-0.0003	958	966	0	30.07	GVVGLPGQR	Oxidation (P)	0.000004000.0
Collagen alpha-1(I) chain OS=Bos taurus GN=COL1A1 PE=1 SV=3	3792	798	305	63	34	52.8	Bos taurus	0	0	449.759	897.503	-0.0003	958	966	0	13.69	GVVGLPGQR	Oxidation (P)	0.000004000.0
Collagen alpha-1(I) chain OS=Bos taurus GN=COL1A1 PE=1 SV=3	3792	798	305	63	34	52.8	Bos taurus	0	0	449.759	897.503	-0.0003	958	966	0	40.78	GVVGLPGQR	Oxidation (P)	0.000004000.0
Collagen alpha-1(I) chain OS=Bos taurus GN=COL1A1 PE=1 SV=3	3792	798	305	63	34	52.8	Bos taurus	0	0	449.759	897.503	-0.0003	958	966	0	24.32	GVVGLPGQR	Oxidation (P)	0.000004000.0
Collagen alpha-1(I) chain OS=Bos taurus GN=COL1A1 PE=1 SV=3	3792	798	305	63	34	52.8	Bos taurus	0	0	449.759	897.503	-0.0003	958	966	0	26.56	GVVGLPGQR	Oxidation (P)	0.000004000.0
Collagen alpha-1(I) chain OS=Bos taurus GN=COL1A1 PE=1 SV=3	3792	798	305	63	34	52.8	Bos taurus	0	0	449.759	897.503	-0.0002	958	966	0	23.87	GVVGLPGQR	Oxidation (P)	0.000004000.0
Collagen alpha-1(I) chain OS=Bos taurus GN=COL1A1 PE=1 SV=3	3792	798	305	63	34	52.8	Bos taurus	0	0	449.759	897.503	-0.0002	958	966	0	29.22	GVVGLPGQR	Oxidation (P)	0.000004000.0
Collagen alpha-1(I) chain OS=Bos taurus GN=COL1A1 PE=1 SV=3	3792	798	305	63	34	52.8	Bos taurus	0	0	449.759	897.503	-0.0002	958	966	0	29.55	GVVGLPGQR	Oxidation (P)	0.000004000.0
Collagen alpha-1(I) chain OS=Bos taurus GN=COL1A1 PE=1 SV=3	3792	798	305	63	34	52.8	Bos taurus	0	0	449.759	897.503	-0.0002	958	966	0	31.92	GVVGLPGQR	Oxidation (P)	0.000004000.0
Collagen alpha-1(I) chain OS=Bos taurus GN=COL1A1 PE=1 SV=3	3792	798	305	63	34	52.8	Bos taurus	0	0	449.759	897.503	-0.0002	958	966	0	23.1	GVVGLPGQR	Oxidation (P)	0.000004000.0
Collagen alpha-1(I) chain OS=Bos taurus GN=COL1A1 PE=1 SV=3	3792	798	305	63	34	52.8	Bos taurus	0	0	449.759	897.503	-0.0002	958	966	0	37.62	GVVGLPGQR	Oxidation (P)	0.000004000.0
Collagen alpha-1(I) chain OS=Bos taurus GN=COL1A1 PE=1 SV=3	3792	798	305	63	34	52.8	Bos taurus	0	0	449.759	897.503	-0.0002	958	966	0	23.91	GVVGLPGQR	Oxidation (P)	0.000004000.0
Collagen alpha-1(I) chain OS=Bos taurus GN=COL1A1 PE=1 SV=3	3792	798	305	63	34	52.8	Bos taurus	0	0	449.759	897.503	-0.0001	958	966	0	22.76	GVVGLPGQR	Oxidation (P)	0.000004000.0
Collagen alpha-1(I) chain OS=Bos taurus GN=COL1A1 PE=1 SV=3	3792	798	305	63	34	52.8	Bos taurus	0	0	449.759	897.503	-0.0001	958	966	0	26.22	GVVGLPGQR	Oxidation (P)	0.000004000.0
Collagen alpha-1(I) chain OS=Bos taurus GN=COL1A1 PE=1 SV=3	3792	798	305	63	34	52.8	Bos taurus	0	0	449.759	897.503	-0.0001	958	966	0	31.07	GVVGLPGQR	Oxidation (P)	0.000004000.0
Collagen alpha-1(I) chain OS=Bos taurus GN=COL1A1 PE=1 SV=3	3792	798	305	63	34	52.8	Bos taurus	0	0	449.759	897.503	0	958	966	0	39.92	GVVGLPGQR	Oxidation (P)	0.000004000.0
Collagen alpha-1(I) chain OS=Bos taurus GN=COL1A1 PE=1 SV=3	3792	798	305	63	34	52.8	Bos taurus	0	0	449.759	897.503	0	958	966	0	36.06	GVVGLPGQR	Oxidation (P)	0.000004000.0
Collagen alpha-1(I) chain OS=Bos taurus GN=COL1A1 PE=1 SV=3	3792	798	305	63	34	52.8	Bos taurus	0	0	449.759	897.503	0	958	966	0	22.65	GVVGLPGQR	Oxidation (P)	0.000004000.0
Collagen alpha-1(I) chain OS=Bos taurus GN=COL1A1 PE=1 SV=3	3792	798	305	63	34	52.8	Bos taurus	0	0	449.759	897.503	0	958	966	0	22.24	GVVGLPGQR	Oxidation (P)	0.000004000.0
Collagen alpha-1(I) chain OS=Bos taurus GN=COL1A1 PE=1 SV=3	3792	798	305	63	34	52.8	Bos taurus	0	0	449.759	897.503	0	958	966	0	33.84	GVVGLPGQR	Oxidation (P)	0.000004000.0
Collagen alpha-1(I) chain OS=Bos taurus GN=COL1A1 PE=1 SV=3	3792	798	305	63	34	52.8	Bos taurus	0	0	449.759	897.503	0	958	966	0	25.93	GVVGLPGQR	Oxidation (P)	0.000004000.0
Collagen alpha-1(I) chain OS=Bos taurus GN=COL1A1 PE=1 SV=3	3792	798	305	63	34	52.8	Bos taurus	0	0	449.759	897.503	0	958	966	0	27.82	GVVGLPGQR	Oxidation (P)	0.000004000.0
Collagen alpha-1(I) chain OS=Bos taurus GN=COL1A1 PE=1 SV=3	3792	798	305	63	34	52.8	Bos taurus	0	0	449.759	897.503	0.0001	958	966	0	24.28	GVVGLPGQR	Oxidation (P)	0.000004000.0
Collagen alpha-1(I) chain OS=Bos taurus GN=COL1A1 PE=1 SV=3	3792	798	305	63	34	52.8	Bos taurus	0	0	449.759	897.503	0.0001	958	966	0	30.77	GVVGLPGQR	Oxidation (P)	0.000004000.0
Collagen alpha-1(I) chain OS=Bos taurus GN=COL1A1 PE=1 SV=3	3792	798	305	63	34	52.8	Bos taurus	0	0	449.759	897.503	0.0001	958	966	0	31.62	GVVGLPGQR	Oxidation (P)	0.000004000.0
Collagen alpha-1(I) chain OS=Bos taurus GN=COL1A1 PE=1 SV=3	3792	798	305	63	34	52.8	Bos taurus	0	0	449.759	897.503	0.0001	958	966	0	22.52	GVVGLPGQR	Oxidation (P)	0.000004000.0
Collagen alpha-1(I) chain OS=Bos taurus GN=COL1A1 PE=1 SV=3	3792	798	305	63	34	52.8	Bos taurus	0	0	449.759	897.503	0.0002	958	966	0	30.66	GVVGLPGQR	Oxidation (P)	0.000004000.0
Collagen alpha-1(I) chain OS=Bos taurus GN=COL1A1 PE=1 SV=3	3792	798	305	63	34	52.8	Bos taurus	0	0	449.759	897.503	0.0002	958	966	0	36.12	GVVGLPGQR	Oxidation (P)	0.000004000.0
Collagen alpha-1(I) chain OS=Bos taurus GN=COL1A1 PE=1 SV=3	3792	798	305	63	34	52.8	Bos taurus	0	0	449.759	897.503	0.0002	958	966	0	36.67	GVVGLPGQR	Oxidation (P)	0.000004000.0
Collagen alpha-1(I) chain OS=Bos taurus GN=COL1A1 PE=1 SV=3	3792	798	305	63	34	52.8	Bos taurus	0	0	449.759	897.503	0.0002	958	966	0	28.47	GVVGLPGQR	Oxidation (P)	0.000004000.0
Collagen alpha-1(I) chain OS=Bos taurus GN=COL1A1 PE=1 SV=3	3792	798	305	63	34	52.8	Bos taurus	0	0	449.759	897.503	0.0002	958	966	0	26.03	GVVGLPGQR	Oxidation (P)	0.000004000.0
Collagen alpha-1(I) chain OS=Bos taurus GN=COL1A1 PE=1 SV=3	3792	798	305	63	34	52.8	Bos taurus	0	0	449.759	897.503	0.0002	958	966	0	36.4	GVVGLPGQR	Oxidation (P)	0.000004000.0
Collagen alpha-1(I) chain OS=Bos taurus GN=COL1A1 PE=1 SV=3	3792	798	305	63	34	52.8	Bos taurus	0	0	449.759	897.504	0.0002	958	966	0	33.03	GVVGLPGQR	Oxidation (P)	0.000004000.0
Collagen alpha-1(I) chain OS=Bos taurus GN=COL1A1 PE=1 SV=3	3792	798	305	63	34	52.8	Bos taurus	0	0	449.759	897.504	0.0002	958	966	0	26.44	GVVGLPGQR	Oxidation (P)	0.000004000.0
Collagen alpha-1(I) chain OS=Bos taurus GN=COL1A1 PE=1 SV=3	3792	798	305	63	34	52.8	Bos taurus	0	0	449.759	897.504	0.0002	958	966	0	29.5	GVVGLPGQR	Oxidation (P)	0.000004000.0
Collagen alpha-1(I) chain OS=Bos taurus GN=COL1A1 PE=1 SV=3	3792	798	305	63	34	52.8	Bos taurus	0	0	449.759	897.504	0.0002	958	966	0	25.63	GVVGLPGQR	Oxidation (P)	0.000004000.0
Collagen alpha-1(I) chain OS=Bos taurus GN=COL1A1 PE=1 SV=3	3792	798	305	63	34	52.8	Bos taurus	0	0	449.759	897.504	0.0002	958	966	0	23.92	GVVGLPGQR	Oxidation (P)	0.000004000.0
Collagen alpha-1(I) chain OS=Bos taurus GN=COL1A1 PE=1 SV=3	3792	798	305	63	34	52.8	Bos taurus	0	0	449.759	897.504	0.0003	958	966	0	29.94	GVVGLPGQR	Oxidation (P)	0.000004000.0
Collagen alpha-1(I) chain OS=Bos taurus GN=COL1A1 PE=1 SV=3	3792	798	305	63	34	52.8	Bos taurus	0	0	449.759	897.504	0.0003	958	966	0	37.31	GVVGLPGQR	Oxidation (P)	0.000004000.0
Collagen alpha-1(I) chain OS=Bos taurus GN=COL1A1 PE=1 SV=3	3792	798	305	63	34	52.8	Bos taurus	0	0	449.759	897.504	0.0003	958	966	0	12.44	GVVGLPGQR	Oxidation (P)	0.000004000.0
Collagen alpha-1(I) chain OS=Bos taurus GN=COL1A1 PE=1 SV=3	3792	798	305	63	34	52.8	Bos taurus	0	0	449.759	897.504	0.0005	958	966	0	26.87	GVVGLPGQR	Oxidation (P)	0.000004000.0
Collagen alpha-1(I) chain OS=Bos taurus GN=COL1A1 PE=1 SV=3	3792	798	305	63	34	52.8	Bos taurus	0	0	449.759	897.504	0.0005	958	966	0	23.85	GVVGLPGQR	Oxidation (P)	0.000004000.0
Collagen alpha-1(I) chain OS=Bos taurus GN=COL1A1 PE=1 SV=3	3792	798	305	63	34	52.8	Bos taurus	0	0	449.759	897.504	0.0005	958	966	0	29.09	GVVGLPGQR	Oxidation (P)	0.000004000.0
Collagen alpha-1(I) chain OS=Bos taurus GN=COL1A1 PE=1 SV=3	3792	798	305	63	34	52.8	Bos taurus	0	0	449.759	897.504	0.0007	958	966	0	16.72	GVVGLPGQR	Oxidation (P)	0.000004000.0
Collagen alpha-1(I) chain OS=Bos taurus GN=COL1A1 PE=1 SV=3	3792	798	305	63	34	52.8	Bos taurus	0	0	449.759	897.504	0.0008	958	966	0	23.45	GVVGLPGQR	Oxidation (P)	0.000004000.0
Collagen alpha-1(I) chain OS=Bos taurus GN=COL1A1 PE=1 SV=3	3792	798	305	63	34	52.8	Bos taurus	0	0	449.76	897.505	0.0013	958	966	0	23.78	GVVGLPGQR	Oxidation (P)	0.000004000.0
Collagen alpha-1(I) chain OS=Bos taurus GN=COL1A1 PE=1 SV=3	3792	798	305	63	34	52.8	Bos taurus	0	0	450.251	898.487	-0.0001	958	966	0	25.53	GVVGLPGQR	Deamidated (NQ); Oxidation (P)	0.000004010.0
Collagen alpha-1(I) chain OS=Bos taurus GN=COL1A1 PE=1 SV=3	3792	798	305	63	34	52.8	Bos taurus	0	0	475.738	949.462	-0.0003	564	573	0	38.01	PGPPGPPGAR	3 Oxidation (P)	0.4004004000.0
Collagen alpha-1(I) chain OS=Bos taurus GN=COL1A1 PE=1 SV=3	3792	798	305	63	34	52.8	Bos taurus	0	0	522.739	1043.46	-0.0008	697	708	0	12.25	GANGAPGNDGAK	Oxidation (P)	0.000004000000.0
Collagen alpha-1(I) chain OS=Bos taurus GN=COL1A1 PE=1 SV=3	3792	798	305	63	34	52.8	Bos taurus	0	0	522.739	1043.46	-0.0002	697	708	0	0.1	GANGAPGNDGAK	Oxidation (P)	0.000004000000.0
Collagen alpha-1(I) chain OS=Bos taurus GN=COL1A1 PE=1 SV=3	3792	798	305	63	34	52.8	Bos taurus	0	0	522.739	1043.46	0.0003	697	708	0	16.72	GANGAPGNDGAK	Oxidation (P)	0.000004000000.0
Collagen alpha-1(I) chain OS=Bos taurus GN=COL1A1 PE=1 SV=3	3792	798	305	63	34	52.8	Bos taurus	0	0	523.231	1044.45	-0.0007	697	708	0	27.31	GANGAPGNDGAK	Deamidated (NQ); Oxidation (P)	0.001004000000.0
Collagen alpha-1(I) chain OS=Bos taurus GN=COL1A1 PE=1 SV=3	3792	798	305	63	34	52.8	Bos taurus	0	0	523.231	1044.45	-0.0002	697	708	0	26.1	GANGAPGNDGAK	Deamidated (NQ); Oxidation (P)	0.001004000000.0
Collagen alpha-1(I) chain OS=Bos taurus GN=COL1A1 PE=1 SV=3	3792	798	305	63	34	52.8	Bos taurus	0	0	523.231	1044.45	-0.0002	697	708	0	12	GANGAPGNDGAK	Deamidated (NQ); Oxidation (P)	0.001004000000.0
Collagen alpha-1(I) chain OS=Bos taurus GN=COL1A1 PE=1 SV=3	3792	798	305	63	34	52.8	Bos taurus	0	0	523.231	1044.45	0.0002	697	708	0	19.47	GANGAPGNDGAK	Deamidated (NQ); Oxidation (P)	0.001004000000.0
Collagen alpha-1(I) chain OS=Bos taurus GN=COL1A1 PE=1 SV=3	3792	798	305	63	34	52.8	Bos taurus	0	0	540.289	1078.56	-0.0001	310	321	1	36.4	GRPGAPGPAGAR	Oxidation (P)	0.000004000000.0
Collagen alpha-1(I) chain OS=Bos taurus GN=COL1A1 PE=1 SV=3	3792	798	305	63	34	52.8	Bos taurus	0	0	544.771	1087.53	-0.002	493	504	0	17.9	GFPGADGVAGPK	Oxidation (P)	0.004000000000.0
Collagen alpha-1(I) chain OS=Bos taurus GN=COL1A1 PE=1 SV=3	3792	798	305	63	34	52.8	Bos taurus	0	0	544.771	1087.53	-0.0019	493	504	0	5.76	GFPGADGVAGPK	Oxidation (P)	0.004000000000.0
Collagen alpha-1(I) chain OS=Bos taurus GN=COL1A1 PE=1 SV=3	3792	798	305	63	34	52.8	Bos taurus	0	0	544.771	1087.53	-0.0016	493	504	0	13.39	GFPGADGVAGPK	Oxidation (P)	0.004000000000.0
Collagen alpha-1(I) chain OS=Bos taurus GN=COL1A1 PE=1 SV=3	3792	798	305	63	34	52.8	Bos taurus	0	0	544.772	1087.53	-0.0008	493	504	0	13.42	GFPGADGVAGPK	Oxidation (P)	0.004000000000.0
Collagen alpha-1(I) chain OS=Bos taurus GN=COL1A1 PE=1 SV=3	3792	798	305	63	34	52.8	Bos taurus	0	0	544.772	1087.53	-0.0007	493	504	0	4.28	GFPGADGVAGPK	Oxidation (P)	0.004000000000.0
Collagen alpha-1(I) chain OS=Bos taurus GN=COL1A1 PE=1 SV=3	3792	798	305	63	34	52.8	Bos taurus	0	0	544.772	1087.53	-0.0005	493	504	0	12.06	GFPGADGVAGPK	Oxidation (P)	0.004000000000.0
Collagen alpha-1(I) chain OS=Bos taurus GN=COL1A1 PE=1 SV=3	3792	798	305	63	34	52.8	Bos taurus	0	0	544.772	1087.53	-0.0005	493	504	0	24.83	GFPGADGVAGPK	Oxidation (P)	0.004000000000.0
Collagen alpha-1(I) chain OS=Bos taurus GN=COL1A1 PE=1 SV=3	3792	798	305	63	34	52.8	Bos taurus	0	0	544.772	1087.53	-0.0002	493	504	0	9.73	GFPGADGVAGPK	Oxidation (P)	0.004000000000.0
Collagen alpha-1(I) chain OS=Bos taurus GN=COL1A1 PE=1 SV=3	3792	798	305	63	34	52.8	Bos taurus	0	0	544.772	1087.53	-0.0002	493	504	0	2.61	GFPGADGVAGPK	Oxidation (P)	0.004000000000.0
Collagen alpha-1(I) chain OS=Bos taurus GN=COL1A1 PE=1 SV=3	3792	798	305	63	34	52.8	Bos taurus	0	0	544.772	1087.53	-0.0002	493	504	0	22.01	GFPGADGVAGPK	Oxidation (P)	0.004000000000.0
Collagen alpha-1(I) chain OS=Bos taurus GN=COL1A1 PE=1 SV=3	3792	798	305	63	34	52.8	Bos taurus	0	0	544.772	1087.53	-0.0002	493	504	0	14.67	GFPGADGVAGPK	Oxidation (P)	0.004000000000.0
Collagen alpha-1(I) chain OS=Bos taurus GN=COL1A1 PE=1 SV=3	3792	798	305	63	34	52.8	Bos taurus	0	0	544.772	1087.53	-0.0001	493	504	0	17.02	GFPGADGVAGPK	Oxidation (P)	0.004000000000.0
Collagen alpha-1(I) chain OS=Bos taurus GN=COL1A1 PE=1 SV=3	3792	798	305	63	34	52.8	Bos taurus	0	0	544.772	1087.53	-0.0001	493	504	0	9.3	GFPGADGVAGPK	Oxidation (P)	0.004000000000.0
Collagen alpha-1(I) chain OS=Bos taurus GN=COL1A1 PE=1 SV=3	3792	798	305	63	34	52.8	Bos taurus	0	0	544.772	1087.53	0.0002	493	504	0	29.42	GFPGADGVAGPK	Oxidation (P)	0.004000000000.0
Collagen alpha-1(I) chain OS=Bos taurus GN=COL1A1 PE=1 SV=3	3792	798	305	63	34	52.8	Bos taurus	0	0	544.772	1087.53	0.0002	493	504	0	11.86	GFPGADGVAGPK	Oxidation (P)	0.004000000000.0
Collagen alpha-1(I) chain OS=Bos taurus GN=COL1A1 PE=1 SV=3	3792	798	305	63	34	52.8	Bos taurus	0	0	544.772	1087.53	0.0003	493	504	0	5.6	GFPGADGVAGPK	Oxidation (P)	0.004000000000.0
Collagen alpha-1(I) chain OS=Bos taurus GN=COL1A1 PE=1 SV=3	3792	798	305	63	34	52.8	Bos taurus	0	0	544.772	1087.53	0.0003	493	504	0	12.83	GFPGADGVAGPK	Oxidation (P)	0.004000000000.0
Collagen alpha-1(I) chain OS=Bos taurus GN=COL1A1 PE=1 SV=3	3792	798	305	63	34	52.8	Bos taurus	0	0	544.772	1087.53	0.0003	493	504	0	14.41	GFPGADGVAGPK	Oxidation (P)	0.004000000000.0
Collagen alpha-1(I) chain OS=Bos taurus GN=COL1A1 PE=1 SV=3	3792	798	305	63	34	52.8	Bos taurus	0	0	544.772	1087.53	0.0003	493	504	0	6.08	GFPGADGVAGPK	Oxidation (P)	0.004000000000.0
Collagen alpha-1(I) chain OS=Bos taurus GN=COL1A1 PE=1 SV=3	3792	798	305	63	34	52.8	Bos taurus	0	0	544.772	1087.53	0.0003	493	504	0	22.64	GFPGADGVAGPK	Oxidation (P)	0.004000000000.0
Collagen alpha-1(I) chain OS=Bos taurus GN=COL1A1 PE=1 SV=3	3792	798	305	63	34	52.8	Bos taurus	0	0	544.772	1087.53	0.0004	493	504	0	41.28	GFPGADGVAGPK	Oxidation (P)	0.004000000000.0
Collagen alpha-1(I) chain OS=Bos taurus GN=COL1A1 PE=1 SV=3	3792	798	305	63	34	52.8	Bos taurus	0	0	544.772	1087.53	0.0004	493	504	0	16.21	GFPGADGVAGPK	Oxidation (P)	0.004000000000.0
Collagen alpha-1(I) chain OS=Bos taurus GN=COL1A1 PE=1 SV=3	3792	798	305	63	34	52.8	Bos taurus	0	0	544.773	1087.53	0.0006	493	504	0	8.88	GFPGADGVAGPK	Oxidation (P)	0.004000000000.0
Collagen alpha-1(I) chain OS=Bos taurus GN=COL1A1 PE=1 SV=3	3792	798	305	63	34	52.8	Bos taurus	0	0	544.773	1087.53	0.0008	493	504	0	21.88	GFPGADGVAGPK	Oxidation (P)	0.004000000000.0
Collagen alpha-1(I) chain OS=Bos taurus GN=COL1A1 PE=1 SV=3	3792	798	305	63	34	52.8	Bos taurus	0	0	544.773	1087.53	0.0009	493	504	0	6.11	GFPGADGVAGPK	Oxidation (P)	0.004000000000.0
Collagen alpha-1(I) chain OS=Bos taurus GN=COL1A1 PE=1 SV=3	3792	798	305	63	34	52.8	Bos taurus	0	0	365.86	1094.56	-0.0013	310	321	1	24.87	GRPGAPGPAGAR	2 Oxidation (P)	0.004004000000.0
Collagen alpha-1(I) chain OS=Bos taurus GN=COL1A1 PE=1 SV=3	3792	798	305	63	34	52.8	Bos taurus	0	0	365.86	1094.56	-0.0012	310	321	1	31.17	GRPGAPGPAGAR	2 Oxidation (P)	0.004004000000.0
Collagen alpha-1(I) chain OS=Bos taurus GN=COL1A1 PE=1 SV=3	3792	798	305	63	34	52.8	Bos taurus	0	0	548.286	1094.56	-0.0009	310	321	1	6.82	GRPGAPGPAGAR	2 Oxidation (P)	0.000004040000.0
Collagen alpha-1(I) chain OS=Bos taurus GN=COL1A1 PE=1 SV=3	3792	798	305	63	34	52.8	Bos taurus	0	0	365.86	1094.56	-0.0005	310	321	1	42.42	GRPGAPGPAGAR	2 Oxidation (P)	0.004004000000.0
Collagen alpha-1(I) chain OS=Bos taurus GN=COL1A1 PE=1 SV=3	3792	798	305	63	34	52.8	Bos taurus	0	0	548.286	1094.56	-0.0005	310	321	1	8.43	GRPGAPGPAGAR	2 Oxidation (P)	0.004000040000.0
Collagen alpha-1(I) chain OS=Bos taurus GN=COL1A1 PE=1 SV=3	3792	798	305	63	34	52.8	Bos taurus	0	0	365.86	1094.56	-0.0003	310	321	1	24.82	GRPGAPGPAGAR	2 Oxidation (P)	0.004004000000.0
Collagen alpha-1(I) chain OS=Bos taurus GN=COL1A1 PE=1 SV=3	3792	798	305	63	34	52.8	Bos taurus	0	0	365.86	1094.56	-0.0003	310	321	1	37.74	GRPGAPGPAGAR	2 Oxidation (P)	0.004004000000.0
Collagen alpha-1(I) chain OS=Bos taurus GN=COL1A1 PE=1 SV=3	3792	798	305	63	34	52.8	Bos taurus	0	0	548.286	1094.56	-0.0003	310	321	1	35.17	GRPGAPGPAGAR	2 Oxidation (P)	0.004004000000.0
Collagen alpha-1(I) chain OS=Bos taurus GN=COL1A1 PE=1 SV=3	3792	798	305	63	34	52.8	Bos taurus	0	0	548.286	1094.56	-0.0003	310	321	1	13.47	GRPGAPGPAGAR	2 Oxidation (P)	0.004000040000.0
Collagen alpha-1(I) chain OS=Bos taurus GN=COL1A1 PE=1 SV=3	3792	798	305	63	34	52.8	Bos taurus	0	0	365.86	1094.56	-0.0003	310	321	1	27.65	GRPGAPGPAGAR	2 Oxidation (P)	0.004004000000.0
Collagen alpha-1(I) chain OS=Bos taurus GN=COL1A1 PE=1 SV=3	3792	798	305	63	34	52.8	Bos taurus	0	0	365.86	1094.56	-0.0003	310	321	1	34.82	GRPGAPGPAGAR	2 Oxidation (P)	0.004004000000.0
Collagen alpha-1(I) chain OS=Bos taurus GN=COL1A1 PE=1 SV=3	3792	798	305	63	34	52.8	Bos taurus	0	0	365.86	1094.56	-0.0003	310	321	1	28.26	GRPGAPGPAGAR	2 Oxidation (P)	0.004004000000.0
Collagen alpha-1(I) chain OS=Bos taurus GN=COL1A1 PE=1 SV=3	3792	798	305	63	34	52.8	Bos taurus	0	0	365.86	1094.56	-0.0003	310	321	1	28.91	GRPGAPGPAGAR	2 Oxidation (P)	0.004004000000.0
Collagen alpha-1(I) chain OS=Bos taurus GN=COL1A1 PE=1 SV=3	3792	798	305	63	34	52.8	Bos taurus	0	0	365.86	1094.56	-0.0003	310	321	1	24.4	GRPGAPGPAGAR	2 Oxidation (P)	0.004004000000.0
Collagen alpha-1(I) chain OS=Bos taurus GN=COL1A1 PE=1 SV=3	3792	798	305	63	34	52.8	Bos taurus	0	0	365.86	1094.56	-0.0003	310	321	1	35.3	GRPGAPGPAGAR	2 Oxidation (P)	0.004004000000.0
Collagen alpha-1(I) chain OS=Bos taurus GN=COL1A1 PE=1 SV=3	3792	798	305	63	34	52.8	Bos taurus	0	0	365.86	1094.56	-0.0002	310	321	1	31.48	GRPGAPGPAGAR	2 Oxidation (P)	0.004004000000.0
Collagen alpha-1(I) chain OS=Bos taurus GN=COL1A1 PE=1 SV=3	3792	798	305	63	34	52.8	Bos taurus	0	0	365.86	1094.56	-0.0002	310	321	1	28.47	GRPGAPGPAGAR	2 Oxidation (P)	0.004004000000.0
Collagen alpha-1(I) chain OS=Bos taurus GN=COL1A1 PE=1 SV=3	3792	798	305	63	34	52.8	Bos taurus	0	0	365.86	1094.56	-0.0002	310	321	1	27.58	GRPGAPGPAGAR	2 Oxidation (P)	0.004004000000.0
Collagen alpha-1(I) chain OS=Bos taurus GN=COL1A1 PE=1 SV=3	3792	798	305	63	34	52.8	Bos taurus	0	0	365.86	1094.56	-0.0002	310	321	1	22.32	GRPGAPGPAGAR	2 Oxidation (P)	0.004004000000.0
Collagen alpha-1(I) chain OS=Bos taurus GN=COL1A1 PE=1 SV=3	3792	798	305	63	34	52.8	Bos taurus	0	0	365.86	1094.56	-0.0002	310	321	1	25.92	GRPGAPGPAGAR	2 Oxidation (P)	0.004004000000.0
Collagen alpha-1(I) chain OS=Bos taurus GN=COL1A1 PE=1 SV=3	3792	798	305	63	34	52.8	Bos taurus	0	0	365.86	1094.56	-0.0002	310	321	1	26.26	GRPGAPGPAGAR	2 Oxidation (P)	0.004004000000.0
Collagen alpha-1(I) chain OS=Bos taurus GN=COL1A1 PE=1 SV=3	3792	798	305	63	34	52.8	Bos taurus	0	0	365.86	1094.56	-0.0002	310	321	1	18.66	GRPGAPGPAGAR	2 Oxidation (P)	0.004004000000.0
Collagen alpha-1(I) chain OS=Bos taurus GN=COL1A1 PE=1 SV=3	3792	798	305	63	34	52.8	Bos taurus	0	0	365.86	1094.56	-0.0002	310	321	1	26.1	GRPGAPGPAGAR	2 Oxidation (P)	0.004004000000.0
Collagen alpha-1(I) chain OS=Bos taurus GN=COL1A1 PE=1 SV=3	3792	798	305	63	34	52.8	Bos taurus	0	0	365.86	1094.56	-0.0001	310	321	1	40.49	GRPGAPGPAGAR	2 Oxidation (P)	0.004004000000.0
Collagen alpha-1(I) chain OS=Bos taurus GN=COL1A1 PE=1 SV=3	3792	798	305	63	34	52.8	Bos taurus	0	0	365.86	1094.56	-0.0001	310	321	1	25.06	GRPGAPGPAGAR	2 Oxidation (P)	0.004004000000.0
Collagen alpha-1(I) chain OS=Bos taurus GN=COL1A1 PE=1 SV=3	3792	798	305	63	34	52.8	Bos taurus	0	0	365.86	1094.56	-0.0001	310	321	1	22.71	GRPGAPGPAGAR	2 Oxidation (P)	0.004004000000.0
Collagen alpha-1(I) chain OS=Bos taurus GN=COL1A1 PE=1 SV=3	3792	798	305	63	34	52.8	Bos taurus	0	0	365.86	1094.56	-0.0001	310	321	1	31.82	GRPGAPGPAGAR	2 Oxidation (P)	0.004004000000.0
Collagen alpha-1(I) chain OS=Bos taurus GN=COL1A1 PE=1 SV=3	3792	798	305	63	34	52.8	Bos taurus	0	0	548.286	1094.56	0	310	321	1	12.88	GRPGAPGPAGAR	2 Oxidation (P)	0.004004000000.0
Collagen alpha-1(I) chain OS=Bos taurus GN=COL1A1 PE=1 SV=3	3792	798	305	63	34	52.8	Bos taurus	0	0	365.86	1094.56	0	310	321	1	26.63	GRPGAPGPAGAR	2 Oxidation (P)	0.004004000000.0
Collagen alpha-1(I) chain OS=Bos taurus GN=COL1A1 PE=1 SV=3	3792	798	305	63	34	52.8	Bos taurus	0	0	365.86	1094.56	0	310	321	1	23.73	GRPGAPGPAGAR	2 Oxidation (P)	0.004004000000.0
Collagen alpha-1(I) chain OS=Bos taurus GN=COL1A1 PE=1 SV=3	3792	798	305	63	34	52.8	Bos taurus	0	0	365.86	1094.56	0	310	321	1	38.41	GRPGAPGPAGAR	2 Oxidation (P)	0.004004000000.0
Collagen alpha-1(I) chain OS=Bos taurus GN=COL1A1 PE=1 SV=3	3792	798	305	63	34	52.8	Bos taurus	0	0	365.86	1094.56	0	310	321	1	26.59	GRPGAPGPAGAR	2 Oxidation (P)	0.004004000000.0
Collagen alpha-1(I) chain OS=Bos taurus GN=COL1A1 PE=1 SV=3	3792	798	305	63	34	52.8	Bos taurus	0	0	365.86	1094.56	0	310	321	1	35.3	GRPGAPGPAGAR	2 Oxidation (P)	0.004004000000.0
Collagen alpha-1(I) chain OS=Bos taurus GN=COL1A1 PE=1 SV=3	3792	798	305	63	34	52.8	Bos taurus	0	0	548.286	1094.56	0.0001	310	321	1	16.32	GRPGAPGPAGAR	2 Oxidation (P)	0.004004000000.0
Collagen alpha-1(I) chain OS=Bos taurus GN=COL1A1 PE=1 SV=3	3792	798	305	63	34	52.8	Bos taurus	0	0	548.286	1094.56	0.0001	310	321	1	36.37	GRPGAPGPAGAR	2 Oxidation (P)	0.004004000000.0
Collagen alpha-1(I) chain OS=Bos taurus GN=COL1A1 PE=1 SV=3	3792	798	305	63	34	52.8	Bos taurus	0	0	365.86	1094.56	0.0001	310	321	1	26.3	GRPGAPGPAGAR	2 Oxidation (P)	0.004004000000.0
Collagen alpha-1(I) chain OS=Bos taurus GN=COL1A1 PE=1 SV=3	3792	798	305	63	34	52.8	Bos taurus	0	0	365.86	1094.56	0.0001	310	321	1	26.35	GRPGAPGPAGAR	2 Oxidation (P)	0.004004000000.0
Collagen alpha-1(I) chain OS=Bos taurus GN=COL1A1 PE=1 SV=3	3792	798	305	63	34	52.8	Bos taurus	0	0	365.86	1094.56	0.0001	310	321	1	24.95	GRPGAPGPAGAR	2 Oxidation (P)	0.004004000000.0
Collagen alpha-1(I) chain OS=Bos taurus GN=COL1A1 PE=1 SV=3	3792	798	305	63	34	52.8	Bos taurus	0	0	365.86	1094.56	0.0001	310	321	1	38.88	GRPGAPGPAGAR	2 Oxidation (P)	0.004004000000.0
Collagen alpha-1(I) chain OS=Bos taurus GN=COL1A1 PE=1 SV=3	3792	798	305	63	34	52.8	Bos taurus	0	0	365.86	1094.56	0.0002	310	321	1	32.91	GRPGAPGPAGAR	2 Oxidation (P)	0.004004000000.0
Collagen alpha-1(I) chain OS=Bos taurus GN=COL1A1 PE=1 SV=3	3792	798	305	63	34	52.8	Bos taurus	0	0	365.86	1094.56	0.0003	310	321	1	26.11	GRPGAPGPAGAR	2 Oxidation (P)	0.004004000000.0
Collagen alpha-1(I) chain OS=Bos taurus GN=COL1A1 PE=1 SV=3	3792	798	305	63	34	52.8	Bos taurus	0	0	365.86	1094.56	0.0003	310	321	1	25.48	GRPGAPGPAGAR	2 Oxidation (P)	0.004004000000.0
Collagen alpha-1(I) chain OS=Bos taurus GN=COL1A1 PE=1 SV=3	3792	798	305	63	34	52.8	Bos taurus	0	0	365.86	1094.56	0.0003	310	321	1	27.69	GRPGAPGPAGAR	2 Oxidation (P)	0.004004000000.0
Collagen alpha-1(I) chain OS=Bos taurus GN=COL1A1 PE=1 SV=3	3792	798	305	63	34	52.8	Bos taurus	0	0	365.86	1094.56	0.0003	310	321	1	27.33	GRPGAPGPAGAR	2 Oxidation (P)	0.004004000000.0
Collagen alpha-1(I) chain OS=Bos taurus GN=COL1A1 PE=1 SV=3	3792	798	305	63	34	52.8	Bos taurus	0	0	365.86	1094.56	0.0003	310	321	1	21.95	GRPGAPGPAGAR	2 Oxidation (P)	0.004004000000.0
Collagen alpha-1(I) chain OS=Bos taurus GN=COL1A1 PE=1 SV=3	3792	798	305	63	34	52.8	Bos taurus	0	0	365.86	1094.56	0.0003	310	321	1	23.28	GRPGAPGPAGAR	2 Oxidation (P)	0.004004000000.0
Collagen alpha-1(I) chain OS=Bos taurus GN=COL1A1 PE=1 SV=3	3792	798	305	63	34	52.8	Bos taurus	0	0	365.86	1094.56	0.0003	310	321	1	28.01	GRPGAPGPAGAR	2 Oxidation (P)	0.004004000000.0
Collagen alpha-1(I) chain OS=Bos taurus GN=COL1A1 PE=1 SV=3	3792	798	305	63	34	52.8	Bos taurus	0	0	365.86	1094.56	0.0003	310	321	1	38.08	GRPGAPGPAGAR	2 Oxidation (P)	0.004004000000.0
Collagen alpha-1(I) chain OS=Bos taurus GN=COL1A1 PE=1 SV=3	3792	798	305	63	34	52.8	Bos taurus	0	0	365.86	1094.56	0.0003	310	321	1	41.41	GRPGAPGPAGAR	2 Oxidation (P)	0.004004000000.0
Collagen alpha-1(I) chain OS=Bos taurus GN=COL1A1 PE=1 SV=3	3792	798	305	63	34	52.8	Bos taurus	0	0	365.86	1094.56	0.0004	310	321	1	30.03	GRPGAPGPAGAR	2 Oxidation (P)	0.004004000000.0
Collagen alpha-1(I) chain OS=Bos taurus GN=COL1A1 PE=1 SV=3	3792	798	305	63	34	52.8	Bos taurus	0	0	365.86	1094.56	0.0004	310	321	1	26.46	GRPGAPGPAGAR	2 Oxidation (P)	0.004004000000.0
Collagen alpha-1(I) chain OS=Bos taurus GN=COL1A1 PE=1 SV=3	3792	798	305	63	34	52.8	Bos taurus	0	0	365.86	1094.56	0.0004	310	321	1	31.39	GRPGAPGPAGAR	2 Oxidation (P)	0.004004000000.0
Collagen alpha-1(I) chain OS=Bos taurus GN=COL1A1 PE=1 SV=3	3792	798	305	63	34	52.8	Bos taurus	0	0	365.86	1094.56	0.0004	310	321	1	18.62	GRPGAPGPAGAR	2 Oxidation (P)	0.004004000000.0
Collagen alpha-1(I) chain OS=Bos taurus GN=COL1A1 PE=1 SV=3	3792	798	305	63	34	52.8	Bos taurus	0	0	365.86	1094.56	0.0004	310	321	1	33.27	GRPGAPGPAGAR	2 Oxidation (P)	0.004004000000.0
Collagen alpha-1(I) chain OS=Bos taurus GN=COL1A1 PE=1 SV=3	3792	798	305	63	34	52.8	Bos taurus	0	0	365.86	1094.56	0.0004	310	321	1	28.16	GRPGAPGPAGAR	2 Oxidation (P)	0.004004000000.0
Collagen alpha-1(I) chain OS=Bos taurus GN=COL1A1 PE=1 SV=3	3792	798	305	63	34	52.8	Bos taurus	0	0	365.86	1094.56	0.0004	310	321	1	31.45	GRPGAPGPAGAR	2 Oxidation (P)	0.004004000000.0
Collagen alpha-1(I) chain OS=Bos taurus GN=COL1A1 PE=1 SV=3	3792	798	305	63	34	52.8	Bos taurus	0	0	365.86	1094.56	0.0004	310	321	1	37.21	GRPGAPGPAGAR	2 Oxidation (P)	0.004004000000.0
Collagen alpha-1(I) chain OS=Bos taurus GN=COL1A1 PE=1 SV=3	3792	798	305	63	34	52.8	Bos taurus	0	0	365.86	1094.56	0.0004	310	321	1	26.19	GRPGAPGPAGAR	2 Oxidation (P)	0.004004000000.0
Collagen alpha-1(I) chain OS=Bos taurus GN=COL1A1 PE=1 SV=3	3792	798	305	63	34	52.8	Bos taurus	0	0	365.86	1094.56	0.0004	310	321	1	23.27	GRPGAPGPAGAR	2 Oxidation (P)	0.004004000000.0
Collagen alpha-1(I) chain OS=Bos taurus GN=COL1A1 PE=1 SV=3	3792	798	305	63	34	52.8	Bos taurus	0	0	365.86	1094.56	0.0005	310	321	1	23.96	GRPGAPGPAGAR	2 Oxidation (P)	0.004004000000.0
Collagen alpha-1(I) chain OS=Bos taurus GN=COL1A1 PE=1 SV=3	3792	798	305	63	34	52.8	Bos taurus	0	0	365.86	1094.56	0.0005	310	321	1	42.76	GRPGAPGPAGAR	2 Oxidation (P)	0.004004000000.0
Collagen alpha-1(I) chain OS=Bos taurus GN=COL1A1 PE=1 SV=3	3792	798	305	63	34	52.8	Bos taurus	0	0	365.86	1094.56	0.0005	310	321	1	25.62	GRPGAPGPAGAR	2 Oxidation (P)	0.004004000000.0
Collagen alpha-1(I) chain OS=Bos taurus GN=COL1A1 PE=1 SV=3	3792	798	305	63	34	52.8	Bos taurus	0	0	365.86	1094.56	0.0005	310	321	1	29.36	GRPGAPGPAGAR	2 Oxidation (P)	0.004004000000.0
Collagen alpha-1(I) chain OS=Bos taurus GN=COL1A1 PE=1 SV=3	3792	798	305	63	34	52.8	Bos taurus	0	0	365.86	1094.56	0.0005	310	321	1	25.36	GRPGAPGPAGAR	2 Oxidation (P)	0.004004000000.0
Collagen alpha-1(I) chain OS=Bos taurus GN=COL1A1 PE=1 SV=3	3792	798	305	63	34	52.8	Bos taurus	0	0	365.86	1094.56	0.0006	310	321	1	22.06	GRPGAPGPAGAR	2 Oxidation (P)	0.004004000000.0
Collagen alpha-1(I) chain OS=Bos taurus GN=COL1A1 PE=1 SV=3	3792	798	305	63	34	52.8	Bos taurus	0	0	365.86	1094.56	0.0006	310	321	1	27.75	GRPGAPGPAGAR	2 Oxidation (P)	0.004004000000.0
Collagen alpha-1(I) chain OS=Bos taurus GN=COL1A1 PE=1 SV=3	3792	798	305	63	34	52.8	Bos taurus	0	0	365.86	1094.56	0.0006	310	321	1	27.49	GRPGAPGPAGAR	2 Oxidation (P)	0.004004000000.0
Collagen alpha-1(I) chain OS=Bos taurus GN=COL1A1 PE=1 SV=3	3792	798	305	63	34	52.8	Bos taurus	0	0	365.86	1094.56	0.0006	310	321	1	26.41	GRPGAPGPAGAR	2 Oxidation (P)	0.004004000000.0
Collagen alpha-1(I) chain OS=Bos taurus GN=COL1A1 PE=1 SV=3	3792	798	305	63	34	52.8	Bos taurus	0	0	365.86	1094.56	0.0006	310	321	1	35.41	GRPGAPGPAGAR	2 Oxidation (P)	0.004004000000.0
Collagen alpha-1(I) chain OS=Bos taurus GN=COL1A1 PE=1 SV=3	3792	798	305	63	34	52.8	Bos taurus	0	0	365.86	1094.56	0.0006	310	321	1	27.27	GRPGAPGPAGAR	2 Oxidation (P)	0.004004000000.0
Collagen alpha-1(I) chain OS=Bos taurus GN=COL1A1 PE=1 SV=3	3792	798	305	63	34	52.8	Bos taurus	0	0	365.86	1094.56	0.0007	310	321	1	26.76	GRPGAPGPAGAR	2 Oxidation (P)	0.004004000000.0
Collagen alpha-1(I) chain OS=Bos taurus GN=COL1A1 PE=1 SV=3	3792	798	305	63	34	52.8	Bos taurus	0	0	548.287	1094.56	0.0007	310	321	1	11.5	GRPGAPGPAGAR	2 Oxidation (P)	0.004000040000.0
Collagen alpha-1(I) chain OS=Bos taurus GN=COL1A1 PE=1 SV=3	3792	798	305	63	34	52.8	Bos taurus	0	0	365.86	1094.56	0.0008	310	321	1	27.65	GRPGAPGPAGAR	2 Oxidation (P)	0.004004000000.0
Collagen alpha-1(I) chain OS=Bos taurus GN=COL1A1 PE=1 SV=3	3792	798	305	63	34	52.8	Bos taurus	0	0	365.86	1094.56	0.0008	310	321	1	21.67	GRPGAPGPAGAR	2 Oxidation (P)	0.004004000000.0
Collagen alpha-1(I) chain OS=Bos taurus GN=COL1A1 PE=1 SV=3	3792	798	305	63	34	52.8	Bos taurus	0	0	365.86	1094.56	0.0008	310	321	1	22.96	GRPGAPGPAGAR	2 Oxidation (P)	0.004004000000.0
Collagen alpha-1(I) chain OS=Bos taurus GN=COL1A1 PE=1 SV=3	3792	798	305	63	34	52.8	Bos taurus	0	0	365.86	1094.56	0.0008	310	321	1	28.7	GRPGAPGPAGAR	2 Oxidation (P)	0.004004000000.0
Collagen alpha-1(I) chain OS=Bos taurus GN=COL1A1 PE=1 SV=3	3792	798	305	63	34	52.8	Bos taurus	0	0	365.86	1094.56	0.0008	310	321	1	27.05	GRPGAPGPAGAR	2 Oxidation (P)	0.004004000000.0
Collagen alpha-1(I) chain OS=Bos taurus GN=COL1A1 PE=1 SV=3	3792	798	305	63	34	52.8	Bos taurus	0	0	365.86	1094.56	0.0008	310	321	1	28.35	GRPGAPGPAGAR	2 Oxidation (P)	0.004004000000.0
Collagen alpha-1(I) chain OS=Bos taurus GN=COL1A1 PE=1 SV=3	3792	798	305	63	34	52.8	Bos taurus	0	0	365.86	1094.56	0.0009	310	321	1	25.42	GRPGAPGPAGAR	2 Oxidation (P)	0.004004000000.0
Collagen alpha-1(I) chain OS=Bos taurus GN=COL1A1 PE=1 SV=3	3792	798	305	63	34	52.8	Bos taurus	0	0	365.86	1094.56	0.0009	310	321	1	28.15	GRPGAPGPAGAR	2 Oxidation (P)	0.004004000000.0
Collagen alpha-1(I) chain OS=Bos taurus GN=COL1A1 PE=1 SV=3	3792	798	305	63	34	52.8	Bos taurus	0	0	365.861	1094.56	0.0026	310	321	1	28.18	GRPGAPGPAGAR	2 Oxidation (P)	0.004004000000.0
Collagen alpha-1(I) chain OS=Bos taurus GN=COL1A1 PE=1 SV=3	3792	798	305	63	34	52.8	Bos taurus	0	0	550.752	1099.49	-0.0005	1014	1025	0	18.15	EGAPGAEGSPGR	Oxidation (P)	0.000400000000.0
Collagen alpha-1(I) chain OS=Bos taurus GN=COL1A1 PE=1 SV=3	3792	798	305	63	34	52.8	Bos taurus	0	0	550.752	1099.49	-0.0003	1014	1025	0	22.88	EGAPGAEGSPGR	Oxidation (P)	0.000400000000.0
Collagen alpha-1(I) chain OS=Bos taurus GN=COL1A1 PE=1 SV=3	3792	798	305	63	34	52.8	Bos taurus	0	0	550.752	1099.49	-0.0002	1014	1025	0	16.66	EGAPGAEGSPGR	Oxidation (P)	0.000400000000.0
Collagen alpha-1(I) chain OS=Bos taurus GN=COL1A1 PE=1 SV=3	3792	798	305	63	34	52.8	Bos taurus	0	0	550.752	1099.49	-0.0002	1014	1025	0	52.05	EGAPGAEGSPGR	Oxidation (P)	0.000400000000.0
Collagen alpha-1(I) chain OS=Bos taurus GN=COL1A1 PE=1 SV=3	3792	798	305	63	34	52.8	Bos taurus	0	0	550.752	1099.49	-0.0001	1014	1025	0	43.78	EGAPGAEGSPGR	Oxidation (P)	0.000400000000.0
Collagen alpha-1(I) chain OS=Bos taurus GN=COL1A1 PE=1 SV=3	3792	798	305	63	34	52.8	Bos taurus	0	0	550.752	1099.49	0.0002	1014	1025	0	46.74	EGAPGAEGSPGR	Oxidation (P)	0.000400000000.0
Collagen alpha-1(I) chain OS=Bos taurus GN=COL1A1 PE=1 SV=3	3792	798	305	63	34	52.8	Bos taurus	0	0	550.752	1099.49	0.0004	1014	1025	0	41.03	EGAPGAEGSPGR	Oxidation (P)	0.000400000000.0
Collagen alpha-1(I) chain OS=Bos taurus GN=COL1A1 PE=1 SV=3	3792	798	305	63	34	52.8	Bos taurus	0	0	550.752	1099.49	0.0006	1014	1025	0	12.24	EGAPGAEGSPGR	Oxidation (P)	0.000400000000.0
Collagen alpha-1(I) chain OS=Bos taurus GN=COL1A1 PE=1 SV=3	3792	798	305	63	34	52.8	Bos taurus	0	0	553.291	1104.57	-0.0008	685	696	0	38.47	GVQGPPGPAGPR	Oxidation (P)	0.000004000000.0
Collagen alpha-1(I) chain OS=Bos taurus GN=COL1A1 PE=1 SV=3	3792	798	305	63	34	52.8	Bos taurus	0	0	553.291	1104.57	-0.0005	685	696	0	21.16	GVQGPPGPAGPR	Oxidation (P)	0.000004000000.0
Collagen alpha-1(I) chain OS=Bos taurus GN=COL1A1 PE=1 SV=3	3792	798	305	63	34	52.8	Bos taurus	0	0	553.291	1104.57	-0.0003	685	696	0	36.09	GVQGPPGPAGPR	Oxidation (P)	0.000004000000.0
Collagen alpha-1(I) chain OS=Bos taurus GN=COL1A1 PE=1 SV=3	3792	798	305	63	34	52.8	Bos taurus	0	0	553.291	1104.57	-0.0003	685	696	0	36.51	GVQGPPGPAGPR	Oxidation (P)	0.000004000000.0
Collagen alpha-1(I) chain OS=Bos taurus GN=COL1A1 PE=1 SV=3	3792	798	305	63	34	52.8	Bos taurus	0	0	553.291	1104.57	-0.0002	685	696	0	22.47	GVQGPPGPAGPR	Oxidation (P)	0.000000040000.0
Collagen alpha-1(I) chain OS=Bos taurus GN=COL1A1 PE=1 SV=3	3792	798	305	63	34	52.8	Bos taurus	0	0	553.291	1104.57	0	685	696	0	32.81	GVQGPPGPAGPR	Oxidation (P)	0.000004000000.0
Collagen alpha-1(I) chain OS=Bos taurus GN=COL1A1 PE=1 SV=3	3792	798	305	63	34	52.8	Bos taurus	0	0	553.291	1104.57	0	685	696	0	30.56	GVQGPPGPAGPR	Oxidation (P)	0.000004000000.0
Collagen alpha-1(I) chain OS=Bos taurus GN=COL1A1 PE=1 SV=3	3792	798	305	63	34	52.8	Bos taurus	0	0	553.291	1104.57	0	685	696	0	11.57	GVQGPPGPAGPR	Oxidation (P)	0.000004000000.0
Collagen alpha-1(I) chain OS=Bos taurus GN=COL1A1 PE=1 SV=3	3792	798	305	63	34	52.8	Bos taurus	0	0	553.291	1104.57	0.0001	685	696	0	28.67	GVQGPPGPAGPR	Oxidation (P)	0.000000040000.0
Collagen alpha-1(I) chain OS=Bos taurus GN=COL1A1 PE=1 SV=3	3792	798	305	63	34	52.8	Bos taurus	0	0	553.291	1104.57	0.0001	685	696	0	34.59	GVQGPPGPAGPR	Oxidation (P)	0.000004000000.0
Collagen alpha-1(I) chain OS=Bos taurus GN=COL1A1 PE=1 SV=3	3792	798	305	63	34	52.8	Bos taurus	0	0	553.291	1104.57	0.0001	685	696	0	22.04	GVQGPPGPAGPR	Oxidation (P)	0.000004000000.0
Collagen alpha-1(I) chain OS=Bos taurus GN=COL1A1 PE=1 SV=3	3792	798	305	63	34	52.8	Bos taurus	0	0	553.291	1104.57	0.0001	685	696	0	40.54	GVQGPPGPAGPR	Oxidation (P)	0.000004000000.0
Collagen alpha-1(I) chain OS=Bos taurus GN=COL1A1 PE=1 SV=3	3792	798	305	63	34	52.8	Bos taurus	0	0	553.291	1104.57	0.0001	685	696	0	25.93	GVQGPPGPAGPR	Oxidation (P)	0.000004000000.0
Collagen alpha-1(I) chain OS=Bos taurus GN=COL1A1 PE=1 SV=3	3792	798	305	63	34	52.8	Bos taurus	0	0	553.291	1104.57	0.0001	685	696	0	28.6	GVQGPPGPAGPR	Oxidation (P)	0.000004000000.0
Collagen alpha-1(I) chain OS=Bos taurus GN=COL1A1 PE=1 SV=3	3792	798	305	63	34	52.8	Bos taurus	0	0	553.291	1104.57	0.0002	685	696	0	16.46	GVQGPPGPAGPR	Oxidation (P)	0.000000040000.0
Collagen alpha-1(I) chain OS=Bos taurus GN=COL1A1 PE=1 SV=3	3792	798	305	63	34	52.8	Bos taurus	0	0	553.291	1104.57	0.0002	685	696	0	21.77	GVQGPPGPAGPR	Oxidation (P)	0.000004000000.0
Collagen alpha-1(I) chain OS=Bos taurus GN=COL1A1 PE=1 SV=3	3792	798	305	63	34	52.8	Bos taurus	0	0	553.291	1104.57	0.0002	685	696	0	30.37	GVQGPPGPAGPR	Oxidation (P)	0.000004000000.0
Collagen alpha-1(I) chain OS=Bos taurus GN=COL1A1 PE=1 SV=3	3792	798	305	63	34	52.8	Bos taurus	0	0	553.291	1104.57	0.0002	685	696	0	29.43	GVQGPPGPAGPR	Oxidation (P)	0.000000040000.0
Collagen alpha-1(I) chain OS=Bos taurus GN=COL1A1 PE=1 SV=3	3792	798	305	63	34	52.8	Bos taurus	0	0	553.291	1104.57	0.0002	685	696	0	10.91	GVQGPPGPAGPR	Oxidation (P)	0.000000040000.0
Collagen alpha-1(I) chain OS=Bos taurus GN=COL1A1 PE=1 SV=3	3792	798	305	63	34	52.8	Bos taurus	0	0	553.291	1104.57	0.0003	685	696	0	29.09	GVQGPPGPAGPR	Oxidation (P)	0.000004000000.0
Collagen alpha-1(I) chain OS=Bos taurus GN=COL1A1 PE=1 SV=3	3792	798	305	63	34	52.8	Bos taurus	0	0	553.291	1104.57	0.0003	685	696	0	35.38	GVQGPPGPAGPR	Oxidation (P)	0.000004000000.0
Collagen alpha-1(I) chain OS=Bos taurus GN=COL1A1 PE=1 SV=3	3792	798	305	63	34	52.8	Bos taurus	0	0	553.291	1104.57	0.0003	685	696	0	24.45	GVQGPPGPAGPR	Oxidation (P)	0.000004000000.0
Collagen alpha-1(I) chain OS=Bos taurus GN=COL1A1 PE=1 SV=3	3792	798	305	63	34	52.8	Bos taurus	0	0	553.291	1104.57	0.0005	685	696	0	22.29	GVQGPPGPAGPR	Oxidation (P)	0.000000040000.0
Collagen alpha-1(I) chain OS=Bos taurus GN=COL1A1 PE=1 SV=3	3792	798	305	63	34	52.8	Bos taurus	0	0	553.291	1104.57	0.0006	685	696	0	18.65	GVQGPPGPAGPR	Oxidation (P)	0.000000040000.0
Collagen alpha-1(I) chain OS=Bos taurus GN=COL1A1 PE=1 SV=3	3792	798	305	63	34	52.8	Bos taurus	0	0	556.283	1110.55	-0.001	310	321	1	7.7	GRPGAPGPAGAR	3 Oxidation (P)	0.004004040000.0
Collagen alpha-1(I) chain OS=Bos taurus GN=COL1A1 PE=1 SV=3	3792	798	305	63	34	52.8	Bos taurus	0	0	565.797	1129.58	-0.001	253	264	0	4.09	GLPGTAGLPGMK	2 Oxidation (P)	0.004000004000.0
Collagen alpha-1(I) chain OS=Bos taurus GN=COL1A1 PE=1 SV=3	3792	798	305	63	34	52.8	Bos taurus	0	0	565.797	1129.58	-0.0003	253	264	0	4.54	GLPGTAGLPGMK	Oxidation (M); Oxidation (P)	0.004000000030.0
Collagen alpha-1(I) chain OS=Bos taurus GN=COL1A1 PE=1 SV=3	3792	798	305	63	34	52.8	Bos taurus	0	0	565.797	1129.58	-0.0001	253	264	0	6.32	GLPGTAGLPGMK	Oxidation (K); Oxidation (P)	0.000000004002.0
Collagen alpha-1(I) chain OS=Bos taurus GN=COL1A1 PE=1 SV=3	3792	798	305	63	34	52.8	Bos taurus	0	0	565.797	1129.58	-0.0001	253	264	0	4.42	GLPGTAGLPGMK	Oxidation (M); Oxidation (P)	0.004000000030.0
Collagen alpha-1(I) chain OS=Bos taurus GN=COL1A1 PE=1 SV=3	3792	798	305	63	34	52.8	Bos taurus	0	0	565.797	1129.58	-0.0001	253	264	0	19.59	GLPGTAGLPGMK	Oxidation (M); Oxidation (P)	0.004000000030.0
Collagen alpha-1(I) chain OS=Bos taurus GN=COL1A1 PE=1 SV=3	3792	798	305	63	34	52.8	Bos taurus	0	0	565.798	1129.58	0.0004	253	264	0	40.81	GLPGTAGLPGMK	Oxidation (M); Oxidation (P)	0.004000000030.0
Collagen alpha-1(I) chain OS=Bos taurus GN=COL1A1 PE=1 SV=3	3792	798	305	63	34	52.8	Bos taurus	0	0	565.798	1129.58	0.0005	253	264	0	48.09	GLPGTAGLPGMK	Oxidation (M); Oxidation (P)	0.004000000030.0
Collagen alpha-1(I) chain OS=Bos taurus GN=COL1A1 PE=1 SV=3	3792	798	305	63	34	52.8	Bos taurus	0	0	565.798	1129.58	0.0011	253	264	0	5.6	GLPGTAGLPGMK	Oxidation (M); Oxidation (P)	0.004000000030.0
Collagen alpha-1(I) chain OS=Bos taurus GN=COL1A1 PE=1 SV=3	3792	798	305	63	34	52.8	Bos taurus	0	0	379.86	1136.56	0.0001	1084	1095	1	7.68	GPAGPQGPRGDK	Deamidated (NQ)	0.000001000000.0
Collagen alpha-1(I) chain OS=Bos taurus GN=COL1A1 PE=1 SV=3	3792	798	305	63	34	52.8	Bos taurus	0	0	569.286	1136.56	0.0003	1084	1095	1	19.52	GPAGPQGPRGDK	Deamidated (NQ)	0.000001000000.0
Collagen alpha-1(I) chain OS=Bos taurus GN=COL1A1 PE=1 SV=3	3792	798	305	63	34	52.8	Bos taurus	0	0	573.292	1144.57	-0.0005	574	585	0	43.19	GQAGVMGFPGPK
Collagen alpha-1(I) chain OS=Bos taurus GN=COL1A1 PE=1 SV=3	3792	798	305	63	34	52.8	Bos taurus	0	0	573.292	1144.57	-0.0004	574	585	0	39.93	GQAGVMGFPGPK
Collagen alpha-1(I) chain OS=Bos taurus GN=COL1A1 PE=1 SV=3	3792	798	305	63	34	52.8	Bos taurus	0	0	573.785	1145.56	0.0018	574	585	0	47.45	GQAGVMGFPGPK	Deamidated (NQ)	0.010000000000.0
Collagen alpha-1(I) chain OS=Bos taurus GN=COL1A1 PE=1 SV=3	3792	798	305	63	34	52.8	Bos taurus	0	0	573.795	1145.57	-0.0004	253	264	0	6.14	GLPGTAGLPGMK	Oxidation (K); Oxidation (M); Oxidation (P)	0.004000000032.0
Collagen alpha-1(I) chain OS=Bos taurus GN=COL1A1 PE=1 SV=3	3792	798	305	63	34	52.8	Bos taurus	0	0	573.795	1145.58	0	253	264	0	42.52	GLPGTAGLPGMK	Oxidation (K); 2 Oxidation (P)	0.004000004002.0
Collagen alpha-1(I) chain OS=Bos taurus GN=COL1A1 PE=1 SV=3	3792	798	305	63	34	52.8	Bos taurus	0	0	573.795	1145.58	0.0005	253	264	0	9.66	GLPGTAGLPGMK	Oxidation (M); 2 Oxidation (P)	0.004000004030.0
Collagen alpha-1(I) chain OS=Bos taurus GN=COL1A1 PE=1 SV=3	3792	798	305	63	34	52.8	Bos taurus	0	0	576.789	1151.56	-0.005	1084	1095	1	14.43	GPAGPQGPRGDK	Oxidation (P)	0.040000000000.0
Collagen alpha-1(I) chain OS=Bos taurus GN=COL1A1 PE=1 SV=3	3792	798	305	63	34	52.8	Bos taurus	0	0	581.289	1160.56	-0.002	574	585	0	34.29	GQAGVMGFPGPK	Oxidation (K)	0.000000000002.0
Collagen alpha-1(I) chain OS=Bos taurus GN=COL1A1 PE=1 SV=3	3792	798	305	63	34	52.8	Bos taurus	0	0	581.289	1160.56	-0.0018	574	585	0	27.8	GQAGVMGFPGPK	Oxidation (K)	0.000000000002.0
Collagen alpha-1(I) chain OS=Bos taurus GN=COL1A1 PE=1 SV=3	3792	798	305	63	34	52.8	Bos taurus	0	0	581.289	1160.56	-0.0007	574	585	0	37.36	GQAGVMGFPGPK	Oxidation (K)	0.000000000002.0
Collagen alpha-1(I) chain OS=Bos taurus GN=COL1A1 PE=1 SV=3	3792	798	305	63	34	52.8	Bos taurus	0	0	581.289	1160.56	-0.0005	574	585	0	34.02	GQAGVMGFPGPK	Oxidation (P)	0.000000004000.0
Collagen alpha-1(I) chain OS=Bos taurus GN=COL1A1 PE=1 SV=3	3792	798	305	63	34	52.8	Bos taurus	0	0	581.289	1160.56	-0.0005	574	585	0	36.6	GQAGVMGFPGPK	Oxidation (K)	0.000000000002.0
Collagen alpha-1(I) chain OS=Bos taurus GN=COL1A1 PE=1 SV=3	3792	798	305	63	34	52.8	Bos taurus	0	0	581.289	1160.56	-0.0005	574	585	0	34.71	GQAGVMGFPGPK	Oxidation (K)	0.000000000002.0
Collagen alpha-1(I) chain OS=Bos taurus GN=COL1A1 PE=1 SV=3	3792	798	305	63	34	52.8	Bos taurus	0	0	581.289	1160.56	-0.0004	574	585	0	31.22	GQAGVMGFPGPK	Oxidation (K)	0.000000000002.0
Collagen alpha-1(I) chain OS=Bos taurus GN=COL1A1 PE=1 SV=3	3792	798	305	63	34	52.8	Bos taurus	0	0	581.289	1160.56	-0.0004	574	585	0	38.81	GQAGVMGFPGPK	Oxidation (K)	0.000000000002.0
Collagen alpha-1(I) chain OS=Bos taurus GN=COL1A1 PE=1 SV=3	3792	798	305	63	34	52.8	Bos taurus	0	0	581.289	1160.56	-0.0003	574	585	0	37.65	GQAGVMGFPGPK	Oxidation (K)	0.000000000002.0
Collagen alpha-1(I) chain OS=Bos taurus GN=COL1A1 PE=1 SV=3	3792	798	305	63	34	52.8	Bos taurus	0	0	581.289	1160.56	-0.0003	574	585	0	24.39	GQAGVMGFPGPK	Oxidation (K)	0.000000000002.0
Collagen alpha-1(I) chain OS=Bos taurus GN=COL1A1 PE=1 SV=3	3792	798	305	63	34	52.8	Bos taurus	0	0	581.289	1160.56	-0.0003	574	585	0	34.9	GQAGVMGFPGPK	Oxidation (K)	0.000000000002.0
Collagen alpha-1(I) chain OS=Bos taurus GN=COL1A1 PE=1 SV=3	3792	798	305	63	34	52.8	Bos taurus	0	0	581.289	1160.56	-0.0003	574	585	0	29.18	GQAGVMGFPGPK	Oxidation (P)	0.000000004000.0
Collagen alpha-1(I) chain OS=Bos taurus GN=COL1A1 PE=1 SV=3	3792	798	305	63	34	52.8	Bos taurus	0	0	581.289	1160.56	-0.0003	574	585	0	39.35	GQAGVMGFPGPK	Oxidation (M)	0.000003000000.0
Collagen alpha-1(I) chain OS=Bos taurus GN=COL1A1 PE=1 SV=3	3792	798	305	63	34	52.8	Bos taurus	0	0	581.29	1160.56	-0.0002	574	585	0	71.7	GQAGVMGFPGPK	Oxidation (P)	0.000000004000.0
Collagen alpha-1(I) chain OS=Bos taurus GN=COL1A1 PE=1 SV=3	3792	798	305	63	34	52.8	Bos taurus	0	0	581.29	1160.56	-0.0002	574	585	0	38.04	GQAGVMGFPGPK	Oxidation (K)	0.000000000002.0
Collagen alpha-1(I) chain OS=Bos taurus GN=COL1A1 PE=1 SV=3	3792	798	305	63	34	52.8	Bos taurus	0	0	581.29	1160.56	-0.0002	574	585	0	34.35	GQAGVMGFPGPK	Oxidation (K)	0.000000000002.0
Collagen alpha-1(I) chain OS=Bos taurus GN=COL1A1 PE=1 SV=3	3792	798	305	63	34	52.8	Bos taurus	0	0	581.29	1160.56	-0.0002	574	585	0	25.08	GQAGVMGFPGPK	Oxidation (K)	0.000000000002.0
Collagen alpha-1(I) chain OS=Bos taurus GN=COL1A1 PE=1 SV=3	3792	798	305	63	34	52.8	Bos taurus	0	0	581.29	1160.56	-0.0002	574	585	0	35.35	GQAGVMGFPGPK	Oxidation (K)	0.000000000002.0
Collagen alpha-1(I) chain OS=Bos taurus GN=COL1A1 PE=1 SV=3	3792	798	305	63	34	52.8	Bos taurus	0	0	581.29	1160.56	-0.0001	574	585	0	28.7	GQAGVMGFPGPK	Oxidation (K)	0.000000000002.0
Collagen alpha-1(I) chain OS=Bos taurus GN=COL1A1 PE=1 SV=3	3792	798	305	63	34	52.8	Bos taurus	0	0	581.29	1160.56	-0.0001	574	585	0	37.65	GQAGVMGFPGPK	Oxidation (K)	0.000000000002.0
Collagen alpha-1(I) chain OS=Bos taurus GN=COL1A1 PE=1 SV=3	3792	798	305	63	34	52.8	Bos taurus	0	0	581.29	1160.56	-0.0001	574	585	0	53.53	GQAGVMGFPGPK	Oxidation (K)	0.000000000002.0
Collagen alpha-1(I) chain OS=Bos taurus GN=COL1A1 PE=1 SV=3	3792	798	305	63	34	52.8	Bos taurus	0	0	581.29	1160.56	0.0001	574	585	0	38.94	GQAGVMGFPGPK	Oxidation (P)	0.000000004000.0
Collagen alpha-1(I) chain OS=Bos taurus GN=COL1A1 PE=1 SV=3	3792	798	305	63	34	52.8	Bos taurus	0	0	581.29	1160.56	0.0001	574	585	0	33.48	GQAGVMGFPGPK	Oxidation (K)	0.000000000002.0
Collagen alpha-1(I) chain OS=Bos taurus GN=COL1A1 PE=1 SV=3	3792	798	305	63	34	52.8	Bos taurus	0	0	581.29	1160.56	0.0001	574	585	0	34.81	GQAGVMGFPGPK	Oxidation (K)	0.000000000002.0
Collagen alpha-1(I) chain OS=Bos taurus GN=COL1A1 PE=1 SV=3	3792	798	305	63	34	52.8	Bos taurus	0	0	581.29	1160.56	0.0001	574	585	0	31.46	GQAGVMGFPGPK	Oxidation (K)	0.000000000002.0
Collagen alpha-1(I) chain OS=Bos taurus GN=COL1A1 PE=1 SV=3	3792	798	305	63	34	52.8	Bos taurus	0	0	581.29	1160.56	0.0001	574	585	0	24.43	GQAGVMGFPGPK	Oxidation (K)	0.000000000002.0
Collagen alpha-1(I) chain OS=Bos taurus GN=COL1A1 PE=1 SV=3	3792	798	305	63	34	52.8	Bos taurus	0	0	581.29	1160.56	0.0001	574	585	0	37.11	GQAGVMGFPGPK	Oxidation (K)	0.000000000002.0
Collagen alpha-1(I) chain OS=Bos taurus GN=COL1A1 PE=1 SV=3	3792	798	305	63	34	52.8	Bos taurus	0	0	581.29	1160.56	0.0001	574	585	0	38.58	GQAGVMGFPGPK	Oxidation (K)	0.000000000002.0
Collagen alpha-1(I) chain OS=Bos taurus GN=COL1A1 PE=1 SV=3	3792	798	305	63	34	52.8	Bos taurus	0	0	581.29	1160.56	0.0001	574	585	0	30.3	GQAGVMGFPGPK	Oxidation (K)	0.000000000002.0
Collagen alpha-1(I) chain OS=Bos taurus GN=COL1A1 PE=1 SV=3	3792	798	305	63	34	52.8	Bos taurus	0	0	581.29	1160.57	0.0002	574	585	0	35.09	GQAGVMGFPGPK	Oxidation (K)	0.000000000002.0
Collagen alpha-1(I) chain OS=Bos taurus GN=COL1A1 PE=1 SV=3	3792	798	305	63	34	52.8	Bos taurus	0	0	581.29	1160.57	0.0002	574	585	0	35.21	GQAGVMGFPGPK	Oxidation (K)	0.000000000002.0
Collagen alpha-1(I) chain OS=Bos taurus GN=COL1A1 PE=1 SV=3	3792	798	305	63	34	52.8	Bos taurus	0	0	581.29	1160.57	0.0002	574	585	0	31.4	GQAGVMGFPGPK	Oxidation (K)	0.000000000002.0
Collagen alpha-1(I) chain OS=Bos taurus GN=COL1A1 PE=1 SV=3	3792	798	305	63	34	52.8	Bos taurus	0	0	581.29	1160.57	0.0003	574	585	0	71.89	GQAGVMGFPGPK	Oxidation (P)	0.000000004000.0
Collagen alpha-1(I) chain OS=Bos taurus GN=COL1A1 PE=1 SV=3	3792	798	305	63	34	52.8	Bos taurus	0	0	581.29	1160.57	0.0003	574	585	0	40.03	GQAGVMGFPGPK	Oxidation (P)	0.000000004000.0
Collagen alpha-1(I) chain OS=Bos taurus GN=COL1A1 PE=1 SV=3	3792	798	305	63	34	52.8	Bos taurus	0	0	581.29	1160.57	0.0004	574	585	0	57.26	GQAGVMGFPGPK	Oxidation (P)	0.000000004000.0
Collagen alpha-1(I) chain OS=Bos taurus GN=COL1A1 PE=1 SV=3	3792	798	305	63	34	52.8	Bos taurus	0	0	581.29	1160.57	0.0004	574	585	0	41.33	GQAGVMGFPGPK	Oxidation (P)	0.000000004000.0
Collagen alpha-1(I) chain OS=Bos taurus GN=COL1A1 PE=1 SV=3	3792	798	305	63	34	52.8	Bos taurus	0	0	581.29	1160.57	0.0007	574	585	0	35.22	GQAGVMGFPGPK	Oxidation (K)	0.000000000002.0
Collagen alpha-1(I) chain OS=Bos taurus GN=COL1A1 PE=1 SV=3	3792	798	305	63	34	52.8	Bos taurus	0	0	581.29	1160.57	0.0007	574	585	0	32.47	GQAGVMGFPGPK	Oxidation (K)	0.000000000002.0
Collagen alpha-1(I) chain OS=Bos taurus GN=COL1A1 PE=1 SV=3	3792	798	305	63	34	52.8	Bos taurus	0	0	581.29	1160.57	0.0007	574	585	0	23.44	GQAGVMGFPGPK	Oxidation (K)	0.000000000002.0
Collagen alpha-1(I) chain OS=Bos taurus GN=COL1A1 PE=1 SV=3	3792	798	305	63	34	52.8	Bos taurus	0	0	581.29	1160.57	0.001	574	585	0	37.25	GQAGVMGFPGPK	Oxidation (K)	0.000000000002.0
Collagen alpha-1(I) chain OS=Bos taurus GN=COL1A1 PE=1 SV=3	3792	798	305	63	34	52.8	Bos taurus	0	0	581.29	1160.57	0.001	574	585	0	37.31	GQAGVMGFPGPK	Oxidation (K)	0.000000000002.0
Collagen alpha-1(I) chain OS=Bos taurus GN=COL1A1 PE=1 SV=3	3792	798	305	63	34	52.8	Bos taurus	0	0	581.782	1161.55	-0.0002	574	585	0	46.13	GQAGVMGFPGPK	Deamidated (NQ); Oxidation (K)	0.010000000002.0
Collagen alpha-1(I) chain OS=Bos taurus GN=COL1A1 PE=1 SV=3	3792	798	305	63	34	52.8	Bos taurus	0	0	581.782	1161.55	0.0002	574	585	0	61.16	GQAGVMGFPGPK	Deamidated (NQ); Oxidation (K)	0.010000000002.0
Collagen alpha-1(I) chain OS=Bos taurus GN=COL1A1 PE=1 SV=3	3792	798	305	63	34	52.8	Bos taurus	0	0	581.791	1161.57	-0.0017	253	264	0	2.85	GLPGTAGLPGMK	Oxidation (K); Oxidation (M); 2 Oxidation (P)	0.004000004032.0
Collagen alpha-1(I) chain OS=Bos taurus GN=COL1A1 PE=1 SV=3	3792	798	305	63	34	52.8	Bos taurus	0	0	589.285	1176.56	-0.0033	574	585	0	18.84	GQAGVMGFPGPK	Oxidation (K); Oxidation (M)	0.000003000002.0
Collagen alpha-1(I) chain OS=Bos taurus GN=COL1A1 PE=1 SV=3	3792	798	305	63	34	52.8	Bos taurus	0	0	589.286	1176.56	-0.0019	574	585	0	18.62	GQAGVMGFPGPK	Oxidation (K); Oxidation (P)	0.000000000042.0
Collagen alpha-1(I) chain OS=Bos taurus GN=COL1A1 PE=1 SV=3	3792	798	305	63	34	52.8	Bos taurus	0	0	589.286	1176.56	-0.0017	574	585	0	21.92	GQAGVMGFPGPK	Oxidation (M); Oxidation (P)	0.000003004000.0
Collagen alpha-1(I) chain OS=Bos taurus GN=COL1A1 PE=1 SV=3	3792	798	305	63	34	52.8	Bos taurus	0	0	589.287	1176.56	-0.0011	574	585	0	16.8	GQAGVMGFPGPK	Oxidation (M); Oxidation (P)	0.000003004000.0
Collagen alpha-1(I) chain OS=Bos taurus GN=COL1A1 PE=1 SV=3	3792	798	305	63	34	52.8	Bos taurus	0	0	589.287	1176.56	-0.0007	574	585	0	16.01	GQAGVMGFPGPK	Oxidation (M); Oxidation (P)	0.000003004000.0
Collagen alpha-1(I) chain OS=Bos taurus GN=COL1A1 PE=1 SV=3	3792	798	305	63	34	52.8	Bos taurus	0	0	589.287	1176.56	-0.0007	574	585	0	20.98	GQAGVMGFPGPK	Oxidation (K); Oxidation (P)	0.000000000042.0
Collagen alpha-1(I) chain OS=Bos taurus GN=COL1A1 PE=1 SV=3	3792	798	305	63	34	52.8	Bos taurus	0	0	589.287	1176.56	-0.0007	574	585	0	36.48	GQAGVMGFPGPK	Oxidation (M); Oxidation (P)	0.000003004000.0
Collagen alpha-1(I) chain OS=Bos taurus GN=COL1A1 PE=1 SV=3	3792	798	305	63	34	52.8	Bos taurus	0	0	589.287	1176.56	-0.0005	574	585	0	53.64	GQAGVMGFPGPK	Oxidation (K); Oxidation (P)	0.000000004002.0
Collagen alpha-1(I) chain OS=Bos taurus GN=COL1A1 PE=1 SV=3	3792	798	305	63	34	52.8	Bos taurus	0	0	589.287	1176.56	-0.0005	574	585	0	13.21	GQAGVMGFPGPK	Oxidation (K); Oxidation (M)	0.000003000002.0
Collagen alpha-1(I) chain OS=Bos taurus GN=COL1A1 PE=1 SV=3	3792	798	305	63	34	52.8	Bos taurus	0	0	589.287	1176.56	-0.0005	574	585	0	20.75	GQAGVMGFPGPK	Oxidation (M); Oxidation (P)	0.000003004000.0
Collagen alpha-1(I) chain OS=Bos taurus GN=COL1A1 PE=1 SV=3	3792	798	305	63	34	52.8	Bos taurus	0	0	589.287	1176.56	-0.0003	574	585	0	15.63	GQAGVMGFPGPK	Oxidation (M); Oxidation (P)	0.000003004000.0
Collagen alpha-1(I) chain OS=Bos taurus GN=COL1A1 PE=1 SV=3	3792	798	305	63	34	52.8	Bos taurus	0	0	589.287	1176.56	-0.0003	574	585	0	28.1	GQAGVMGFPGPK	Oxidation (M); Oxidation (P)	0.000003004000.0
Collagen alpha-1(I) chain OS=Bos taurus GN=COL1A1 PE=1 SV=3	3792	798	305	63	34	52.8	Bos taurus	0	0	589.287	1176.56	-0.0001	574	585	0	63.31	GQAGVMGFPGPK	Oxidation (M); Oxidation (P)	0.000003004000.0
Collagen alpha-1(I) chain OS=Bos taurus GN=COL1A1 PE=1 SV=3	3792	798	305	63	34	52.8	Bos taurus	0	0	589.287	1176.56	0	574	585	0	15.25	GQAGVMGFPGPK	Oxidation (M); Oxidation (P)	0.000003004000.0
Collagen alpha-1(I) chain OS=Bos taurus GN=COL1A1 PE=1 SV=3	3792	798	305	63	34	52.8	Bos taurus	0	0	589.287	1176.56	0	574	585	0	43.77	GQAGVMGFPGPK	Oxidation (M); Oxidation (P)	0.000003004000.0
Collagen alpha-1(I) chain OS=Bos taurus GN=COL1A1 PE=1 SV=3	3792	798	305	63	34	52.8	Bos taurus	0	0	589.287	1176.56	0.0001	574	585	0	64.12	GQAGVMGFPGPK	Oxidation (K); Oxidation (P)	0.000000004002.0
Collagen alpha-1(I) chain OS=Bos taurus GN=COL1A1 PE=1 SV=3	3792	798	305	63	34	52.8	Bos taurus	0	0	589.287	1176.56	0.0001	574	585	0	58.67	GQAGVMGFPGPK	Oxidation (M); Oxidation (P)	0.000003004000.0
Collagen alpha-1(I) chain OS=Bos taurus GN=COL1A1 PE=1 SV=3	3792	798	305	63	34	52.8	Bos taurus	0	0	589.287	1176.56	0.0001	574	585	0	16.82	GQAGVMGFPGPK	Oxidation (K); Oxidation (P)	0.000000004002.0
Collagen alpha-1(I) chain OS=Bos taurus GN=COL1A1 PE=1 SV=3	3792	798	305	63	34	52.8	Bos taurus	0	0	589.287	1176.56	0.0001	574	585	0	30.26	GQAGVMGFPGPK	Oxidation (M); Oxidation (P)	0.000003004000.0
Collagen alpha-1(I) chain OS=Bos taurus GN=COL1A1 PE=1 SV=3	3792	798	305	63	34	52.8	Bos taurus	0	0	589.287	1176.56	0.0003	574	585	0	27.9	GQAGVMGFPGPK	Oxidation (M); Oxidation (P)	0.000003004000.0
Collagen alpha-1(I) chain OS=Bos taurus GN=COL1A1 PE=1 SV=3	3792	798	305	63	34	52.8	Bos taurus	0	0	589.287	1176.56	0.0004	574	585	0	27.86	GQAGVMGFPGPK	Oxidation (M); Oxidation (P)	0.000003004000.0
Collagen alpha-1(I) chain OS=Bos taurus GN=COL1A1 PE=1 SV=3	3792	798	305	63	34	52.8	Bos taurus	0	0	589.287	1176.56	0.0005	574	585	0	22.54	GQAGVMGFPGPK	Oxidation (M); Oxidation (P)	0.000003004000.0
Collagen alpha-1(I) chain OS=Bos taurus GN=COL1A1 PE=1 SV=3	3792	798	305	63	34	52.8	Bos taurus	0	0	589.288	1176.56	0.0006	574	585	0	24.35	GQAGVMGFPGPK	Oxidation (M); Oxidation (P)	0.000003004000.0
Collagen alpha-1(I) chain OS=Bos taurus GN=COL1A1 PE=1 SV=3	3792	798	305	63	34	52.8	Bos taurus	0	0	589.288	1176.56	0.0006	574	585	0	26.02	GQAGVMGFPGPK	Oxidation (M); Oxidation (P)	0.000003004000.0
Collagen alpha-1(I) chain OS=Bos taurus GN=COL1A1 PE=1 SV=3	3792	798	305	63	34	52.8	Bos taurus	0	0	589.288	1176.56	0.0006	574	585	0	42.86	GQAGVMGFPGPK	Oxidation (K); Oxidation (P)	0.000000004002.0
Collagen alpha-1(I) chain OS=Bos taurus GN=COL1A1 PE=1 SV=3	3792	798	305	63	34	52.8	Bos taurus	0	0	589.288	1176.56	0.0008	574	585	0	20.76	GQAGVMGFPGPK	Oxidation (M); Oxidation (P)	0.000003004000.0
Collagen alpha-1(I) chain OS=Bos taurus GN=COL1A1 PE=1 SV=3	3792	798	305	63	34	52.8	Bos taurus	0	0	589.288	1176.56	0.0009	574	585	0	26.68	GQAGVMGFPGPK	Oxidation (M); Oxidation (P)	0.000003004000.0
Collagen alpha-1(I) chain OS=Bos taurus GN=COL1A1 PE=1 SV=3	3792	798	305	63	34	52.8	Bos taurus	0	0	589.288	1176.56	0.0016	574	585	0	22.47	GQAGVMGFPGPK	Oxidation (M); Oxidation (P)	0.000003004000.0
Collagen alpha-1(I) chain OS=Bos taurus GN=COL1A1 PE=1 SV=3	3792	798	305	63	34	52.8	Bos taurus	0	0	589.288	1176.56	0.0022	574	585	0	27.4	GQAGVMGFPGPK	Oxidation (K); Oxidation (P)	0.000000000042.0
Collagen alpha-1(I) chain OS=Bos taurus GN=COL1A1 PE=1 SV=3	3792	798	305	63	34	52.8	Bos taurus	0	0	589.779	1177.54	-0.0005	574	585	0	34.7	GQAGVMGFPGPK	Deamidated (NQ); Oxidation (K); Oxidation (P)	0.010000000042.0
Collagen alpha-1(I) chain OS=Bos taurus GN=COL1A1 PE=1 SV=3	3792	798	305	63	34	52.8	Bos taurus	0	0	589.779	1177.54	0.0003	574	585	0	50.9	GQAGVMGFPGPK	Deamidated (NQ); Oxidation (M); Oxidation (P)	0.010003004000.0
Collagen alpha-1(I) chain OS=Bos taurus GN=COL1A1 PE=1 SV=3	3792	798	305	63	34	52.8	Bos taurus	0	0	594.322	1186.63	-0.0007	1236	1245	0	45.5	SLSQQIENIR
Collagen alpha-1(I) chain OS=Bos taurus GN=COL1A1 PE=1 SV=3	3792	798	305	63	34	52.8	Bos taurus	0	0	596.819	1191.62	-0.0006	598	611	0	6.49	GVPGPPGAVGPAGK	2 Oxidation (P)	0.00400000004000.0
Collagen alpha-1(I) chain OS=Bos taurus GN=COL1A1 PE=1 SV=3	3792	798	305	63	34	52.8	Bos taurus	0	0	596.82	1191.63	0.0003	598	611	0	9.34	GVPGPPGAVGPAGK	Oxidation (K); Oxidation (P)	0.00400000000002.0
Collagen alpha-1(I) chain OS=Bos taurus GN=COL1A1 PE=1 SV=3	3792	798	305	63	34	52.8	Bos taurus	0	0	597.284	1192.55	-0.0003	574	585	0	52.16	GQAGVMGFPGPK	Oxidation (K); Oxidation (M); Oxidation (P)	0.000003004002.0
Collagen alpha-1(I) chain OS=Bos taurus GN=COL1A1 PE=1 SV=3	3792	798	305	63	34	52.8	Bos taurus	0	0	597.776	1193.54	-0.001	574	585	0	25.67	GQAGVMGFPGPK	Deamidated (NQ); Oxidation (K); Oxidation (M); Oxidation (P)	0.010003000042.0
Collagen alpha-1(I) chain OS=Bos taurus GN=COL1A1 PE=1 SV=3	3792	798	305	63	34	52.8	Bos taurus	0	0	597.777	1193.54	0.0003	574	585	0	38.35	GQAGVMGFPGPK	Deamidated (NQ); Oxidation (M); 2 Oxidation (P)	0.010003004040.0
Collagen alpha-1(I) chain OS=Bos taurus GN=COL1A1 PE=1 SV=3	3792	798	305	63	34	52.8	Bos taurus	0	0	401.207	1200.6	-0.0011	265	276	1	53.96	GHRGFSGLDGAK
Collagen alpha-1(I) chain OS=Bos taurus GN=COL1A1 PE=1 SV=3	3792	798	305	63	34	52.8	Bos taurus	0	0	401.207	1200.6	0.0005	265	276	1	33.11	GHRGFSGLDGAK
Collagen alpha-1(I) chain OS=Bos taurus GN=COL1A1 PE=1 SV=3	3792	798	305	63	34	52.8	Bos taurus	0	0	414.23	1239.67	-0.0014	958	969	1	11.33	GVVGLPGQRGER	Oxidation (P)	0.000004000000.0
Collagen alpha-1(I) chain OS=Bos taurus GN=COL1A1 PE=1 SV=3	3792	798	305	63	34	52.8	Bos taurus	0	0	620.841	1239.67	-0.0009	958	969	1	3.57	GVVGLPGQRGER	Oxidation (P)	0.000004000000.0
Collagen alpha-1(I) chain OS=Bos taurus GN=COL1A1 PE=1 SV=3	3792	798	305	63	34	52.8	Bos taurus	0	0	414.23	1239.67	-0.0009	958	969	1	12.05	GVVGLPGQRGER	Oxidation (P)	0.000004000000.0
Collagen alpha-1(I) chain OS=Bos taurus GN=COL1A1 PE=1 SV=3	3792	798	305	63	34	52.8	Bos taurus	0	0	620.841	1239.67	-0.0006	958	969	1	11.92	GVVGLPGQRGER	Oxidation (P)	0.000004000000.0
Collagen alpha-1(I) chain OS=Bos taurus GN=COL1A1 PE=1 SV=3	3792	798	305	63	34	52.8	Bos taurus	0	0	414.23	1239.67	-0.0006	958	969	1	12.56	GVVGLPGQRGER	Oxidation (P)	0.000004000000.0
Collagen alpha-1(I) chain OS=Bos taurus GN=COL1A1 PE=1 SV=3	3792	798	305	63	34	52.8	Bos taurus	0	0	414.23	1239.67	-0.0005	958	969	1	5.68	GVVGLPGQRGER	Oxidation (P)	0.000004000000.0
Collagen alpha-1(I) chain OS=Bos taurus GN=COL1A1 PE=1 SV=3	3792	798	305	63	34	52.8	Bos taurus	0	0	620.841	1239.67	-0.0002	958	969	1	19.22	GVVGLPGQRGER	Oxidation (P)	0.000004000000.0
Collagen alpha-1(I) chain OS=Bos taurus GN=COL1A1 PE=1 SV=3	3792	798	305	63	34	52.8	Bos taurus	0	0	620.841	1239.67	-0.0002	958	969	1	1.8	GVVGLPGQRGER	Oxidation (P)	0.000004000000.0
Collagen alpha-1(I) chain OS=Bos taurus GN=COL1A1 PE=1 SV=3	3792	798	305	63	34	52.8	Bos taurus	0	0	414.23	1239.67	-0.0002	958	969	1	25.14	GVVGLPGQRGER	Oxidation (P)	0.000004000000.0
Collagen alpha-1(I) chain OS=Bos taurus GN=COL1A1 PE=1 SV=3	3792	798	305	63	34	52.8	Bos taurus	0	0	414.23	1239.67	-0.0001	958	969	1	11.8	GVVGLPGQRGER	Oxidation (P)	0.000004000000.0
Collagen alpha-1(I) chain OS=Bos taurus GN=COL1A1 PE=1 SV=3	3792	798	305	63	34	52.8	Bos taurus	0	0	414.23	1239.67	-0.0001	958	969	1	12.87	GVVGLPGQRGER	Oxidation (P)	0.000004000000.0
Collagen alpha-1(I) chain OS=Bos taurus GN=COL1A1 PE=1 SV=3	3792	798	305	63	34	52.8	Bos taurus	0	0	414.23	1239.67	-0.0001	958	969	1	10.66	GVVGLPGQRGER	Oxidation (P)	0.000004000000.0
Collagen alpha-1(I) chain OS=Bos taurus GN=COL1A1 PE=1 SV=3	3792	798	305	63	34	52.8	Bos taurus	0	0	414.23	1239.67	-0.0001	958	969	1	21.67	GVVGLPGQRGER	Oxidation (P)	0.000004000000.0
Collagen alpha-1(I) chain OS=Bos taurus GN=COL1A1 PE=1 SV=3	3792	798	305	63	34	52.8	Bos taurus	0	0	414.23	1239.67	0	958	969	1	22.05	GVVGLPGQRGER	Oxidation (P)	0.000004000000.0
Collagen alpha-1(I) chain OS=Bos taurus GN=COL1A1 PE=1 SV=3	3792	798	305	63	34	52.8	Bos taurus	0	0	414.23	1239.67	0	958	969	1	5.47	GVVGLPGQRGER	Oxidation (P)	0.000004000000.0
Collagen alpha-1(I) chain OS=Bos taurus GN=COL1A1 PE=1 SV=3	3792	798	305	63	34	52.8	Bos taurus	0	0	414.23	1239.67	0	958	969	1	12.21	GVVGLPGQRGER	Oxidation (P)	0.000004000000.0
Collagen alpha-1(I) chain OS=Bos taurus GN=COL1A1 PE=1 SV=3	3792	798	305	63	34	52.8	Bos taurus	0	0	414.23	1239.67	0	958	969	1	18.56	GVVGLPGQRGER	Oxidation (P)	0.000004000000.0
Collagen alpha-1(I) chain OS=Bos taurus GN=COL1A1 PE=1 SV=3	3792	798	305	63	34	52.8	Bos taurus	0	0	620.841	1239.67	0	958	969	1	9.48	GVVGLPGQRGER	Oxidation (P)	0.000004000000.0
Collagen alpha-1(I) chain OS=Bos taurus GN=COL1A1 PE=1 SV=3	3792	798	305	63	34	52.8	Bos taurus	0	0	414.23	1239.67	0.0001	958	969	1	15.57	GVVGLPGQRGER	Oxidation (P)	0.000004000000.0
Collagen alpha-1(I) chain OS=Bos taurus GN=COL1A1 PE=1 SV=3	3792	798	305	63	34	52.8	Bos taurus	0	0	414.23	1239.67	0.0001	958	969	1	11.87	GVVGLPGQRGER	Oxidation (P)	0.000004000000.0
Collagen alpha-1(I) chain OS=Bos taurus GN=COL1A1 PE=1 SV=3	3792	798	305	63	34	52.8	Bos taurus	0	0	414.23	1239.67	0.0002	958	969	1	23.45	GVVGLPGQRGER	Oxidation (P)	0.000004000000.0
Collagen alpha-1(I) chain OS=Bos taurus GN=COL1A1 PE=1 SV=3	3792	798	305	63	34	52.8	Bos taurus	0	0	414.23	1239.67	0.0004	958	969	1	14.33	GVVGLPGQRGER	Oxidation (P)	0.000004000000.0
Collagen alpha-1(I) chain OS=Bos taurus GN=COL1A1 PE=1 SV=3	3792	798	305	63	34	52.8	Bos taurus	0	0	414.23	1239.67	0.0004	958	969	1	13.33	GVVGLPGQRGER	Oxidation (P)	0.000004000000.0
Collagen alpha-1(I) chain OS=Bos taurus GN=COL1A1 PE=1 SV=3	3792	798	305	63	34	52.8	Bos taurus	0	0	620.842	1239.67	0.0005	958	969	1	13.14	GVVGLPGQRGER	Oxidation (P)	0.000004000000.0
Collagen alpha-1(I) chain OS=Bos taurus GN=COL1A1 PE=1 SV=3	3792	798	305	63	34	52.8	Bos taurus	0	0	620.842	1239.67	0.0008	958	969	1	6.95	GVVGLPGQRGER	Oxidation (P)	0.000004000000.0
Collagen alpha-1(I) chain OS=Bos taurus GN=COL1A1 PE=1 SV=3	3792	798	305	63	34	52.8	Bos taurus	0	0	414.23	1239.67	0.0008	958	969	1	12.61	GVVGLPGQRGER	Oxidation (P)	0.000004000000.0
Collagen alpha-1(I) chain OS=Bos taurus GN=COL1A1 PE=1 SV=3	3792	798	305	63	34	52.8	Bos taurus	0	0	414.23	1239.67	0.0009	958	969	1	20.59	GVVGLPGQRGER	Oxidation (P)	0.000004000000.0
Collagen alpha-1(I) chain OS=Bos taurus GN=COL1A1 PE=1 SV=3	3792	798	305	63	34	52.8	Bos taurus	0	0	620.842	1239.67	0.0015	958	969	1	11.38	GVVGLPGQRGER	Oxidation (P)	0.000004000000.0
Collagen alpha-1(I) chain OS=Bos taurus GN=COL1A1 PE=1 SV=3	3792	798	305	63	34	52.8	Bos taurus	0	0	621.333	1240.65	-0.0005	958	969	1	26.22	GVVGLPGQRGER	Deamidated (NQ); Oxidation (P)	0.000004010000.0
Collagen alpha-1(I) chain OS=Bos taurus GN=COL1A1 PE=1 SV=3	3792	798	305	63	34	52.8	Bos taurus	0	0	414.558	1240.65	0.0001	958	969	1	20.79	GVVGLPGQRGER	Deamidated (NQ); Oxidation (P)	0.000004010000.0
Collagen alpha-1(I) chain OS=Bos taurus GN=COL1A1 PE=1 SV=3	3792	798	305	63	34	52.8	Bos taurus	0	0	621.801	1241.59	-0.001	538	551	0	33.94	GLTGSPGSPGPDGK	Oxidation (P)	0.00000400000000.0
Collagen alpha-1(I) chain OS=Bos taurus GN=COL1A1 PE=1 SV=3	3792	798	305	63	34	52.8	Bos taurus	0	0	629.799	1257.58	-0.0009	538	551	0	40.41	GLTGSPGSPGPDGK	2 Oxidation (P)	0.00000400400000.0
Collagen alpha-1(I) chain OS=Bos taurus GN=COL1A1 PE=1 SV=3	3792	798	305	63	34	52.8	Bos taurus	0	0	629.799	1257.58	-0.0008	538	551	0	41.34	GLTGSPGSPGPDGK	2 Oxidation (P)	0.00000400400000.0
Collagen alpha-1(I) chain OS=Bos taurus GN=COL1A1 PE=1 SV=3	3792	798	305	63	34	52.8	Bos taurus	0	0	629.799	1257.58	-0.0006	538	551	0	37.75	GLTGSPGSPGPDGK	2 Oxidation (P)	0.00000400400000.0
Collagen alpha-1(I) chain OS=Bos taurus GN=COL1A1 PE=1 SV=3	3792	798	305	63	34	52.8	Bos taurus	0	0	629.799	1257.58	-0.0005	538	551	0	39.23	GLTGSPGSPGPDGK	2 Oxidation (P)	0.00000400400000.0
Collagen alpha-1(I) chain OS=Bos taurus GN=COL1A1 PE=1 SV=3	3792	798	305	63	34	52.8	Bos taurus	0	0	629.799	1257.58	-0.0005	538	551	0	36.95	GLTGSPGSPGPDGK	2 Oxidation (P)	0.00000400400000.0
Collagen alpha-1(I) chain OS=Bos taurus GN=COL1A1 PE=1 SV=3	3792	798	305	63	34	52.8	Bos taurus	0	0	629.799	1257.58	-0.0005	538	551	0	26.6	GLTGSPGSPGPDGK	2 Oxidation (P)	0.00000400400000.0
Collagen alpha-1(I) chain OS=Bos taurus GN=COL1A1 PE=1 SV=3	3792	798	305	63	34	52.8	Bos taurus	0	0	629.799	1257.58	-0.0005	538	551	0	15.03	GLTGSPGSPGPDGK	2 Oxidation (P)	0.00000400400000.0
Collagen alpha-1(I) chain OS=Bos taurus GN=COL1A1 PE=1 SV=3	3792	798	305	63	34	52.8	Bos taurus	0	0	629.799	1257.58	-0.0004	538	551	0	64.85	GLTGSPGSPGPDGK	2 Oxidation (P)	0.00000400400000.0
Collagen alpha-1(I) chain OS=Bos taurus GN=COL1A1 PE=1 SV=3	3792	798	305	63	34	52.8	Bos taurus	0	0	629.799	1257.58	-0.0003	538	551	0	64.49	GLTGSPGSPGPDGK	2 Oxidation (P)	0.00000400400000.0
Collagen alpha-1(I) chain OS=Bos taurus GN=COL1A1 PE=1 SV=3	3792	798	305	63	34	52.8	Bos taurus	0	0	629.799	1257.58	-0.0001	538	551	0	39.89	GLTGSPGSPGPDGK	2 Oxidation (P)	0.00000400400000.0
Collagen alpha-1(I) chain OS=Bos taurus GN=COL1A1 PE=1 SV=3	3792	798	305	63	34	52.8	Bos taurus	0	0	629.799	1257.58	0.0001	538	551	0	37.74	GLTGSPGSPGPDGK	2 Oxidation (P)	0.00000400400000.0
Collagen alpha-1(I) chain OS=Bos taurus GN=COL1A1 PE=1 SV=3	3792	798	305	63	34	52.8	Bos taurus	0	0	629.799	1257.58	0.0001	538	551	0	42.14	GLTGSPGSPGPDGK	2 Oxidation (P)	0.00000400400000.0
Collagen alpha-1(I) chain OS=Bos taurus GN=COL1A1 PE=1 SV=3	3792	798	305	63	34	52.8	Bos taurus	0	0	629.799	1257.58	0.0002	538	551	0	35.86	GLTGSPGSPGPDGK	2 Oxidation (P)	0.00000400400000.0
Collagen alpha-1(I) chain OS=Bos taurus GN=COL1A1 PE=1 SV=3	3792	798	305	63	34	52.8	Bos taurus	0	0	629.799	1257.58	0.0002	538	551	0	35.02	GLTGSPGSPGPDGK	2 Oxidation (P)	0.00000400400000.0
Collagen alpha-1(I) chain OS=Bos taurus GN=COL1A1 PE=1 SV=3	3792	798	305	63	34	52.8	Bos taurus	0	0	629.799	1257.58	0.0002	538	551	0	33.2	GLTGSPGSPGPDGK	2 Oxidation (P)	0.00000400400000.0
Collagen alpha-1(I) chain OS=Bos taurus GN=COL1A1 PE=1 SV=3	3792	798	305	63	34	52.8	Bos taurus	0	0	629.799	1257.58	0.0003	538	551	0	30.12	GLTGSPGSPGPDGK	2 Oxidation (P)	0.00000400400000.0
Collagen alpha-1(I) chain OS=Bos taurus GN=COL1A1 PE=1 SV=3	3792	798	305	63	34	52.8	Bos taurus	0	0	629.799	1257.58	0.0003	538	551	0	39.98	GLTGSPGSPGPDGK	2 Oxidation (P)	0.00000400400000.0
Collagen alpha-1(I) chain OS=Bos taurus GN=COL1A1 PE=1 SV=3	3792	798	305	63	34	52.8	Bos taurus	0	0	629.8	1257.58	0.0008	538	551	0	14.17	GLTGSPGSPGPDGK	2 Oxidation (P)	0.00000400400000.0
Collagen alpha-1(I) chain OS=Bos taurus GN=COL1A1 PE=1 SV=3	3792	798	305	63	34	52.8	Bos taurus	0	0	629.8	1257.58	0.001	538	551	0	26.36	GLTGSPGSPGPDGK	2 Oxidation (P)	0.00000400400000.0
Collagen alpha-1(I) chain OS=Bos taurus GN=COL1A1 PE=1 SV=3	3792	798	305	63	34	52.8	Bos taurus	0	0	629.8	1257.58	0.0011	538	551	0	23.97	GLTGSPGSPGPDGK	2 Oxidation (P)	0.00000400400000.0
Collagen alpha-1(I) chain OS=Bos taurus GN=COL1A1 PE=1 SV=3	3792	798	305	63	34	52.8	Bos taurus	0	0	629.8	1257.58	0.0012	538	551	0	45.72	GLTGSPGSPGPDGK	2 Oxidation (P)	0.00000400400000.0
Collagen alpha-1(I) chain OS=Bos taurus GN=COL1A1 PE=1 SV=3	3792	798	305	63	34	52.8	Bos taurus	0	0	629.8	1257.59	0.0021	538	551	0	33.65	GLTGSPGSPGPDGK	2 Oxidation (P)	0.00000400400000.0
Collagen alpha-1(I) chain OS=Bos taurus GN=COL1A1 PE=1 SV=3	3792	798	305	63	34	52.8	Bos taurus	0	0	648.833	1295.65	-0.0003	970	983	0	23.37	GFPGLPGPSGEPGK
Collagen alpha-1(I) chain OS=Bos taurus GN=COL1A1 PE=1 SV=3	3792	798	305	63	34	52.8	Bos taurus	0	0	656.83	1311.65	0	970	983	0	50.56	GFPGLPGPSGEPGK	Oxidation (P)	0.00400000000000.0
Collagen alpha-1(I) chain OS=Bos taurus GN=COL1A1 PE=1 SV=3	3792	798	305	63	34	52.8	Bos taurus	0	0	656.83	1311.65	0.0004	970	983	0	40.12	GFPGLPGPSGEPGK	Oxidation (P)	0.00000400000000.0
Collagen alpha-1(I) chain OS=Bos taurus GN=COL1A1 PE=1 SV=3	3792	798	305	63	34	52.8	Bos taurus	0	0	656.831	1311.65	0.0008	970	983	0	3.24	GFPGLPGPSGEPGK	Oxidation (P)	0.00000004000000.0
Collagen alpha-1(I) chain OS=Bos taurus GN=COL1A1 PE=1 SV=3	3792	798	305	63	34	52.8	Bos taurus	0	0	656.831	1311.65	0.001	970	983	0	20.49	GFPGLPGPSGEPGK	Oxidation (P)	0.00000004000000.0
Collagen alpha-1(I) chain OS=Bos taurus GN=COL1A1 PE=1 SV=3	3792	798	305	63	34	52.8	Bos taurus	0	0	656.831	1311.65	0.0011	970	983	0	23.25	GFPGLPGPSGEPGK	Oxidation (P)	0.00000000000400.0
Collagen alpha-1(I) chain OS=Bos taurus GN=COL1A1 PE=1 SV=3	3792	798	305	63	34	52.8	Bos taurus	0	0	656.831	1311.65	0.002	970	983	0	10.4	GFPGLPGPSGEPGK	Oxidation (K)	0.00000000000002.0
Collagen alpha-1(I) chain OS=Bos taurus GN=COL1A1 PE=1 SV=3	3792	798	305	63	34	52.8	Bos taurus	0	0	664.826	1327.64	-0.0026	970	983	0	10.3	GFPGLPGPSGEPGK	2 Oxidation (P)	0.00400004000000.0
Collagen alpha-1(I) chain OS=Bos taurus GN=COL1A1 PE=1 SV=3	3792	798	305	63	34	52.8	Bos taurus	0	0	664.827	1327.64	-0.0022	970	983	0	26.51	GFPGLPGPSGEPGK	2 Oxidation (P)	0.00400004000000.0
Collagen alpha-1(I) chain OS=Bos taurus GN=COL1A1 PE=1 SV=3	3792	798	305	63	34	52.8	Bos taurus	0	0	664.827	1327.64	-0.0009	970	983	0	16.87	GFPGLPGPSGEPGK	2 Oxidation (P)	0.00400400000000.0
Collagen alpha-1(I) chain OS=Bos taurus GN=COL1A1 PE=1 SV=3	3792	798	305	63	34	52.8	Bos taurus	0	0	664.827	1327.64	-0.0009	970	983	0	8.4	GFPGLPGPSGEPGK	2 Oxidation (P)	0.00400004000000.0
Collagen alpha-1(I) chain OS=Bos taurus GN=COL1A1 PE=1 SV=3	3792	798	305	63	34	52.8	Bos taurus	0	0	664.827	1327.64	-0.0006	970	983	0	27.8	GFPGLPGPSGEPGK	2 Oxidation (P)	0.00400400000000.0
Collagen alpha-1(I) chain OS=Bos taurus GN=COL1A1 PE=1 SV=3	3792	798	305	63	34	52.8	Bos taurus	0	0	664.827	1327.64	-0.0006	970	983	0	9.91	GFPGLPGPSGEPGK	2 Oxidation (P)	0.00400400000000.0
Collagen alpha-1(I) chain OS=Bos taurus GN=COL1A1 PE=1 SV=3	3792	798	305	63	34	52.8	Bos taurus	0	0	664.827	1327.64	-0.0005	970	983	0	23.7	GFPGLPGPSGEPGK	2 Oxidation (P)	0.00400400000000.0
Collagen alpha-1(I) chain OS=Bos taurus GN=COL1A1 PE=1 SV=3	3792	798	305	63	34	52.8	Bos taurus	0	0	664.828	1327.64	-0.0003	970	983	0	30.47	GFPGLPGPSGEPGK	2 Oxidation (P)	0.00400004000000.0
Collagen alpha-1(I) chain OS=Bos taurus GN=COL1A1 PE=1 SV=3	3792	798	305	63	34	52.8	Bos taurus	0	0	664.828	1327.64	-0.0001	970	983	0	19.19	GFPGLPGPSGEPGK	2 Oxidation (P)	0.00400004000000.0
Collagen alpha-1(I) chain OS=Bos taurus GN=COL1A1 PE=1 SV=3	3792	798	305	63	34	52.8	Bos taurus	0	0	664.828	1327.64	-0.0001	970	983	0	23.01	GFPGLPGPSGEPGK	2 Oxidation (P)	0.00400400000000.0
Collagen alpha-1(I) chain OS=Bos taurus GN=COL1A1 PE=1 SV=3	3792	798	305	63	34	52.8	Bos taurus	0	0	664.828	1327.64	-0.0001	970	983	0	18.15	GFPGLPGPSGEPGK	2 Oxidation (P)	0.00000404000000.0
Collagen alpha-1(I) chain OS=Bos taurus GN=COL1A1 PE=1 SV=3	3792	798	305	63	34	52.8	Bos taurus	0	0	664.828	1327.64	-0.0001	970	983	0	21.48	GFPGLPGPSGEPGK	2 Oxidation (P)	0.00400400000000.0
Collagen alpha-1(I) chain OS=Bos taurus GN=COL1A1 PE=1 SV=3	3792	798	305	63	34	52.8	Bos taurus	0	0	664.828	1327.64	-0.0001	970	983	0	11.58	GFPGLPGPSGEPGK	2 Oxidation (P)	0.00400004000000.0
Collagen alpha-1(I) chain OS=Bos taurus GN=COL1A1 PE=1 SV=3	3792	798	305	63	34	52.8	Bos taurus	0	0	664.828	1327.64	0	970	983	0	52.96	GFPGLPGPSGEPGK	2 Oxidation (P)	0.00400400000000.0
Collagen alpha-1(I) chain OS=Bos taurus GN=COL1A1 PE=1 SV=3	3792	798	305	63	34	52.8	Bos taurus	0	0	664.828	1327.64	0	970	983	0	19.37	GFPGLPGPSGEPGK	2 Oxidation (P)	0.00400400000000.0
Collagen alpha-1(I) chain OS=Bos taurus GN=COL1A1 PE=1 SV=3	3792	798	305	63	34	52.8	Bos taurus	0	0	664.828	1327.64	0.0001	970	983	0	21.06	GFPGLPGPSGEPGK	2 Oxidation (P)	0.00400400000000.0
Collagen alpha-1(I) chain OS=Bos taurus GN=COL1A1 PE=1 SV=3	3792	798	305	63	34	52.8	Bos taurus	0	0	664.828	1327.64	0.0001	970	983	0	24.24	GFPGLPGPSGEPGK	2 Oxidation (P)	0.00400000000400.0
Collagen alpha-1(I) chain OS=Bos taurus GN=COL1A1 PE=1 SV=3	3792	798	305	63	34	52.8	Bos taurus	0	0	664.828	1327.64	0.0002	970	983	0	46.6	GFPGLPGPSGEPGK	2 Oxidation (P)	0.00000404000000.0
Collagen alpha-1(I) chain OS=Bos taurus GN=COL1A1 PE=1 SV=3	3792	798	305	63	34	52.8	Bos taurus	0	0	664.828	1327.64	0.0004	970	983	0	13.77	GFPGLPGPSGEPGK	2 Oxidation (P)	0.00400400000000.0
Collagen alpha-1(I) chain OS=Bos taurus GN=COL1A1 PE=1 SV=3	3792	798	305	63	34	52.8	Bos taurus	0	0	664.828	1327.64	0.0005	970	983	0	53.89	GFPGLPGPSGEPGK	2 Oxidation (P)	0.00400400000000.0
Collagen alpha-1(I) chain OS=Bos taurus GN=COL1A1 PE=1 SV=3	3792	798	305	63	34	52.8	Bos taurus	0	0	664.828	1327.64	0.0005	970	983	0	20.55	GFPGLPGPSGEPGK	2 Oxidation (P)	0.00400400000000.0
Collagen alpha-1(I) chain OS=Bos taurus GN=COL1A1 PE=1 SV=3	3792	798	305	63	34	52.8	Bos taurus	0	0	664.828	1327.64	0.0006	970	983	0	12.87	GFPGLPGPSGEPGK	2 Oxidation (P)	0.00400400000000.0
Collagen alpha-1(I) chain OS=Bos taurus GN=COL1A1 PE=1 SV=3	3792	798	305	63	34	52.8	Bos taurus	0	0	664.828	1327.64	0.0006	970	983	0	25.79	GFPGLPGPSGEPGK	2 Oxidation (P)	0.00400004000000.0
Collagen alpha-1(I) chain OS=Bos taurus GN=COL1A1 PE=1 SV=3	3792	798	305	63	34	52.8	Bos taurus	0	0	664.828	1327.64	0.0007	970	983	0	59.66	GFPGLPGPSGEPGK	2 Oxidation (P)	0.00400400000000.0
Collagen alpha-1(I) chain OS=Bos taurus GN=COL1A1 PE=1 SV=3	3792	798	305	63	34	52.8	Bos taurus	0	0	664.828	1327.64	0.0007	970	983	0	3.91	GFPGLPGPSGEPGK	2 Oxidation (P)	0.00400400000000.0
Collagen alpha-1(I) chain OS=Bos taurus GN=COL1A1 PE=1 SV=3	3792	798	305	63	34	52.8	Bos taurus	0	0	664.828	1327.64	0.0007	970	983	0	26.1	GFPGLPGPSGEPGK	2 Oxidation (P)	0.00400400000000.0
Collagen alpha-1(I) chain OS=Bos taurus GN=COL1A1 PE=1 SV=3	3792	798	305	63	34	52.8	Bos taurus	0	0	664.828	1327.64	0.0008	970	983	0	50.91	GFPGLPGPSGEPGK	2 Oxidation (P)	0.00000404000000.0
Collagen alpha-1(I) chain OS=Bos taurus GN=COL1A1 PE=1 SV=3	3792	798	305	63	34	52.8	Bos taurus	0	0	664.831	1327.65	0.0056	970	983	0	38.15	GFPGLPGPSGEPGK	2 Oxidation (P)	0.00400004000000.0
Collagen alpha-1(I) chain OS=Bos taurus GN=COL1A1 PE=1 SV=3	3792	798	305	63	34	52.8	Bos taurus	0	1	666.83	1331.65	-0.0013	415	429	0	22.13	GPSGPQGPSGPPGPK	Oxidation (P)	0.000000000040000.0
Collagen alpha-1(I) chain OS=Bos taurus GN=COL1A1 PE=1 SV=3	3792	798	305	63	34	52.8	Bos taurus	0	1	666.83	1331.65	-0.0012	415	429	0	47.57	GPSGPQGPSGPPGPK	Oxidation (P)	0.000000000004000.0
Collagen alpha-1(I) chain OS=Bos taurus GN=COL1A1 PE=1 SV=3	3792	798	305	63	34	52.8	Bos taurus	0	1	666.831	1331.65	-0.0005	415	429	0	27.7	GPSGPQGPSGPPGPK	Oxidation (K)	0.000000000000002.0
Collagen alpha-1(I) chain OS=Bos taurus GN=COL1A1 PE=1 SV=3	3792	798	305	63	34	52.8	Bos taurus	0	1	666.831	1331.65	-0.0004	415	429	0	14.4	GPSGPQGPSGPPGPK	Oxidation (P)	0.000000000040000.0
Collagen alpha-1(I) chain OS=Bos taurus GN=COL1A1 PE=1 SV=3	3792	798	305	63	34	52.8	Bos taurus	0	1	666.831	1331.65	-0.0002	415	429	0	33.17	GPSGPQGPSGPPGPK	Oxidation (P)	0.000000000004000.0
Collagen alpha-1(I) chain OS=Bos taurus GN=COL1A1 PE=1 SV=3	3792	798	305	63	34	52.8	Bos taurus	0	1	666.831	1331.65	0.0003	415	429	0	72.16	GPSGPQGPSGPPGPK	Oxidation (P)	0.000000000004000.0
Collagen alpha-1(I) chain OS=Bos taurus GN=COL1A1 PE=1 SV=3	3792	798	305	63	34	52.8	Bos taurus	0	1	666.831	1331.65	0.0007	415	429	0	46.21	GPSGPQGPSGPPGPK	Oxidation (P)	0.000000000004000.0
Collagen alpha-1(I) chain OS=Bos taurus GN=COL1A1 PE=1 SV=3	3792	798	305	63	34	52.8	Bos taurus	0	1	666.831	1331.65	0.0009	415	429	0	33.38	GPSGPQGPSGPPGPK	Oxidation (P)	0.000000000004000.0
Collagen alpha-1(I) chain OS=Bos taurus GN=COL1A1 PE=1 SV=3	3792	798	305	63	34	52.8	Bos taurus	0	0	672.824	1343.63	-0.0021	970	983	0	7.16	GFPGLPGPSGEPGK	Oxidation (K); 2 Oxidation (P)	0.00400004000002.0
Collagen alpha-1(I) chain OS=Bos taurus GN=COL1A1 PE=1 SV=3	3792	798	305	63	34	52.8	Bos taurus	0	0	672.825	1343.64	-0.0001	970	983	0	40.56	GFPGLPGPSGEPGK	3 Oxidation (P)	0.00400400000400.0
Collagen alpha-1(I) chain OS=Bos taurus GN=COL1A1 PE=1 SV=3	3792	798	305	63	34	52.8	Bos taurus	0	0	672.825	1343.64	0.0001	970	983	0	67.8	GFPGLPGPSGEPGK	3 Oxidation (P)	0.00400400000400.0
Collagen alpha-1(I) chain OS=Bos taurus GN=COL1A1 PE=1 SV=3	3792	798	305	63	34	52.8	Bos taurus	0	0	672.825	1343.64	0.0002	970	983	0	47.31	GFPGLPGPSGEPGK	3 Oxidation (P)	0.00400400000400.0
Collagen alpha-1(I) chain OS=Bos taurus GN=COL1A1 PE=1 SV=3	3792	798	305	63	34	52.8	Bos taurus	0	0	672.825	1343.64	0.0003	970	983	0	14.74	GFPGLPGPSGEPGK	3 Oxidation (P)	0.00400400000400.0
Collagen alpha-1(I) chain OS=Bos taurus GN=COL1A1 PE=1 SV=3	3792	798	305	63	34	52.8	Bos taurus	0	0	672.825	1343.64	0.0004	970	983	0	48.07	GFPGLPGPSGEPGK	3 Oxidation (P)	0.00400400000400.0
Collagen alpha-1(I) chain OS=Bos taurus GN=COL1A1 PE=1 SV=3	3792	798	305	63	34	52.8	Bos taurus	0	0	672.826	1343.64	0.0007	970	983	0	3.97	GFPGLPGPSGEPGK	3 Oxidation (P)	0.00400004000400.0
Collagen alpha-1(I) chain OS=Bos taurus GN=COL1A1 PE=1 SV=3	3792	798	305	63	34	52.8	Bos taurus	0	1	718.343	1434.67	-0.0022	472	486	0	8.42	GEPGPAGLPGPPGER	3 Oxidation (P)	0.004000000044000.0
Collagen alpha-1(I) chain OS=Bos taurus GN=COL1A1 PE=1 SV=3	3792	798	305	63	34	52.8	Bos taurus	0	1	718.344	1434.67	-0.0009	472	486	0	7.32	GEPGPAGLPGPPGER	3 Oxidation (P)	0.004000000044000.0
Collagen alpha-1(I) chain OS=Bos taurus GN=COL1A1 PE=1 SV=3	3792	798	305	63	34	52.8	Bos taurus	0	1	718.344	1434.67	-0.0009	472	486	0	17.82	GEPGPAGLPGPPGER	3 Oxidation (P)	0.004000004004000.0
Collagen alpha-1(I) chain OS=Bos taurus GN=COL1A1 PE=1 SV=3	3792	798	305	63	34	52.8	Bos taurus	0	1	718.344	1434.67	-0.0007	472	486	0	2.22	GEPGPAGLPGPPGER	3 Oxidation (P)	0.004000004004000.0
Collagen alpha-1(I) chain OS=Bos taurus GN=COL1A1 PE=1 SV=3	3792	798	305	63	34	52.8	Bos taurus	0	1	718.344	1434.67	-0.0006	472	486	0	9.47	GEPGPAGLPGPPGER	3 Oxidation (P)	0.004000004004000.0
Collagen alpha-1(I) chain OS=Bos taurus GN=COL1A1 PE=1 SV=3	3792	798	305	63	34	52.8	Bos taurus	0	1	718.344	1434.67	-0.0003	472	486	0	18.79	GEPGPAGLPGPPGER	3 Oxidation (P)	0.004000004004000.0
Collagen alpha-1(I) chain OS=Bos taurus GN=COL1A1 PE=1 SV=3	3792	798	305	63	34	52.8	Bos taurus	0	1	718.344	1434.67	0.0001	472	486	0	0.09	GEPGPAGLPGPPGER	3 Oxidation (P)	0.004000004004000.0
Collagen alpha-1(I) chain OS=Bos taurus GN=COL1A1 PE=1 SV=3	3792	798	305	63	34	52.8	Bos taurus	0	1	718.344	1434.67	0.0001	472	486	0	45.87	GEPGPAGLPGPPGER	3 Oxidation (P)	0.004000004004000.0
Collagen alpha-1(I) chain OS=Bos taurus GN=COL1A1 PE=1 SV=3	3792	798	305	63	34	52.8	Bos taurus	0	1	718.344	1434.67	0.0002	472	486	0	8.85	GEPGPAGLPGPPGER	3 Oxidation (P)	0.004000000044000.0
Collagen alpha-1(I) chain OS=Bos taurus GN=COL1A1 PE=1 SV=3	3792	798	305	63	34	52.8	Bos taurus	0	1	718.345	1434.68	0.0012	472	486	0	8.18	GEPGPAGLPGPPGER	3 Oxidation (P)	0.004000000044000.0
Collagen alpha-1(I) chain OS=Bos taurus GN=COL1A1 PE=1 SV=3	3792	798	305	63	34	52.8	Bos taurus	0	1	718.345	1434.68	0.0014	472	486	0	15.54	GEPGPAGLPGPPGER	3 Oxidation (P)	0.004000004004000.0
Collagen alpha-1(I) chain OS=Bos taurus GN=COL1A1 PE=1 SV=3	3792	798	305	63	34	52.8	Bos taurus	0	0	722.353	1442.69	0.0014	865	881	0	49.35	GSAGPPGATGFPGAAGR	Oxidation (P)	0.00000400000000000.0
Collagen alpha-1(I) chain OS=Bos taurus GN=COL1A1 PE=1 SV=3	3792	798	305	63	34	52.8	Bos taurus	0	0	730.348	1458.68	-0.0031	865	881	0	30.13	GSAGPPGATGFPGAAGR	2 Oxidation (P)	0.00000400000400000.0
Collagen alpha-1(I) chain OS=Bos taurus GN=COL1A1 PE=1 SV=3	3792	798	305	63	34	52.8	Bos taurus	0	0	730.349	1458.68	-0.0014	865	881	0	50.35	GSAGPPGATGFPGAAGR	2 Oxidation (P)	0.00000400000400000.0
Collagen alpha-1(I) chain OS=Bos taurus GN=COL1A1 PE=1 SV=3	3792	798	305	63	34	52.8	Bos taurus	0	0	730.349	1458.68	-0.0014	865	881	0	29.01	GSAGPPGATGFPGAAGR	2 Oxidation (P)	0.00000400000400000.0
Collagen alpha-1(I) chain OS=Bos taurus GN=COL1A1 PE=1 SV=3	3792	798	305	63	34	52.8	Bos taurus	0	0	730.349	1458.68	-0.0011	865	881	0	27.42	GSAGPPGATGFPGAAGR	2 Oxidation (P)	0.00000400000400000.0
Collagen alpha-1(I) chain OS=Bos taurus GN=COL1A1 PE=1 SV=3	3792	798	305	63	34	52.8	Bos taurus	0	0	487.235	1458.68	-0.001	865	881	0	10.25	GSAGPPGATGFPGAAGR	2 Oxidation (P)	0.00000400000400000.0
Collagen alpha-1(I) chain OS=Bos taurus GN=COL1A1 PE=1 SV=3	3792	798	305	63	34	52.8	Bos taurus	0	0	730.349	1458.68	-0.001	865	881	0	74.49	GSAGPPGATGFPGAAGR	2 Oxidation (P)	0.00000400000400000.0
Collagen alpha-1(I) chain OS=Bos taurus GN=COL1A1 PE=1 SV=3	3792	798	305	63	34	52.8	Bos taurus	0	0	730.349	1458.68	-0.0009	865	881	0	82.53	GSAGPPGATGFPGAAGR	2 Oxidation (P)	0.00000400000400000.0
Collagen alpha-1(I) chain OS=Bos taurus GN=COL1A1 PE=1 SV=3	3792	798	305	63	34	52.8	Bos taurus	0	0	730.35	1458.68	-0.0008	865	881	0	30.2	GSAGPPGATGFPGAAGR	2 Oxidation (P)	0.00000400000400000.0
Collagen alpha-1(I) chain OS=Bos taurus GN=COL1A1 PE=1 SV=3	3792	798	305	63	34	52.8	Bos taurus	0	0	730.35	1458.68	-0.0006	865	881	0	59.1	GSAGPPGATGFPGAAGR	2 Oxidation (P)	0.00000400000400000.0
Collagen alpha-1(I) chain OS=Bos taurus GN=COL1A1 PE=1 SV=3	3792	798	305	63	34	52.8	Bos taurus	0	0	730.35	1458.68	-0.0006	865	881	0	76.94	GSAGPPGATGFPGAAGR	2 Oxidation (P)	0.00000400000400000.0
Collagen alpha-1(I) chain OS=Bos taurus GN=COL1A1 PE=1 SV=3	3792	798	305	63	34	52.8	Bos taurus	0	0	730.35	1458.68	-0.0006	865	881	0	81.56	GSAGPPGATGFPGAAGR	2 Oxidation (P)	0.00000400000400000.0
Collagen alpha-1(I) chain OS=Bos taurus GN=COL1A1 PE=1 SV=3	3792	798	305	63	34	52.8	Bos taurus	0	0	730.35	1458.68	-0.0006	865	881	0	31.39	GSAGPPGATGFPGAAGR	2 Oxidation (P)	0.00000400000400000.0
Collagen alpha-1(I) chain OS=Bos taurus GN=COL1A1 PE=1 SV=3	3792	798	305	63	34	52.8	Bos taurus	0	0	487.236	1458.68	-0.0006	865	881	0	24.46	GSAGPPGATGFPGAAGR	2 Oxidation (P)	0.00000400000400000.0
Collagen alpha-1(I) chain OS=Bos taurus GN=COL1A1 PE=1 SV=3	3792	798	305	63	34	52.8	Bos taurus	0	0	730.35	1458.68	-0.0005	865	881	0	106.01	GSAGPPGATGFPGAAGR	2 Oxidation (P)	0.00000400000400000.0
Collagen alpha-1(I) chain OS=Bos taurus GN=COL1A1 PE=1 SV=3	3792	798	305	63	34	52.8	Bos taurus	0	0	730.35	1458.68	-0.0005	865	881	0	64.33	GSAGPPGATGFPGAAGR	2 Oxidation (P)	0.00000400000400000.0
Collagen alpha-1(I) chain OS=Bos taurus GN=COL1A1 PE=1 SV=3	3792	798	305	63	34	52.8	Bos taurus	0	0	730.35	1458.68	-0.0004	865	881	0	88.19	GSAGPPGATGFPGAAGR	2 Oxidation (P)	0.00000400000400000.0
Collagen alpha-1(I) chain OS=Bos taurus GN=COL1A1 PE=1 SV=3	3792	798	305	63	34	52.8	Bos taurus	0	0	730.35	1458.68	-0.0004	865	881	0	73.4	GSAGPPGATGFPGAAGR	2 Oxidation (P)	0.00000400000400000.0
Collagen alpha-1(I) chain OS=Bos taurus GN=COL1A1 PE=1 SV=3	3792	798	305	63	34	52.8	Bos taurus	0	0	730.35	1458.68	-0.0003	865	881	0	71.01	GSAGPPGATGFPGAAGR	2 Oxidation (P)	0.00000400000400000.0
Collagen alpha-1(I) chain OS=Bos taurus GN=COL1A1 PE=1 SV=3	3792	798	305	63	34	52.8	Bos taurus	0	0	730.35	1458.68	-0.0003	865	881	0	87.76	GSAGPPGATGFPGAAGR	2 Oxidation (P)	0.00000400000400000.0
Collagen alpha-1(I) chain OS=Bos taurus GN=COL1A1 PE=1 SV=3	3792	798	305	63	34	52.8	Bos taurus	0	0	730.35	1458.68	-0.0001	865	881	0	123.38	GSAGPPGATGFPGAAGR	2 Oxidation (P)	0.00000400000400000.0
Collagen alpha-1(I) chain OS=Bos taurus GN=COL1A1 PE=1 SV=3	3792	798	305	63	34	52.8	Bos taurus	0	0	730.35	1458.68	-0.0001	865	881	0	60.31	GSAGPPGATGFPGAAGR	2 Oxidation (P)	0.00000400000400000.0
Collagen alpha-1(I) chain OS=Bos taurus GN=COL1A1 PE=1 SV=3	3792	798	305	63	34	52.8	Bos taurus	0	0	487.236	1458.69	0	865	881	0	26.77	GSAGPPGATGFPGAAGR	2 Oxidation (P)	0.00000400000400000.0
Collagen alpha-1(I) chain OS=Bos taurus GN=COL1A1 PE=1 SV=3	3792	798	305	63	34	52.8	Bos taurus	0	0	730.35	1458.69	0	865	881	0	62.29	GSAGPPGATGFPGAAGR	2 Oxidation (P)	0.00000400000400000.0
Collagen alpha-1(I) chain OS=Bos taurus GN=COL1A1 PE=1 SV=3	3792	798	305	63	34	52.8	Bos taurus	0	0	730.35	1458.69	0	865	881	0	44.53	GSAGPPGATGFPGAAGR	2 Oxidation (P)	0.00000400000400000.0
Collagen alpha-1(I) chain OS=Bos taurus GN=COL1A1 PE=1 SV=3	3792	798	305	63	34	52.8	Bos taurus	0	0	730.35	1458.69	0	865	881	0	87.85	GSAGPPGATGFPGAAGR	2 Oxidation (P)	0.00000400000400000.0
Collagen alpha-1(I) chain OS=Bos taurus GN=COL1A1 PE=1 SV=3	3792	798	305	63	34	52.8	Bos taurus	0	0	730.35	1458.69	0.0001	865	881	0	86.6	GSAGPPGATGFPGAAGR	2 Oxidation (P)	0.00000400000400000.0
Collagen alpha-1(I) chain OS=Bos taurus GN=COL1A1 PE=1 SV=3	3792	798	305	63	34	52.8	Bos taurus	0	0	730.35	1458.69	0.0001	865	881	0	58.66	GSAGPPGATGFPGAAGR	2 Oxidation (P)	0.00000400000400000.0
Collagen alpha-1(I) chain OS=Bos taurus GN=COL1A1 PE=1 SV=3	3792	798	305	63	34	52.8	Bos taurus	0	0	730.35	1458.69	0.0001	865	881	0	72.5	GSAGPPGATGFPGAAGR	2 Oxidation (P)	0.00000400000400000.0
Collagen alpha-1(I) chain OS=Bos taurus GN=COL1A1 PE=1 SV=3	3792	798	305	63	34	52.8	Bos taurus	0	0	730.35	1458.69	0.0002	865	881	0	65.17	GSAGPPGATGFPGAAGR	2 Oxidation (P)	0.00000400000400000.0
Collagen alpha-1(I) chain OS=Bos taurus GN=COL1A1 PE=1 SV=3	3792	798	305	63	34	52.8	Bos taurus	0	0	730.35	1458.69	0.0002	865	881	0	63.82	GSAGPPGATGFPGAAGR	2 Oxidation (P)	0.00000400000400000.0
Collagen alpha-1(I) chain OS=Bos taurus GN=COL1A1 PE=1 SV=3	3792	798	305	63	34	52.8	Bos taurus	0	0	730.35	1458.69	0.0002	865	881	0	54.55	GSAGPPGATGFPGAAGR	2 Oxidation (P)	0.00000400000400000.0
Collagen alpha-1(I) chain OS=Bos taurus GN=COL1A1 PE=1 SV=3	3792	798	305	63	34	52.8	Bos taurus	0	0	730.35	1458.69	0.0002	865	881	0	65.84	GSAGPPGATGFPGAAGR	2 Oxidation (P)	0.00000400000400000.0
Collagen alpha-1(I) chain OS=Bos taurus GN=COL1A1 PE=1 SV=3	3792	798	305	63	34	52.8	Bos taurus	0	0	730.35	1458.69	0.0003	865	881	0	69.11	GSAGPPGATGFPGAAGR	2 Oxidation (P)	0.00000400000400000.0
Collagen alpha-1(I) chain OS=Bos taurus GN=COL1A1 PE=1 SV=3	3792	798	305	63	34	52.8	Bos taurus	0	0	730.35	1458.69	0.0005	865	881	0	46.78	GSAGPPGATGFPGAAGR	2 Oxidation (P)	0.00000400000400000.0
Collagen alpha-1(I) chain OS=Bos taurus GN=COL1A1 PE=1 SV=3	3792	798	305	63	34	52.8	Bos taurus	0	0	730.35	1458.69	0.0006	865	881	0	93.57	GSAGPPGATGFPGAAGR	2 Oxidation (P)	0.00000400000400000.0
Collagen alpha-1(I) chain OS=Bos taurus GN=COL1A1 PE=1 SV=3	3792	798	305	63	34	52.8	Bos taurus	0	0	730.35	1458.69	0.0006	865	881	0	38.97	GSAGPPGATGFPGAAGR	2 Oxidation (P)	0.00000400000400000.0
Collagen alpha-1(I) chain OS=Bos taurus GN=COL1A1 PE=1 SV=3	3792	798	305	63	34	52.8	Bos taurus	0	0	730.35	1458.69	0.0007	865	881	0	73.25	GSAGPPGATGFPGAAGR	2 Oxidation (P)	0.00000400000400000.0
Collagen alpha-1(I) chain OS=Bos taurus GN=COL1A1 PE=1 SV=3	3792	798	305	63	34	52.8	Bos taurus	0	0	730.35	1458.69	0.0007	865	881	0	57.84	GSAGPPGATGFPGAAGR	2 Oxidation (P)	0.00000400000400000.0
Collagen alpha-1(I) chain OS=Bos taurus GN=COL1A1 PE=1 SV=3	3792	798	305	63	34	52.8	Bos taurus	0	0	730.35	1458.69	0.0007	865	881	0	69.18	GSAGPPGATGFPGAAGR	2 Oxidation (P)	0.00000400000400000.0
Collagen alpha-1(I) chain OS=Bos taurus GN=COL1A1 PE=1 SV=3	3792	798	305	63	34	52.8	Bos taurus	0	0	730.35	1458.69	0.0007	865	881	0	89.38	GSAGPPGATGFPGAAGR	2 Oxidation (P)	0.00000400000400000.0
Collagen alpha-1(I) chain OS=Bos taurus GN=COL1A1 PE=1 SV=3	3792	798	305	63	34	52.8	Bos taurus	0	0	730.35	1458.69	0.0007	865	881	0	65.84	GSAGPPGATGFPGAAGR	2 Oxidation (P)	0.00000400000400000.0
Collagen alpha-1(I) chain OS=Bos taurus GN=COL1A1 PE=1 SV=3	3792	798	305	63	34	52.8	Bos taurus	0	0	730.35	1458.69	0.0008	865	881	0	49.3	GSAGPPGATGFPGAAGR	2 Oxidation (P)	0.00000400000400000.0
Collagen alpha-1(I) chain OS=Bos taurus GN=COL1A1 PE=1 SV=3	3792	798	305	63	34	52.8	Bos taurus	0	0	730.35	1458.69	0.0008	865	881	0	64.5	GSAGPPGATGFPGAAGR	2 Oxidation (P)	0.00000400000400000.0
Collagen alpha-1(I) chain OS=Bos taurus GN=COL1A1 PE=1 SV=3	3792	798	305	63	34	52.8	Bos taurus	0	0	730.35	1458.69	0.0008	865	881	0	60.04	GSAGPPGATGFPGAAGR	2 Oxidation (P)	0.00000400000400000.0
Collagen alpha-1(I) chain OS=Bos taurus GN=COL1A1 PE=1 SV=3	3792	798	305	63	34	52.8	Bos taurus	0	0	730.35	1458.69	0.0008	865	881	0	50.33	GSAGPPGATGFPGAAGR	2 Oxidation (P)	0.00000400000400000.0
Collagen alpha-1(I) chain OS=Bos taurus GN=COL1A1 PE=1 SV=3	3792	798	305	63	34	52.8	Bos taurus	0	0	730.35	1458.69	0.0008	865	881	0	81.34	GSAGPPGATGFPGAAGR	2 Oxidation (P)	0.00000400000400000.0
Collagen alpha-1(I) chain OS=Bos taurus GN=COL1A1 PE=1 SV=3	3792	798	305	63	34	52.8	Bos taurus	0	0	730.35	1458.69	0.001	865	881	0	50.23	GSAGPPGATGFPGAAGR	2 Oxidation (P)	0.00000400000400000.0
Collagen alpha-1(I) chain OS=Bos taurus GN=COL1A1 PE=1 SV=3	3792	798	305	63	34	52.8	Bos taurus	0	0	730.35	1458.69	0.0011	865	881	0	49.04	GSAGPPGATGFPGAAGR	2 Oxidation (P)	0.00000400000400000.0
Collagen alpha-1(I) chain OS=Bos taurus GN=COL1A1 PE=1 SV=3	3792	798	305	63	34	52.8	Bos taurus	0	0	730.35	1458.69	0.0011	865	881	0	51.68	GSAGPPGATGFPGAAGR	2 Oxidation (P)	0.00000400000400000.0
Collagen alpha-1(I) chain OS=Bos taurus GN=COL1A1 PE=1 SV=3	3792	798	305	63	34	52.8	Bos taurus	0	0	730.35	1458.69	0.0011	865	881	0	37.74	GSAGPPGATGFPGAAGR	2 Oxidation (P)	0.00000400000400000.0
Collagen alpha-1(I) chain OS=Bos taurus GN=COL1A1 PE=1 SV=3	3792	798	305	63	34	52.8	Bos taurus	0	0	730.351	1458.69	0.0012	865	881	0	66.84	GSAGPPGATGFPGAAGR	2 Oxidation (P)	0.00000400000400000.0
Collagen alpha-1(I) chain OS=Bos taurus GN=COL1A1 PE=1 SV=3	3792	798	305	63	34	52.8	Bos taurus	0	0	730.351	1458.69	0.0013	865	881	0	67.09	GSAGPPGATGFPGAAGR	2 Oxidation (P)	0.00000400000400000.0
Collagen alpha-1(I) chain OS=Bos taurus GN=COL1A1 PE=1 SV=3	3792	798	305	63	34	52.8	Bos taurus	0	0	730.351	1458.69	0.0013	865	881	0	21.24	GSAGPPGATGFPGAAGR	2 Oxidation (P)	0.00000400000400000.0
Collagen alpha-1(I) chain OS=Bos taurus GN=COL1A1 PE=1 SV=3	3792	798	305	63	34	52.8	Bos taurus	0	0	730.351	1458.69	0.0014	865	881	0	44.01	GSAGPPGATGFPGAAGR	2 Oxidation (P)	0.00000400000400000.0
Collagen alpha-1(I) chain OS=Bos taurus GN=COL1A1 PE=1 SV=3	3792	798	305	63	34	52.8	Bos taurus	0	0	730.351	1458.69	0.0016	865	881	0	20.2	GSAGPPGATGFPGAAGR	2 Oxidation (P)	0.00000400000400000.0
Collagen alpha-1(I) chain OS=Bos taurus GN=COL1A1 PE=1 SV=3	3792	798	305	63	34	52.8	Bos taurus	0	0	730.351	1458.69	0.0017	865	881	0	31.37	GSAGPPGATGFPGAAGR	2 Oxidation (P)	0.00000400000400000.0
Collagen alpha-1(I) chain OS=Bos taurus GN=COL1A1 PE=1 SV=3	3792	798	305	63	34	52.8	Bos taurus	0	0	730.351	1458.69	0.0018	865	881	0	29.32	GSAGPPGATGFPGAAGR	2 Oxidation (P)	0.00000400000400000.0
Collagen alpha-1(I) chain OS=Bos taurus GN=COL1A1 PE=1 SV=3	3792	798	305	63	34	52.8	Bos taurus	0	0	730.351	1458.69	0.0021	865	881	0	30.04	GSAGPPGATGFPGAAGR	2 Oxidation (P)	0.00000400000400000.0
Collagen alpha-1(I) chain OS=Bos taurus GN=COL1A1 PE=1 SV=3	3792	798	305	63	34	52.8	Bos taurus	0	0	730.352	1458.69	0.0046	865	881	0	21.47	GSAGPPGATGFPGAAGR	2 Oxidation (P)	0.00000400000400000.0
Collagen alpha-1(I) chain OS=Bos taurus GN=COL1A1 PE=1 SV=3	3792	798	305	63	34	52.8	Bos taurus	0	0	738.348	1474.68	0.0007	865	881	0	0.78	GSAGPPGATGFPGAAGR	3 Oxidation (P)	0.00004400000400000.0
Collagen alpha-1(I) chain OS=Bos taurus GN=COL1A1 PE=1 SV=3	3792	798	305	63	34	52.8	Bos taurus	0	0	738.348	1474.68	0.0018	865	881	0	28.52	GSAGPPGATGFPGAAGR	3 Oxidation (P)	0.00004400000400000.0
Collagen alpha-1(I) chain OS=Bos taurus GN=COL1A1 PE=1 SV=3	3792	798	305	63	34	52.8	Bos taurus	0	0	499.593	1495.76	-0.0004	253	267	1	3.31	GLPGTAGLPGMKGHR	Oxidation (M); 2 Oxidation (P)	0.004000004030000.0
Collagen alpha-1(I) chain OS=Bos taurus GN=COL1A1 PE=1 SV=3	3792	798	305	63	34	52.8	Bos taurus	0	0	757.41	1512.81	0.0012	1152	1167	0	19.96	DGLNGLPGPIGPPGPR
Collagen alpha-1(I) chain OS=Bos taurus GN=COL1A1 PE=1 SV=3	3792	798	305	63	34	52.8	Bos taurus	0	0	765.407	1528.8	-0.0002	1152	1167	0	7.35	DGLNGLPGPIGPPGPR	Oxidation (P)	0.0000000040000000.0
Collagen alpha-1(I) chain OS=Bos taurus GN=COL1A1 PE=1 SV=3	3792	798	305	63	34	52.8	Bos taurus	0	0	773.405	1544.79	-0.0001	1152	1167	0	8.6	DGLNGLPGPIGPPGPR	2 Oxidation (P)	0.0000000000044000.0
Collagen alpha-1(I) chain OS=Bos taurus GN=COL1A1 PE=1 SV=3	3792	798	305	63	34	52.8	Bos taurus	0	0	773.405	1544.8	0.001	1152	1167	0	2.21	DGLNGLPGPIGPPGPR	2 Oxidation (P)	0.0000000000004040.0
Collagen alpha-1(I) chain OS=Bos taurus GN=COL1A1 PE=1 SV=3	3792	798	305	63	34	52.8	Bos taurus	0	0	773.405	1544.8	0.0011	1152	1167	0	26.78	DGLNGLPGPIGPPGPR	2 Oxidation (P)	0.0000000000044000.0
Collagen alpha-1(I) chain OS=Bos taurus GN=COL1A1 PE=1 SV=3	3792	798	305	63	34	52.8	Bos taurus	0	0	773.897	1545.78	0.0008	1152	1167	0	4.01	DGLNGLPGPIGPPGPR	Deamidated (NQ); 2 Oxidation (P)	0.0001000040000040.0
Collagen alpha-1(I) chain OS=Bos taurus GN=COL1A1 PE=1 SV=3	3792	798	305	63	34	52.8	Bos taurus	0	0	781.401	1560.79	-0.0024	1152	1167	0	3.09	DGLNGLPGPIGPPGPR	3 Oxidation (P)	0.0000000040044000.0
Collagen alpha-1(I) chain OS=Bos taurus GN=COL1A1 PE=1 SV=3	3792	798	305	63	34	52.8	Bos taurus	0	0	781.402	1560.79	0.0004	1152	1167	0	41.82	DGLNGLPGPIGPPGPR	3 Oxidation (P)	0.0000004000004040.0
Collagen alpha-1(I) chain OS=Bos taurus GN=COL1A1 PE=1 SV=3	3792	798	305	63	34	52.8	Bos taurus	0	0	521.271	1560.79	0.0008	1152	1167	0	30.12	DGLNGLPGPIGPPGPR	3 Oxidation (P)	0.0000004000040040.0
Collagen alpha-1(I) chain OS=Bos taurus GN=COL1A1 PE=1 SV=3	3792	798	305	63	34	52.8	Bos taurus	0	0	781.892	1561.77	-0.004	1152	1167	0	13.42	DGLNGLPGPIGPPGPR	Deamidated (NQ); 3 Oxidation (P)	0.0001000040040040.0
Collagen alpha-1(I) chain OS=Bos taurus GN=COL1A1 PE=1 SV=3	3792	798	305	63	34	52.8	Bos taurus	0	0	781.893	1561.77	-0.0026	1152	1167	0	35.51	DGLNGLPGPIGPPGPR	Deamidated (NQ); 3 Oxidation (P)	0.0001004000040040.0
Collagen alpha-1(I) chain OS=Bos taurus GN=COL1A1 PE=1 SV=3	3792	798	305	63	34	52.8	Bos taurus	0	0	781.893	1561.77	-0.0021	1152	1167	0	7.88	DGLNGLPGPIGPPGPR	Deamidated (NQ); 3 Oxidation (P)	0.0001000040040040.0
Collagen alpha-1(I) chain OS=Bos taurus GN=COL1A1 PE=1 SV=3	3792	798	305	63	34	52.8	Bos taurus	0	0	521.598	1561.77	-0.0005	1152	1167	0	40.11	DGLNGLPGPIGPPGPR	Deamidated (NQ); 3 Oxidation (P)	0.0001004000040040.0
Collagen alpha-1(I) chain OS=Bos taurus GN=COL1A1 PE=1 SV=3	3792	798	305	63	34	52.8	Bos taurus	0	0	781.894	1561.77	0	1152	1167	0	50.12	DGLNGLPGPIGPPGPR	Deamidated (NQ); 3 Oxidation (P)	0.0001004000004040.0
Collagen alpha-1(I) chain OS=Bos taurus GN=COL1A1 PE=1 SV=3	3792	798	305	63	34	52.8	Bos taurus	0	0	781.894	1561.77	0.0001	1152	1167	0	33.1	DGLNGLPGPIGPPGPR	Deamidated (NQ); 3 Oxidation (P)	0.0001004000044000.0
Collagen alpha-1(I) chain OS=Bos taurus GN=COL1A1 PE=1 SV=3	3792	798	305	63	34	52.8	Bos taurus	0	0	781.894	1561.77	0.0001	1152	1167	0	46.63	DGLNGLPGPIGPPGPR	Deamidated (NQ); 3 Oxidation (P)	0.0001004000044000.0
Collagen alpha-1(I) chain OS=Bos taurus GN=COL1A1 PE=1 SV=3	3792	798	305	63	34	52.8	Bos taurus	0	0	521.599	1561.77	0.0002	1152	1167	0	11.85	DGLNGLPGPIGPPGPR	Deamidated (NQ); 3 Oxidation (P)	0.0001004000040040.0
Collagen alpha-1(I) chain OS=Bos taurus GN=COL1A1 PE=1 SV=3	3792	798	305	63	34	52.8	Bos taurus	0	0	781.894	1561.77	0.0007	1152	1167	0	56.16	DGLNGLPGPIGPPGPR	Deamidated (NQ); 3 Oxidation (P)	0.0001004000004040.0
Collagen alpha-1(I) chain OS=Bos taurus GN=COL1A1 PE=1 SV=3	3792	798	305	63	34	52.8	Bos taurus	0	0	789.399	1576.78	-0.0011	1152	1167	0	9.67	DGLNGLPGPIGPPGPR	4 Oxidation (P)	0.0000004000044040.0
Collagen alpha-1(I) chain OS=Bos taurus GN=COL1A1 PE=1 SV=3	3792	798	305	63	34	52.8	Bos taurus	0	0	793.388	1584.76	-0.0033	397	414	0	9.18	GANGAPGIAGAPGFPGAR	3 Oxidation (P)	0.000004000004004000.0
Collagen alpha-1(I) chain OS=Bos taurus GN=COL1A1 PE=1 SV=3	3792	798	305	63	34	52.8	Bos taurus	0	0	793.389	1584.76	-0.0013	397	414	0	32.11	GANGAPGIAGAPGFPGAR	3 Oxidation (P)	0.000004000004004000.0
Collagen alpha-1(I) chain OS=Bos taurus GN=COL1A1 PE=1 SV=3	3792	798	305	63	34	52.8	Bos taurus	0	0	793.389	1584.76	-0.0012	397	414	0	30.01	GANGAPGIAGAPGFPGAR	3 Oxidation (P)	0.000004000004004000.0
Collagen alpha-1(I) chain OS=Bos taurus GN=COL1A1 PE=1 SV=3	3792	798	305	63	34	52.8	Bos taurus	0	0	793.389	1584.76	-0.0012	397	414	0	13.43	GANGAPGIAGAPGFPGAR	3 Oxidation (P)	0.000004000004004000.0
Collagen alpha-1(I) chain OS=Bos taurus GN=COL1A1 PE=1 SV=3	3792	798	305	63	34	52.8	Bos taurus	0	0	793.389	1584.76	-0.0006	397	414	0	7.86	GANGAPGIAGAPGFPGAR	3 Oxidation (P)	0.000004000004004000.0
Collagen alpha-1(I) chain OS=Bos taurus GN=COL1A1 PE=1 SV=3	3792	798	305	63	34	52.8	Bos taurus	0	0	793.389	1584.76	-0.0005	397	414	0	42.33	GANGAPGIAGAPGFPGAR	3 Oxidation (P)	0.000004000004004000.0
Collagen alpha-1(I) chain OS=Bos taurus GN=COL1A1 PE=1 SV=3	3792	798	305	63	34	52.8	Bos taurus	0	0	793.389	1584.76	-0.0003	397	414	0	34.72	GANGAPGIAGAPGFPGAR	3 Oxidation (P)	0.000004000004004000.0
Collagen alpha-1(I) chain OS=Bos taurus GN=COL1A1 PE=1 SV=3	3792	798	305	63	34	52.8	Bos taurus	0	0	793.389	1584.76	-0.0003	397	414	0	27.9	GANGAPGIAGAPGFPGAR	3 Oxidation (P)	0.000004000004004000.0
Collagen alpha-1(I) chain OS=Bos taurus GN=COL1A1 PE=1 SV=3	3792	798	305	63	34	52.8	Bos taurus	0	0	793.389	1584.76	-0.0001	397	414	0	18.08	GANGAPGIAGAPGFPGAR	3 Oxidation (P)	0.000004000004004000.0
Collagen alpha-1(I) chain OS=Bos taurus GN=COL1A1 PE=1 SV=3	3792	798	305	63	34	52.8	Bos taurus	0	0	793.389	1584.76	0	397	414	0	6.01	GANGAPGIAGAPGFPGAR	3 Oxidation (P)	0.000004000004004000.0
Collagen alpha-1(I) chain OS=Bos taurus GN=COL1A1 PE=1 SV=3	3792	798	305	63	34	52.8	Bos taurus	0	0	793.389	1584.76	0	397	414	0	32.13	GANGAPGIAGAPGFPGAR	3 Oxidation (P)	0.000004000004004000.0
Collagen alpha-1(I) chain OS=Bos taurus GN=COL1A1 PE=1 SV=3	3792	798	305	63	34	52.8	Bos taurus	0	0	793.389	1584.76	0	397	414	0	39.12	GANGAPGIAGAPGFPGAR	3 Oxidation (P)	0.000004000004004000.0
Collagen alpha-1(I) chain OS=Bos taurus GN=COL1A1 PE=1 SV=3	3792	798	305	63	34	52.8	Bos taurus	0	0	793.39	1584.76	0.0003	397	414	0	19.1	GANGAPGIAGAPGFPGAR	3 Oxidation (P)	0.000004000004004000.0
Collagen alpha-1(I) chain OS=Bos taurus GN=COL1A1 PE=1 SV=3	3792	798	305	63	34	52.8	Bos taurus	0	0	793.39	1584.76	0.0003	397	414	0	25	GANGAPGIAGAPGFPGAR	3 Oxidation (P)	0.000004000004004000.0
Collagen alpha-1(I) chain OS=Bos taurus GN=COL1A1 PE=1 SV=3	3792	798	305	63	34	52.8	Bos taurus	0	0	793.39	1584.76	0.0003	397	414	0	17.84	GANGAPGIAGAPGFPGAR	3 Oxidation (P)	0.000004000004004000.0
Collagen alpha-1(I) chain OS=Bos taurus GN=COL1A1 PE=1 SV=3	3792	798	305	63	34	52.8	Bos taurus	0	0	793.39	1584.76	0.0004	397	414	0	37.72	GANGAPGIAGAPGFPGAR	3 Oxidation (P)	0.000004000004004000.0
Collagen alpha-1(I) chain OS=Bos taurus GN=COL1A1 PE=1 SV=3	3792	798	305	63	34	52.8	Bos taurus	0	0	793.39	1584.77	0.0005	397	414	0	36.53	GANGAPGIAGAPGFPGAR	3 Oxidation (P)	0.000004000004004000.0
Collagen alpha-1(I) chain OS=Bos taurus GN=COL1A1 PE=1 SV=3	3792	798	305	63	34	52.8	Bos taurus	0	0	793.39	1584.77	0.0005	397	414	0	28.5	GANGAPGIAGAPGFPGAR	3 Oxidation (P)	0.000004000004004000.0
Collagen alpha-1(I) chain OS=Bos taurus GN=COL1A1 PE=1 SV=3	3792	798	305	63	34	52.8	Bos taurus	0	0	793.39	1584.77	0.0005	397	414	0	41.82	GANGAPGIAGAPGFPGAR	3 Oxidation (P)	0.000004000004004000.0
Collagen alpha-1(I) chain OS=Bos taurus GN=COL1A1 PE=1 SV=3	3792	798	305	63	34	52.8	Bos taurus	0	0	793.39	1584.77	0.0006	397	414	0	67.18	GANGAPGIAGAPGFPGAR	3 Oxidation (P)	0.000004000004004000.0
Collagen alpha-1(I) chain OS=Bos taurus GN=COL1A1 PE=1 SV=3	3792	798	305	63	34	52.8	Bos taurus	0	0	529.262	1584.77	0.0007	397	414	0	14.9	GANGAPGIAGAPGFPGAR	3 Oxidation (P)	0.000004000004004000.0
Collagen alpha-1(I) chain OS=Bos taurus GN=COL1A1 PE=1 SV=3	3792	798	305	63	34	52.8	Bos taurus	0	0	793.39	1584.77	0.0012	397	414	0	61.79	GANGAPGIAGAPGFPGAR	3 Oxidation (P)	0.000004000004004000.0
Collagen alpha-1(I) chain OS=Bos taurus GN=COL1A1 PE=1 SV=3	3792	798	305	63	34	52.8	Bos taurus	0	0	793.39	1584.77	0.0015	397	414	0	11.83	GANGAPGIAGAPGFPGAR	3 Oxidation (P)	0.000004000004004000.0
Collagen alpha-1(I) chain OS=Bos taurus GN=COL1A1 PE=1 SV=3	3792	798	305	63	34	52.8	Bos taurus	0	0	793.39	1584.77	0.0016	397	414	0	26.78	GANGAPGIAGAPGFPGAR	3 Oxidation (P)	0.000004000004004000.0
Collagen alpha-1(I) chain OS=Bos taurus GN=COL1A1 PE=1 SV=3	3792	798	305	63	34	52.8	Bos taurus	0	0	793.39	1584.77	0.0017	397	414	0	25.44	GANGAPGIAGAPGFPGAR	3 Oxidation (P)	0.000004000004004000.0
Collagen alpha-1(I) chain OS=Bos taurus GN=COL1A1 PE=1 SV=3	3792	798	305	63	34	52.8	Bos taurus	0	0	793.39	1584.77	0.0019	397	414	0	8.28	GANGAPGIAGAPGFPGAR	3 Oxidation (P)	0.000004000004004000.0
Collagen alpha-1(I) chain OS=Bos taurus GN=COL1A1 PE=1 SV=3	3792	798	305	63	34	52.8	Bos taurus	0	0	793.391	1584.77	0.0027	397	414	0	26.95	GANGAPGIAGAPGFPGAR	3 Oxidation (P)	0.000004000004004000.0
Collagen alpha-1(I) chain OS=Bos taurus GN=COL1A1 PE=1 SV=3	3792	798	305	63	34	52.8	Bos taurus	0	0	793.391	1584.77	0.0033	397	414	0	37.51	GANGAPGIAGAPGFPGAR	3 Oxidation (P)	0.000004000004004000.0
Collagen alpha-1(I) chain OS=Bos taurus GN=COL1A1 PE=1 SV=3	3792	798	305	63	34	52.8	Bos taurus	0	0	793.391	1584.77	0.0037	397	414	0	26.18	GANGAPGIAGAPGFPGAR	3 Oxidation (P)	0.000004000004004000.0
Collagen alpha-1(I) chain OS=Bos taurus GN=COL1A1 PE=1 SV=3	3792	798	305	63	34	52.8	Bos taurus	0	0	793.391	1584.77	0.0038	397	414	0	16.28	GANGAPGIAGAPGFPGAR	3 Oxidation (P)	0.000004000004004000.0
Collagen alpha-1(I) chain OS=Bos taurus GN=COL1A1 PE=1 SV=3	3792	798	305	63	34	52.8	Bos taurus	0	0	793.881	1585.75	-0.0012	397	414	0	38.69	GANGAPGIAGAPGFPGAR	Deamidated (NQ); 3 Oxidation (P)	0.001004000004004000.0
Collagen alpha-1(I) chain OS=Bos taurus GN=COL1A1 PE=1 SV=3	3792	798	305	63	34	52.8	Bos taurus	0	0	795.91	1589.81	0.0006	763	780	0	44.59	GLTGPIGPPGPAGAPGDK	2 Oxidation (P)	0.000000004000004000.0
Collagen alpha-1(I) chain OS=Bos taurus GN=COL1A1 PE=1 SV=3	3792	798	305	63	34	52.8	Bos taurus	0	0	534.602	1600.78	-0.0006	268	285	1	10.6	GFSGLDGAKGDAGPAGPK
Collagen alpha-1(I) chain OS=Bos taurus GN=COL1A1 PE=1 SV=3	3792	798	305	63	34	52.8	Bos taurus	0	0	539.934	1616.78	-0.0003	268	285	1	11.71	GFSGLDGAKGDAGPAGPK	Oxidation (K)	0.000000002000000000.0
Collagen alpha-1(I) chain OS=Bos taurus GN=COL1A1 PE=1 SV=3	3792	798	305	63	34	52.8	Bos taurus	0	0	545.276	1632.81	-0.0023	237	252	2	11.66	PGRPGERGPPGPQGAR	3 Oxidation (P)	0.4004000004000000.0
Collagen alpha-1(I) chain OS=Bos taurus GN=COL1A1 PE=1 SV=3	3792	798	305	63	34	52.8	Bos taurus	0	0	548.583	1642.73	-0.0014	228	243	2	0.74	NGDDGEAGKPGRPGER	2 Oxidation (P)	0.0000000004004000.0
Collagen alpha-1(I) chain OS=Bos taurus GN=COL1A1 PE=1 SV=3	3792	798	305	63	34	52.8	Bos taurus	0	0	548.584	1642.73	0.0015	228	243	2	16.52	NGDDGEAGKPGRPGER	2 Oxidation (P)	0.0000000004004000.0
Collagen alpha-1(I) chain OS=Bos taurus GN=COL1A1 PE=1 SV=3	3792	798	305	63	34	52.8	Bos taurus	0	0	548.911	1643.71	-0.0016	228	243	2	13.74	NGDDGEAGKPGRPGER	Deamidated (NQ); 2 Oxidation (P)	0.1000000004004000.0
Collagen alpha-1(I) chain OS=Bos taurus GN=COL1A1 PE=1 SV=3	3792	798	305	63	34	52.8	Bos taurus	0	0	548.912	1643.71	-0.0009	228	243	2	5.6	NGDDGEAGKPGRPGER	Deamidated (NQ); 2 Oxidation (P)	0.1000000004004000.0
Collagen alpha-1(I) chain OS=Bos taurus GN=COL1A1 PE=1 SV=3	3792	798	305	63	34	52.8	Bos taurus	0	1	573.952	1718.83	-0.0007	469	486	1	4.46	GARGEPGPAGLPGPPGER	3 Oxidation (P)	0.000004000000044000.0
Collagen alpha-1(I) chain OS=Bos taurus GN=COL1A1 PE=1 SV=3	3792	798	305	63	34	52.8	Bos taurus	0	1	573.952	1718.84	0.0017	469	486	1	14.31	GARGEPGPAGLPGPPGER	3 Oxidation (P)	0.000004000004004000.0
Collagen alpha-1(I) chain OS=Bos taurus GN=COL1A1 PE=1 SV=3	3792	798	305	63	34	52.8	Bos taurus	0	0	863.877	1725.74	0.0019	286	303	0	26.27	GEPGSPGENGAPGQMGPR	2 Oxidation (P)	0.004000000004000000.0
Collagen alpha-1(I) chain OS=Bos taurus GN=COL1A1 PE=1 SV=3	3792	798	305	63	34	52.8	Bos taurus	0	0	864.369	1726.72	0.001	286	303	0	14.39	GEPGSPGENGAPGQMGPR	Deamidated (NQ); Oxidation (M); Oxidation (P)	0.000004001000003000.0
Collagen alpha-1(I) chain OS=Bos taurus GN=COL1A1 PE=1 SV=3	3792	798	305	63	34	52.8	Bos taurus	0	0	872.365	1742.72	-0.001	286	303	0	68.67	GEPGSPGENGAPGQMGPR	Deamidated (NQ); 3 Oxidation (P)	0.004004000004010000.0
Collagen alpha-1(I) chain OS=Bos taurus GN=COL1A1 PE=1 SV=3	3792	798	305	63	34	52.8	Bos taurus	0	0	581.955	1742.84	-0.0004	862	881	1	52.83	GARGSAGPPGATGFPGAAGR	2 Oxidation (P)	0.00000000400000400000.0
Collagen alpha-1(I) chain OS=Bos taurus GN=COL1A1 PE=1 SV=3	3792	798	305	63	34	52.8	Bos taurus	0	0	581.956	1742.84	-0.0002	862	881	1	35.25	GARGSAGPPGATGFPGAAGR	2 Oxidation (P)	0.00000000400000400000.0
Collagen alpha-1(I) chain OS=Bos taurus GN=COL1A1 PE=1 SV=3	3792	798	305	63	34	52.8	Bos taurus	0	0	872.857	1743.7	-0.0003	286	303	0	45.22	GEPGSPGENGAPGQMGPR	2 Deamidated (NQ); 3 Oxidation (P)	0.004004001004010000.0
Collagen alpha-1(I) chain OS=Bos taurus GN=COL1A1 PE=1 SV=3	3792	798	305	63	34	52.8	Bos taurus	0	0	589.291	1764.85	-0.0039	679	696	1	16.52	GFPGERGVQGPPGPAGPR	Deamidated (NQ); 2 Oxidation (P)	0.000000001004000040.0
Collagen alpha-1(I) chain OS=Bos taurus GN=COL1A1 PE=1 SV=3	3792	798	305	63	34	52.8	Bos taurus	0	0	592.639	1774.89	-0.0019	1152	1169	1	6.37	DGLNGLPGPIGPPGPRGR	Deamidated (NQ); 3 Oxidation (P)	0.000100404000400000.0
Collagen alpha-1(I) chain OS=Bos taurus GN=COL1A1 PE=1 SV=3	3792	798	305	63	34	52.8	Bos taurus	0	0	592.639	1774.89	-0.0013	1152	1169	1	12.22	DGLNGLPGPIGPPGPRGR	Deamidated (NQ); 3 Oxidation (P)	0.000100400004004000.0
Collagen alpha-1(I) chain OS=Bos taurus GN=COL1A1 PE=1 SV=3	3792	798	305	63	34	52.8	Bos taurus	0	0	595.629	1783.87	-0.0021	994	1013	0	23.8	GPPGPMGPPGLAGPPGESGR
Collagen alpha-1(I) chain OS=Bos taurus GN=COL1A1 PE=1 SV=3	3792	798	305	63	34	52.8	Bos taurus	0	0	892.943	1783.87	0.003	994	1013	0	38	GPPGPMGPPGLAGPPGESGR
Collagen alpha-1(I) chain OS=Bos taurus GN=COL1A1 PE=1 SV=3	3792	798	305	63	34	52.8	Bos taurus	0	0	600.961	1799.86	-0.0004	994	1013	0	19.3	GPPGPMGPPGLAGPPGESGR	Oxidation (P)	0.00000000400000000000.0
Collagen alpha-1(I) chain OS=Bos taurus GN=COL1A1 PE=1 SV=3	3792	798	305	63	34	52.8	Bos taurus	0	0	600.961	1799.86	-0.0002	994	1013	0	29.29	GPPGPMGPPGLAGPPGESGR	Oxidation (P)	0.04000000000000000000.0
Collagen alpha-1(I) chain OS=Bos taurus GN=COL1A1 PE=1 SV=3	3792	798	305	63	34	52.8	Bos taurus	0	0	600.962	1799.86	0.0003	994	1013	0	32.23	GPPGPMGPPGLAGPPGESGR	Oxidation (M)	0.00000300000000000000.0
Collagen alpha-1(I) chain OS=Bos taurus GN=COL1A1 PE=1 SV=3	3792	798	305	63	34	52.8	Bos taurus	0	0	900.939	1799.86	0.001	994	1013	0	71.83	GPPGPMGPPGLAGPPGESGR	Oxidation (P)	0.00400000000000000000.0
Collagen alpha-1(I) chain OS=Bos taurus GN=COL1A1 PE=1 SV=3	3792	798	305	63	34	52.8	Bos taurus	0	0	900.94	1799.86	0.0024	994	1013	0	61.04	GPPGPMGPPGLAGPPGESGR	Oxidation (P)	0.00000000400000000000.0
Collagen alpha-1(I) chain OS=Bos taurus GN=COL1A1 PE=1 SV=3	3792	798	305	63	34	52.8	Bos taurus	0	0	906.947	1811.88	-0.0013	882	902	0	11.39	VGPPGPSGNAGPPGPPGPAGK	Oxidation (K); 2 Oxidation (P)	0.000004000004000000002.0
Collagen alpha-1(I) chain OS=Bos taurus GN=COL1A1 PE=1 SV=3	3792	798	305	63	34	52.8	Bos taurus	0	0	604.967	1811.88	-0.0011	882	902	0	11.5	VGPPGPSGNAGPPGPPGPAGK	Oxidation (K); 2 Oxidation (P)	0.000004000004000000002.0
Collagen alpha-1(I) chain OS=Bos taurus GN=COL1A1 PE=1 SV=3	3792	798	305	63	34	52.8	Bos taurus	0	0	906.947	1811.88	-0.0002	882	902	0	0.49	VGPPGPSGNAGPPGPPGPAGK	3 Oxidation (P)	0.000004000004400000000.0
Collagen alpha-1(I) chain OS=Bos taurus GN=COL1A1 PE=1 SV=3	3792	798	305	63	34	52.8	Bos taurus	0	0	906.947	1811.88	-0.0002	882	902	0	9.54	VGPPGPSGNAGPPGPPGPAGK	Oxidation (K); 2 Oxidation (P)	0.000404000000000000002.0
Collagen alpha-1(I) chain OS=Bos taurus GN=COL1A1 PE=1 SV=3	3792	798	305	63	34	52.8	Bos taurus	0	0	906.947	1811.88	0.0002	882	902	0	16.3	VGPPGPSGNAGPPGPPGPAGK	Oxidation (K); 2 Oxidation (P)	0.000004000004000000002.0
Collagen alpha-1(I) chain OS=Bos taurus GN=COL1A1 PE=1 SV=3	3792	798	305	63	34	52.8	Bos taurus	0	0	604.967	1811.88	0.0003	882	902	0	3.29	VGPPGPSGNAGPPGPPGPAGK	3 Oxidation (P)	0.004000000000000404000.0
Collagen alpha-1(I) chain OS=Bos taurus GN=COL1A1 PE=1 SV=3	3792	798	305	63	34	52.8	Bos taurus	0	0	604.967	1811.88	0.0003	882	902	0	21.39	VGPPGPSGNAGPPGPPGPAGK	3 Oxidation (P)	0.004000000000000404000.0
Collagen alpha-1(I) chain OS=Bos taurus GN=COL1A1 PE=1 SV=3	3792	798	305	63	34	52.8	Bos taurus	0	0	604.967	1811.88	0.0003	882	902	0	7.19	VGPPGPSGNAGPPGPPGPAGK	Oxidation (K); 2 Oxidation (P)	0.004000000000000004002.0
Collagen alpha-1(I) chain OS=Bos taurus GN=COL1A1 PE=1 SV=3	3792	798	305	63	34	52.8	Bos taurus	0	0	906.948	1811.88	0.0003	882	902	0	15.18	VGPPGPSGNAGPPGPPGPAGK	Oxidation (K); 2 Oxidation (P)	0.000004000004000000002.0
Collagen alpha-1(I) chain OS=Bos taurus GN=COL1A1 PE=1 SV=3	3792	798	305	63	34	52.8	Bos taurus	0	0	906.948	1811.88	0.0009	882	902	0	25.72	VGPPGPSGNAGPPGPPGPAGK	Oxidation (K); 2 Oxidation (P)	0.000004000004000000002.0
Collagen alpha-1(I) chain OS=Bos taurus GN=COL1A1 PE=1 SV=3	3792	798	305	63	34	52.8	Bos taurus	0	0	906.948	1811.88	0.0017	882	902	0	11.66	VGPPGPSGNAGPPGPPGPAGK	Oxidation (K); 2 Oxidation (P)	0.000404000000000000002.0
Collagen alpha-1(I) chain OS=Bos taurus GN=COL1A1 PE=1 SV=3	3792	798	305	63	34	52.8	Bos taurus	0	0	908.934	1815.85	-0.0034	994	1013	0	5.78	GPPGPMGPPGLAGPPGESGR	Oxidation (M); Oxidation (P)	0.00400300000000000000.0
Collagen alpha-1(I) chain OS=Bos taurus GN=COL1A1 PE=1 SV=3	3792	798	305	63	34	52.8	Bos taurus	0	0	908.936	1815.86	-0.0007	994	1013	0	5.42	GPPGPMGPPGLAGPPGESGR	Oxidation (M); Oxidation (P)	0.00000300400000000000.0
Collagen alpha-1(I) chain OS=Bos taurus GN=COL1A1 PE=1 SV=3	3792	798	305	63	34	52.8	Bos taurus	0	0	606.293	1815.86	-0.0003	994	1013	0	9.36	GPPGPMGPPGLAGPPGESGR	Oxidation (M); Oxidation (P)	0.00400300000000000000.0
Collagen alpha-1(I) chain OS=Bos taurus GN=COL1A1 PE=1 SV=3	3792	798	305	63	34	52.8	Bos taurus	0	0	908.936	1815.86	0.0005	994	1013	0	59.01	GPPGPMGPPGLAGPPGESGR	Oxidation (M); Oxidation (P)	0.00400300000000000000.0
Collagen alpha-1(I) chain OS=Bos taurus GN=COL1A1 PE=1 SV=3	3792	798	305	63	34	52.8	Bos taurus	0	0	908.936	1815.86	0.0006	994	1013	0	41.01	GPPGPMGPPGLAGPPGESGR	Oxidation (M); Oxidation (P)	0.00000300400000000000.0
Collagen alpha-1(I) chain OS=Bos taurus GN=COL1A1 PE=1 SV=3	3792	798	305	63	34	52.8	Bos taurus	0	0	908.936	1815.86	0.0007	994	1013	0	51.21	GPPGPMGPPGLAGPPGESGR	2 Oxidation (P)	0.04000000000000400000.0
Collagen alpha-1(I) chain OS=Bos taurus GN=COL1A1 PE=1 SV=3	3792	798	305	63	34	52.8	Bos taurus	0	0	606.293	1815.86	0.0011	994	1013	0	32.43	GPPGPMGPPGLAGPPGESGR	Oxidation (M); Oxidation (P)	0.00000300400000000000.0
Collagen alpha-1(I) chain OS=Bos taurus GN=COL1A1 PE=1 SV=3	3792	798	305	63	34	52.8	Bos taurus	0	0	606.294	1815.86	0.0015	994	1013	0	36.33	GPPGPMGPPGLAGPPGESGR	Oxidation (M); Oxidation (P)	0.00400300000000000000.0
Collagen alpha-1(I) chain OS=Bos taurus GN=COL1A1 PE=1 SV=3	3792	798	305	63	34	52.8	Bos taurus	0	0	908.937	1815.86	0.0016	994	1013	0	25.02	GPPGPMGPPGLAGPPGESGR	Oxidation (M); Oxidation (P)	0.00400300000000000000.0
Collagen alpha-1(I) chain OS=Bos taurus GN=COL1A1 PE=1 SV=3	3792	798	305	63	34	52.8	Bos taurus	0	0	606.294	1815.86	0.0033	994	1013	0	13.85	GPPGPMGPPGLAGPPGESGR	Oxidation (M); Oxidation (P)	0.00400300000000000000.0
Collagen alpha-1(I) chain OS=Bos taurus GN=COL1A1 PE=1 SV=3	3792	798	305	63	34	52.8	Bos taurus	0	0	908.938	1815.86	0.0043	994	1013	0	19.05	GPPGPMGPPGLAGPPGESGR	2 Oxidation (P)	0.00004004000000000000.0
Collagen alpha-1(I) chain OS=Bos taurus GN=COL1A1 PE=1 SV=3	3792	798	305	63	34	52.8	Bos taurus	0	0	915.436	1828.86	-0.0009	882	902	0	2.3	VGPPGPSGNAGPPGPPGPAGK	Deamidated (NQ); Oxidation (K); 3 Oxidation (P)	0.000404001004000000002.0
Collagen alpha-1(I) chain OS=Bos taurus GN=COL1A1 PE=1 SV=3	3792	798	305	63	34	52.8	Bos taurus	0	0	915.438	1828.86	0.0013	882	902	0	23.64	VGPPGPSGNAGPPGPPGPAGK	Deamidated (NQ); 4 Oxidation (P)	0.000004001004404000000.0
Collagen alpha-1(I) chain OS=Bos taurus GN=COL1A1 PE=1 SV=3	3792	798	305	63	34	52.8	Bos taurus	0	0	611.624	1831.85	-0.001	994	1013	0	17.19	GPPGPMGPPGLAGPPGESGR	3 Oxidation (P)	0.00404004000000000000.0
Collagen alpha-1(I) chain OS=Bos taurus GN=COL1A1 PE=1 SV=3	3792	798	305	63	34	52.8	Bos taurus	0	0	916.933	1831.85	-0.0004	994	1013	0	33.96	GPPGPMGPPGLAGPPGESGR	Oxidation (M); 2 Oxidation (P)	0.00004304000000000000.0
Collagen alpha-1(I) chain OS=Bos taurus GN=COL1A1 PE=1 SV=3	3792	798	305	63	34	52.8	Bos taurus	0	0	611.625	1831.85	0.0001	994	1013	0	38.2	GPPGPMGPPGLAGPPGESGR	3 Oxidation (P)	0.00404004000000000000.0
Collagen alpha-1(I) chain OS=Bos taurus GN=COL1A1 PE=1 SV=3	3792	798	305	63	34	52.8	Bos taurus	0	0	916.934	1831.85	0.0009	994	1013	0	32.7	GPPGPMGPPGLAGPPGESGR	3 Oxidation (P)	0.00404004000000000000.0
Collagen alpha-1(I) chain OS=Bos taurus GN=COL1A1 PE=1 SV=3	3792	798	305	63	34	52.8	Bos taurus	0	0	916.934	1831.85	0.0021	994	1013	0	53.93	GPPGPMGPPGLAGPPGESGR	Oxidation (M); 2 Oxidation (P)	0.04000300000000400000.0
Collagen alpha-1(I) chain OS=Bos taurus GN=COL1A1 PE=1 SV=3	3792	798	305	63	34	52.8	Bos taurus	0	0	923.434	1844.85	-0.001	882	902	0	14.52	VGPPGPSGNAGPPGPPGPAGK	Deamidated (NQ); 5 Oxidation (P)	0.000404001004404000000.0
Collagen alpha-1(I) chain OS=Bos taurus GN=COL1A1 PE=1 SV=3	3792	798	305	63	34	52.8	Bos taurus	0	0	620.969	1859.88	0.0006	574	593	1	6.65	GQAGVMGFPGPKGAAGEPGK	2 Oxidation (K); Oxidation (P)	0.00000000000200000402.0
Collagen alpha-1(I) chain OS=Bos taurus GN=COL1A1 PE=1 SV=3	3792	798	305	63	34	52.8	Bos taurus	0	0	659.335	1974.98	-0.0028	1062	1083	1	11.85	SGDRGETGPAGPAGPIGPVGAR
Collagen alpha-1(I) chain OS=Bos taurus GN=COL1A1 PE=1 SV=3	3792	798	305	63	34	52.8	Bos taurus	0	0	659.336	1974.99	-0.0021	1062	1083	1	12.06	SGDRGETGPAGPAGPIGPVGAR
Collagen alpha-1(I) chain OS=Bos taurus GN=COL1A1 PE=1 SV=3	3792	798	305	63	34	52.8	Bos taurus	0	0	659.336	1974.99	-0.0021	1062	1083	1	10.69	SGDRGETGPAGPAGPIGPVGAR
Collagen alpha-1(I) chain OS=Bos taurus GN=COL1A1 PE=1 SV=3	3792	798	305	63	34	52.8	Bos taurus	0	0	659.336	1974.99	-0.0019	1062	1083	1	24.77	SGDRGETGPAGPAGPIGPVGAR
Collagen alpha-1(I) chain OS=Bos taurus GN=COL1A1 PE=1 SV=3	3792	798	305	63	34	52.8	Bos taurus	0	0	659.336	1974.99	-0.0016	1062	1083	1	25.57	SGDRGETGPAGPAGPIGPVGAR
Collagen alpha-1(I) chain OS=Bos taurus GN=COL1A1 PE=1 SV=3	3792	798	305	63	34	52.8	Bos taurus	0	0	659.336	1974.99	-0.0012	1062	1083	1	18.88	SGDRGETGPAGPAGPIGPVGAR
Collagen alpha-1(I) chain OS=Bos taurus GN=COL1A1 PE=1 SV=3	3792	798	305	63	34	52.8	Bos taurus	0	0	659.336	1974.99	-0.0012	1062	1083	1	29.36	SGDRGETGPAGPAGPIGPVGAR
Collagen alpha-1(I) chain OS=Bos taurus GN=COL1A1 PE=1 SV=3	3792	798	305	63	34	52.8	Bos taurus	0	0	659.336	1974.99	-0.0008	1062	1083	1	21.86	SGDRGETGPAGPAGPIGPVGAR
Collagen alpha-1(I) chain OS=Bos taurus GN=COL1A1 PE=1 SV=3	3792	798	305	63	34	52.8	Bos taurus	0	0	659.336	1974.99	-0.0008	1062	1083	1	16.88	SGDRGETGPAGPAGPIGPVGAR
Collagen alpha-1(I) chain OS=Bos taurus GN=COL1A1 PE=1 SV=3	3792	798	305	63	34	52.8	Bos taurus	0	0	659.336	1974.99	-0.0006	1062	1083	1	23.52	SGDRGETGPAGPAGPIGPVGAR
Collagen alpha-1(I) chain OS=Bos taurus GN=COL1A1 PE=1 SV=3	3792	798	305	63	34	52.8	Bos taurus	0	0	659.336	1974.99	-0.0006	1062	1083	1	25.92	SGDRGETGPAGPAGPIGPVGAR
Collagen alpha-1(I) chain OS=Bos taurus GN=COL1A1 PE=1 SV=3	3792	798	305	63	34	52.8	Bos taurus	0	0	659.336	1974.99	-0.0006	1062	1083	1	17.41	SGDRGETGPAGPAGPIGPVGAR
Collagen alpha-1(I) chain OS=Bos taurus GN=COL1A1 PE=1 SV=3	3792	798	305	63	34	52.8	Bos taurus	0	0	659.336	1974.99	-0.0006	1062	1083	1	16.4	SGDRGETGPAGPAGPIGPVGAR
Collagen alpha-1(I) chain OS=Bos taurus GN=COL1A1 PE=1 SV=3	3792	798	305	63	34	52.8	Bos taurus	0	0	659.336	1974.99	-0.0005	1062	1083	1	19.13	SGDRGETGPAGPAGPIGPVGAR
Collagen alpha-1(I) chain OS=Bos taurus GN=COL1A1 PE=1 SV=3	3792	798	305	63	34	52.8	Bos taurus	0	0	659.336	1974.99	-0.0005	1062	1083	1	21.15	SGDRGETGPAGPAGPIGPVGAR
Collagen alpha-1(I) chain OS=Bos taurus GN=COL1A1 PE=1 SV=3	3792	798	305	63	34	52.8	Bos taurus	0	0	659.336	1974.99	-0.0005	1062	1083	1	29.35	SGDRGETGPAGPAGPIGPVGAR
Collagen alpha-1(I) chain OS=Bos taurus GN=COL1A1 PE=1 SV=3	3792	798	305	63	34	52.8	Bos taurus	0	0	659.336	1974.99	-0.0003	1062	1083	1	31.83	SGDRGETGPAGPAGPIGPVGAR
Collagen alpha-1(I) chain OS=Bos taurus GN=COL1A1 PE=1 SV=3	3792	798	305	63	34	52.8	Bos taurus	0	0	659.336	1974.99	-0.0001	1062	1083	1	25.36	SGDRGETGPAGPAGPIGPVGAR
Collagen alpha-1(I) chain OS=Bos taurus GN=COL1A1 PE=1 SV=3	3792	798	305	63	34	52.8	Bos taurus	0	0	659.336	1974.99	0.0001	1062	1083	1	31.25	SGDRGETGPAGPAGPIGPVGAR
Collagen alpha-1(I) chain OS=Bos taurus GN=COL1A1 PE=1 SV=3	3792	798	305	63	34	52.8	Bos taurus	0	0	659.336	1974.99	0.0001	1062	1083	1	20.98	SGDRGETGPAGPAGPIGPVGAR
Collagen alpha-1(I) chain OS=Bos taurus GN=COL1A1 PE=1 SV=3	3792	798	305	63	34	52.8	Bos taurus	0	0	659.336	1974.99	0.0001	1062	1083	1	26.98	SGDRGETGPAGPAGPIGPVGAR
Collagen alpha-1(I) chain OS=Bos taurus GN=COL1A1 PE=1 SV=3	3792	798	305	63	34	52.8	Bos taurus	0	0	659.336	1974.99	0.0003	1062	1083	1	24.92	SGDRGETGPAGPAGPIGPVGAR
Collagen alpha-1(I) chain OS=Bos taurus GN=COL1A1 PE=1 SV=3	3792	798	305	63	34	52.8	Bos taurus	0	0	659.337	1974.99	0.0005	1062	1083	1	23.36	SGDRGETGPAGPAGPIGPVGAR
Collagen alpha-1(I) chain OS=Bos taurus GN=COL1A1 PE=1 SV=3	3792	798	305	63	34	52.8	Bos taurus	0	0	659.337	1974.99	0.0008	1062	1083	1	23.49	SGDRGETGPAGPAGPIGPVGAR
Collagen alpha-1(I) chain OS=Bos taurus GN=COL1A1 PE=1 SV=3	3792	798	305	63	34	52.8	Bos taurus	0	0	659.337	1974.99	0.001	1062	1083	1	36.32	SGDRGETGPAGPAGPIGPVGAR
Collagen alpha-1(I) chain OS=Bos taurus GN=COL1A1 PE=1 SV=3	3792	798	305	63	34	52.8	Bos taurus	0	0	659.337	1974.99	0.001	1062	1083	1	26.16	SGDRGETGPAGPAGPIGPVGAR
Collagen alpha-1(I) chain OS=Bos taurus GN=COL1A1 PE=1 SV=3	3792	798	305	63	34	52.8	Bos taurus	0	0	659.337	1974.99	0.0014	1062	1083	1	19.82	SGDRGETGPAGPAGPIGPVGAR
Collagen alpha-1(I) chain OS=Bos taurus GN=COL1A1 PE=1 SV=3	3792	798	305	63	34	52.8	Bos taurus	0	0	659.337	1974.99	0.0016	1062	1083	1	22.33	SGDRGETGPAGPAGPIGPVGAR
Collagen alpha-1(I) chain OS=Bos taurus GN=COL1A1 PE=1 SV=3	3792	798	305	63	34	52.8	Bos taurus	0	0	659.337	1974.99	0.0021	1062	1083	1	22.58	SGDRGETGPAGPAGPIGPVGAR
Collagen alpha-1(I) chain OS=Bos taurus GN=COL1A1 PE=1 SV=3	3792	798	305	63	34	52.8	Bos taurus	0	0	659.337	1974.99	0.0025	1062	1083	1	19.73	SGDRGETGPAGPAGPIGPVGAR
Collagen alpha-1(I) chain OS=Bos taurus GN=COL1A1 PE=1 SV=3	3792	798	305	63	34	52.8	Bos taurus	0	0	659.337	1974.99	0.0028	1062	1083	1	25.75	SGDRGETGPAGPAGPIGPVGAR
Collagen alpha-1(I) chain OS=Bos taurus GN=COL1A1 PE=1 SV=3	3792	798	305	63	34	52.8	Bos taurus	0	0	673.997	2018.97	0.0038	448	468	1	21.41	GEPGPTGIQGPPGPAGEEGKR	2 Oxidation (P)	0.000040000004000000000.0
Collagen alpha-1(I) chain OS=Bos taurus GN=COL1A1 PE=1 SV=3	3792	798	305	63	34	52.8	Bos taurus	0	0	681	2039.98	-0.0005	552	573	1	37.54	TGPPGPAGQDGRPGPPGPPGAR	3 Oxidation (P)	0.0040000000000000044000.0
Collagen alpha-1(I) chain OS=Bos taurus GN=COL1A1 PE=1 SV=3	3792	798	305	63	34	52.8	Bos taurus	0	0	681	2039.98	-0.0003	552	573	1	33.15	TGPPGPAGQDGRPGPPGPPGAR	3 Oxidation (P)	0.0040000000000000044000.0
Collagen alpha-1(I) chain OS=Bos taurus GN=COL1A1 PE=1 SV=3	3792	798	305	63	34	52.8	Bos taurus	0	0	681.327	2040.96	-0.003	552	573	1	40.25	TGPPGPAGQDGRPGPPGPPGAR	Deamidated (NQ); 3 Oxidation (P)	0.0040000010000000044000.0
Collagen alpha-1(I) chain OS=Bos taurus GN=COL1A1 PE=1 SV=3	3792	798	305	63	34	52.8	Bos taurus	0	0	681.327	2040.96	-0.0019	552	573	1	18.48	TGPPGPAGQDGRPGPPGPPGAR	Deamidated (NQ); 3 Oxidation (P)	0.0000040010004040000000.0
Collagen alpha-1(I) chain OS=Bos taurus GN=COL1A1 PE=1 SV=3	3792	798	305	63	34	52.8	Bos taurus	0	0	686.329	2055.97	-0.0064	552	573	1	3.13	TGPPGPAGQDGRPGPPGPPGAR	4 Oxidation (P)	0.0000040000004044000000.0
Collagen alpha-1(I) chain OS=Bos taurus GN=COL1A1 PE=1 SV=3	3792	798	305	63	34	52.8	Bos taurus	0	0	686.33	2055.97	-0.0042	552	573	1	4.96	TGPPGPAGQDGRPGPPGPPGAR	4 Oxidation (P)	0.0040000000000004044000.0
Collagen alpha-1(I) chain OS=Bos taurus GN=COL1A1 PE=1 SV=3	3792	798	305	63	34	52.8	Bos taurus	0	0	686.33	2055.97	-0.0033	552	573	1	12.85	TGPPGPAGQDGRPGPPGPPGAR	4 Oxidation (P)	0.0040000000000004044000.0
Collagen alpha-1(I) chain OS=Bos taurus GN=COL1A1 PE=1 SV=3	3792	798	305	63	34	52.8	Bos taurus	0	0	686.33	2055.97	-0.0031	552	573	1	4.85	TGPPGPAGQDGRPGPPGPPGAR	4 Oxidation (P)	0.0000040000004044000000.0
Collagen alpha-1(I) chain OS=Bos taurus GN=COL1A1 PE=1 SV=3	3792	798	305	63	34	52.8	Bos taurus	0	0	686.33	2055.97	-0.003	552	573	1	6.27	TGPPGPAGQDGRPGPPGPPGAR	4 Oxidation (P)	0.0000040000004044000000.0
Collagen alpha-1(I) chain OS=Bos taurus GN=COL1A1 PE=1 SV=3	3792	798	305	63	34	52.8	Bos taurus	0	0	686.33	2055.97	-0.003	552	573	1	8.56	TGPPGPAGQDGRPGPPGPPGAR	4 Oxidation (P)	0.0000040000004044000000.0
Collagen alpha-1(I) chain OS=Bos taurus GN=COL1A1 PE=1 SV=3	3792	798	305	63	34	52.8	Bos taurus	0	0	686.331	2055.97	-0.0026	552	573	1	5.56	TGPPGPAGQDGRPGPPGPPGAR	4 Oxidation (P)	0.0000040000004044000000.0
Collagen alpha-1(I) chain OS=Bos taurus GN=COL1A1 PE=1 SV=3	3792	798	305	63	34	52.8	Bos taurus	0	0	686.331	2055.97	-0.0015	552	573	1	5.16	TGPPGPAGQDGRPGPPGPPGAR	4 Oxidation (P)	0.0000040000004044000000.0
Collagen alpha-1(I) chain OS=Bos taurus GN=COL1A1 PE=1 SV=3	3792	798	305	63	34	52.8	Bos taurus	0	0	686.331	2055.97	-0.0015	552	573	1	10.58	TGPPGPAGQDGRPGPPGPPGAR	4 Oxidation (P)	0.0000040000004044000000.0
Collagen alpha-1(I) chain OS=Bos taurus GN=COL1A1 PE=1 SV=3	3792	798	305	63	34	52.8	Bos taurus	0	0	686.331	2055.97	-0.0013	552	573	1	3.63	TGPPGPAGQDGRPGPPGPPGAR	4 Oxidation (P)	0.0040000000000004044000.0
Collagen alpha-1(I) chain OS=Bos taurus GN=COL1A1 PE=1 SV=3	3792	798	305	63	34	52.8	Bos taurus	0	0	686.331	2055.97	-0.0013	552	573	1	7.74	TGPPGPAGQDGRPGPPGPPGAR	4 Oxidation (P)	0.0000040000004044000000.0
Collagen alpha-1(I) chain OS=Bos taurus GN=COL1A1 PE=1 SV=3	3792	798	305	63	34	52.8	Bos taurus	0	0	686.331	2055.97	-0.0013	552	573	1	7.88	TGPPGPAGQDGRPGPPGPPGAR	4 Oxidation (P)	0.0000040000004044000000.0
Collagen alpha-1(I) chain OS=Bos taurus GN=COL1A1 PE=1 SV=3	3792	798	305	63	34	52.8	Bos taurus	0	0	686.331	2055.97	-0.0011	552	573	1	7.73	TGPPGPAGQDGRPGPPGPPGAR	4 Oxidation (P)	0.0000040000004044000000.0
Collagen alpha-1(I) chain OS=Bos taurus GN=COL1A1 PE=1 SV=3	3792	798	305	63	34	52.8	Bos taurus	0	0	686.331	2055.97	-0.0011	552	573	1	3.65	TGPPGPAGQDGRPGPPGPPGAR	4 Oxidation (P)	0.0000040000004044000000.0
Collagen alpha-1(I) chain OS=Bos taurus GN=COL1A1 PE=1 SV=3	3792	798	305	63	34	52.8	Bos taurus	0	0	686.331	2055.97	-0.0009	552	573	1	24.86	TGPPGPAGQDGRPGPPGPPGAR	4 Oxidation (P)	0.0000040000004044000000.0
Collagen alpha-1(I) chain OS=Bos taurus GN=COL1A1 PE=1 SV=3	3792	798	305	63	34	52.8	Bos taurus	0	0	686.331	2055.97	-0.0009	552	573	1	5.29	TGPPGPAGQDGRPGPPGPPGAR	4 Oxidation (P)	0.0000040000004044000000.0
Collagen alpha-1(I) chain OS=Bos taurus GN=COL1A1 PE=1 SV=3	3792	798	305	63	34	52.8	Bos taurus	0	0	686.331	2055.97	-0.0009	552	573	1	17.07	TGPPGPAGQDGRPGPPGPPGAR	4 Oxidation (P)	0.0000040000004044000000.0
Collagen alpha-1(I) chain OS=Bos taurus GN=COL1A1 PE=1 SV=3	3792	798	305	63	34	52.8	Bos taurus	0	0	686.331	2055.97	-0.0008	552	573	1	30.38	TGPPGPAGQDGRPGPPGPPGAR	4 Oxidation (P)	0.0040000000000004044000.0
Collagen alpha-1(I) chain OS=Bos taurus GN=COL1A1 PE=1 SV=3	3792	798	305	63	34	52.8	Bos taurus	0	0	686.331	2055.97	-0.0006	552	573	1	16.25	TGPPGPAGQDGRPGPPGPPGAR	4 Oxidation (P)	0.0040000000000004044000.0
Collagen alpha-1(I) chain OS=Bos taurus GN=COL1A1 PE=1 SV=3	3792	798	305	63	34	52.8	Bos taurus	0	0	686.331	2055.97	-0.0006	552	573	1	27.51	TGPPGPAGQDGRPGPPGPPGAR	4 Oxidation (P)	0.0040000000000004044000.0
Collagen alpha-1(I) chain OS=Bos taurus GN=COL1A1 PE=1 SV=3	3792	798	305	63	34	52.8	Bos taurus	0	0	686.331	2055.97	-0.0006	552	573	1	45.94	TGPPGPAGQDGRPGPPGPPGAR	4 Oxidation (P)	0.0040000000000004044000.0
Collagen alpha-1(I) chain OS=Bos taurus GN=COL1A1 PE=1 SV=3	3792	798	305	63	34	52.8	Bos taurus	0	0	686.331	2055.97	-0.0006	552	573	1	24.74	TGPPGPAGQDGRPGPPGPPGAR	4 Oxidation (P)	0.0040000000000004044000.0
Collagen alpha-1(I) chain OS=Bos taurus GN=COL1A1 PE=1 SV=3	3792	798	305	63	34	52.8	Bos taurus	0	0	515	2055.97	-0.0004	552	573	1	7.63	TGPPGPAGQDGRPGPPGPPGAR	4 Oxidation (P)	0.0040000000000004044000.0
Collagen alpha-1(I) chain OS=Bos taurus GN=COL1A1 PE=1 SV=3	3792	798	305	63	34	52.8	Bos taurus	0	0	686.331	2055.97	-0.0004	552	573	1	6.03	TGPPGPAGQDGRPGPPGPPGAR	4 Oxidation (P)	0.0040000000000004044000.0
Collagen alpha-1(I) chain OS=Bos taurus GN=COL1A1 PE=1 SV=3	3792	798	305	63	34	52.8	Bos taurus	0	0	686.331	2055.97	-0.0004	552	573	1	4	TGPPGPAGQDGRPGPPGPPGAR	4 Oxidation (P)	0.0000040000004044000000.0
Collagen alpha-1(I) chain OS=Bos taurus GN=COL1A1 PE=1 SV=3	3792	798	305	63	34	52.8	Bos taurus	0	0	686.331	2055.97	-0.0002	552	573	1	8.14	TGPPGPAGQDGRPGPPGPPGAR	4 Oxidation (P)	0.0000040000004044000000.0
Collagen alpha-1(I) chain OS=Bos taurus GN=COL1A1 PE=1 SV=3	3792	798	305	63	34	52.8	Bos taurus	0	0	686.331	2055.97	-0.0002	552	573	1	16.23	TGPPGPAGQDGRPGPPGPPGAR	4 Oxidation (P)	0.0040000000000004044000.0
Collagen alpha-1(I) chain OS=Bos taurus GN=COL1A1 PE=1 SV=3	3792	798	305	63	34	52.8	Bos taurus	0	0	686.331	2055.97	0	552	573	1	7.01	TGPPGPAGQDGRPGPPGPPGAR	4 Oxidation (P)	0.0000040000004044000000.0
Collagen alpha-1(I) chain OS=Bos taurus GN=COL1A1 PE=1 SV=3	3792	798	305	63	34	52.8	Bos taurus	0	0	686.331	2055.97	0.0002	552	573	1	2.62	TGPPGPAGQDGRPGPPGPPGAR	4 Oxidation (P)	0.0000040000004044000000.0
Collagen alpha-1(I) chain OS=Bos taurus GN=COL1A1 PE=1 SV=3	3792	798	305	63	34	52.8	Bos taurus	0	0	686.332	2055.97	0.0003	552	573	1	5.89	TGPPGPAGQDGRPGPPGPPGAR	4 Oxidation (P)	0.0040000000000004044000.0
Collagen alpha-1(I) chain OS=Bos taurus GN=COL1A1 PE=1 SV=3	3792	798	305	63	34	52.8	Bos taurus	0	0	686.332	2055.97	0.0005	552	573	1	14.87	TGPPGPAGQDGRPGPPGPPGAR	4 Oxidation (P)	0.0040000000000004044000.0
Collagen alpha-1(I) chain OS=Bos taurus GN=COL1A1 PE=1 SV=3	3792	798	305	63	34	52.8	Bos taurus	0	0	686.332	2055.97	0.0005	552	573	1	30.38	TGPPGPAGQDGRPGPPGPPGAR	4 Oxidation (P)	0.0040000000000004044000.0
Collagen alpha-1(I) chain OS=Bos taurus GN=COL1A1 PE=1 SV=3	3792	798	305	63	34	52.8	Bos taurus	0	0	686.332	2055.97	0.0011	552	573	1	6.48	TGPPGPAGQDGRPGPPGPPGAR	4 Oxidation (P)	0.0000040000004044000000.0
Collagen alpha-1(I) chain OS=Bos taurus GN=COL1A1 PE=1 SV=3	3792	798	305	63	34	52.8	Bos taurus	0	0	686.332	2055.97	0.0014	552	573	1	9.99	TGPPGPAGQDGRPGPPGPPGAR	4 Oxidation (P)	0.0040000000000004044000.0
Collagen alpha-1(I) chain OS=Bos taurus GN=COL1A1 PE=1 SV=3	3792	798	305	63	34	52.8	Bos taurus	0	0	686.332	2055.97	0.0027	552	573	1	4.96	TGPPGPAGQDGRPGPPGPPGAR	4 Oxidation (P)	0.0000040000004044000000.0
Collagen alpha-1(I) chain OS=Bos taurus GN=COL1A1 PE=1 SV=3	3792	798	305	63	34	52.8	Bos taurus	0	0	686.332	2055.98	0.0033	552	573	1	6	TGPPGPAGQDGRPGPPGPPGAR	4 Oxidation (P)	0.0000040000004044000000.0
Collagen alpha-1(I) chain OS=Bos taurus GN=COL1A1 PE=1 SV=3	3792	798	305	63	34	52.8	Bos taurus	0	0	686.659	2056.96	-0.0008	552	573	1	31.98	TGPPGPAGQDGRPGPPGPPGAR	Deamidated (NQ); 4 Oxidation (P)	0.0040000010000004044000.0
Collagen alpha-1(I) chain OS=Bos taurus GN=COL1A1 PE=1 SV=3	3792	798	305	63	34	52.8	Bos taurus	0	0	686.661	2056.96	0.004	552	573	1	47.67	TGPPGPAGQDGRPGPPGPPGAR	Deamidated (NQ); 4 Oxidation (P)	0.0040000010000004044000.0
Collagen alpha-1(I) chain OS=Bos taurus GN=COL1A1 PE=1 SV=3	3792	798	305	63	34	52.8	Bos taurus	0	0	689.327	2064.96	0.0016	1084	1104	2	36.26	GPAGPQGPRGDKGETGEQGDR
Collagen alpha-1(I) chain OS=Bos taurus GN=COL1A1 PE=1 SV=3	3792	798	305	63	34	52.8	Bos taurus	0	0	691.663	2071.97	-0.0003	552	573	1	9.06	TGPPGPAGQDGRPGPPGPPGAR	5 Oxidation (P)	0.0000040000004044040000.0
Collagen alpha-1(I) chain OS=Bos taurus GN=COL1A1 PE=1 SV=3	3792	798	305	63	34	52.8	Bos taurus	0	0	691.663	2071.97	0.0002	552	573	1	33.98	TGPPGPAGQDGRPGPPGPPGAR	5 Oxidation (P)	0.0044000000000004044000.0
Collagen alpha-1(I) chain OS=Bos taurus GN=COL1A1 PE=1 SV=3	3792	798	305	63	34	52.8	Bos taurus	0	0	692.004	2072.99	0.0014	934	957	0	10.77	GAPGADGPAGAPGTPGPQGIAGQR	Deamidated (NQ); Oxidation (P)	0.000000040000000000000010.0
Collagen alpha-1(I) chain OS=Bos taurus GN=COL1A1 PE=1 SV=3	3792	798	305	63	34	52.8	Bos taurus	0	0	712	2132.98	0.0002	802	825	0	33.49	GEPGPPGPAGFAGPPGADGQPGAK	Oxidation (K); 2 Oxidation (P)	0.004040000000000000000002.0
Collagen alpha-1(I) chain OS=Bos taurus GN=COL1A1 PE=1 SV=3	3792	798	305	63	34	52.8	Bos taurus	0	0	717.331	2148.97	-0.0007	802	825	0	39.27	GEPGPPGPAGFAGPPGADGQPGAK	4 Oxidation (P)	0.004040000000004000004000.0
Collagen alpha-1(I) chain OS=Bos taurus GN=COL1A1 PE=1 SV=3	3792	798	305	63	34	52.8	Bos taurus	0	0	1075.49	2148.97	0	802	825	0	22.01	GEPGPPGPAGFAGPPGADGQPGAK	4 Oxidation (P)	0.004040000000004000004000.0
Collagen alpha-1(I) chain OS=Bos taurus GN=COL1A1 PE=1 SV=3	3792	798	305	63	34	52.8	Bos taurus	0	0	717.66	2149.96	0.0035	802	825	0	35.98	GEPGPPGPAGFAGPPGADGQPGAK	Deamidated (NQ); 4 Oxidation (P)	0.004040000000004000014000.0
Collagen alpha-1(I) chain OS=Bos taurus GN=COL1A1 PE=1 SV=3	3792	798	305	63	34	52.8	Bos taurus	0	0	717.662	2149.96	0.0087	802	825	0	2.66	GEPGPPGPAGFAGPPGADGQPGAK	Deamidated (NQ); Oxidation (K); 3 Oxidation (P)	0.000004040000040000010002.0
Collagen alpha-1(I) chain OS=Bos taurus GN=COL1A1 PE=1 SV=3	3792	798	305	63	34	52.8	Bos taurus	0	0	717.662	2149.96	0.0092	802	825	0	2.8	GEPGPPGPAGFAGPPGADGQPGAK	Deamidated (NQ); 4 Oxidation (P)	0.004040000000004000014000.0
Collagen alpha-1(I) chain OS=Bos taurus GN=COL1A1 PE=1 SV=3	3792	798	305	63	34	52.8	Bos taurus	0	0	718.359	2152.05	-0.0006	1036	1061	0	18.17	GETGPAGPPGAPGAPGAPGPVGPAGK	2 Oxidation (P)	0.00000000400400000000000000.0
Collagen alpha-1(I) chain OS=Bos taurus GN=COL1A1 PE=1 SV=3	3792	798	305	63	34	52.8	Bos taurus	0	0	1077.04	2152.06	0.0011	1036	1061	0	27.37	GETGPAGPPGAPGAPGAPGPVGPAGK	2 Oxidation (P)	0.00000000400400000000000000.0
Collagen alpha-1(I) chain OS=Bos taurus GN=COL1A1 PE=1 SV=3	3792	798	305	63	34	52.8	Bos taurus	0	0	723.691	2168.05	0.0005	1036	1061	0	21.77	GETGPAGPPGAPGAPGAPGPVGPAGK	3 Oxidation (P)	0.00000000400400400000000000.0
Collagen alpha-1(I) chain OS=Bos taurus GN=COL1A1 PE=1 SV=3	3792	798	305	63	34	52.8	Bos taurus	0	0	723.692	2168.06	0.0058	1036	1061	0	3.62	GETGPAGPPGAPGAPGAPGPVGPAGK	3 Oxidation (P)	0.00000000000400400400000000.0
Collagen alpha-1(I) chain OS=Bos taurus GN=COL1A1 PE=1 SV=3	3792	798	305	63	34	52.8	Bos taurus	0	0	729.022	2184.05	0.0006	1036	1061	0	17.7	GETGPAGPPGAPGAPGAPGPVGPAGK	4 Oxidation (P)	0.00000000400400400400000000.0
Collagen alpha-1(I) chain OS=Bos taurus GN=COL1A1 PE=1 SV=3	3792	798	305	63	34	52.8	Bos taurus	0	0	739.356	2215.05	-0.0031	910	933	1	13.55	GETGPAGRPGEVGPPGPPGPAGEK	3 Oxidation (P)	0.000040000000000004040000.0
Collagen alpha-1(I) chain OS=Bos taurus GN=COL1A1 PE=1 SV=3	3792	798	305	63	34	52.8	Bos taurus	0	0	767.356	2299.05	-0.001	370	396	0	2.89	GEPGPPGPAGAAGPAGNPGADGQPGAK	Oxidation (K); 2 Oxidation (P)	0.000044000000000000000000002.0
Collagen alpha-1(I) chain OS=Bos taurus GN=COL1A1 PE=1 SV=3	3792	798	305	63	34	52.8	Bos taurus	0	0	769.717	2306.13	-0.0004	835	861	0	17.71	GDAGPPGPAGPAGPPGPIGNVGAPGPK	Oxidation (K); 2 Oxidation (P)	0.000040000000000000000000042.0
Collagen alpha-1(I) chain OS=Bos taurus GN=COL1A1 PE=1 SV=3	3792	798	305	63	34	52.8	Bos taurus	0	0	772.688	2315.04	-0.0008	370	396	0	4.19	GEPGPPGPAGAAGPAGNPGADGQPGAK	4 Oxidation (P)	0.004040000000000004000004000.0
Collagen alpha-1(I) chain OS=Bos taurus GN=COL1A1 PE=1 SV=3	3792	798	305	63	34	52.8	Bos taurus	0	0	772.688	2315.04	-0.0002	370	396	0	5.09	GEPGPPGPAGAAGPAGNPGADGQPGAK	4 Oxidation (P)	0.004000000000040004000004000.0
Collagen alpha-1(I) chain OS=Bos taurus GN=COL1A1 PE=1 SV=3	3792	798	305	63	34	52.8	Bos taurus	0	0	772.688	2315.04	-0.0001	370	396	0	38.77	GEPGPPGPAGAAGPAGNPGADGQPGAK	4 Oxidation (P)	0.004040000000000004000004000.0
Collagen alpha-1(I) chain OS=Bos taurus GN=COL1A1 PE=1 SV=3	3792	798	305	63	34	52.8	Bos taurus	0	0	773.016	2316.03	-0.0001	370	396	0	53.98	GEPGPPGPAGAAGPAGNPGADGQPGAK	Deamidated (NQ); Oxidation (K); 3 Oxidation (P)	0.004040000000000000000014002.0
Collagen alpha-1(I) chain OS=Bos taurus GN=COL1A1 PE=1 SV=3	3792	798	305	63	34	52.8	Bos taurus	0	0	778.019	2331.04	-0.0005	370	396	0	34.55	GEPGPPGPAGAAGPAGNPGADGQPGAK	5 Oxidation (P)	0.004040000000040004000004000.0
Collagen alpha-1(I) chain OS=Bos taurus GN=COL1A1 PE=1 SV=3	3792	798	305	63	34	52.8	Bos taurus	0	0	778.019	2331.04	0.0002	370	396	0	25	GEPGPPGPAGAAGPAGNPGADGQPGAK	Oxidation (K); 4 Oxidation (P)	0.004040000000000004000004002.0
Collagen alpha-1(I) chain OS=Bos taurus GN=COL1A1 PE=1 SV=3	3792	798	305	63	34	52.8	Bos taurus	0	0	778.019	2331.04	0.0004	370	396	0	42.18	GEPGPPGPAGAAGPAGNPGADGQPGAK	5 Oxidation (P)	0.004040000000040004000004000.0
Collagen alpha-1(I) chain OS=Bos taurus GN=COL1A1 PE=1 SV=3	3792	798	305	63	34	52.8	Bos taurus	0	0	778.348	2332.02	0.0009	370	396	0	4.26	GEPGPPGPAGAAGPAGNPGADGQPGAK	Deamidated (NQ); Oxidation (K); 4 Oxidation (P)	0.004040000000000014000004002.0
Collagen alpha-1(I) chain OS=Bos taurus GN=COL1A1 PE=1 SV=3	3792	798	305	63	34	52.8	Bos taurus	0	0	817.736	2450.19	-0.0099	240	264	2	7.43	PGERGPPGPQGARGLPGTAGLPGMK	Oxidation (K); Oxidation (M); 4 Oxidation (P)	0.0000004040000004000004032.0
Collagen alpha-1(I) chain OS=Bos taurus GN=COL1A1 PE=1 SV=3	3792	798	305	63	34	52.8	Bos taurus	0	0	824.082	2469.23	0.0005	1141	1167	1	8.22	GPPGSAGSPGKDGLNGLPGPIGPPGPR	Oxidation (K); 3 Oxidation (P)	0.000000000020000004040040000.0
Collagen alpha-1(I) chain OS=Bos taurus GN=COL1A1 PE=1 SV=3	3792	798	305	63	34	52.8	Bos taurus	0	0	827.742	2480.2	-0.001	1033	1061	1	19.81	GDRGETGPAGPPGAPGAPGAPGPVGPAGK	2 Oxidation (P)	0.00000000000400400000000000000.0
Collagen alpha-1(I) chain OS=Bos taurus GN=COL1A1 PE=1 SV=3	3792	798	305	63	34	52.8	Bos taurus	0	0	827.742	2480.2	0.0003	1033	1061	1	21.24	GDRGETGPAGPPGAPGAPGAPGPVGPAGK	2 Oxidation (P)	0.00000000000400400000000000000.0
Collagen alpha-1(I) chain OS=Bos taurus GN=COL1A1 PE=1 SV=3	3792	798	305	63	34	52.8	Bos taurus	0	0	829.416	2485.23	0.0061	1141	1167	1	10.66	GPPGSAGSPGKDGLNGLPGPIGPPGPR	5 Oxidation (P)	0.004000004000000004040040000.0
Collagen alpha-1(I) chain OS=Bos taurus GN=COL1A1 PE=1 SV=3	3792	798	305	63	34	52.8	Bos taurus	0	0	833.074	2496.2	-0.0004	1033	1061	1	44.08	GDRGETGPAGPPGAPGAPGAPGPVGPAGK	3 Oxidation (P)	0.00000000000400400400000000000.0
Collagen alpha-1(I) chain OS=Bos taurus GN=COL1A1 PE=1 SV=3	3792	798	305	63	34	52.8	Bos taurus	0	0	833.074	2496.2	0	1033	1061	1	35.15	GDRGETGPAGPPGAPGAPGAPGPVGPAGK	3 Oxidation (P)	0.00000000000400400400000000000.0
Collagen alpha-1(I) chain OS=Bos taurus GN=COL1A1 PE=1 SV=3	3792	798	305	63	34	52.8	Bos taurus	0	0	833.075	2496.2	0.0046	1033	1061	1	11.8	GDRGETGPAGPPGAPGAPGAPGPVGPAGK	Oxidation (K); 2 Oxidation (P)	0.00000000000400400000000000002.0
Collagen alpha-1(I) chain OS=Bos taurus GN=COL1A1 PE=1 SV=3	3792	798	305	63	34	52.8	Bos taurus	0	0	838.405	2512.19	-0.0018	1033	1061	1	6.32	GDRGETGPAGPPGAPGAPGAPGPVGPAGK	Oxidation (K); 3 Oxidation (P)	0.00000000000400400400000000002.0
Collagen alpha-1(I) chain OS=Bos taurus GN=COL1A1 PE=1 SV=3	3792	798	305	63	34	52.8	Bos taurus	0	0	838.405	2512.19	-0.0005	1033	1061	1	29.35	GDRGETGPAGPPGAPGAPGAPGPVGPAGK	4 Oxidation (P)	0.00000000000400400400400000000.0
Collagen alpha-1(I) chain OS=Bos taurus GN=COL1A1 PE=1 SV=3	3792	798	305	63	34	52.8	Bos taurus	0	0	838.405	2512.19	-0.0001	1033	1061	1	41.74	GDRGETGPAGPPGAPGAPGAPGPVGPAGK	4 Oxidation (P)	0.00000000000400400400400000000.0
Collagen alpha-1(I) chain OS=Bos taurus GN=COL1A1 PE=1 SV=3	3792	798	305	63	34	52.8	Bos taurus	0	0	850.074	2547.2	0.0021	322	351	0	42.61	GNDGATGAAGPPGPTGPAGPPGFPGAVGAK	3 Oxidation (P)	0.000000000040000000004004000000.0
Collagen alpha-1(I) chain OS=Bos taurus GN=COL1A1 PE=1 SV=3	3792	798	305	63	34	52.8	Bos taurus	0	0	886.429	2656.26	0.0016	1111	1140	0	48.32	GFSGLQGPPGPPGSPGEQGPSGASGPAGPR
Collagen alpha-1(I) chain OS=Bos taurus GN=COL1A1 PE=1 SV=3	3792	798	305	63	34	52.8	Bos taurus	0	0	886.756	2657.25	0.0004	1111	1140	0	25.16	GFSGLQGPPGPPGSPGEQGPSGASGPAGPR	Deamidated (NQ)	0.000000000000000001000000000000.0
Collagen alpha-1(I) chain OS=Bos taurus GN=COL1A1 PE=1 SV=3	3792	798	305	63	34	52.8	Bos taurus	0	0	886.757	2657.25	0.0016	1111	1140	0	57.14	GFSGLQGPPGPPGSPGEQGPSGASGPAGPR	Deamidated (NQ)	0.000001000000000000000000000000.0
Collagen alpha-1(I) chain OS=Bos taurus GN=COL1A1 PE=1 SV=3	3792	798	305	63	34	52.8	Bos taurus	0	0	891.76	2672.26	0.0017	1111	1140	0	40.13	GFSGLQGPPGPPGSPGEQGPSGASGPAGPR	Oxidation (P)	0.000000004000000000000000000000.0
Collagen alpha-1(I) chain OS=Bos taurus GN=COL1A1 PE=1 SV=3	3792	798	305	63	34	52.8	Bos taurus	0	0	891.761	2672.26	0.0019	1111	1140	0	52.97	GFSGLQGPPGPPGSPGEQGPSGASGPAGPR	Oxidation (P)	0.000000004000000000000000000000.0
Collagen alpha-1(I) chain OS=Bos taurus GN=COL1A1 PE=1 SV=3	3792	798	305	63	34	52.8	Bos taurus	0	0	1337.14	2672.26	0.0053	1111	1140	0	75.73	GFSGLQGPPGPPGSPGEQGPSGASGPAGPR	Oxidation (P)	0.000000004000000000000000000000.0
Collagen alpha-1(I) chain OS=Bos taurus GN=COL1A1 PE=1 SV=3	3792	798	305	63	34	52.8	Bos taurus	0	0	892.088	2673.24	0.001	1111	1140	0	33.37	GFSGLQGPPGPPGSPGEQGPSGASGPAGPR	Deamidated (NQ); Oxidation (P)	0.000001004000000000000000000000.0
Collagen alpha-1(I) chain OS=Bos taurus GN=COL1A1 PE=1 SV=3	3792	798	305	63	34	52.8	Bos taurus	0	0	892.089	2673.24	0.0019	1111	1140	0	60.34	GFSGLQGPPGPPGSPGEQGPSGASGPAGPR	Deamidated (NQ); Oxidation (P)	0.000000004000000001000000000000.0
Collagen alpha-1(I) chain OS=Bos taurus GN=COL1A1 PE=1 SV=3	3792	798	305	63	34	52.8	Bos taurus	0	0	892.092	2673.25	0.0114	1111	1140	0	10.44	GFSGLQGPPGPPGSPGEQGPSGASGPAGPR	Deamidated (NQ); Oxidation (P)	0.000000004000000001000000000000.0
Collagen alpha-1(I) chain OS=Bos taurus GN=COL1A1 PE=1 SV=3	3792	798	305	63	34	52.8	Bos taurus	0	0	892.417	2674.23	0.0028	1111	1140	0	1.23	GFSGLQGPPGPPGSPGEQGPSGASGPAGPR	2 Deamidated (NQ); Oxidation (P)	0.000001004000000001000000000000.0
Collagen alpha-1(I) chain OS=Bos taurus GN=COL1A1 PE=1 SV=3	3792	798	305	63	34	52.8	Bos taurus	0	0	896.42	2686.24	0.0026	796	825	1	18.56	GAPGDRGEPGPPGPAGFAGPPGADGQPGAK	3 Oxidation (P)	0.004000004040000000000000000000.0
Collagen alpha-1(I) chain OS=Bos taurus GN=COL1A1 PE=1 SV=3	3792	798	305	63	34	52.8	Bos taurus	0	0	897.092	2688.25	0.0018	1111	1140	0	52.53	GFSGLQGPPGPPGSPGEQGPSGASGPAGPR	2 Oxidation (P)	0.000000000004004000000000000000.0
Collagen alpha-1(I) chain OS=Bos taurus GN=COL1A1 PE=1 SV=3	3792	798	305	63	34	52.8	Bos taurus	0	0	897.092	2688.25	0.0018	1111	1140	0	45.2	GFSGLQGPPGPPGSPGEQGPSGASGPAGPR	2 Oxidation (P)	0.000000004040000000000000000000.0
Collagen alpha-1(I) chain OS=Bos taurus GN=COL1A1 PE=1 SV=3	3792	798	305	63	34	52.8	Bos taurus	0	0	897.42	2689.24	0.0027	1111	1140	0	52.77	GFSGLQGPPGPPGSPGEQGPSGASGPAGPR	Deamidated (NQ); 2 Oxidation (P)	0.000000004040000001000000000000.0
Collagen alpha-1(I) chain OS=Bos taurus GN=COL1A1 PE=1 SV=3	3792	798	305	63	34	52.8	Bos taurus	0	0	1345.63	2689.24	0.0061	1111	1140	0	65.02	GFSGLQGPPGPPGSPGEQGPSGASGPAGPR	Deamidated (NQ); 2 Oxidation (P)	0.000001004040000000000000000000.0
Collagen alpha-1(I) chain OS=Bos taurus GN=COL1A1 PE=1 SV=3	3792	798	305	63	34	52.8	Bos taurus	0	0	901.751	2702.23	0.0006	796	825	1	43.89	GAPGDRGEPGPPGPAGFAGPPGADGQPGAK	Oxidation (K); 3 Oxidation (P)	0.004000004040000000000000000002.0
Collagen alpha-1(I) chain OS=Bos taurus GN=COL1A1 PE=1 SV=3	3792	798	305	63	34	52.8	Bos taurus	0	0	901.751	2702.23	0.0006	796	825	1	25.9	GAPGDRGEPGPPGPAGFAGPPGADGQPGAK	Oxidation (K); 3 Oxidation (P)	0.004000004040000000000000000002.0
Collagen alpha-1(I) chain OS=Bos taurus GN=COL1A1 PE=1 SV=3	3792	798	305	63	34	52.8	Bos taurus	0	0	903.081	2706.22	0.0065	1111	1140	0	14.82	GFSGLQGPPGPPGSPGEQGPSGASGPAGPR	2 Deamidated (NQ); 3 Oxidation (P)	0.000001000044004001000000000000.0
Collagen alpha-1(I) chain OS=Bos taurus GN=COL1A1 PE=1 SV=3	3792	798	305	63	34	52.8	Bos taurus	0	0	907.083	2718.23	0.0001	796	825	1	29	GAPGDRGEPGPPGPAGFAGPPGADGQPGAK	5 Oxidation (P)	0.004000004040000000004000004000.0
Collagen alpha-1(I) chain OS=Bos taurus GN=COL1A1 PE=1 SV=3	3792	798	305	63	34	52.8	Bos taurus	0	0	907.083	2718.23	0.0005	796	825	1	39.69	GAPGDRGEPGPPGPAGFAGPPGADGQPGAK	5 Oxidation (P)	0.004000004040000000004000004000.0
Collagen alpha-1(I) chain OS=Bos taurus GN=COL1A1 PE=1 SV=3	3792	798	305	63	34	52.8	Bos taurus	0	0	907.083	2718.23	0.0011	796	825	1	24.03	GAPGDRGEPGPPGPAGFAGPPGADGQPGAK	Oxidation (K); 4 Oxidation (P)	0.004000004040000000000000004002.0
Collagen alpha-1(I) chain OS=Bos taurus GN=COL1A1 PE=1 SV=3	3792	798	305	63	34	52.8	Bos taurus	0	0	907.411	2719.21	-0.0008	796	825	1	25.22	GAPGDRGEPGPPGPAGFAGPPGADGQPGAK	Deamidated (NQ); 5 Oxidation (P)	0.004000004040000000004000014000.0
Collagen alpha-1(I) chain OS=Bos taurus GN=COL1A1 PE=1 SV=3	3792	798	305	63	34	52.8	Bos taurus	0	0	946.476	2836.41	-0.0029	763	795	1	5.15	GLTGPIGPPGPAGAPGDKGEAGPSGPAGPTGAR	Oxidation (P)	0.000000004000000000000000000000000.0
Collagen alpha-1(I) chain OS=Bos taurus GN=COL1A1 PE=1 SV=3	3792	798	305	63	34	52.8	Bos taurus	0	0	951.806	2852.4	-0.008	763	795	1	8.52	GLTGPIGPPGPAGAPGDKGEAGPSGPAGPTGAR	2 Oxidation (P)	0.000000000040004000000000000000000.0
Collagen alpha-1(I) chain OS=Bos taurus GN=COL1A1 PE=1 SV=3	3792	798	305	63	34	52.8	Bos taurus	0	0	951.808	2852.4	-0.0027	763	795	1	12.96	GLTGPIGPPGPAGAPGDKGEAGPSGPAGPTGAR	2 Oxidation (P)	0.000000004040000000000000000000000.0
Collagen alpha-1(I) chain OS=Bos taurus GN=COL1A1 PE=1 SV=3	3792	798	305	63	34	52.8	Bos taurus	0	0	951.808	2852.4	-0.0016	763	795	1	0.16	GLTGPIGPPGPAGAPGDKGEAGPSGPAGPTGAR	2 Oxidation (P)	0.000000004040000000000000000000000.0
Collagen alpha-1(I) chain OS=Bos taurus GN=COL1A1 PE=1 SV=3	3792	798	305	63	34	52.8	Bos taurus	0	0	951.809	2852.4	-0.0012	763	795	1	15.89	GLTGPIGPPGPAGAPGDKGEAGPSGPAGPTGAR	2 Oxidation (P)	0.000000004040000000000000000000000.0
Collagen alpha-1(I) chain OS=Bos taurus GN=COL1A1 PE=1 SV=3	3792	798	305	63	34	52.8	Bos taurus	0	0	951.809	2852.4	-0.0008	763	795	1	12.75	GLTGPIGPPGPAGAPGDKGEAGPSGPAGPTGAR	2 Oxidation (P)	0.000000000040004000000000000000000.0
Collagen alpha-1(I) chain OS=Bos taurus GN=COL1A1 PE=1 SV=3	3792	798	305	63	34	52.8	Bos taurus	0	0	951.809	2852.4	-0.0007	763	795	1	10	GLTGPIGPPGPAGAPGDKGEAGPSGPAGPTGAR	2 Oxidation (P)	0.000000044000000000000000000000000.0
Collagen alpha-1(I) chain OS=Bos taurus GN=COL1A1 PE=1 SV=3	3792	798	305	63	34	52.8	Bos taurus	0	0	951.809	2852.41	-0.0003	763	795	1	10.85	GLTGPIGPPGPAGAPGDKGEAGPSGPAGPTGAR	2 Oxidation (P)	0.000000000040004000000000000000000.0
Collagen alpha-1(I) chain OS=Bos taurus GN=COL1A1 PE=1 SV=3	3792	798	305	63	34	52.8	Bos taurus	0	0	951.809	2852.41	0.0006	763	795	1	15.19	GLTGPIGPPGPAGAPGDKGEAGPSGPAGPTGAR	2 Oxidation (P)	0.000000000040004000000000000000000.0
Collagen alpha-1(I) chain OS=Bos taurus GN=COL1A1 PE=1 SV=3	3792	798	305	63	34	52.8	Bos taurus	0	0	951.809	2852.41	0.0006	763	795	1	34	GLTGPIGPPGPAGAPGDKGEAGPSGPAGPTGAR	2 Oxidation (P)	0.000000000040004000000000000000000.0
Collagen alpha-1(I) chain OS=Bos taurus GN=COL1A1 PE=1 SV=3	3792	798	305	63	34	52.8	Bos taurus	0	0	951.809	2852.41	0.0012	763	795	1	22.02	GLTGPIGPPGPAGAPGDKGEAGPSGPAGPTGAR	2 Oxidation (P)	0.000000000040004000000000000000000.0
Collagen alpha-1(I) chain OS=Bos taurus GN=COL1A1 PE=1 SV=3	3792	798	305	63	34	52.8	Bos taurus	0	0	951.81	2852.41	0.0016	763	795	1	19.47	GLTGPIGPPGPAGAPGDKGEAGPSGPAGPTGAR	2 Oxidation (P)	0.000000004040000000000000000000000.0
Collagen alpha-1(I) chain OS=Bos taurus GN=COL1A1 PE=1 SV=3	3792	798	305	63	34	52.8	Bos taurus	0	0	951.81	2852.41	0.0021	763	795	1	11.73	GLTGPIGPPGPAGAPGDKGEAGPSGPAGPTGAR	2 Oxidation (P)	0.000000004040000000000000000000000.0
Collagen alpha-1(I) chain OS=Bos taurus GN=COL1A1 PE=1 SV=3	3792	798	305	63	34	52.8	Bos taurus	0	0	951.81	2852.41	0.0023	763	795	1	16.56	GLTGPIGPPGPAGAPGDKGEAGPSGPAGPTGAR	2 Oxidation (P)	0.000000000040004000000000000000000.0
Collagen alpha-1(I) chain OS=Bos taurus GN=COL1A1 PE=1 SV=3	3792	798	305	63	34	52.8	Bos taurus	0	0	951.81	2852.41	0.0036	763	795	1	4.06	GLTGPIGPPGPAGAPGDKGEAGPSGPAGPTGAR	2 Oxidation (P)	0.000000000040004000000000000000000.0
Collagen alpha-1(I) chain OS=Bos taurus GN=COL1A1 PE=1 SV=3	3792	798	305	63	34	52.8	Bos taurus	0	0	951.811	2852.41	0.0048	763	795	1	25.71	GLTGPIGPPGPAGAPGDKGEAGPSGPAGPTGAR	Oxidation (K); Oxidation (P)	0.000000004000000002000000000000000.0
Collagen alpha-1(I) chain OS=Bos taurus GN=COL1A1 PE=1 SV=3	3792	798	305	63	34	52.8	Bos taurus	0	0	951.812	2852.41	0.008	763	795	1	8.61	GLTGPIGPPGPAGAPGDKGEAGPSGPAGPTGAR	2 Oxidation (P)	0.000000004040000000000000000000000.0
Collagen alpha-1(I) chain OS=Bos taurus GN=COL1A1 PE=1 SV=3	3792	798	305	63	34	52.8	Bos taurus	0	0	957.141	2868.4	0.0018	763	795	1	32.31	GLTGPIGPPGPAGAPGDKGEAGPSGPAGPTGAR	Oxidation (K); 2 Oxidation (P)	0.000000004040000002000000000000000.0
Collagen alpha-1(I) chain OS=Bos taurus GN=COL1A1 PE=1 SV=3	3792	798	305	63	34	52.8	Bos taurus	0	1	966.787	2897.34	0.002	994	1025	1	4.26	GPPGPMGPPGLAGPPGESGREGAPGAEGSPGR	Oxidation (M); 2 Oxidation (P)	0.04000300000000000000000000000400.0
Collagen alpha-1(I) chain OS=Bos taurus GN=COL1A1 PE=1 SV=3	3792	798	305	63	34	52.8	Bos taurus	0	1	966.787	2897.34	0.0021	994	1025	1	22.41	GPPGPMGPPGLAGPPGESGREGAPGAEGSPGR	Oxidation (M); 2 Oxidation (P)	0.04000300000000000000000000000400.0
Collagen alpha-1(I) chain OS=Bos taurus GN=COL1A1 PE=1 SV=3	3792	798	305	63	34	52.8	Bos taurus	0	1	972.118	2913.33	0.0008	994	1025	1	1.84	GPPGPMGPPGLAGPPGESGREGAPGAEGSPGR	4 Oxidation (P)	0.00404004400000000000000000000000.0
Collagen alpha-1(I) chain OS=Bos taurus GN=COL1A1 PE=1 SV=3	3792	798	305	63	34	52.8	Bos taurus	0	0	1028.81	3083.41	0.0014	187	219	0	10.6	GLPGPPGAPGPQGFQGPPGEPGEPGASGPMGPR	5 Oxidation (P)	0.000004004040000044000000000000000.0
Collagen alpha-1(I) chain OS=Bos taurus GN=COL1A1 PE=1 SV=3	3792	798	305	63	34	52.8	Bos taurus	0	0	1029.14	3084.39	0.0014	187	219	0	10.79	GLPGPPGAPGPQGFQGPPGEPGEPGASGPMGPR	Deamidated (NQ); 5 Oxidation (P)	0.000004004040001044000000000000000.0
Collagen alpha-1(I) chain OS=Bos taurus GN=COL1A1 PE=1 SV=3	3792	798	305	63	34	52.8	Bos taurus	0	0	1029.46	3085.37	-0.0055	187	219	0	0.71	GLPGPPGAPGPQGFQGPPGEPGEPGASGPMGPR	2 Deamidated (NQ); 5 Oxidation (P)	0.000004004041001044000000000000000.0
Collagen alpha-1(I) chain OS=Bos taurus GN=COL1A1 PE=1 SV=3	3792	798	305	63	34	52.8	Bos taurus	0	0	1034.14	3099.4	0.0019	187	219	0	10.09	GLPGPPGAPGPQGFQGPPGEPGEPGASGPMGPR	Oxidation (M); 5 Oxidation (P)	0.004044000000000000000000000043040.0
Collagen alpha-1(I) chain OS=Bos taurus GN=COL1A1 PE=1 SV=3	3792	798	305	63	34	52.8	Bos taurus	0	0	1034.47	3100.38	0.0011	187	219	0	7.12	GLPGPPGAPGPQGFQGPPGEPGEPGASGPMGPR	Deamidated (NQ); 6 Oxidation (P)	0.000000004040001044004004000000000.0
Collagen alpha-1(I) chain OS=Bos taurus GN=COL1A1 PE=1 SV=3	3792	798	305	63	34	52.8	Bos taurus	0	1	1052.16	3153.44	-0.0051	826	861	1	10.64	GEPGDAGAKGDAGPPGPAGPAGPPGPIGNVGAPGPK	Deamidated (NQ); 2 Oxidation (K); 5 Oxidation (P)	0.000000002000044040040040000010000002.0
Collagen alpha-1(I) chain OS=Bos taurus GN=COL1A1 PE=1 SV=3	3792	798	305	63	34	52.8	Bos taurus	0	0	1109.51	3325.5	0.0121	268	303	2	21.34	GFSGLDGAKGDAGPAGPKGEPGSPGENGAPGQMGPR	Deamidated (NQ); Oxidation (M); 2 Oxidation (P)	0.000000000000000000004004000000013000.0
Collagen alpha-1(I) chain OS=Bos taurus GN=COL1A1 PE=1 SV=3	3792	798	305	63	34	52.8	Bos taurus	0	1	1128.54	3382.59	-0.0029	322	360	1	17.8	GNDGATGAAGPPGPTGPAGPPGFPGAVGAKGEGGPQGPR	Oxidation (K); 2 Oxidation (P)	0.000000000004040000000000000002000000000.0
Collagen alpha-1(I) chain OS=Bos taurus GN=COL1A1 PE=1 SV=3	3792	798	305	63	34	52.8	Bos taurus	0	1	1129.87	3386.58	-0.0112	1105	1140	2	5.82	GIKGHRGFSGLQGPPGPPGSPGEQGPSGASGPAGPR	2 Deamidated (NQ); Oxidation (K); 4 Oxidation (P)	0.002000000001044040000001000000000040.0
Collagen alpha-1(I) chain OS=Bos taurus GN=COL1A1 PE=1 SV=3	3792	798	305	63	34	52.8	Bos taurus	0	1	1134.2	3399.58	0.0111	322	360	1	24.09	GNDGATGAAGPPGPTGPAGPPGFPGAVGAKGEGGPQGPR	Deamidated (NQ); 4 Oxidation (P)	0.000000000040000000000004000000000041040.0
Collagen alpha-1(I) chain OS=Mammut americanum GN=COL1A1 PE=1 SV=4	3522	699	275	50	27	56.1	Mammut americanum	0	0	350.69	699.366	0	743	749	1	9.16	EGGKGPR
Collagen alpha-1(I) chain OS=Mammut americanum GN=COL1A1 PE=1 SV=4	3522	699	275	50	27	56.1	Mammut americanum	0	0	400.704	799.394	0.0002	77	83	1	14.27	PGRPGER	2 Oxidation (P)	0.4004000.0
Collagen alpha-1(I) chain OS=Mammut americanum GN=COL1A1 PE=1 SV=4	3522	699	275	50	27	56.1	Mammut americanum	0	0	418.722	835.43	0.0002	924	932	0	28.18	GPAGPQGPR
Collagen alpha-1(I) chain OS=Mammut americanum GN=COL1A1 PE=1 SV=4	3522	699	275	50	27	56.1	Mammut americanum	0	0	426.216	850.418	-0.0002	108	116	0	9.83	GFSGLDGAK
Collagen alpha-1(I) chain OS=Mammut americanum GN=COL1A1 PE=1 SV=4	3522	699	275	50	27	56.1	Mammut americanum	0	0	426.216	850.418	-0.0001	108	116	0	21.21	GFSGLDGAK
Collagen alpha-1(I) chain OS=Mammut americanum GN=COL1A1 PE=1 SV=4	3522	699	275	50	27	56.1	Mammut americanum	0	0	426.216	850.418	-0.0001	108	116	0	29.56	GFSGLDGAK
Collagen alpha-1(I) chain OS=Mammut americanum GN=COL1A1 PE=1 SV=4	3522	699	275	50	27	56.1	Mammut americanum	0	0	426.217	850.419	0.0001	108	116	0	34.04	GFSGLDGAK
Collagen alpha-1(I) chain OS=Mammut americanum GN=COL1A1 PE=1 SV=4	3522	699	275	50	27	56.1	Mammut americanum	0	0	426.217	850.419	0.0001	108	116	0	4.68	GFSGLDGAK
Collagen alpha-1(I) chain OS=Mammut americanum GN=COL1A1 PE=1 SV=4	3522	699	275	50	27	56.1	Mammut americanum	0	0	426.217	850.419	0.0002	108	116	0	7.54	GFSGLDGAK
Collagen alpha-1(I) chain OS=Mammut americanum GN=COL1A1 PE=1 SV=4	3522	699	275	50	27	56.1	Mammut americanum	0	0	426.217	850.419	0.0002	108	116	0	28.51	GFSGLDGAK
Collagen alpha-1(I) chain OS=Mammut americanum GN=COL1A1 PE=1 SV=4	3522	699	275	50	27	56.1	Mammut americanum	0	0	426.217	850.419	0.0004	108	116	0	8.4	GFSGLDGAK
Collagen alpha-1(I) chain OS=Mammut americanum GN=COL1A1 PE=1 SV=4	3522	699	275	50	27	56.1	Mammut americanum	0	0	426.217	850.419	0.0005	108	116	0	15.69	GFSGLDGAK
Collagen alpha-1(I) chain OS=Mammut americanum GN=COL1A1 PE=1 SV=4	3522	699	275	50	27	56.1	Mammut americanum	0	0	426.217	850.419	0.0006	108	116	0	5.83	GFSGLDGAK
Collagen alpha-1(I) chain OS=Mammut americanum GN=COL1A1 PE=1 SV=4	3522	699	275	50	27	56.1	Mammut americanum	0	0	426.217	850.419	0.0007	108	116	0	7.72	GFSGLDGAK
Collagen alpha-1(I) chain OS=Mammut americanum GN=COL1A1 PE=1 SV=4	3522	699	275	50	27	56.1	Mammut americanum	0	0	426.217	850.419	0.001	108	116	0	4.55	GFSGLDGAK
Collagen alpha-1(I) chain OS=Mammut americanum GN=COL1A1 PE=1 SV=4	3522	699	275	50	27	56.1	Mammut americanum	0	0	426.217	850.42	0.0015	108	116	0	12.99	GFSGLDGAK
Collagen alpha-1(I) chain OS=Mammut americanum GN=COL1A1 PE=1 SV=4	3522	699	275	50	27	56.1	Mammut americanum	0	0	426.217	850.42	0.0015	108	116	0	6.29	GFSGLDGAK
Collagen alpha-1(I) chain OS=Mammut americanum GN=COL1A1 PE=1 SV=4	3522	699	275	50	27	56.1	Mammut americanum	0	0	426.719	851.423	-0.0019	924	932	0	9.71	GPAGPQGPR	Oxidation (P)	0.040000000.0
Collagen alpha-1(I) chain OS=Mammut americanum GN=COL1A1 PE=1 SV=4	3522	699	275	50	27	56.1	Mammut americanum	0	0	426.719	851.423	-0.0016	924	932	0	4.25	GPAGPQGPR	Oxidation (P)	0.040000000.0
Collagen alpha-1(I) chain OS=Mammut americanum GN=COL1A1 PE=1 SV=4	3522	699	275	50	27	56.1	Mammut americanum	0	0	426.719	851.424	-0.0014	84	92	0	14.45	GPPGPQGAR	Oxidation (P)	0.004000000.0
Collagen alpha-1(I) chain OS=Mammut americanum GN=COL1A1 PE=1 SV=4	3522	699	275	50	27	56.1	Mammut americanum	0	0	426.719	851.424	-0.001	84	92	0	15.39	GPPGPQGAR	Oxidation (P)	0.004000000.0
Collagen alpha-1(I) chain OS=Mammut americanum GN=COL1A1 PE=1 SV=4	3522	699	275	50	27	56.1	Mammut americanum	0	0	426.719	851.424	-0.0008	84	92	0	4.46	GPPGPQGAR	Oxidation (P)	0.004000000.0
Collagen alpha-1(I) chain OS=Mammut americanum GN=COL1A1 PE=1 SV=4	3522	699	275	50	27	56.1	Mammut americanum	0	0	426.719	851.424	-0.0008	924	932	0	5.76	GPAGPQGPR	Oxidation (P)	0.040000000.0
Collagen alpha-1(I) chain OS=Mammut americanum GN=COL1A1 PE=1 SV=4	3522	699	275	50	27	56.1	Mammut americanum	0	0	426.719	851.424	-0.0007	84	92	0	10.9	GPPGPQGAR	Oxidation (P)	0.004000000.0
Collagen alpha-1(I) chain OS=Mammut americanum GN=COL1A1 PE=1 SV=4	3522	699	275	50	27	56.1	Mammut americanum	0	0	426.719	851.424	-0.0004	84	92	0	17.66	GPPGPQGAR	Oxidation (P)	0.004000000.0
Collagen alpha-1(I) chain OS=Mammut americanum GN=COL1A1 PE=1 SV=4	3522	699	275	50	27	56.1	Mammut americanum	0	0	426.72	851.425	-0.0003	84	92	0	8.76	GPPGPQGAR	Oxidation (P)	0.004000000.0
Collagen alpha-1(I) chain OS=Mammut americanum GN=COL1A1 PE=1 SV=4	3522	699	275	50	27	56.1	Mammut americanum	0	0	426.72	851.425	-0.0001	84	92	0	23.38	GPPGPQGAR	Oxidation (P)	0.004000000.0
Collagen alpha-1(I) chain OS=Mammut americanum GN=COL1A1 PE=1 SV=4	3522	699	275	50	27	56.1	Mammut americanum	0	0	426.72	851.425	-0.0001	84	92	0	18.49	GPPGPQGAR	Oxidation (P)	0.004000000.0
Collagen alpha-1(I) chain OS=Mammut americanum GN=COL1A1 PE=1 SV=4	3522	699	275	50	27	56.1	Mammut americanum	0	0	426.72	851.425	-0.0001	84	92	0	37.35	GPPGPQGAR	Oxidation (P)	0.004000000.0
Collagen alpha-1(I) chain OS=Mammut americanum GN=COL1A1 PE=1 SV=4	3522	699	275	50	27	56.1	Mammut americanum	0	0	426.72	851.425	-0.0001	84	92	0	23.97	GPPGPQGAR	Oxidation (P)	0.004000000.0
Collagen alpha-1(I) chain OS=Mammut americanum GN=COL1A1 PE=1 SV=4	3522	699	275	50	27	56.1	Mammut americanum	0	0	426.72	851.425	0	84	92	0	33.89	GPPGPQGAR	Oxidation (P)	0.004000000.0
Collagen alpha-1(I) chain OS=Mammut americanum GN=COL1A1 PE=1 SV=4	3522	699	275	50	27	56.1	Mammut americanum	0	0	426.72	851.425	0	84	92	0	17.56	GPPGPQGAR	Oxidation (P)	0.004000000.0
Collagen alpha-1(I) chain OS=Mammut americanum GN=COL1A1 PE=1 SV=4	3522	699	275	50	27	56.1	Mammut americanum	0	0	426.72	851.425	0	84	92	0	24.29	GPPGPQGAR	Oxidation (P)	0.004000000.0
Collagen alpha-1(I) chain OS=Mammut americanum GN=COL1A1 PE=1 SV=4	3522	699	275	50	27	56.1	Mammut americanum	0	0	426.72	851.425	0	84	92	0	29.36	GPPGPQGAR	Oxidation (P)	0.004000000.0
Collagen alpha-1(I) chain OS=Mammut americanum GN=COL1A1 PE=1 SV=4	3522	699	275	50	27	56.1	Mammut americanum	0	0	426.72	851.425	0	84	92	0	27.34	GPPGPQGAR	Oxidation (P)	0.004000000.0
Collagen alpha-1(I) chain OS=Mammut americanum GN=COL1A1 PE=1 SV=4	3522	699	275	50	27	56.1	Mammut americanum	0	0	426.72	851.425	0	84	92	0	13.48	GPPGPQGAR	Oxidation (P)	0.004000000.0
Collagen alpha-1(I) chain OS=Mammut americanum GN=COL1A1 PE=1 SV=4	3522	699	275	50	27	56.1	Mammut americanum	0	0	426.72	851.425	0.0001	84	92	0	25.76	GPPGPQGAR	Oxidation (P)	0.004000000.0
Collagen alpha-1(I) chain OS=Mammut americanum GN=COL1A1 PE=1 SV=4	3522	699	275	50	27	56.1	Mammut americanum	0	0	426.72	851.425	0.0003	84	92	0	10.51	GPPGPQGAR	Oxidation (P)	0.004000000.0
Collagen alpha-1(I) chain OS=Mammut americanum GN=COL1A1 PE=1 SV=4	3522	699	275	50	27	56.1	Mammut americanum	0	0	426.72	851.425	0.0003	84	92	0	18.24	GPPGPQGAR	Oxidation (P)	0.004000000.0
Collagen alpha-1(I) chain OS=Mammut americanum GN=COL1A1 PE=1 SV=4	3522	699	275	50	27	56.1	Mammut americanum	0	0	426.72	851.425	0.0004	84	92	0	22.75	GPPGPQGAR	Oxidation (P)	0.004000000.0
Collagen alpha-1(I) chain OS=Mammut americanum GN=COL1A1 PE=1 SV=4	3522	699	275	50	27	56.1	Mammut americanum	0	0	426.72	851.426	0.0008	84	92	0	16.99	GPPGPQGAR	Oxidation (P)	0.004000000.0
Collagen alpha-1(I) chain OS=Mammut americanum GN=COL1A1 PE=1 SV=4	3522	699	275	50	27	56.1	Mammut americanum	0	0	427.212	852.409	0.0002	84	92	0	19.95	GPPGPQGAR	Deamidated (NQ); Oxidation (P)	0.004001000.0
Collagen alpha-1(I) chain OS=Mammut americanum GN=COL1A1 PE=1 SV=4	3522	699	275	50	27	56.1	Mammut americanum	0	0	433.728	865.441	0	152	161	0	6.3	PGAPGPAGAR	Oxidation (P)	0.0000040000.0
Collagen alpha-1(I) chain OS=Mammut americanum GN=COL1A1 PE=1 SV=4	3522	699	275	50	27	56.1	Mammut americanum	0	0	434.214	866.413	-0.0005	108	116	0	10.23	GFSGLDGAK	Oxidation (K)	0.000000002.0
Collagen alpha-1(I) chain OS=Mammut americanum GN=COL1A1 PE=1 SV=4	3522	699	275	50	27	56.1	Mammut americanum	0	0	434.214	866.413	-0.0004	108	116	0	29.11	GFSGLDGAK	Oxidation (K)	0.000000002.0
Collagen alpha-1(I) chain OS=Mammut americanum GN=COL1A1 PE=1 SV=4	3522	699	275	50	27	56.1	Mammut americanum	0	0	441.725	881.436	0	152	161	0	24.17	PGAPGPAGAR	2 Oxidation (P)	0.4004000000.0
Collagen alpha-1(I) chain OS=Mammut americanum GN=COL1A1 PE=1 SV=4	3522	699	275	50	27	56.1	Mammut americanum	0	0	441.761	881.508	0	798	806	0	22.1	GVVGLPGQR
Collagen alpha-1(I) chain OS=Mammut americanum GN=COL1A1 PE=1 SV=4	3522	699	275	50	27	56.1	Mammut americanum	0	0	449.759	897.503	-0.0005	798	806	0	30.44	GVVGLPGQR	Oxidation (P)	0.000004000.0
Collagen alpha-1(I) chain OS=Mammut americanum GN=COL1A1 PE=1 SV=4	3522	699	275	50	27	56.1	Mammut americanum	0	0	449.759	897.503	-0.0005	798	806	0	45.33	GVVGLPGQR	Oxidation (P)	0.000004000.0
Collagen alpha-1(I) chain OS=Mammut americanum GN=COL1A1 PE=1 SV=4	3522	699	275	50	27	56.1	Mammut americanum	0	0	449.759	897.503	-0.0005	798	806	0	20.55	GVVGLPGQR	Oxidation (P)	0.000004000.0
Collagen alpha-1(I) chain OS=Mammut americanum GN=COL1A1 PE=1 SV=4	3522	699	275	50	27	56.1	Mammut americanum	0	0	449.759	897.503	-0.0005	798	806	0	18.21	GVVGLPGQR	Oxidation (P)	0.000004000.0
Collagen alpha-1(I) chain OS=Mammut americanum GN=COL1A1 PE=1 SV=4	3522	699	275	50	27	56.1	Mammut americanum	0	0	449.759	897.503	-0.0004	798	806	0	29.52	GVVGLPGQR	Oxidation (P)	0.000004000.0
Collagen alpha-1(I) chain OS=Mammut americanum GN=COL1A1 PE=1 SV=4	3522	699	275	50	27	56.1	Mammut americanum	0	0	449.759	897.503	-0.0004	798	806	0	18.87	GVVGLPGQR	Oxidation (P)	0.000004000.0
Collagen alpha-1(I) chain OS=Mammut americanum GN=COL1A1 PE=1 SV=4	3522	699	275	50	27	56.1	Mammut americanum	0	0	449.759	897.503	-0.0003	798	806	0	49.83	GVVGLPGQR	Oxidation (P)	0.000004000.0
Collagen alpha-1(I) chain OS=Mammut americanum GN=COL1A1 PE=1 SV=4	3522	699	275	50	27	56.1	Mammut americanum	0	0	449.759	897.503	-0.0003	798	806	0	30.07	GVVGLPGQR	Oxidation (P)	0.000004000.0
Collagen alpha-1(I) chain OS=Mammut americanum GN=COL1A1 PE=1 SV=4	3522	699	275	50	27	56.1	Mammut americanum	0	0	449.759	897.503	-0.0003	798	806	0	13.69	GVVGLPGQR	Oxidation (P)	0.000004000.0
Collagen alpha-1(I) chain OS=Mammut americanum GN=COL1A1 PE=1 SV=4	3522	699	275	50	27	56.1	Mammut americanum	0	0	449.759	897.503	-0.0003	798	806	0	40.78	GVVGLPGQR	Oxidation (P)	0.000004000.0
Collagen alpha-1(I) chain OS=Mammut americanum GN=COL1A1 PE=1 SV=4	3522	699	275	50	27	56.1	Mammut americanum	0	0	449.759	897.503	-0.0003	798	806	0	24.32	GVVGLPGQR	Oxidation (P)	0.000004000.0
Collagen alpha-1(I) chain OS=Mammut americanum GN=COL1A1 PE=1 SV=4	3522	699	275	50	27	56.1	Mammut americanum	0	0	449.759	897.503	-0.0003	798	806	0	26.56	GVVGLPGQR	Oxidation (P)	0.000004000.0
Collagen alpha-1(I) chain OS=Mammut americanum GN=COL1A1 PE=1 SV=4	3522	699	275	50	27	56.1	Mammut americanum	0	0	449.759	897.503	-0.0002	798	806	0	23.87	GVVGLPGQR	Oxidation (P)	0.000004000.0
Collagen alpha-1(I) chain OS=Mammut americanum GN=COL1A1 PE=1 SV=4	3522	699	275	50	27	56.1	Mammut americanum	0	0	449.759	897.503	-0.0002	798	806	0	29.22	GVVGLPGQR	Oxidation (P)	0.000004000.0
Collagen alpha-1(I) chain OS=Mammut americanum GN=COL1A1 PE=1 SV=4	3522	699	275	50	27	56.1	Mammut americanum	0	0	449.759	897.503	-0.0002	798	806	0	29.55	GVVGLPGQR	Oxidation (P)	0.000004000.0
Collagen alpha-1(I) chain OS=Mammut americanum GN=COL1A1 PE=1 SV=4	3522	699	275	50	27	56.1	Mammut americanum	0	0	449.759	897.503	-0.0002	798	806	0	31.92	GVVGLPGQR	Oxidation (P)	0.000004000.0
Collagen alpha-1(I) chain OS=Mammut americanum GN=COL1A1 PE=1 SV=4	3522	699	275	50	27	56.1	Mammut americanum	0	0	449.759	897.503	-0.0002	798	806	0	23.1	GVVGLPGQR	Oxidation (P)	0.000004000.0
Collagen alpha-1(I) chain OS=Mammut americanum GN=COL1A1 PE=1 SV=4	3522	699	275	50	27	56.1	Mammut americanum	0	0	449.759	897.503	-0.0002	798	806	0	37.62	GVVGLPGQR	Oxidation (P)	0.000004000.0
Collagen alpha-1(I) chain OS=Mammut americanum GN=COL1A1 PE=1 SV=4	3522	699	275	50	27	56.1	Mammut americanum	0	0	449.759	897.503	-0.0002	798	806	0	23.91	GVVGLPGQR	Oxidation (P)	0.000004000.0
Collagen alpha-1(I) chain OS=Mammut americanum GN=COL1A1 PE=1 SV=4	3522	699	275	50	27	56.1	Mammut americanum	0	0	449.759	897.503	-0.0001	798	806	0	22.76	GVVGLPGQR	Oxidation (P)	0.000004000.0
Collagen alpha-1(I) chain OS=Mammut americanum GN=COL1A1 PE=1 SV=4	3522	699	275	50	27	56.1	Mammut americanum	0	0	449.759	897.503	-0.0001	798	806	0	26.22	GVVGLPGQR	Oxidation (P)	0.000004000.0
Collagen alpha-1(I) chain OS=Mammut americanum GN=COL1A1 PE=1 SV=4	3522	699	275	50	27	56.1	Mammut americanum	0	0	449.759	897.503	-0.0001	798	806	0	31.07	GVVGLPGQR	Oxidation (P)	0.000004000.0
Collagen alpha-1(I) chain OS=Mammut americanum GN=COL1A1 PE=1 SV=4	3522	699	275	50	27	56.1	Mammut americanum	0	0	449.759	897.503	0	798	806	0	39.92	GVVGLPGQR	Oxidation (P)	0.000004000.0
Collagen alpha-1(I) chain OS=Mammut americanum GN=COL1A1 PE=1 SV=4	3522	699	275	50	27	56.1	Mammut americanum	0	0	449.759	897.503	0	798	806	0	36.06	GVVGLPGQR	Oxidation (P)	0.000004000.0
Collagen alpha-1(I) chain OS=Mammut americanum GN=COL1A1 PE=1 SV=4	3522	699	275	50	27	56.1	Mammut americanum	0	0	449.759	897.503	0	798	806	0	22.65	GVVGLPGQR	Oxidation (P)	0.000004000.0
Collagen alpha-1(I) chain OS=Mammut americanum GN=COL1A1 PE=1 SV=4	3522	699	275	50	27	56.1	Mammut americanum	0	0	449.759	897.503	0	798	806	0	22.24	GVVGLPGQR	Oxidation (P)	0.000004000.0
Collagen alpha-1(I) chain OS=Mammut americanum GN=COL1A1 PE=1 SV=4	3522	699	275	50	27	56.1	Mammut americanum	0	0	449.759	897.503	0	798	806	0	33.84	GVVGLPGQR	Oxidation (P)	0.000004000.0
Collagen alpha-1(I) chain OS=Mammut americanum GN=COL1A1 PE=1 SV=4	3522	699	275	50	27	56.1	Mammut americanum	0	0	449.759	897.503	0	798	806	0	25.93	GVVGLPGQR	Oxidation (P)	0.000004000.0
Collagen alpha-1(I) chain OS=Mammut americanum GN=COL1A1 PE=1 SV=4	3522	699	275	50	27	56.1	Mammut americanum	0	0	449.759	897.503	0	798	806	0	27.82	GVVGLPGQR	Oxidation (P)	0.000004000.0
Collagen alpha-1(I) chain OS=Mammut americanum GN=COL1A1 PE=1 SV=4	3522	699	275	50	27	56.1	Mammut americanum	0	0	449.759	897.503	0.0001	798	806	0	24.28	GVVGLPGQR	Oxidation (P)	0.000004000.0
Collagen alpha-1(I) chain OS=Mammut americanum GN=COL1A1 PE=1 SV=4	3522	699	275	50	27	56.1	Mammut americanum	0	0	449.759	897.503	0.0001	798	806	0	30.77	GVVGLPGQR	Oxidation (P)	0.000004000.0
Collagen alpha-1(I) chain OS=Mammut americanum GN=COL1A1 PE=1 SV=4	3522	699	275	50	27	56.1	Mammut americanum	0	0	449.759	897.503	0.0001	798	806	0	31.62	GVVGLPGQR	Oxidation (P)	0.000004000.0
Collagen alpha-1(I) chain OS=Mammut americanum GN=COL1A1 PE=1 SV=4	3522	699	275	50	27	56.1	Mammut americanum	0	0	449.759	897.503	0.0001	798	806	0	22.52	GVVGLPGQR	Oxidation (P)	0.000004000.0
Collagen alpha-1(I) chain OS=Mammut americanum GN=COL1A1 PE=1 SV=4	3522	699	275	50	27	56.1	Mammut americanum	0	0	449.759	897.503	0.0002	798	806	0	30.66	GVVGLPGQR	Oxidation (P)	0.000004000.0
Collagen alpha-1(I) chain OS=Mammut americanum GN=COL1A1 PE=1 SV=4	3522	699	275	50	27	56.1	Mammut americanum	0	0	449.759	897.503	0.0002	798	806	0	36.12	GVVGLPGQR	Oxidation (P)	0.000004000.0
Collagen alpha-1(I) chain OS=Mammut americanum GN=COL1A1 PE=1 SV=4	3522	699	275	50	27	56.1	Mammut americanum	0	0	449.759	897.503	0.0002	798	806	0	36.67	GVVGLPGQR	Oxidation (P)	0.000004000.0
Collagen alpha-1(I) chain OS=Mammut americanum GN=COL1A1 PE=1 SV=4	3522	699	275	50	27	56.1	Mammut americanum	0	0	449.759	897.503	0.0002	798	806	0	28.47	GVVGLPGQR	Oxidation (P)	0.000004000.0
Collagen alpha-1(I) chain OS=Mammut americanum GN=COL1A1 PE=1 SV=4	3522	699	275	50	27	56.1	Mammut americanum	0	0	449.759	897.503	0.0002	798	806	0	26.03	GVVGLPGQR	Oxidation (P)	0.000004000.0
Collagen alpha-1(I) chain OS=Mammut americanum GN=COL1A1 PE=1 SV=4	3522	699	275	50	27	56.1	Mammut americanum	0	0	449.759	897.503	0.0002	798	806	0	36.4	GVVGLPGQR	Oxidation (P)	0.000004000.0
Collagen alpha-1(I) chain OS=Mammut americanum GN=COL1A1 PE=1 SV=4	3522	699	275	50	27	56.1	Mammut americanum	0	0	449.759	897.504	0.0002	798	806	0	33.03	GVVGLPGQR	Oxidation (P)	0.000004000.0
Collagen alpha-1(I) chain OS=Mammut americanum GN=COL1A1 PE=1 SV=4	3522	699	275	50	27	56.1	Mammut americanum	0	0	449.759	897.504	0.0002	798	806	0	26.44	GVVGLPGQR	Oxidation (P)	0.000004000.0
Collagen alpha-1(I) chain OS=Mammut americanum GN=COL1A1 PE=1 SV=4	3522	699	275	50	27	56.1	Mammut americanum	0	0	449.759	897.504	0.0002	798	806	0	29.5	GVVGLPGQR	Oxidation (P)	0.000004000.0
Collagen alpha-1(I) chain OS=Mammut americanum GN=COL1A1 PE=1 SV=4	3522	699	275	50	27	56.1	Mammut americanum	0	0	449.759	897.504	0.0002	798	806	0	25.63	GVVGLPGQR	Oxidation (P)	0.000004000.0
Collagen alpha-1(I) chain OS=Mammut americanum GN=COL1A1 PE=1 SV=4	3522	699	275	50	27	56.1	Mammut americanum	0	0	449.759	897.504	0.0002	798	806	0	23.92	GVVGLPGQR	Oxidation (P)	0.000004000.0
Collagen alpha-1(I) chain OS=Mammut americanum GN=COL1A1 PE=1 SV=4	3522	699	275	50	27	56.1	Mammut americanum	0	0	449.759	897.504	0.0003	798	806	0	29.94	GVVGLPGQR	Oxidation (P)	0.000004000.0
Collagen alpha-1(I) chain OS=Mammut americanum GN=COL1A1 PE=1 SV=4	3522	699	275	50	27	56.1	Mammut americanum	0	0	449.759	897.504	0.0003	798	806	0	37.31	GVVGLPGQR	Oxidation (P)	0.000004000.0
Collagen alpha-1(I) chain OS=Mammut americanum GN=COL1A1 PE=1 SV=4	3522	699	275	50	27	56.1	Mammut americanum	0	0	449.759	897.504	0.0003	798	806	0	12.44	GVVGLPGQR	Oxidation (P)	0.000004000.0
Collagen alpha-1(I) chain OS=Mammut americanum GN=COL1A1 PE=1 SV=4	3522	699	275	50	27	56.1	Mammut americanum	0	0	449.759	897.504	0.0005	798	806	0	26.87	GVVGLPGQR	Oxidation (P)	0.000004000.0
Collagen alpha-1(I) chain OS=Mammut americanum GN=COL1A1 PE=1 SV=4	3522	699	275	50	27	56.1	Mammut americanum	0	0	449.759	897.504	0.0005	798	806	0	23.85	GVVGLPGQR	Oxidation (P)	0.000004000.0
Collagen alpha-1(I) chain OS=Mammut americanum GN=COL1A1 PE=1 SV=4	3522	699	275	50	27	56.1	Mammut americanum	0	0	449.759	897.504	0.0005	798	806	0	29.09	GVVGLPGQR	Oxidation (P)	0.000004000.0
Collagen alpha-1(I) chain OS=Mammut americanum GN=COL1A1 PE=1 SV=4	3522	699	275	50	27	56.1	Mammut americanum	0	0	449.759	897.504	0.0007	798	806	0	16.72	GVVGLPGQR	Oxidation (P)	0.000004000.0
Collagen alpha-1(I) chain OS=Mammut americanum GN=COL1A1 PE=1 SV=4	3522	699	275	50	27	56.1	Mammut americanum	0	0	449.759	897.504	0.0008	798	806	0	23.45	GVVGLPGQR	Oxidation (P)	0.000004000.0
Collagen alpha-1(I) chain OS=Mammut americanum GN=COL1A1 PE=1 SV=4	3522	699	275	50	27	56.1	Mammut americanum	0	0	449.76	897.505	0.0013	798	806	0	23.78	GVVGLPGQR	Oxidation (P)	0.000004000.0
Collagen alpha-1(I) chain OS=Mammut americanum GN=COL1A1 PE=1 SV=4	3522	699	275	50	27	56.1	Mammut americanum	0	0	450.251	898.487	-0.0001	798	806	0	25.53	GVVGLPGQR	Deamidated (NQ); Oxidation (P)	0.000004010.0
Collagen alpha-1(I) chain OS=Mammut americanum GN=COL1A1 PE=1 SV=4	3522	699	275	50	27	56.1	Mammut americanum	0	0	475.738	949.462	-0.0003	404	413	0	38.01	PGPPGPPGAR	3 Oxidation (P)	0.4004004000.0
Collagen alpha-1(I) chain OS=Mammut americanum GN=COL1A1 PE=1 SV=4	3522	699	275	50	27	56.1	Mammut americanum	0	0	540.289	1078.56	-0.0001	150	161	1	36.4	GRPGAPGPAGAR	Oxidation (P)	0.000004000000.0
Collagen alpha-1(I) chain OS=Mammut americanum GN=COL1A1 PE=1 SV=4	3522	699	275	50	27	56.1	Mammut americanum	0	0	544.771	1087.53	-0.002	333	344	0	17.9	GFPGADGVAGPK	Oxidation (P)	0.004000000000.0
Collagen alpha-1(I) chain OS=Mammut americanum GN=COL1A1 PE=1 SV=4	3522	699	275	50	27	56.1	Mammut americanum	0	0	544.771	1087.53	-0.0019	333	344	0	5.76	GFPGADGVAGPK	Oxidation (P)	0.004000000000.0
Collagen alpha-1(I) chain OS=Mammut americanum GN=COL1A1 PE=1 SV=4	3522	699	275	50	27	56.1	Mammut americanum	0	0	544.771	1087.53	-0.0016	333	344	0	13.39	GFPGADGVAGPK	Oxidation (P)	0.004000000000.0
Collagen alpha-1(I) chain OS=Mammut americanum GN=COL1A1 PE=1 SV=4	3522	699	275	50	27	56.1	Mammut americanum	0	0	544.772	1087.53	-0.0008	333	344	0	13.42	GFPGADGVAGPK	Oxidation (P)	0.004000000000.0
Collagen alpha-1(I) chain OS=Mammut americanum GN=COL1A1 PE=1 SV=4	3522	699	275	50	27	56.1	Mammut americanum	0	0	544.772	1087.53	-0.0007	333	344	0	4.28	GFPGADGVAGPK	Oxidation (P)	0.004000000000.0
Collagen alpha-1(I) chain OS=Mammut americanum GN=COL1A1 PE=1 SV=4	3522	699	275	50	27	56.1	Mammut americanum	0	0	544.772	1087.53	-0.0005	333	344	0	12.06	GFPGADGVAGPK	Oxidation (P)	0.004000000000.0
Collagen alpha-1(I) chain OS=Mammut americanum GN=COL1A1 PE=1 SV=4	3522	699	275	50	27	56.1	Mammut americanum	0	0	544.772	1087.53	-0.0005	333	344	0	24.83	GFPGADGVAGPK	Oxidation (P)	0.004000000000.0
Collagen alpha-1(I) chain OS=Mammut americanum GN=COL1A1 PE=1 SV=4	3522	699	275	50	27	56.1	Mammut americanum	0	0	544.772	1087.53	-0.0002	333	344	0	9.73	GFPGADGVAGPK	Oxidation (P)	0.004000000000.0
Collagen alpha-1(I) chain OS=Mammut americanum GN=COL1A1 PE=1 SV=4	3522	699	275	50	27	56.1	Mammut americanum	0	0	544.772	1087.53	-0.0002	333	344	0	2.61	GFPGADGVAGPK	Oxidation (P)	0.004000000000.0
Collagen alpha-1(I) chain OS=Mammut americanum GN=COL1A1 PE=1 SV=4	3522	699	275	50	27	56.1	Mammut americanum	0	0	544.772	1087.53	-0.0002	333	344	0	22.01	GFPGADGVAGPK	Oxidation (P)	0.004000000000.0
Collagen alpha-1(I) chain OS=Mammut americanum GN=COL1A1 PE=1 SV=4	3522	699	275	50	27	56.1	Mammut americanum	0	0	544.772	1087.53	-0.0002	333	344	0	14.67	GFPGADGVAGPK	Oxidation (P)	0.004000000000.0
Collagen alpha-1(I) chain OS=Mammut americanum GN=COL1A1 PE=1 SV=4	3522	699	275	50	27	56.1	Mammut americanum	0	0	544.772	1087.53	-0.0001	333	344	0	17.02	GFPGADGVAGPK	Oxidation (P)	0.004000000000.0
Collagen alpha-1(I) chain OS=Mammut americanum GN=COL1A1 PE=1 SV=4	3522	699	275	50	27	56.1	Mammut americanum	0	0	544.772	1087.53	-0.0001	333	344	0	9.3	GFPGADGVAGPK	Oxidation (P)	0.004000000000.0
Collagen alpha-1(I) chain OS=Mammut americanum GN=COL1A1 PE=1 SV=4	3522	699	275	50	27	56.1	Mammut americanum	0	0	544.772	1087.53	0.0002	333	344	0	29.42	GFPGADGVAGPK	Oxidation (P)	0.004000000000.0
Collagen alpha-1(I) chain OS=Mammut americanum GN=COL1A1 PE=1 SV=4	3522	699	275	50	27	56.1	Mammut americanum	0	0	544.772	1087.53	0.0002	333	344	0	11.86	GFPGADGVAGPK	Oxidation (P)	0.004000000000.0
Collagen alpha-1(I) chain OS=Mammut americanum GN=COL1A1 PE=1 SV=4	3522	699	275	50	27	56.1	Mammut americanum	0	0	544.772	1087.53	0.0003	333	344	0	5.6	GFPGADGVAGPK	Oxidation (P)	0.004000000000.0
Collagen alpha-1(I) chain OS=Mammut americanum GN=COL1A1 PE=1 SV=4	3522	699	275	50	27	56.1	Mammut americanum	0	0	544.772	1087.53	0.0003	333	344	0	12.83	GFPGADGVAGPK	Oxidation (P)	0.004000000000.0
Collagen alpha-1(I) chain OS=Mammut americanum GN=COL1A1 PE=1 SV=4	3522	699	275	50	27	56.1	Mammut americanum	0	0	544.772	1087.53	0.0003	333	344	0	14.41	GFPGADGVAGPK	Oxidation (P)	0.004000000000.0
Collagen alpha-1(I) chain OS=Mammut americanum GN=COL1A1 PE=1 SV=4	3522	699	275	50	27	56.1	Mammut americanum	0	0	544.772	1087.53	0.0003	333	344	0	6.08	GFPGADGVAGPK	Oxidation (P)	0.004000000000.0
Collagen alpha-1(I) chain OS=Mammut americanum GN=COL1A1 PE=1 SV=4	3522	699	275	50	27	56.1	Mammut americanum	0	0	544.772	1087.53	0.0003	333	344	0	22.64	GFPGADGVAGPK	Oxidation (P)	0.004000000000.0
Collagen alpha-1(I) chain OS=Mammut americanum GN=COL1A1 PE=1 SV=4	3522	699	275	50	27	56.1	Mammut americanum	0	0	544.772	1087.53	0.0004	333	344	0	41.28	GFPGADGVAGPK	Oxidation (P)	0.004000000000.0
Collagen alpha-1(I) chain OS=Mammut americanum GN=COL1A1 PE=1 SV=4	3522	699	275	50	27	56.1	Mammut americanum	0	0	544.772	1087.53	0.0004	333	344	0	16.21	GFPGADGVAGPK	Oxidation (P)	0.004000000000.0
Collagen alpha-1(I) chain OS=Mammut americanum GN=COL1A1 PE=1 SV=4	3522	699	275	50	27	56.1	Mammut americanum	0	0	544.773	1087.53	0.0006	333	344	0	8.88	GFPGADGVAGPK	Oxidation (P)	0.004000000000.0
Collagen alpha-1(I) chain OS=Mammut americanum GN=COL1A1 PE=1 SV=4	3522	699	275	50	27	56.1	Mammut americanum	0	0	544.773	1087.53	0.0008	333	344	0	21.88	GFPGADGVAGPK	Oxidation (P)	0.004000000000.0
Collagen alpha-1(I) chain OS=Mammut americanum GN=COL1A1 PE=1 SV=4	3522	699	275	50	27	56.1	Mammut americanum	0	0	544.773	1087.53	0.0009	333	344	0	6.11	GFPGADGVAGPK	Oxidation (P)	0.004000000000.0
Collagen alpha-1(I) chain OS=Mammut americanum GN=COL1A1 PE=1 SV=4	3522	699	275	50	27	56.1	Mammut americanum	0	0	365.86	1094.56	-0.0013	150	161	1	24.87	GRPGAPGPAGAR	2 Oxidation (P)	0.004004000000.0
Collagen alpha-1(I) chain OS=Mammut americanum GN=COL1A1 PE=1 SV=4	3522	699	275	50	27	56.1	Mammut americanum	0	0	365.86	1094.56	-0.0012	150	161	1	31.17	GRPGAPGPAGAR	2 Oxidation (P)	0.004004000000.0
Collagen alpha-1(I) chain OS=Mammut americanum GN=COL1A1 PE=1 SV=4	3522	699	275	50	27	56.1	Mammut americanum	0	0	548.286	1094.56	-0.0009	150	161	1	6.82	GRPGAPGPAGAR	2 Oxidation (P)	0.000004040000.0
Collagen alpha-1(I) chain OS=Mammut americanum GN=COL1A1 PE=1 SV=4	3522	699	275	50	27	56.1	Mammut americanum	0	0	365.86	1094.56	-0.0005	150	161	1	42.42	GRPGAPGPAGAR	2 Oxidation (P)	0.004004000000.0
Collagen alpha-1(I) chain OS=Mammut americanum GN=COL1A1 PE=1 SV=4	3522	699	275	50	27	56.1	Mammut americanum	0	0	548.286	1094.56	-0.0005	150	161	1	8.43	GRPGAPGPAGAR	2 Oxidation (P)	0.004000040000.0
Collagen alpha-1(I) chain OS=Mammut americanum GN=COL1A1 PE=1 SV=4	3522	699	275	50	27	56.1	Mammut americanum	0	0	365.86	1094.56	-0.0003	150	161	1	24.82	GRPGAPGPAGAR	2 Oxidation (P)	0.004004000000.0
Collagen alpha-1(I) chain OS=Mammut americanum GN=COL1A1 PE=1 SV=4	3522	699	275	50	27	56.1	Mammut americanum	0	0	365.86	1094.56	-0.0003	150	161	1	37.74	GRPGAPGPAGAR	2 Oxidation (P)	0.004004000000.0
Collagen alpha-1(I) chain OS=Mammut americanum GN=COL1A1 PE=1 SV=4	3522	699	275	50	27	56.1	Mammut americanum	0	0	548.286	1094.56	-0.0003	150	161	1	35.17	GRPGAPGPAGAR	2 Oxidation (P)	0.004004000000.0
Collagen alpha-1(I) chain OS=Mammut americanum GN=COL1A1 PE=1 SV=4	3522	699	275	50	27	56.1	Mammut americanum	0	0	548.286	1094.56	-0.0003	150	161	1	13.47	GRPGAPGPAGAR	2 Oxidation (P)	0.004000040000.0
Collagen alpha-1(I) chain OS=Mammut americanum GN=COL1A1 PE=1 SV=4	3522	699	275	50	27	56.1	Mammut americanum	0	0	365.86	1094.56	-0.0003	150	161	1	27.65	GRPGAPGPAGAR	2 Oxidation (P)	0.004004000000.0
Collagen alpha-1(I) chain OS=Mammut americanum GN=COL1A1 PE=1 SV=4	3522	699	275	50	27	56.1	Mammut americanum	0	0	365.86	1094.56	-0.0003	150	161	1	34.82	GRPGAPGPAGAR	2 Oxidation (P)	0.004004000000.0
Collagen alpha-1(I) chain OS=Mammut americanum GN=COL1A1 PE=1 SV=4	3522	699	275	50	27	56.1	Mammut americanum	0	0	365.86	1094.56	-0.0003	150	161	1	28.26	GRPGAPGPAGAR	2 Oxidation (P)	0.004004000000.0
Collagen alpha-1(I) chain OS=Mammut americanum GN=COL1A1 PE=1 SV=4	3522	699	275	50	27	56.1	Mammut americanum	0	0	365.86	1094.56	-0.0003	150	161	1	28.91	GRPGAPGPAGAR	2 Oxidation (P)	0.004004000000.0
Collagen alpha-1(I) chain OS=Mammut americanum GN=COL1A1 PE=1 SV=4	3522	699	275	50	27	56.1	Mammut americanum	0	0	365.86	1094.56	-0.0003	150	161	1	24.4	GRPGAPGPAGAR	2 Oxidation (P)	0.004004000000.0
Collagen alpha-1(I) chain OS=Mammut americanum GN=COL1A1 PE=1 SV=4	3522	699	275	50	27	56.1	Mammut americanum	0	0	365.86	1094.56	-0.0003	150	161	1	35.3	GRPGAPGPAGAR	2 Oxidation (P)	0.004004000000.0
Collagen alpha-1(I) chain OS=Mammut americanum GN=COL1A1 PE=1 SV=4	3522	699	275	50	27	56.1	Mammut americanum	0	0	365.86	1094.56	-0.0002	150	161	1	31.48	GRPGAPGPAGAR	2 Oxidation (P)	0.004004000000.0
Collagen alpha-1(I) chain OS=Mammut americanum GN=COL1A1 PE=1 SV=4	3522	699	275	50	27	56.1	Mammut americanum	0	0	365.86	1094.56	-0.0002	150	161	1	28.47	GRPGAPGPAGAR	2 Oxidation (P)	0.004004000000.0
Collagen alpha-1(I) chain OS=Mammut americanum GN=COL1A1 PE=1 SV=4	3522	699	275	50	27	56.1	Mammut americanum	0	0	365.86	1094.56	-0.0002	150	161	1	27.58	GRPGAPGPAGAR	2 Oxidation (P)	0.004004000000.0
Collagen alpha-1(I) chain OS=Mammut americanum GN=COL1A1 PE=1 SV=4	3522	699	275	50	27	56.1	Mammut americanum	0	0	365.86	1094.56	-0.0002	150	161	1	22.32	GRPGAPGPAGAR	2 Oxidation (P)	0.004004000000.0
Collagen alpha-1(I) chain OS=Mammut americanum GN=COL1A1 PE=1 SV=4	3522	699	275	50	27	56.1	Mammut americanum	0	0	365.86	1094.56	-0.0002	150	161	1	25.92	GRPGAPGPAGAR	2 Oxidation (P)	0.004004000000.0
Collagen alpha-1(I) chain OS=Mammut americanum GN=COL1A1 PE=1 SV=4	3522	699	275	50	27	56.1	Mammut americanum	0	0	365.86	1094.56	-0.0002	150	161	1	26.26	GRPGAPGPAGAR	2 Oxidation (P)	0.004004000000.0
Collagen alpha-1(I) chain OS=Mammut americanum GN=COL1A1 PE=1 SV=4	3522	699	275	50	27	56.1	Mammut americanum	0	0	365.86	1094.56	-0.0002	150	161	1	18.66	GRPGAPGPAGAR	2 Oxidation (P)	0.004004000000.0
Collagen alpha-1(I) chain OS=Mammut americanum GN=COL1A1 PE=1 SV=4	3522	699	275	50	27	56.1	Mammut americanum	0	0	365.86	1094.56	-0.0002	150	161	1	26.1	GRPGAPGPAGAR	2 Oxidation (P)	0.004004000000.0
Collagen alpha-1(I) chain OS=Mammut americanum GN=COL1A1 PE=1 SV=4	3522	699	275	50	27	56.1	Mammut americanum	0	0	365.86	1094.56	-0.0001	150	161	1	40.49	GRPGAPGPAGAR	2 Oxidation (P)	0.004004000000.0
Collagen alpha-1(I) chain OS=Mammut americanum GN=COL1A1 PE=1 SV=4	3522	699	275	50	27	56.1	Mammut americanum	0	0	365.86	1094.56	-0.0001	150	161	1	25.06	GRPGAPGPAGAR	2 Oxidation (P)	0.004004000000.0
Collagen alpha-1(I) chain OS=Mammut americanum GN=COL1A1 PE=1 SV=4	3522	699	275	50	27	56.1	Mammut americanum	0	0	365.86	1094.56	-0.0001	150	161	1	22.71	GRPGAPGPAGAR	2 Oxidation (P)	0.004004000000.0
Collagen alpha-1(I) chain OS=Mammut americanum GN=COL1A1 PE=1 SV=4	3522	699	275	50	27	56.1	Mammut americanum	0	0	365.86	1094.56	-0.0001	150	161	1	31.82	GRPGAPGPAGAR	2 Oxidation (P)	0.004004000000.0
Collagen alpha-1(I) chain OS=Mammut americanum GN=COL1A1 PE=1 SV=4	3522	699	275	50	27	56.1	Mammut americanum	0	0	548.286	1094.56	0	150	161	1	12.88	GRPGAPGPAGAR	2 Oxidation (P)	0.004004000000.0
Collagen alpha-1(I) chain OS=Mammut americanum GN=COL1A1 PE=1 SV=4	3522	699	275	50	27	56.1	Mammut americanum	0	0	365.86	1094.56	0	150	161	1	26.63	GRPGAPGPAGAR	2 Oxidation (P)	0.004004000000.0
Collagen alpha-1(I) chain OS=Mammut americanum GN=COL1A1 PE=1 SV=4	3522	699	275	50	27	56.1	Mammut americanum	0	0	365.86	1094.56	0	150	161	1	23.73	GRPGAPGPAGAR	2 Oxidation (P)	0.004004000000.0
Collagen alpha-1(I) chain OS=Mammut americanum GN=COL1A1 PE=1 SV=4	3522	699	275	50	27	56.1	Mammut americanum	0	0	365.86	1094.56	0	150	161	1	38.41	GRPGAPGPAGAR	2 Oxidation (P)	0.004004000000.0
Collagen alpha-1(I) chain OS=Mammut americanum GN=COL1A1 PE=1 SV=4	3522	699	275	50	27	56.1	Mammut americanum	0	0	365.86	1094.56	0	150	161	1	26.59	GRPGAPGPAGAR	2 Oxidation (P)	0.004004000000.0
Collagen alpha-1(I) chain OS=Mammut americanum GN=COL1A1 PE=1 SV=4	3522	699	275	50	27	56.1	Mammut americanum	0	0	365.86	1094.56	0	150	161	1	35.3	GRPGAPGPAGAR	2 Oxidation (P)	0.004004000000.0
Collagen alpha-1(I) chain OS=Mammut americanum GN=COL1A1 PE=1 SV=4	3522	699	275	50	27	56.1	Mammut americanum	0	0	548.286	1094.56	0.0001	150	161	1	16.32	GRPGAPGPAGAR	2 Oxidation (P)	0.004004000000.0
Collagen alpha-1(I) chain OS=Mammut americanum GN=COL1A1 PE=1 SV=4	3522	699	275	50	27	56.1	Mammut americanum	0	0	548.286	1094.56	0.0001	150	161	1	36.37	GRPGAPGPAGAR	2 Oxidation (P)	0.004004000000.0
Collagen alpha-1(I) chain OS=Mammut americanum GN=COL1A1 PE=1 SV=4	3522	699	275	50	27	56.1	Mammut americanum	0	0	365.86	1094.56	0.0001	150	161	1	26.3	GRPGAPGPAGAR	2 Oxidation (P)	0.004004000000.0
Collagen alpha-1(I) chain OS=Mammut americanum GN=COL1A1 PE=1 SV=4	3522	699	275	50	27	56.1	Mammut americanum	0	0	365.86	1094.56	0.0001	150	161	1	26.35	GRPGAPGPAGAR	2 Oxidation (P)	0.004004000000.0
Collagen alpha-1(I) chain OS=Mammut americanum GN=COL1A1 PE=1 SV=4	3522	699	275	50	27	56.1	Mammut americanum	0	0	365.86	1094.56	0.0001	150	161	1	24.95	GRPGAPGPAGAR	2 Oxidation (P)	0.004004000000.0
Collagen alpha-1(I) chain OS=Mammut americanum GN=COL1A1 PE=1 SV=4	3522	699	275	50	27	56.1	Mammut americanum	0	0	365.86	1094.56	0.0001	150	161	1	38.88	GRPGAPGPAGAR	2 Oxidation (P)	0.004004000000.0
Collagen alpha-1(I) chain OS=Mammut americanum GN=COL1A1 PE=1 SV=4	3522	699	275	50	27	56.1	Mammut americanum	0	0	365.86	1094.56	0.0002	150	161	1	32.91	GRPGAPGPAGAR	2 Oxidation (P)	0.004004000000.0
Collagen alpha-1(I) chain OS=Mammut americanum GN=COL1A1 PE=1 SV=4	3522	699	275	50	27	56.1	Mammut americanum	0	0	365.86	1094.56	0.0003	150	161	1	26.11	GRPGAPGPAGAR	2 Oxidation (P)	0.004004000000.0
Collagen alpha-1(I) chain OS=Mammut americanum GN=COL1A1 PE=1 SV=4	3522	699	275	50	27	56.1	Mammut americanum	0	0	365.86	1094.56	0.0003	150	161	1	25.48	GRPGAPGPAGAR	2 Oxidation (P)	0.004004000000.0
Collagen alpha-1(I) chain OS=Mammut americanum GN=COL1A1 PE=1 SV=4	3522	699	275	50	27	56.1	Mammut americanum	0	0	365.86	1094.56	0.0003	150	161	1	27.69	GRPGAPGPAGAR	2 Oxidation (P)	0.004004000000.0
Collagen alpha-1(I) chain OS=Mammut americanum GN=COL1A1 PE=1 SV=4	3522	699	275	50	27	56.1	Mammut americanum	0	0	365.86	1094.56	0.0003	150	161	1	27.33	GRPGAPGPAGAR	2 Oxidation (P)	0.004004000000.0
Collagen alpha-1(I) chain OS=Mammut americanum GN=COL1A1 PE=1 SV=4	3522	699	275	50	27	56.1	Mammut americanum	0	0	365.86	1094.56	0.0003	150	161	1	21.95	GRPGAPGPAGAR	2 Oxidation (P)	0.004004000000.0
Collagen alpha-1(I) chain OS=Mammut americanum GN=COL1A1 PE=1 SV=4	3522	699	275	50	27	56.1	Mammut americanum	0	0	365.86	1094.56	0.0003	150	161	1	23.28	GRPGAPGPAGAR	2 Oxidation (P)	0.004004000000.0
Collagen alpha-1(I) chain OS=Mammut americanum GN=COL1A1 PE=1 SV=4	3522	699	275	50	27	56.1	Mammut americanum	0	0	365.86	1094.56	0.0003	150	161	1	28.01	GRPGAPGPAGAR	2 Oxidation (P)	0.004004000000.0
Collagen alpha-1(I) chain OS=Mammut americanum GN=COL1A1 PE=1 SV=4	3522	699	275	50	27	56.1	Mammut americanum	0	0	365.86	1094.56	0.0003	150	161	1	38.08	GRPGAPGPAGAR	2 Oxidation (P)	0.004004000000.0
Collagen alpha-1(I) chain OS=Mammut americanum GN=COL1A1 PE=1 SV=4	3522	699	275	50	27	56.1	Mammut americanum	0	0	365.86	1094.56	0.0003	150	161	1	41.41	GRPGAPGPAGAR	2 Oxidation (P)	0.004004000000.0
Collagen alpha-1(I) chain OS=Mammut americanum GN=COL1A1 PE=1 SV=4	3522	699	275	50	27	56.1	Mammut americanum	0	0	365.86	1094.56	0.0004	150	161	1	30.03	GRPGAPGPAGAR	2 Oxidation (P)	0.004004000000.0
Collagen alpha-1(I) chain OS=Mammut americanum GN=COL1A1 PE=1 SV=4	3522	699	275	50	27	56.1	Mammut americanum	0	0	365.86	1094.56	0.0004	150	161	1	26.46	GRPGAPGPAGAR	2 Oxidation (P)	0.004004000000.0
Collagen alpha-1(I) chain OS=Mammut americanum GN=COL1A1 PE=1 SV=4	3522	699	275	50	27	56.1	Mammut americanum	0	0	365.86	1094.56	0.0004	150	161	1	31.39	GRPGAPGPAGAR	2 Oxidation (P)	0.004004000000.0
Collagen alpha-1(I) chain OS=Mammut americanum GN=COL1A1 PE=1 SV=4	3522	699	275	50	27	56.1	Mammut americanum	0	0	365.86	1094.56	0.0004	150	161	1	18.62	GRPGAPGPAGAR	2 Oxidation (P)	0.004004000000.0
Collagen alpha-1(I) chain OS=Mammut americanum GN=COL1A1 PE=1 SV=4	3522	699	275	50	27	56.1	Mammut americanum	0	0	365.86	1094.56	0.0004	150	161	1	33.27	GRPGAPGPAGAR	2 Oxidation (P)	0.004004000000.0
Collagen alpha-1(I) chain OS=Mammut americanum GN=COL1A1 PE=1 SV=4	3522	699	275	50	27	56.1	Mammut americanum	0	0	365.86	1094.56	0.0004	150	161	1	28.16	GRPGAPGPAGAR	2 Oxidation (P)	0.004004000000.0
Collagen alpha-1(I) chain OS=Mammut americanum GN=COL1A1 PE=1 SV=4	3522	699	275	50	27	56.1	Mammut americanum	0	0	365.86	1094.56	0.0004	150	161	1	31.45	GRPGAPGPAGAR	2 Oxidation (P)	0.004004000000.0
Collagen alpha-1(I) chain OS=Mammut americanum GN=COL1A1 PE=1 SV=4	3522	699	275	50	27	56.1	Mammut americanum	0	0	365.86	1094.56	0.0004	150	161	1	37.21	GRPGAPGPAGAR	2 Oxidation (P)	0.004004000000.0
Collagen alpha-1(I) chain OS=Mammut americanum GN=COL1A1 PE=1 SV=4	3522	699	275	50	27	56.1	Mammut americanum	0	0	365.86	1094.56	0.0004	150	161	1	26.19	GRPGAPGPAGAR	2 Oxidation (P)	0.004004000000.0
Collagen alpha-1(I) chain OS=Mammut americanum GN=COL1A1 PE=1 SV=4	3522	699	275	50	27	56.1	Mammut americanum	0	0	365.86	1094.56	0.0004	150	161	1	23.27	GRPGAPGPAGAR	2 Oxidation (P)	0.004004000000.0
Collagen alpha-1(I) chain OS=Mammut americanum GN=COL1A1 PE=1 SV=4	3522	699	275	50	27	56.1	Mammut americanum	0	0	365.86	1094.56	0.0005	150	161	1	23.96	GRPGAPGPAGAR	2 Oxidation (P)	0.004004000000.0
Collagen alpha-1(I) chain OS=Mammut americanum GN=COL1A1 PE=1 SV=4	3522	699	275	50	27	56.1	Mammut americanum	0	0	365.86	1094.56	0.0005	150	161	1	42.76	GRPGAPGPAGAR	2 Oxidation (P)	0.004004000000.0
Collagen alpha-1(I) chain OS=Mammut americanum GN=COL1A1 PE=1 SV=4	3522	699	275	50	27	56.1	Mammut americanum	0	0	365.86	1094.56	0.0005	150	161	1	25.62	GRPGAPGPAGAR	2 Oxidation (P)	0.004004000000.0
Collagen alpha-1(I) chain OS=Mammut americanum GN=COL1A1 PE=1 SV=4	3522	699	275	50	27	56.1	Mammut americanum	0	0	365.86	1094.56	0.0005	150	161	1	29.36	GRPGAPGPAGAR	2 Oxidation (P)	0.004004000000.0
Collagen alpha-1(I) chain OS=Mammut americanum GN=COL1A1 PE=1 SV=4	3522	699	275	50	27	56.1	Mammut americanum	0	0	365.86	1094.56	0.0005	150	161	1	25.36	GRPGAPGPAGAR	2 Oxidation (P)	0.004004000000.0
Collagen alpha-1(I) chain OS=Mammut americanum GN=COL1A1 PE=1 SV=4	3522	699	275	50	27	56.1	Mammut americanum	0	0	365.86	1094.56	0.0006	150	161	1	22.06	GRPGAPGPAGAR	2 Oxidation (P)	0.004004000000.0
Collagen alpha-1(I) chain OS=Mammut americanum GN=COL1A1 PE=1 SV=4	3522	699	275	50	27	56.1	Mammut americanum	0	0	365.86	1094.56	0.0006	150	161	1	27.75	GRPGAPGPAGAR	2 Oxidation (P)	0.004004000000.0
Collagen alpha-1(I) chain OS=Mammut americanum GN=COL1A1 PE=1 SV=4	3522	699	275	50	27	56.1	Mammut americanum	0	0	365.86	1094.56	0.0006	150	161	1	27.49	GRPGAPGPAGAR	2 Oxidation (P)	0.004004000000.0
Collagen alpha-1(I) chain OS=Mammut americanum GN=COL1A1 PE=1 SV=4	3522	699	275	50	27	56.1	Mammut americanum	0	0	365.86	1094.56	0.0006	150	161	1	26.41	GRPGAPGPAGAR	2 Oxidation (P)	0.004004000000.0
Collagen alpha-1(I) chain OS=Mammut americanum GN=COL1A1 PE=1 SV=4	3522	699	275	50	27	56.1	Mammut americanum	0	0	365.86	1094.56	0.0006	150	161	1	35.41	GRPGAPGPAGAR	2 Oxidation (P)	0.004004000000.0
Collagen alpha-1(I) chain OS=Mammut americanum GN=COL1A1 PE=1 SV=4	3522	699	275	50	27	56.1	Mammut americanum	0	0	365.86	1094.56	0.0006	150	161	1	27.27	GRPGAPGPAGAR	2 Oxidation (P)	0.004004000000.0
Collagen alpha-1(I) chain OS=Mammut americanum GN=COL1A1 PE=1 SV=4	3522	699	275	50	27	56.1	Mammut americanum	0	0	365.86	1094.56	0.0007	150	161	1	26.76	GRPGAPGPAGAR	2 Oxidation (P)	0.004004000000.0
Collagen alpha-1(I) chain OS=Mammut americanum GN=COL1A1 PE=1 SV=4	3522	699	275	50	27	56.1	Mammut americanum	0	0	548.287	1094.56	0.0007	150	161	1	11.5	GRPGAPGPAGAR	2 Oxidation (P)	0.004000040000.0
Collagen alpha-1(I) chain OS=Mammut americanum GN=COL1A1 PE=1 SV=4	3522	699	275	50	27	56.1	Mammut americanum	0	0	365.86	1094.56	0.0008	150	161	1	27.65	GRPGAPGPAGAR	2 Oxidation (P)	0.004004000000.0
Collagen alpha-1(I) chain OS=Mammut americanum GN=COL1A1 PE=1 SV=4	3522	699	275	50	27	56.1	Mammut americanum	0	0	365.86	1094.56	0.0008	150	161	1	21.67	GRPGAPGPAGAR	2 Oxidation (P)	0.004004000000.0
Collagen alpha-1(I) chain OS=Mammut americanum GN=COL1A1 PE=1 SV=4	3522	699	275	50	27	56.1	Mammut americanum	0	0	365.86	1094.56	0.0008	150	161	1	22.96	GRPGAPGPAGAR	2 Oxidation (P)	0.004004000000.0
Collagen alpha-1(I) chain OS=Mammut americanum GN=COL1A1 PE=1 SV=4	3522	699	275	50	27	56.1	Mammut americanum	0	0	365.86	1094.56	0.0008	150	161	1	28.7	GRPGAPGPAGAR	2 Oxidation (P)	0.004004000000.0
Collagen alpha-1(I) chain OS=Mammut americanum GN=COL1A1 PE=1 SV=4	3522	699	275	50	27	56.1	Mammut americanum	0	0	365.86	1094.56	0.0008	150	161	1	27.05	GRPGAPGPAGAR	2 Oxidation (P)	0.004004000000.0
Collagen alpha-1(I) chain OS=Mammut americanum GN=COL1A1 PE=1 SV=4	3522	699	275	50	27	56.1	Mammut americanum	0	0	365.86	1094.56	0.0008	150	161	1	28.35	GRPGAPGPAGAR	2 Oxidation (P)	0.004004000000.0
Collagen alpha-1(I) chain OS=Mammut americanum GN=COL1A1 PE=1 SV=4	3522	699	275	50	27	56.1	Mammut americanum	0	0	365.86	1094.56	0.0009	150	161	1	25.42	GRPGAPGPAGAR	2 Oxidation (P)	0.004004000000.0
Collagen alpha-1(I) chain OS=Mammut americanum GN=COL1A1 PE=1 SV=4	3522	699	275	50	27	56.1	Mammut americanum	0	0	365.86	1094.56	0.0009	150	161	1	28.15	GRPGAPGPAGAR	2 Oxidation (P)	0.004004000000.0
Collagen alpha-1(I) chain OS=Mammut americanum GN=COL1A1 PE=1 SV=4	3522	699	275	50	27	56.1	Mammut americanum	0	0	365.861	1094.56	0.0026	150	161	1	28.18	GRPGAPGPAGAR	2 Oxidation (P)	0.004004000000.0
Collagen alpha-1(I) chain OS=Mammut americanum GN=COL1A1 PE=1 SV=4	3522	699	275	50	27	56.1	Mammut americanum	0	0	550.752	1099.49	-0.0005	854	865	0	18.15	EGAPGAEGSPGR	Oxidation (P)	0.000400000000.0
Collagen alpha-1(I) chain OS=Mammut americanum GN=COL1A1 PE=1 SV=4	3522	699	275	50	27	56.1	Mammut americanum	0	0	550.752	1099.49	-0.0003	854	865	0	22.88	EGAPGAEGSPGR	Oxidation (P)	0.000400000000.0
Collagen alpha-1(I) chain OS=Mammut americanum GN=COL1A1 PE=1 SV=4	3522	699	275	50	27	56.1	Mammut americanum	0	0	550.752	1099.49	-0.0002	854	865	0	16.66	EGAPGAEGSPGR	Oxidation (P)	0.000400000000.0
Collagen alpha-1(I) chain OS=Mammut americanum GN=COL1A1 PE=1 SV=4	3522	699	275	50	27	56.1	Mammut americanum	0	0	550.752	1099.49	-0.0002	854	865	0	52.05	EGAPGAEGSPGR	Oxidation (P)	0.000400000000.0
Collagen alpha-1(I) chain OS=Mammut americanum GN=COL1A1 PE=1 SV=4	3522	699	275	50	27	56.1	Mammut americanum	0	0	550.752	1099.49	-0.0001	854	865	0	43.78	EGAPGAEGSPGR	Oxidation (P)	0.000400000000.0
Collagen alpha-1(I) chain OS=Mammut americanum GN=COL1A1 PE=1 SV=4	3522	699	275	50	27	56.1	Mammut americanum	0	0	550.752	1099.49	0.0002	854	865	0	46.74	EGAPGAEGSPGR	Oxidation (P)	0.000400000000.0
Collagen alpha-1(I) chain OS=Mammut americanum GN=COL1A1 PE=1 SV=4	3522	699	275	50	27	56.1	Mammut americanum	0	0	550.752	1099.49	0.0004	854	865	0	41.03	EGAPGAEGSPGR	Oxidation (P)	0.000400000000.0
Collagen alpha-1(I) chain OS=Mammut americanum GN=COL1A1 PE=1 SV=4	3522	699	275	50	27	56.1	Mammut americanum	0	0	550.752	1099.49	0.0006	854	865	0	12.24	EGAPGAEGSPGR	Oxidation (P)	0.000400000000.0
Collagen alpha-1(I) chain OS=Mammut americanum GN=COL1A1 PE=1 SV=4	3522	699	275	50	27	56.1	Mammut americanum	0	0	553.291	1104.57	-0.0008	525	536	0	38.47	GVQGPPGPAGPR	Oxidation (P)	0.000004000000.0
Collagen alpha-1(I) chain OS=Mammut americanum GN=COL1A1 PE=1 SV=4	3522	699	275	50	27	56.1	Mammut americanum	0	0	553.291	1104.57	-0.0005	525	536	0	21.16	GVQGPPGPAGPR	Oxidation (P)	0.000004000000.0
Collagen alpha-1(I) chain OS=Mammut americanum GN=COL1A1 PE=1 SV=4	3522	699	275	50	27	56.1	Mammut americanum	0	0	553.291	1104.57	-0.0003	525	536	0	36.09	GVQGPPGPAGPR	Oxidation (P)	0.000004000000.0
Collagen alpha-1(I) chain OS=Mammut americanum GN=COL1A1 PE=1 SV=4	3522	699	275	50	27	56.1	Mammut americanum	0	0	553.291	1104.57	-0.0003	525	536	0	36.51	GVQGPPGPAGPR	Oxidation (P)	0.000004000000.0
Collagen alpha-1(I) chain OS=Mammut americanum GN=COL1A1 PE=1 SV=4	3522	699	275	50	27	56.1	Mammut americanum	0	0	553.291	1104.57	-0.0002	525	536	0	22.47	GVQGPPGPAGPR	Oxidation (P)	0.000000040000.0
Collagen alpha-1(I) chain OS=Mammut americanum GN=COL1A1 PE=1 SV=4	3522	699	275	50	27	56.1	Mammut americanum	0	0	553.291	1104.57	0	525	536	0	32.81	GVQGPPGPAGPR	Oxidation (P)	0.000004000000.0
Collagen alpha-1(I) chain OS=Mammut americanum GN=COL1A1 PE=1 SV=4	3522	699	275	50	27	56.1	Mammut americanum	0	0	553.291	1104.57	0	525	536	0	30.56	GVQGPPGPAGPR	Oxidation (P)	0.000004000000.0
Collagen alpha-1(I) chain OS=Mammut americanum GN=COL1A1 PE=1 SV=4	3522	699	275	50	27	56.1	Mammut americanum	0	0	553.291	1104.57	0	525	536	0	11.57	GVQGPPGPAGPR	Oxidation (P)	0.000004000000.0
Collagen alpha-1(I) chain OS=Mammut americanum GN=COL1A1 PE=1 SV=4	3522	699	275	50	27	56.1	Mammut americanum	0	0	553.291	1104.57	0.0001	525	536	0	28.67	GVQGPPGPAGPR	Oxidation (P)	0.000000040000.0
Collagen alpha-1(I) chain OS=Mammut americanum GN=COL1A1 PE=1 SV=4	3522	699	275	50	27	56.1	Mammut americanum	0	0	553.291	1104.57	0.0001	525	536	0	34.59	GVQGPPGPAGPR	Oxidation (P)	0.000004000000.0
Collagen alpha-1(I) chain OS=Mammut americanum GN=COL1A1 PE=1 SV=4	3522	699	275	50	27	56.1	Mammut americanum	0	0	553.291	1104.57	0.0001	525	536	0	22.04	GVQGPPGPAGPR	Oxidation (P)	0.000004000000.0
Collagen alpha-1(I) chain OS=Mammut americanum GN=COL1A1 PE=1 SV=4	3522	699	275	50	27	56.1	Mammut americanum	0	0	553.291	1104.57	0.0001	525	536	0	40.54	GVQGPPGPAGPR	Oxidation (P)	0.000004000000.0
Collagen alpha-1(I) chain OS=Mammut americanum GN=COL1A1 PE=1 SV=4	3522	699	275	50	27	56.1	Mammut americanum	0	0	553.291	1104.57	0.0001	525	536	0	25.93	GVQGPPGPAGPR	Oxidation (P)	0.000004000000.0
Collagen alpha-1(I) chain OS=Mammut americanum GN=COL1A1 PE=1 SV=4	3522	699	275	50	27	56.1	Mammut americanum	0	0	553.291	1104.57	0.0001	525	536	0	28.6	GVQGPPGPAGPR	Oxidation (P)	0.000004000000.0
Collagen alpha-1(I) chain OS=Mammut americanum GN=COL1A1 PE=1 SV=4	3522	699	275	50	27	56.1	Mammut americanum	0	0	553.291	1104.57	0.0002	525	536	0	16.46	GVQGPPGPAGPR	Oxidation (P)	0.000000040000.0
Collagen alpha-1(I) chain OS=Mammut americanum GN=COL1A1 PE=1 SV=4	3522	699	275	50	27	56.1	Mammut americanum	0	0	553.291	1104.57	0.0002	525	536	0	21.77	GVQGPPGPAGPR	Oxidation (P)	0.000004000000.0
Collagen alpha-1(I) chain OS=Mammut americanum GN=COL1A1 PE=1 SV=4	3522	699	275	50	27	56.1	Mammut americanum	0	0	553.291	1104.57	0.0002	525	536	0	30.37	GVQGPPGPAGPR	Oxidation (P)	0.000004000000.0
Collagen alpha-1(I) chain OS=Mammut americanum GN=COL1A1 PE=1 SV=4	3522	699	275	50	27	56.1	Mammut americanum	0	0	553.291	1104.57	0.0002	525	536	0	29.43	GVQGPPGPAGPR	Oxidation (P)	0.000000040000.0
Collagen alpha-1(I) chain OS=Mammut americanum GN=COL1A1 PE=1 SV=4	3522	699	275	50	27	56.1	Mammut americanum	0	0	553.291	1104.57	0.0002	525	536	0	10.91	GVQGPPGPAGPR	Oxidation (P)	0.000000040000.0
Collagen alpha-1(I) chain OS=Mammut americanum GN=COL1A1 PE=1 SV=4	3522	699	275	50	27	56.1	Mammut americanum	0	0	553.291	1104.57	0.0003	525	536	0	29.09	GVQGPPGPAGPR	Oxidation (P)	0.000004000000.0
Collagen alpha-1(I) chain OS=Mammut americanum GN=COL1A1 PE=1 SV=4	3522	699	275	50	27	56.1	Mammut americanum	0	0	553.291	1104.57	0.0003	525	536	0	35.38	GVQGPPGPAGPR	Oxidation (P)	0.000004000000.0
Collagen alpha-1(I) chain OS=Mammut americanum GN=COL1A1 PE=1 SV=4	3522	699	275	50	27	56.1	Mammut americanum	0	0	553.291	1104.57	0.0003	525	536	0	24.45	GVQGPPGPAGPR	Oxidation (P)	0.000004000000.0
Collagen alpha-1(I) chain OS=Mammut americanum GN=COL1A1 PE=1 SV=4	3522	699	275	50	27	56.1	Mammut americanum	0	0	553.291	1104.57	0.0005	525	536	0	22.29	GVQGPPGPAGPR	Oxidation (P)	0.000000040000.0
Collagen alpha-1(I) chain OS=Mammut americanum GN=COL1A1 PE=1 SV=4	3522	699	275	50	27	56.1	Mammut americanum	0	0	553.291	1104.57	0.0006	525	536	0	18.65	GVQGPPGPAGPR	Oxidation (P)	0.000000040000.0
Collagen alpha-1(I) chain OS=Mammut americanum GN=COL1A1 PE=1 SV=4	3522	699	275	50	27	56.1	Mammut americanum	0	0	556.283	1110.55	-0.001	150	161	1	7.7	GRPGAPGPAGAR	3 Oxidation (P)	0.004004040000.0
Collagen alpha-1(I) chain OS=Mammut americanum GN=COL1A1 PE=1 SV=4	3522	699	275	50	27	56.1	Mammut americanum	0	0	565.797	1129.58	-0.001	93	104	0	4.09	GLPGTAGLPGMK	2 Oxidation (P)	0.004000004000.0
Collagen alpha-1(I) chain OS=Mammut americanum GN=COL1A1 PE=1 SV=4	3522	699	275	50	27	56.1	Mammut americanum	0	0	565.797	1129.58	-0.0003	93	104	0	4.54	GLPGTAGLPGMK	Oxidation (M); Oxidation (P)	0.004000000030.0
Collagen alpha-1(I) chain OS=Mammut americanum GN=COL1A1 PE=1 SV=4	3522	699	275	50	27	56.1	Mammut americanum	0	0	565.797	1129.58	-0.0001	93	104	0	6.32	GLPGTAGLPGMK	Oxidation (K); Oxidation (P)	0.000000004002.0
Collagen alpha-1(I) chain OS=Mammut americanum GN=COL1A1 PE=1 SV=4	3522	699	275	50	27	56.1	Mammut americanum	0	0	565.797	1129.58	-0.0001	93	104	0	4.42	GLPGTAGLPGMK	Oxidation (M); Oxidation (P)	0.004000000030.0
Collagen alpha-1(I) chain OS=Mammut americanum GN=COL1A1 PE=1 SV=4	3522	699	275	50	27	56.1	Mammut americanum	0	0	565.797	1129.58	-0.0001	93	104	0	19.59	GLPGTAGLPGMK	Oxidation (M); Oxidation (P)	0.004000000030.0
Collagen alpha-1(I) chain OS=Mammut americanum GN=COL1A1 PE=1 SV=4	3522	699	275	50	27	56.1	Mammut americanum	0	0	565.798	1129.58	0.0004	93	104	0	40.81	GLPGTAGLPGMK	Oxidation (M); Oxidation (P)	0.004000000030.0
Collagen alpha-1(I) chain OS=Mammut americanum GN=COL1A1 PE=1 SV=4	3522	699	275	50	27	56.1	Mammut americanum	0	0	565.798	1129.58	0.0005	93	104	0	48.09	GLPGTAGLPGMK	Oxidation (M); Oxidation (P)	0.004000000030.0
Collagen alpha-1(I) chain OS=Mammut americanum GN=COL1A1 PE=1 SV=4	3522	699	275	50	27	56.1	Mammut americanum	0	0	565.798	1129.58	0.0011	93	104	0	5.6	GLPGTAGLPGMK	Oxidation (M); Oxidation (P)	0.004000000030.0
Collagen alpha-1(I) chain OS=Mammut americanum GN=COL1A1 PE=1 SV=4	3522	699	275	50	27	56.1	Mammut americanum	0	0	379.86	1136.56	0.0001	924	935	1	7.68	GPAGPQGPRGDK	Deamidated (NQ)	0.000001000000.0
Collagen alpha-1(I) chain OS=Mammut americanum GN=COL1A1 PE=1 SV=4	3522	699	275	50	27	56.1	Mammut americanum	0	0	569.286	1136.56	0.0003	924	935	1	19.52	GPAGPQGPRGDK	Deamidated (NQ)	0.000001000000.0
Collagen alpha-1(I) chain OS=Mammut americanum GN=COL1A1 PE=1 SV=4	3522	699	275	50	27	56.1	Mammut americanum	0	0	573.292	1144.57	-0.0005	414	425	0	43.19	GQAGVMGFPGPK
Collagen alpha-1(I) chain OS=Mammut americanum GN=COL1A1 PE=1 SV=4	3522	699	275	50	27	56.1	Mammut americanum	0	0	573.292	1144.57	-0.0004	414	425	0	39.93	GQAGVMGFPGPK
Collagen alpha-1(I) chain OS=Mammut americanum GN=COL1A1 PE=1 SV=4	3522	699	275	50	27	56.1	Mammut americanum	0	0	573.785	1145.56	0.0018	414	425	0	47.45	GQAGVMGFPGPK	Deamidated (NQ)	0.010000000000.0
Collagen alpha-1(I) chain OS=Mammut americanum GN=COL1A1 PE=1 SV=4	3522	699	275	50	27	56.1	Mammut americanum	0	0	573.795	1145.57	-0.0004	93	104	0	6.14	GLPGTAGLPGMK	Oxidation (K); Oxidation (M); Oxidation (P)	0.004000000032.0
Collagen alpha-1(I) chain OS=Mammut americanum GN=COL1A1 PE=1 SV=4	3522	699	275	50	27	56.1	Mammut americanum	0	0	573.795	1145.58	0	93	104	0	42.52	GLPGTAGLPGMK	Oxidation (K); 2 Oxidation (P)	0.004000004002.0
Collagen alpha-1(I) chain OS=Mammut americanum GN=COL1A1 PE=1 SV=4	3522	699	275	50	27	56.1	Mammut americanum	0	0	573.795	1145.58	0.0005	93	104	0	9.66	GLPGTAGLPGMK	Oxidation (M); 2 Oxidation (P)	0.004000004030.0
Collagen alpha-1(I) chain OS=Mammut americanum GN=COL1A1 PE=1 SV=4	3522	699	275	50	27	56.1	Mammut americanum	0	0	576.789	1151.56	-0.005	924	935	1	14.43	GPAGPQGPRGDK	Oxidation (P)	0.040000000000.0
Collagen alpha-1(I) chain OS=Mammut americanum GN=COL1A1 PE=1 SV=4	3522	699	275	50	27	56.1	Mammut americanum	0	0	581.289	1160.56	-0.002	414	425	0	34.29	GQAGVMGFPGPK	Oxidation (K)	0.000000000002.0
Collagen alpha-1(I) chain OS=Mammut americanum GN=COL1A1 PE=1 SV=4	3522	699	275	50	27	56.1	Mammut americanum	0	0	581.289	1160.56	-0.0018	414	425	0	27.8	GQAGVMGFPGPK	Oxidation (K)	0.000000000002.0
Collagen alpha-1(I) chain OS=Mammut americanum GN=COL1A1 PE=1 SV=4	3522	699	275	50	27	56.1	Mammut americanum	0	0	581.289	1160.56	-0.0007	414	425	0	37.36	GQAGVMGFPGPK	Oxidation (K)	0.000000000002.0
Collagen alpha-1(I) chain OS=Mammut americanum GN=COL1A1 PE=1 SV=4	3522	699	275	50	27	56.1	Mammut americanum	0	0	581.289	1160.56	-0.0005	414	425	0	34.02	GQAGVMGFPGPK	Oxidation (P)	0.000000004000.0
Collagen alpha-1(I) chain OS=Mammut americanum GN=COL1A1 PE=1 SV=4	3522	699	275	50	27	56.1	Mammut americanum	0	0	581.289	1160.56	-0.0005	414	425	0	36.6	GQAGVMGFPGPK	Oxidation (K)	0.000000000002.0
Collagen alpha-1(I) chain OS=Mammut americanum GN=COL1A1 PE=1 SV=4	3522	699	275	50	27	56.1	Mammut americanum	0	0	581.289	1160.56	-0.0005	414	425	0	34.71	GQAGVMGFPGPK	Oxidation (K)	0.000000000002.0
Collagen alpha-1(I) chain OS=Mammut americanum GN=COL1A1 PE=1 SV=4	3522	699	275	50	27	56.1	Mammut americanum	0	0	581.289	1160.56	-0.0004	414	425	0	31.22	GQAGVMGFPGPK	Oxidation (K)	0.000000000002.0
Collagen alpha-1(I) chain OS=Mammut americanum GN=COL1A1 PE=1 SV=4	3522	699	275	50	27	56.1	Mammut americanum	0	0	581.289	1160.56	-0.0004	414	425	0	38.81	GQAGVMGFPGPK	Oxidation (K)	0.000000000002.0
Collagen alpha-1(I) chain OS=Mammut americanum GN=COL1A1 PE=1 SV=4	3522	699	275	50	27	56.1	Mammut americanum	0	0	581.289	1160.56	-0.0003	414	425	0	37.65	GQAGVMGFPGPK	Oxidation (K)	0.000000000002.0
Collagen alpha-1(I) chain OS=Mammut americanum GN=COL1A1 PE=1 SV=4	3522	699	275	50	27	56.1	Mammut americanum	0	0	581.289	1160.56	-0.0003	414	425	0	24.39	GQAGVMGFPGPK	Oxidation (K)	0.000000000002.0
Collagen alpha-1(I) chain OS=Mammut americanum GN=COL1A1 PE=1 SV=4	3522	699	275	50	27	56.1	Mammut americanum	0	0	581.289	1160.56	-0.0003	414	425	0	34.9	GQAGVMGFPGPK	Oxidation (K)	0.000000000002.0
Collagen alpha-1(I) chain OS=Mammut americanum GN=COL1A1 PE=1 SV=4	3522	699	275	50	27	56.1	Mammut americanum	0	0	581.289	1160.56	-0.0003	414	425	0	29.18	GQAGVMGFPGPK	Oxidation (P)	0.000000004000.0
Collagen alpha-1(I) chain OS=Mammut americanum GN=COL1A1 PE=1 SV=4	3522	699	275	50	27	56.1	Mammut americanum	0	0	581.289	1160.56	-0.0003	414	425	0	39.35	GQAGVMGFPGPK	Oxidation (M)	0.000003000000.0
Collagen alpha-1(I) chain OS=Mammut americanum GN=COL1A1 PE=1 SV=4	3522	699	275	50	27	56.1	Mammut americanum	0	0	581.29	1160.56	-0.0002	414	425	0	71.7	GQAGVMGFPGPK	Oxidation (P)	0.000000004000.0
Collagen alpha-1(I) chain OS=Mammut americanum GN=COL1A1 PE=1 SV=4	3522	699	275	50	27	56.1	Mammut americanum	0	0	581.29	1160.56	-0.0002	414	425	0	38.04	GQAGVMGFPGPK	Oxidation (K)	0.000000000002.0
Collagen alpha-1(I) chain OS=Mammut americanum GN=COL1A1 PE=1 SV=4	3522	699	275	50	27	56.1	Mammut americanum	0	0	581.29	1160.56	-0.0002	414	425	0	34.35	GQAGVMGFPGPK	Oxidation (K)	0.000000000002.0
Collagen alpha-1(I) chain OS=Mammut americanum GN=COL1A1 PE=1 SV=4	3522	699	275	50	27	56.1	Mammut americanum	0	0	581.29	1160.56	-0.0002	414	425	0	25.08	GQAGVMGFPGPK	Oxidation (K)	0.000000000002.0
Collagen alpha-1(I) chain OS=Mammut americanum GN=COL1A1 PE=1 SV=4	3522	699	275	50	27	56.1	Mammut americanum	0	0	581.29	1160.56	-0.0002	414	425	0	35.35	GQAGVMGFPGPK	Oxidation (K)	0.000000000002.0
Collagen alpha-1(I) chain OS=Mammut americanum GN=COL1A1 PE=1 SV=4	3522	699	275	50	27	56.1	Mammut americanum	0	0	581.29	1160.56	-0.0001	414	425	0	28.7	GQAGVMGFPGPK	Oxidation (K)	0.000000000002.0
Collagen alpha-1(I) chain OS=Mammut americanum GN=COL1A1 PE=1 SV=4	3522	699	275	50	27	56.1	Mammut americanum	0	0	581.29	1160.56	-0.0001	414	425	0	37.65	GQAGVMGFPGPK	Oxidation (K)	0.000000000002.0
Collagen alpha-1(I) chain OS=Mammut americanum GN=COL1A1 PE=1 SV=4	3522	699	275	50	27	56.1	Mammut americanum	0	0	581.29	1160.56	-0.0001	414	425	0	53.53	GQAGVMGFPGPK	Oxidation (K)	0.000000000002.0
Collagen alpha-1(I) chain OS=Mammut americanum GN=COL1A1 PE=1 SV=4	3522	699	275	50	27	56.1	Mammut americanum	0	0	581.29	1160.56	0.0001	414	425	0	38.94	GQAGVMGFPGPK	Oxidation (P)	0.000000004000.0
Collagen alpha-1(I) chain OS=Mammut americanum GN=COL1A1 PE=1 SV=4	3522	699	275	50	27	56.1	Mammut americanum	0	0	581.29	1160.56	0.0001	414	425	0	33.48	GQAGVMGFPGPK	Oxidation (K)	0.000000000002.0
Collagen alpha-1(I) chain OS=Mammut americanum GN=COL1A1 PE=1 SV=4	3522	699	275	50	27	56.1	Mammut americanum	0	0	581.29	1160.56	0.0001	414	425	0	34.81	GQAGVMGFPGPK	Oxidation (K)	0.000000000002.0
Collagen alpha-1(I) chain OS=Mammut americanum GN=COL1A1 PE=1 SV=4	3522	699	275	50	27	56.1	Mammut americanum	0	0	581.29	1160.56	0.0001	414	425	0	31.46	GQAGVMGFPGPK	Oxidation (K)	0.000000000002.0
Collagen alpha-1(I) chain OS=Mammut americanum GN=COL1A1 PE=1 SV=4	3522	699	275	50	27	56.1	Mammut americanum	0	0	581.29	1160.56	0.0001	414	425	0	24.43	GQAGVMGFPGPK	Oxidation (K)	0.000000000002.0
Collagen alpha-1(I) chain OS=Mammut americanum GN=COL1A1 PE=1 SV=4	3522	699	275	50	27	56.1	Mammut americanum	0	0	581.29	1160.56	0.0001	414	425	0	37.11	GQAGVMGFPGPK	Oxidation (K)	0.000000000002.0
Collagen alpha-1(I) chain OS=Mammut americanum GN=COL1A1 PE=1 SV=4	3522	699	275	50	27	56.1	Mammut americanum	0	0	581.29	1160.56	0.0001	414	425	0	38.58	GQAGVMGFPGPK	Oxidation (K)	0.000000000002.0
Collagen alpha-1(I) chain OS=Mammut americanum GN=COL1A1 PE=1 SV=4	3522	699	275	50	27	56.1	Mammut americanum	0	0	581.29	1160.56	0.0001	414	425	0	30.3	GQAGVMGFPGPK	Oxidation (K)	0.000000000002.0
Collagen alpha-1(I) chain OS=Mammut americanum GN=COL1A1 PE=1 SV=4	3522	699	275	50	27	56.1	Mammut americanum	0	0	581.29	1160.57	0.0002	414	425	0	35.09	GQAGVMGFPGPK	Oxidation (K)	0.000000000002.0
Collagen alpha-1(I) chain OS=Mammut americanum GN=COL1A1 PE=1 SV=4	3522	699	275	50	27	56.1	Mammut americanum	0	0	581.29	1160.57	0.0002	414	425	0	35.21	GQAGVMGFPGPK	Oxidation (K)	0.000000000002.0
Collagen alpha-1(I) chain OS=Mammut americanum GN=COL1A1 PE=1 SV=4	3522	699	275	50	27	56.1	Mammut americanum	0	0	581.29	1160.57	0.0002	414	425	0	31.4	GQAGVMGFPGPK	Oxidation (K)	0.000000000002.0
Collagen alpha-1(I) chain OS=Mammut americanum GN=COL1A1 PE=1 SV=4	3522	699	275	50	27	56.1	Mammut americanum	0	0	581.29	1160.57	0.0003	414	425	0	71.89	GQAGVMGFPGPK	Oxidation (P)	0.000000004000.0
Collagen alpha-1(I) chain OS=Mammut americanum GN=COL1A1 PE=1 SV=4	3522	699	275	50	27	56.1	Mammut americanum	0	0	581.29	1160.57	0.0003	414	425	0	40.03	GQAGVMGFPGPK	Oxidation (P)	0.000000004000.0
Collagen alpha-1(I) chain OS=Mammut americanum GN=COL1A1 PE=1 SV=4	3522	699	275	50	27	56.1	Mammut americanum	0	0	581.29	1160.57	0.0004	414	425	0	57.26	GQAGVMGFPGPK	Oxidation (P)	0.000000004000.0
Collagen alpha-1(I) chain OS=Mammut americanum GN=COL1A1 PE=1 SV=4	3522	699	275	50	27	56.1	Mammut americanum	0	0	581.29	1160.57	0.0004	414	425	0	41.33	GQAGVMGFPGPK	Oxidation (P)	0.000000004000.0
Collagen alpha-1(I) chain OS=Mammut americanum GN=COL1A1 PE=1 SV=4	3522	699	275	50	27	56.1	Mammut americanum	0	0	581.29	1160.57	0.0007	414	425	0	35.22	GQAGVMGFPGPK	Oxidation (K)	0.000000000002.0
Collagen alpha-1(I) chain OS=Mammut americanum GN=COL1A1 PE=1 SV=4	3522	699	275	50	27	56.1	Mammut americanum	0	0	581.29	1160.57	0.0007	414	425	0	32.47	GQAGVMGFPGPK	Oxidation (K)	0.000000000002.0
Collagen alpha-1(I) chain OS=Mammut americanum GN=COL1A1 PE=1 SV=4	3522	699	275	50	27	56.1	Mammut americanum	0	0	581.29	1160.57	0.0007	414	425	0	23.44	GQAGVMGFPGPK	Oxidation (K)	0.000000000002.0
Collagen alpha-1(I) chain OS=Mammut americanum GN=COL1A1 PE=1 SV=4	3522	699	275	50	27	56.1	Mammut americanum	0	0	581.29	1160.57	0.001	414	425	0	37.25	GQAGVMGFPGPK	Oxidation (K)	0.000000000002.0
Collagen alpha-1(I) chain OS=Mammut americanum GN=COL1A1 PE=1 SV=4	3522	699	275	50	27	56.1	Mammut americanum	0	0	581.29	1160.57	0.001	414	425	0	37.31	GQAGVMGFPGPK	Oxidation (K)	0.000000000002.0
Collagen alpha-1(I) chain OS=Mammut americanum GN=COL1A1 PE=1 SV=4	3522	699	275	50	27	56.1	Mammut americanum	0	0	581.782	1161.55	-0.0002	414	425	0	46.13	GQAGVMGFPGPK	Deamidated (NQ); Oxidation (K)	0.010000000002.0
Collagen alpha-1(I) chain OS=Mammut americanum GN=COL1A1 PE=1 SV=4	3522	699	275	50	27	56.1	Mammut americanum	0	0	581.782	1161.55	0.0002	414	425	0	61.16	GQAGVMGFPGPK	Deamidated (NQ); Oxidation (K)	0.010000000002.0
Collagen alpha-1(I) chain OS=Mammut americanum GN=COL1A1 PE=1 SV=4	3522	699	275	50	27	56.1	Mammut americanum	0	0	581.791	1161.57	-0.0017	93	104	0	2.85	GLPGTAGLPGMK	Oxidation (K); Oxidation (M); 2 Oxidation (P)	0.004000004032.0
Collagen alpha-1(I) chain OS=Mammut americanum GN=COL1A1 PE=1 SV=4	3522	699	275	50	27	56.1	Mammut americanum	0	0	589.285	1176.56	-0.0033	414	425	0	18.84	GQAGVMGFPGPK	Oxidation (K); Oxidation (M)	0.000003000002.0
Collagen alpha-1(I) chain OS=Mammut americanum GN=COL1A1 PE=1 SV=4	3522	699	275	50	27	56.1	Mammut americanum	0	0	589.286	1176.56	-0.0019	414	425	0	18.62	GQAGVMGFPGPK	Oxidation (K); Oxidation (P)	0.000000000042.0
Collagen alpha-1(I) chain OS=Mammut americanum GN=COL1A1 PE=1 SV=4	3522	699	275	50	27	56.1	Mammut americanum	0	0	589.286	1176.56	-0.0017	414	425	0	21.92	GQAGVMGFPGPK	Oxidation (M); Oxidation (P)	0.000003004000.0
Collagen alpha-1(I) chain OS=Mammut americanum GN=COL1A1 PE=1 SV=4	3522	699	275	50	27	56.1	Mammut americanum	0	0	589.287	1176.56	-0.0011	414	425	0	16.8	GQAGVMGFPGPK	Oxidation (M); Oxidation (P)	0.000003004000.0
Collagen alpha-1(I) chain OS=Mammut americanum GN=COL1A1 PE=1 SV=4	3522	699	275	50	27	56.1	Mammut americanum	0	0	589.287	1176.56	-0.0007	414	425	0	16.01	GQAGVMGFPGPK	Oxidation (M); Oxidation (P)	0.000003004000.0
Collagen alpha-1(I) chain OS=Mammut americanum GN=COL1A1 PE=1 SV=4	3522	699	275	50	27	56.1	Mammut americanum	0	0	589.287	1176.56	-0.0007	414	425	0	20.98	GQAGVMGFPGPK	Oxidation (K); Oxidation (P)	0.000000000042.0
Collagen alpha-1(I) chain OS=Mammut americanum GN=COL1A1 PE=1 SV=4	3522	699	275	50	27	56.1	Mammut americanum	0	0	589.287	1176.56	-0.0007	414	425	0	36.48	GQAGVMGFPGPK	Oxidation (M); Oxidation (P)	0.000003004000.0
Collagen alpha-1(I) chain OS=Mammut americanum GN=COL1A1 PE=1 SV=4	3522	699	275	50	27	56.1	Mammut americanum	0	0	589.287	1176.56	-0.0005	414	425	0	53.64	GQAGVMGFPGPK	Oxidation (K); Oxidation (P)	0.000000004002.0
Collagen alpha-1(I) chain OS=Mammut americanum GN=COL1A1 PE=1 SV=4	3522	699	275	50	27	56.1	Mammut americanum	0	0	589.287	1176.56	-0.0005	414	425	0	13.21	GQAGVMGFPGPK	Oxidation (K); Oxidation (M)	0.000003000002.0
Collagen alpha-1(I) chain OS=Mammut americanum GN=COL1A1 PE=1 SV=4	3522	699	275	50	27	56.1	Mammut americanum	0	0	589.287	1176.56	-0.0005	414	425	0	20.75	GQAGVMGFPGPK	Oxidation (M); Oxidation (P)	0.000003004000.0
Collagen alpha-1(I) chain OS=Mammut americanum GN=COL1A1 PE=1 SV=4	3522	699	275	50	27	56.1	Mammut americanum	0	0	589.287	1176.56	-0.0003	414	425	0	15.63	GQAGVMGFPGPK	Oxidation (M); Oxidation (P)	0.000003004000.0
Collagen alpha-1(I) chain OS=Mammut americanum GN=COL1A1 PE=1 SV=4	3522	699	275	50	27	56.1	Mammut americanum	0	0	589.287	1176.56	-0.0003	414	425	0	28.1	GQAGVMGFPGPK	Oxidation (M); Oxidation (P)	0.000003004000.0
Collagen alpha-1(I) chain OS=Mammut americanum GN=COL1A1 PE=1 SV=4	3522	699	275	50	27	56.1	Mammut americanum	0	0	589.287	1176.56	-0.0001	414	425	0	63.31	GQAGVMGFPGPK	Oxidation (M); Oxidation (P)	0.000003004000.0
Collagen alpha-1(I) chain OS=Mammut americanum GN=COL1A1 PE=1 SV=4	3522	699	275	50	27	56.1	Mammut americanum	0	0	589.287	1176.56	0	414	425	0	15.25	GQAGVMGFPGPK	Oxidation (M); Oxidation (P)	0.000003004000.0
Collagen alpha-1(I) chain OS=Mammut americanum GN=COL1A1 PE=1 SV=4	3522	699	275	50	27	56.1	Mammut americanum	0	0	589.287	1176.56	0	414	425	0	43.77	GQAGVMGFPGPK	Oxidation (M); Oxidation (P)	0.000003004000.0
Collagen alpha-1(I) chain OS=Mammut americanum GN=COL1A1 PE=1 SV=4	3522	699	275	50	27	56.1	Mammut americanum	0	0	589.287	1176.56	0.0001	414	425	0	64.12	GQAGVMGFPGPK	Oxidation (K); Oxidation (P)	0.000000004002.0
Collagen alpha-1(I) chain OS=Mammut americanum GN=COL1A1 PE=1 SV=4	3522	699	275	50	27	56.1	Mammut americanum	0	0	589.287	1176.56	0.0001	414	425	0	58.67	GQAGVMGFPGPK	Oxidation (M); Oxidation (P)	0.000003004000.0
Collagen alpha-1(I) chain OS=Mammut americanum GN=COL1A1 PE=1 SV=4	3522	699	275	50	27	56.1	Mammut americanum	0	0	589.287	1176.56	0.0001	414	425	0	16.82	GQAGVMGFPGPK	Oxidation (K); Oxidation (P)	0.000000004002.0
Collagen alpha-1(I) chain OS=Mammut americanum GN=COL1A1 PE=1 SV=4	3522	699	275	50	27	56.1	Mammut americanum	0	0	589.287	1176.56	0.0001	414	425	0	30.26	GQAGVMGFPGPK	Oxidation (M); Oxidation (P)	0.000003004000.0
Collagen alpha-1(I) chain OS=Mammut americanum GN=COL1A1 PE=1 SV=4	3522	699	275	50	27	56.1	Mammut americanum	0	0	589.287	1176.56	0.0003	414	425	0	27.9	GQAGVMGFPGPK	Oxidation (M); Oxidation (P)	0.000003004000.0
Collagen alpha-1(I) chain OS=Mammut americanum GN=COL1A1 PE=1 SV=4	3522	699	275	50	27	56.1	Mammut americanum	0	0	589.287	1176.56	0.0004	414	425	0	27.86	GQAGVMGFPGPK	Oxidation (M); Oxidation (P)	0.000003004000.0
Collagen alpha-1(I) chain OS=Mammut americanum GN=COL1A1 PE=1 SV=4	3522	699	275	50	27	56.1	Mammut americanum	0	0	589.287	1176.56	0.0005	414	425	0	22.54	GQAGVMGFPGPK	Oxidation (M); Oxidation (P)	0.000003004000.0
Collagen alpha-1(I) chain OS=Mammut americanum GN=COL1A1 PE=1 SV=4	3522	699	275	50	27	56.1	Mammut americanum	0	0	589.288	1176.56	0.0006	414	425	0	24.35	GQAGVMGFPGPK	Oxidation (M); Oxidation (P)	0.000003004000.0
Collagen alpha-1(I) chain OS=Mammut americanum GN=COL1A1 PE=1 SV=4	3522	699	275	50	27	56.1	Mammut americanum	0	0	589.288	1176.56	0.0006	414	425	0	26.02	GQAGVMGFPGPK	Oxidation (M); Oxidation (P)	0.000003004000.0
Collagen alpha-1(I) chain OS=Mammut americanum GN=COL1A1 PE=1 SV=4	3522	699	275	50	27	56.1	Mammut americanum	0	0	589.288	1176.56	0.0006	414	425	0	42.86	GQAGVMGFPGPK	Oxidation (K); Oxidation (P)	0.000000004002.0
Collagen alpha-1(I) chain OS=Mammut americanum GN=COL1A1 PE=1 SV=4	3522	699	275	50	27	56.1	Mammut americanum	0	0	589.288	1176.56	0.0008	414	425	0	20.76	GQAGVMGFPGPK	Oxidation (M); Oxidation (P)	0.000003004000.0
Collagen alpha-1(I) chain OS=Mammut americanum GN=COL1A1 PE=1 SV=4	3522	699	275	50	27	56.1	Mammut americanum	0	0	589.288	1176.56	0.0009	414	425	0	26.68	GQAGVMGFPGPK	Oxidation (M); Oxidation (P)	0.000003004000.0
Collagen alpha-1(I) chain OS=Mammut americanum GN=COL1A1 PE=1 SV=4	3522	699	275	50	27	56.1	Mammut americanum	0	0	589.288	1176.56	0.0016	414	425	0	22.47	GQAGVMGFPGPK	Oxidation (M); Oxidation (P)	0.000003004000.0
Collagen alpha-1(I) chain OS=Mammut americanum GN=COL1A1 PE=1 SV=4	3522	699	275	50	27	56.1	Mammut americanum	0	0	589.288	1176.56	0.0022	414	425	0	27.4	GQAGVMGFPGPK	Oxidation (K); Oxidation (P)	0.000000000042.0
Collagen alpha-1(I) chain OS=Mammut americanum GN=COL1A1 PE=1 SV=4	3522	699	275	50	27	56.1	Mammut americanum	0	0	589.779	1177.54	-0.0005	414	425	0	34.7	GQAGVMGFPGPK	Deamidated (NQ); Oxidation (K); Oxidation (P)	0.010000000042.0
Collagen alpha-1(I) chain OS=Mammut americanum GN=COL1A1 PE=1 SV=4	3522	699	275	50	27	56.1	Mammut americanum	0	0	589.779	1177.54	0.0003	414	425	0	50.9	GQAGVMGFPGPK	Deamidated (NQ); Oxidation (M); Oxidation (P)	0.010003004000.0
Collagen alpha-1(I) chain OS=Mammut americanum GN=COL1A1 PE=1 SV=4	3522	699	275	50	27	56.1	Mammut americanum	0	0	597.284	1192.55	-0.0003	414	425	0	52.16	GQAGVMGFPGPK	Oxidation (K); Oxidation (M); Oxidation (P)	0.000003004002.0
Collagen alpha-1(I) chain OS=Mammut americanum GN=COL1A1 PE=1 SV=4	3522	699	275	50	27	56.1	Mammut americanum	0	0	597.776	1193.54	-0.001	414	425	0	25.67	GQAGVMGFPGPK	Deamidated (NQ); Oxidation (K); Oxidation (M); Oxidation (P)	0.010003000042.0
Collagen alpha-1(I) chain OS=Mammut americanum GN=COL1A1 PE=1 SV=4	3522	699	275	50	27	56.1	Mammut americanum	0	0	597.777	1193.54	0.0003	414	425	0	38.35	GQAGVMGFPGPK	Deamidated (NQ); Oxidation (M); 2 Oxidation (P)	0.010003004040.0
Collagen alpha-1(I) chain OS=Mammut americanum GN=COL1A1 PE=1 SV=4	3522	699	275	50	27	56.1	Mammut americanum	0	0	401.207	1200.6	-0.0011	105	116	1	53.96	GHRGFSGLDGAK
Collagen alpha-1(I) chain OS=Mammut americanum GN=COL1A1 PE=1 SV=4	3522	699	275	50	27	56.1	Mammut americanum	0	0	401.207	1200.6	0.0005	105	116	1	33.11	GHRGFSGLDGAK
Collagen alpha-1(I) chain OS=Mammut americanum GN=COL1A1 PE=1 SV=4	3522	699	275	50	27	56.1	Mammut americanum	0	0	414.23	1239.67	-0.0014	798	809	1	11.33	GVVGLPGQRGER	Oxidation (P)	0.000004000000.0
Collagen alpha-1(I) chain OS=Mammut americanum GN=COL1A1 PE=1 SV=4	3522	699	275	50	27	56.1	Mammut americanum	0	0	620.841	1239.67	-0.0009	798	809	1	3.57	GVVGLPGQRGER	Oxidation (P)	0.000004000000.0
Collagen alpha-1(I) chain OS=Mammut americanum GN=COL1A1 PE=1 SV=4	3522	699	275	50	27	56.1	Mammut americanum	0	0	414.23	1239.67	-0.0009	798	809	1	12.05	GVVGLPGQRGER	Oxidation (P)	0.000004000000.0
Collagen alpha-1(I) chain OS=Mammut americanum GN=COL1A1 PE=1 SV=4	3522	699	275	50	27	56.1	Mammut americanum	0	0	620.841	1239.67	-0.0006	798	809	1	11.92	GVVGLPGQRGER	Oxidation (P)	0.000004000000.0
Collagen alpha-1(I) chain OS=Mammut americanum GN=COL1A1 PE=1 SV=4	3522	699	275	50	27	56.1	Mammut americanum	0	0	414.23	1239.67	-0.0006	798	809	1	12.56	GVVGLPGQRGER	Oxidation (P)	0.000004000000.0
Collagen alpha-1(I) chain OS=Mammut americanum GN=COL1A1 PE=1 SV=4	3522	699	275	50	27	56.1	Mammut americanum	0	0	414.23	1239.67	-0.0005	798	809	1	5.68	GVVGLPGQRGER	Oxidation (P)	0.000004000000.0
Collagen alpha-1(I) chain OS=Mammut americanum GN=COL1A1 PE=1 SV=4	3522	699	275	50	27	56.1	Mammut americanum	0	0	620.841	1239.67	-0.0002	798	809	1	19.22	GVVGLPGQRGER	Oxidation (P)	0.000004000000.0
Collagen alpha-1(I) chain OS=Mammut americanum GN=COL1A1 PE=1 SV=4	3522	699	275	50	27	56.1	Mammut americanum	0	0	620.841	1239.67	-0.0002	798	809	1	1.8	GVVGLPGQRGER	Oxidation (P)	0.000004000000.0
Collagen alpha-1(I) chain OS=Mammut americanum GN=COL1A1 PE=1 SV=4	3522	699	275	50	27	56.1	Mammut americanum	0	0	414.23	1239.67	-0.0002	798	809	1	25.14	GVVGLPGQRGER	Oxidation (P)	0.000004000000.0
Collagen alpha-1(I) chain OS=Mammut americanum GN=COL1A1 PE=1 SV=4	3522	699	275	50	27	56.1	Mammut americanum	0	0	414.23	1239.67	-0.0001	798	809	1	11.8	GVVGLPGQRGER	Oxidation (P)	0.000004000000.0
Collagen alpha-1(I) chain OS=Mammut americanum GN=COL1A1 PE=1 SV=4	3522	699	275	50	27	56.1	Mammut americanum	0	0	414.23	1239.67	-0.0001	798	809	1	12.87	GVVGLPGQRGER	Oxidation (P)	0.000004000000.0
Collagen alpha-1(I) chain OS=Mammut americanum GN=COL1A1 PE=1 SV=4	3522	699	275	50	27	56.1	Mammut americanum	0	0	414.23	1239.67	-0.0001	798	809	1	10.66	GVVGLPGQRGER	Oxidation (P)	0.000004000000.0
Collagen alpha-1(I) chain OS=Mammut americanum GN=COL1A1 PE=1 SV=4	3522	699	275	50	27	56.1	Mammut americanum	0	0	414.23	1239.67	-0.0001	798	809	1	21.67	GVVGLPGQRGER	Oxidation (P)	0.000004000000.0
Collagen alpha-1(I) chain OS=Mammut americanum GN=COL1A1 PE=1 SV=4	3522	699	275	50	27	56.1	Mammut americanum	0	0	414.23	1239.67	0	798	809	1	22.05	GVVGLPGQRGER	Oxidation (P)	0.000004000000.0
Collagen alpha-1(I) chain OS=Mammut americanum GN=COL1A1 PE=1 SV=4	3522	699	275	50	27	56.1	Mammut americanum	0	0	414.23	1239.67	0	798	809	1	5.47	GVVGLPGQRGER	Oxidation (P)	0.000004000000.0
Collagen alpha-1(I) chain OS=Mammut americanum GN=COL1A1 PE=1 SV=4	3522	699	275	50	27	56.1	Mammut americanum	0	0	414.23	1239.67	0	798	809	1	12.21	GVVGLPGQRGER	Oxidation (P)	0.000004000000.0
Collagen alpha-1(I) chain OS=Mammut americanum GN=COL1A1 PE=1 SV=4	3522	699	275	50	27	56.1	Mammut americanum	0	0	414.23	1239.67	0	798	809	1	18.56	GVVGLPGQRGER	Oxidation (P)	0.000004000000.0
Collagen alpha-1(I) chain OS=Mammut americanum GN=COL1A1 PE=1 SV=4	3522	699	275	50	27	56.1	Mammut americanum	0	0	620.841	1239.67	0	798	809	1	9.48	GVVGLPGQRGER	Oxidation (P)	0.000004000000.0
Collagen alpha-1(I) chain OS=Mammut americanum GN=COL1A1 PE=1 SV=4	3522	699	275	50	27	56.1	Mammut americanum	0	0	414.23	1239.67	0.0001	798	809	1	15.57	GVVGLPGQRGER	Oxidation (P)	0.000004000000.0
Collagen alpha-1(I) chain OS=Mammut americanum GN=COL1A1 PE=1 SV=4	3522	699	275	50	27	56.1	Mammut americanum	0	0	414.23	1239.67	0.0001	798	809	1	11.87	GVVGLPGQRGER	Oxidation (P)	0.000004000000.0
Collagen alpha-1(I) chain OS=Mammut americanum GN=COL1A1 PE=1 SV=4	3522	699	275	50	27	56.1	Mammut americanum	0	0	414.23	1239.67	0.0002	798	809	1	23.45	GVVGLPGQRGER	Oxidation (P)	0.000004000000.0
Collagen alpha-1(I) chain OS=Mammut americanum GN=COL1A1 PE=1 SV=4	3522	699	275	50	27	56.1	Mammut americanum	0	0	414.23	1239.67	0.0004	798	809	1	14.33	GVVGLPGQRGER	Oxidation (P)	0.000004000000.0
Collagen alpha-1(I) chain OS=Mammut americanum GN=COL1A1 PE=1 SV=4	3522	699	275	50	27	56.1	Mammut americanum	0	0	414.23	1239.67	0.0004	798	809	1	13.33	GVVGLPGQRGER	Oxidation (P)	0.000004000000.0
Collagen alpha-1(I) chain OS=Mammut americanum GN=COL1A1 PE=1 SV=4	3522	699	275	50	27	56.1	Mammut americanum	0	0	620.842	1239.67	0.0005	798	809	1	13.14	GVVGLPGQRGER	Oxidation (P)	0.000004000000.0
[truncated: 21,242 more rows]
