# Supplementary material for: A fossil protein chimera; difficulties in discriminating dinosaur peptide sequences from modern cross-contamination
Source: Proc Biol Sci. 2017 May 31;284(1855):20170544. doi: 10.1098/rspb.2017.0544 (PMC5454271; doi:10.1098/rspb.2017.0544)
Supplement: Table S4 [file rspb20170544supp4.xls]

## Sheet: TableS5_CC1254_ErrorTolerant
prot_desc	prot_score	prot_mass	prot_matches	prot_matches_sig	prot_sequences	prot_sequences_sig	prot_cover	prot_tax_str	pep_isbold	pep_isunique	pep_exp_mz	pep_exp_mr	pep_delta	pep_start	pep_end	pep_miss	pep_score	pep_seq	pep_var_mod	pep_var_mod_pos
Collagen alpha-1(I) chain OS=Gallus gallus GN=COL1A1 PE=1 SV=3	7405	138696	1404	414	160	51	69.8	Gallus gallus	1	0	356.687	711.359	0.0035	210	217	0	2.99	GPAGPPGK	2 Oxidation (P)	0.02002000.0
Collagen alpha-1(I) chain OS=Gallus gallus GN=COL1A1 PE=1 SV=3	7405	138696	1404	414	160	51	69.8	Gallus gallus	1	1	379.213	756.412	-0.0013	723	731	0	11.72	GAAGLPGAK	Oxidation (K)	0.000000001.0
Collagen alpha-1(I) chain OS=Gallus gallus GN=COL1A1 PE=1 SV=3	7405	138696	1404	414	160	51	69.8	Gallus gallus	1	1	379.213	756.412	-0.0009	723	731	0	12.56	GAAGLPGAK	Oxidation (K)	0.000000001.0
Collagen alpha-1(I) chain OS=Gallus gallus GN=COL1A1 PE=1 SV=3	7405	138696	1404	414	160	51	69.8	Gallus gallus	1	1	379.214	756.413	-0.0003	723	731	0	9.94	GAAGLPGAK	Oxidation (K)	0.000000001.0
Collagen alpha-1(I) chain OS=Gallus gallus GN=COL1A1 PE=1 SV=3	7405	138696	1404	414	160	51	69.8	Gallus gallus	1	1	379.214	756.413	-0.0001	723	731	0	16.31	GAAGLPGAK	Oxidation (K)	0.000000001.0
Collagen alpha-1(I) chain OS=Gallus gallus GN=COL1A1 PE=1 SV=3	7405	138696	1404	414	160	51	69.8	Gallus gallus	1	1	379.214	756.413	-0.0001	723	731	0	10.33	GAAGLPGAK	Oxidation (K)	0.000000001.0
Collagen alpha-1(I) chain OS=Gallus gallus GN=COL1A1 PE=1 SV=3	7405	138696	1404	414	160	51	69.8	Gallus gallus	1	1	379.214	756.413	0.0001	723	731	0	10.91	GAAGLPGAK	Oxidation (K)	0.000000001.0
Collagen alpha-1(I) chain OS=Gallus gallus GN=COL1A1 PE=1 SV=3	7405	138696	1404	414	160	51	69.8	Gallus gallus	1	1	379.214	756.413	0.0001	723	731	0	19.06	GAAGLPGAK	Oxidation (K)	0.000000001.0
Collagen alpha-1(I) chain OS=Gallus gallus GN=COL1A1 PE=1 SV=3	7405	138696	1404	414	160	51	69.8	Gallus gallus	1	1	379.214	756.413	0.0001	723	731	0	10.9	GAAGLPGAK	Oxidation (K)	0.000000001.0
Collagen alpha-1(I) chain OS=Gallus gallus GN=COL1A1 PE=1 SV=3	7405	138696	1404	414	160	51	69.8	Gallus gallus	1	1	379.214	756.413	0.0005	723	731	0	6.14	GAAGLPGAK	Oxidation (K)	0.000000001.0
Collagen alpha-1(I) chain OS=Gallus gallus GN=COL1A1 PE=1 SV=3	7405	138696	1404	414	160	51	69.8	Gallus gallus	1	1	379.214	756.414	0.0007	723	731	0	9.73	GAAGLPGAK	Oxidation (K)	0.000000001.0
Collagen alpha-1(I) chain OS=Gallus gallus GN=COL1A1 PE=1 SV=3	7405	138696	1404	414	160	51	69.8	Gallus gallus	1	1	379.214	756.414	0.0007	723	731	0	12.74	GAAGLPGAK	Oxidation (K)	0.000000001.0
Collagen alpha-1(I) chain OS=Gallus gallus GN=COL1A1 PE=1 SV=3	7405	138696	1404	414	160	51	69.8	Gallus gallus	1	1	379.214	756.414	0.0013	723	731	0	12.14	GAAGLPGAK	Oxidation (K)	0.000000001.0
Collagen alpha-1(I) chain OS=Gallus gallus GN=COL1A1 PE=1 SV=3	7405	138696	1404	414	160	51	69.8	Gallus gallus	1	1	379.215	756.415	0.0021	723	731	0	10.73	GAAGLPGAK	Oxidation (K)	0.000000001.0
Collagen alpha-1(I) chain OS=Gallus gallus GN=COL1A1 PE=1 SV=3	7405	138696	1404	414	160	51	69.8	Gallus gallus	1	0	391.711	781.408	-0.0002	117	124	0	5.35	GLPGPPGR	2 Oxidation (P)	0.00200200.0
Collagen alpha-1(I) chain OS=Gallus gallus GN=COL1A1 PE=1 SV=3	7405	138696	1404	414	160	51	69.8	Gallus gallus	1	0	391.712	781.409	0.0006	117	124	0	11.05	GLPGPPGR	2 Oxidation (P)	0.00200200.0
Collagen alpha-1(I) chain OS=Gallus gallus GN=COL1A1 PE=1 SV=3	7405	138696	1404	414	160	51	69.8	Gallus gallus	1	1	393.211	784.408	0.0003	501	509	0	5.77	GSPGAVGPK	Oxidation (P)	0.000000020.0
Collagen alpha-1(I) chain OS=Gallus gallus GN=COL1A1 PE=1 SV=3	7405	138696	1404	414	160	51	69.8	Gallus gallus	1	1	393.212	784.408	0.0005	501	509	0	21.57	GSPGAVGPK	Oxidation (P)	0.002000000.0
Collagen alpha-1(I) chain OS=Gallus gallus GN=COL1A1 PE=1 SV=3	7405	138696	1404	414	160	51	69.8	Gallus gallus	1	1	393.212	784.408	0.0005	501	509	0	3.5	GSPGAVGPK	Oxidation (P)	0.002000000.0
Collagen alpha-1(I) chain OS=Gallus gallus GN=COL1A1 PE=1 SV=3	7405	138696	1404	414	160	51	69.8	Gallus gallus	1	1	403.188	804.361	-0.0001	816	824	0	13.56	GETGDAGAK
Collagen alpha-1(I) chain OS=Gallus gallus GN=COL1A1 PE=1 SV=3	7405	138696	1404	414	160	51	69.8	Gallus gallus	1	0	413.209	824.403	-0.0002	884	892	0	33.22	PGPPGPAGK	3 Oxidation (P)	0.200202000.0
Collagen alpha-1(I) chain OS=Gallus gallus GN=COL1A1 PE=1 SV=3	7405	138696	1404	414	160	51	69.8	Gallus gallus	1	0	417.211	832.407	-0.0009	258	266	0	50.94	GFSGLDGAK	Dehydrated (S) [-18.01]	0.00X000000.0
Collagen alpha-1(I) chain OS=Gallus gallus GN=COL1A1 PE=1 SV=3	7405	138696	1404	414	160	51	69.8	Gallus gallus	1	0	417.211	832.408	0.0001	258	266	0	34.02	GFSGLDGAK	Dehydrated (S) [-18.01]	0.00X000000.0
Collagen alpha-1(I) chain OS=Gallus gallus GN=COL1A1 PE=1 SV=3	7405	138696	1404	414	160	51	69.8	Gallus gallus	1	0	418.722	835.429	-0.0012	1074	1082	0	22.97	GPAGPQGPR
Collagen alpha-1(I) chain OS=Gallus gallus GN=COL1A1 PE=1 SV=3	7405	138696	1404	414	160	51	69.8	Gallus gallus	1	0	418.722	835.429	-0.0006	1074	1082	0	36.01	GPAGPQGPR
Collagen alpha-1(I) chain OS=Gallus gallus GN=COL1A1 PE=1 SV=3	7405	138696	1404	414	160	51	69.8	Gallus gallus	1	0	418.722	835.43	-0.0004	1074	1082	0	38.08	GPAGPQGPR
Collagen alpha-1(I) chain OS=Gallus gallus GN=COL1A1 PE=1 SV=3	7405	138696	1404	414	160	51	69.8	Gallus gallus	1	0	418.722	835.43	-0.0004	1074	1082	0	48.74	GPAGPQGPR
Collagen alpha-1(I) chain OS=Gallus gallus GN=COL1A1 PE=1 SV=3	7405	138696	1404	414	160	51	69.8	Gallus gallus	1	0	418.722	835.43	-0.0004	1074	1082	0	28.44	GPAGPQGPR
Collagen alpha-1(I) chain OS=Gallus gallus GN=COL1A1 PE=1 SV=3	7405	138696	1404	414	160	51	69.8	Gallus gallus	1	0	418.722	835.43	-0.0002	1074	1082	0	34.31	GPAGPQGPR
Collagen alpha-1(I) chain OS=Gallus gallus GN=COL1A1 PE=1 SV=3	7405	138696	1404	414	160	51	69.8	Gallus gallus	1	0	418.722	835.43	-0.0002	1074	1082	0	29.07	GPAGPQGPR
Collagen alpha-1(I) chain OS=Gallus gallus GN=COL1A1 PE=1 SV=3	7405	138696	1404	414	160	51	69.8	Gallus gallus	1	0	418.722	835.43	-0.0002	1074	1082	0	27.3	GPAGPQGPR
Collagen alpha-1(I) chain OS=Gallus gallus GN=COL1A1 PE=1 SV=3	7405	138696	1404	414	160	51	69.8	Gallus gallus	1	0	418.722	835.43	0	1074	1082	0	32.35	GPAGPQGPR
Collagen alpha-1(I) chain OS=Gallus gallus GN=COL1A1 PE=1 SV=3	7405	138696	1404	414	160	51	69.8	Gallus gallus	1	0	418.722	835.43	0	1074	1082	0	41.39	GPAGPQGPR
Collagen alpha-1(I) chain OS=Gallus gallus GN=COL1A1 PE=1 SV=3	7405	138696	1404	414	160	51	69.8	Gallus gallus	1	0	418.722	835.43	0	1074	1082	0	36.75	GPAGPQGPR
Collagen alpha-1(I) chain OS=Gallus gallus GN=COL1A1 PE=1 SV=3	7405	138696	1404	414	160	51	69.8	Gallus gallus	1	0	418.722	835.43	0	1074	1082	0	34.06	GPAGPQGPR
Collagen alpha-1(I) chain OS=Gallus gallus GN=COL1A1 PE=1 SV=3	7405	138696	1404	414	160	51	69.8	Gallus gallus	1	0	418.722	835.43	0.0002	1074	1082	0	41.39	GPAGPQGPR
Collagen alpha-1(I) chain OS=Gallus gallus GN=COL1A1 PE=1 SV=3	7405	138696	1404	414	160	51	69.8	Gallus gallus	1	0	418.722	835.43	0.0002	1074	1082	0	26.59	GPAGPQGPR
Collagen alpha-1(I) chain OS=Gallus gallus GN=COL1A1 PE=1 SV=3	7405	138696	1404	414	160	51	69.8	Gallus gallus	1	0	418.722	835.43	0.0002	1074	1082	0	23.55	GPAGPQGPR
Collagen alpha-1(I) chain OS=Gallus gallus GN=COL1A1 PE=1 SV=3	7405	138696	1404	414	160	51	69.8	Gallus gallus	1	0	418.722	835.43	0.0002	1074	1082	0	31.05	GPAGPQGPR
Collagen alpha-1(I) chain OS=Gallus gallus GN=COL1A1 PE=1 SV=3	7405	138696	1404	414	160	51	69.8	Gallus gallus	1	0	418.723	835.43	0.0004	1074	1082	0	37.77	GPAGPQGPR
Collagen alpha-1(I) chain OS=Gallus gallus GN=COL1A1 PE=1 SV=3	7405	138696	1404	414	160	51	69.8	Gallus gallus	1	0	418.723	835.43	0.0004	1074	1082	0	53.55	GPAGPQGPR
Collagen alpha-1(I) chain OS=Gallus gallus GN=COL1A1 PE=1 SV=3	7405	138696	1404	414	160	51	69.8	Gallus gallus	1	0	418.723	835.431	0.0006	1074	1082	0	39.73	GPAGPQGPR
Collagen alpha-1(I) chain OS=Gallus gallus GN=COL1A1 PE=1 SV=3	7405	138696	1404	414	160	51	69.8	Gallus gallus	1	0	418.723	835.431	0.0006	1074	1082	0	28.01	GPAGPQGPR
Collagen alpha-1(I) chain OS=Gallus gallus GN=COL1A1 PE=1 SV=3	7405	138696	1404	414	160	51	69.8	Gallus gallus	1	0	418.723	835.431	0.0006	1074	1082	0	39.81	GPAGPQGPR
Collagen alpha-1(I) chain OS=Gallus gallus GN=COL1A1 PE=1 SV=3	7405	138696	1404	414	160	51	69.8	Gallus gallus	1	0	418.723	835.431	0.0008	1074	1082	0	41.26	GPAGPQGPR
Collagen alpha-1(I) chain OS=Gallus gallus GN=COL1A1 PE=1 SV=3	7405	138696	1404	414	160	51	69.8	Gallus gallus	1	0	418.723	835.431	0.0008	1074	1082	0	29.65	GPAGPQGPR
Collagen alpha-1(I) chain OS=Gallus gallus GN=COL1A1 PE=1 SV=3	7405	138696	1404	414	160	51	69.8	Gallus gallus	1	0	418.723	835.431	0.0008	1074	1082	0	34.72	GPAGPQGPR
Collagen alpha-1(I) chain OS=Gallus gallus GN=COL1A1 PE=1 SV=3	7405	138696	1404	414	160	51	69.8	Gallus gallus	1	0	418.723	835.431	0.001	1074	1082	0	28.2	GPAGPQGPR
Collagen alpha-1(I) chain OS=Gallus gallus GN=COL1A1 PE=1 SV=3	7405	138696	1404	414	160	51	69.8	Gallus gallus	1	0	418.723	835.431	0.0012	1074	1082	0	40.34	GPAGPQGPR
Collagen alpha-1(I) chain OS=Gallus gallus GN=COL1A1 PE=1 SV=3	7405	138696	1404	414	160	51	69.8	Gallus gallus	1	0	418.723	835.431	0.0012	1074	1082	0	20.08	GPAGPQGPR
Collagen alpha-1(I) chain OS=Gallus gallus GN=COL1A1 PE=1 SV=3	7405	138696	1404	414	160	51	69.8	Gallus gallus	1	0	418.723	835.432	0.0018	1074	1082	0	45.74	GPAGPQGPR
Collagen alpha-1(I) chain OS=Gallus gallus GN=COL1A1 PE=1 SV=3	7405	138696	1404	414	160	51	69.8	Gallus gallus	1	0	418.724	835.433	0.0028	1074	1082	0	36.01	GPAGPQGPR
Collagen alpha-1(I) chain OS=Gallus gallus GN=COL1A1 PE=1 SV=3	7405	138696	1404	414	160	51	69.8	Gallus gallus	1	0	426.216	850.418	-0.0006	258	266	0	4.05	GFSGLDGAK
Collagen alpha-1(I) chain OS=Gallus gallus GN=COL1A1 PE=1 SV=3	7405	138696	1404	414	160	51	69.8	Gallus gallus	1	0	426.216	850.418	-0.0004	258	266	0	5.92	GFSGLDGAK
Collagen alpha-1(I) chain OS=Gallus gallus GN=COL1A1 PE=1 SV=3	7405	138696	1404	414	160	51	69.8	Gallus gallus	1	0	426.216	850.418	-0.0004	258	266	0	12.87	GFSGLDGAK
Collagen alpha-1(I) chain OS=Gallus gallus GN=COL1A1 PE=1 SV=3	7405	138696	1404	414	160	51	69.8	Gallus gallus	1	0	426.216	850.418	0	258	266	0	10.34	GFSGLDGAK
Collagen alpha-1(I) chain OS=Gallus gallus GN=COL1A1 PE=1 SV=3	7405	138696	1404	414	160	51	69.8	Gallus gallus	1	0	426.217	850.419	0.0002	258	266	0	31.26	GFSGLDGAK
Collagen alpha-1(I) chain OS=Gallus gallus GN=COL1A1 PE=1 SV=3	7405	138696	1404	414	160	51	69.8	Gallus gallus	1	0	426.217	850.419	0.0002	258	266	0	24.32	GFSGLDGAK
Collagen alpha-1(I) chain OS=Gallus gallus GN=COL1A1 PE=1 SV=3	7405	138696	1404	414	160	51	69.8	Gallus gallus	1	0	426.217	850.419	0.0005	258	266	0	36.93	GFSGLDGAK	Oxidation (K); Deoxy (D) [-15.99]	0.00000X001.0
Collagen alpha-1(I) chain OS=Gallus gallus GN=COL1A1 PE=1 SV=3	7405	138696	1404	414	160	51	69.8	Gallus gallus	1	0	426.217	850.419	0.0006	258	266	0	17.31	GFSGLDGAK
Collagen alpha-1(I) chain OS=Gallus gallus GN=COL1A1 PE=1 SV=3	7405	138696	1404	414	160	51	69.8	Gallus gallus	1	0	426.217	850.419	0.0008	258	266	0	5.06	GFSGLDGAK
Collagen alpha-1(I) chain OS=Gallus gallus GN=COL1A1 PE=1 SV=3	7405	138696	1404	414	160	51	69.8	Gallus gallus	1	0	426.218	850.421	0.0022	258	266	0	39.45	GFSGLDGAK
Collagen alpha-1(I) chain OS=Gallus gallus GN=COL1A1 PE=1 SV=3	7405	138696	1404	414	160	51	69.8	Gallus gallus	1	0	426.72	851.425	-0.0001	234	242	0	25.13	GPPGPQGAR	Oxidation (P)	0.002000000.0
Collagen alpha-1(I) chain OS=Gallus gallus GN=COL1A1 PE=1 SV=3	7405	138696	1404	414	160	51	69.8	Gallus gallus	1	0	426.72	851.425	0.0005	234	242	0	9.83	GPPGPQGAR	Oxidation (P)	0.002000000.0
Collagen alpha-1(I) chain OS=Gallus gallus GN=COL1A1 PE=1 SV=3	7405	138696	1404	414	160	51	69.8	Gallus gallus	1	1	426.72	851.426	0.0011	302	311	0	54.11	PGPSGPAGAR	Oxidation (P); Ser->Gly (S) [-30.01]	0.002X000000.0
Collagen alpha-1(I) chain OS=Gallus gallus GN=COL1A1 PE=1 SV=3	7405	138696	1404	414	160	51	69.8	Gallus gallus	1	1	429.707	857.399	-0.0001	351	359	0	39.06	GSEGPQGSR	Deoxy (S) [-15.99]	0.0000000X0.0
Collagen alpha-1(I) chain OS=Gallus gallus GN=COL1A1 PE=1 SV=3	7405	138696	1404	414	160	51	69.8	Gallus gallus	1	1	433.728	865.441	0	302	311	0	27.31	PGPSGPAGAR
Collagen alpha-1(I) chain OS=Gallus gallus GN=COL1A1 PE=1 SV=3	7405	138696	1404	414	160	51	69.8	Gallus gallus	1	1	436.715	871.415	-0.0001	342	350	0	27.1	GETGPQGAR
Collagen alpha-1(I) chain OS=Gallus gallus GN=COL1A1 PE=1 SV=3	7405	138696	1404	414	160	51	69.8	Gallus gallus	1	0	441.761	881.507	-0.0013	948	956	0	19.91	GVVGLPGQR
Collagen alpha-1(I) chain OS=Gallus gallus GN=COL1A1 PE=1 SV=3	7405	138696	1404	414	160	51	69.8	Gallus gallus	1	1	443.225	884.435	0.0001	1131	1141	0	61.8	GPPGSAGAAGK	Oxidation (P)	0.00200000000.0
Collagen alpha-1(I) chain OS=Gallus gallus GN=COL1A1 PE=1 SV=3	7405	138696	1404	414	160	51	69.8	Gallus gallus	1	0	447.233	892.452	0.0007	1074	1082	0	39.13	GPAGPQGPR	Gly->Asn (G) [+57.02]	0.X00000000.0
Collagen alpha-1(I) chain OS=Gallus gallus GN=COL1A1 PE=1 SV=3	7405	138696	1404	414	160	51	69.8	Gallus gallus	1	1	449.735	897.456	0.0003	485	494	0	62.61	PGADGIAGPK	Oxidation (P)	0.2000000000.0
Collagen alpha-1(I) chain OS=Gallus gallus GN=COL1A1 PE=1 SV=3	7405	138696	1404	414	160	51	69.8	Gallus gallus	1	1	449.735	897.456	0.0003	485	494	0	35.57	PGADGIAGPK	Oxidation (P)	0.2000000000.0
Collagen alpha-1(I) chain OS=Gallus gallus GN=COL1A1 PE=1 SV=3	7405	138696	1404	414	160	51	69.8	Gallus gallus	1	0	449.758	897.502	-0.0012	948	956	0	31.04	GVVGLPGQR	Oxidation (P)	0.000002000.0
Collagen alpha-1(I) chain OS=Gallus gallus GN=COL1A1 PE=1 SV=3	7405	138696	1404	414	160	51	69.8	Gallus gallus	1	0	449.758	897.502	-0.0012	948	956	0	34.67	GVVGLPGQR	Oxidation (P)	0.000002000.0
Collagen alpha-1(I) chain OS=Gallus gallus GN=COL1A1 PE=1 SV=3	7405	138696	1404	414	160	51	69.8	Gallus gallus	1	0	449.758	897.502	-0.001	948	956	0	25.75	GVVGLPGQR	Oxidation (P)	0.000002000.0
Collagen alpha-1(I) chain OS=Gallus gallus GN=COL1A1 PE=1 SV=3	7405	138696	1404	414	160	51	69.8	Gallus gallus	1	0	449.758	897.502	-0.001	948	956	0	30.87	GVVGLPGQR	Oxidation (P)	0.000002000.0
Collagen alpha-1(I) chain OS=Gallus gallus GN=COL1A1 PE=1 SV=3	7405	138696	1404	414	160	51	69.8	Gallus gallus	1	0	449.759	897.502	-0.0008	948	956	0	31.82	GVVGLPGQR	Oxidation (P)	0.000002000.0
Collagen alpha-1(I) chain OS=Gallus gallus GN=COL1A1 PE=1 SV=3	7405	138696	1404	414	160	51	69.8	Gallus gallus	1	0	449.759	897.502	-0.0008	948	956	0	21.54	GVVGLPGQR	Oxidation (P)	0.000002000.0
Collagen alpha-1(I) chain OS=Gallus gallus GN=COL1A1 PE=1 SV=3	7405	138696	1404	414	160	51	69.8	Gallus gallus	1	0	449.759	897.503	-0.0006	948	956	0	49.88	GVVGLPGQR	Oxidation (P)	0.000002000.0
Collagen alpha-1(I) chain OS=Gallus gallus GN=COL1A1 PE=1 SV=3	7405	138696	1404	414	160	51	69.8	Gallus gallus	1	0	449.759	897.503	-0.0006	948	956	0	31.2	GVVGLPGQR	Oxidation (P)	0.000002000.0
Collagen alpha-1(I) chain OS=Gallus gallus GN=COL1A1 PE=1 SV=3	7405	138696	1404	414	160	51	69.8	Gallus gallus	1	0	449.759	897.503	-0.0004	948	956	0	31.04	GVVGLPGQR	Oxidation (P)	0.000002000.0
Collagen alpha-1(I) chain OS=Gallus gallus GN=COL1A1 PE=1 SV=3	7405	138696	1404	414	160	51	69.8	Gallus gallus	1	0	449.759	897.503	-0.0004	948	956	0	33.03	GVVGLPGQR	Oxidation (P)	0.000002000.0
Collagen alpha-1(I) chain OS=Gallus gallus GN=COL1A1 PE=1 SV=3	7405	138696	1404	414	160	51	69.8	Gallus gallus	1	0	449.759	897.503	-0.0004	948	956	0	30.89	GVVGLPGQR	Oxidation (P)	0.000002000.0
Collagen alpha-1(I) chain OS=Gallus gallus GN=COL1A1 PE=1 SV=3	7405	138696	1404	414	160	51	69.8	Gallus gallus	1	0	449.759	897.503	-0.0002	948	956	0	26.76	GVVGLPGQR	Oxidation (P)	0.000002000.0
Collagen alpha-1(I) chain OS=Gallus gallus GN=COL1A1 PE=1 SV=3	7405	138696	1404	414	160	51	69.8	Gallus gallus	1	0	449.759	897.503	-0.0002	948	956	0	36.88	GVVGLPGQR	Oxidation (P)	0.000002000.0
Collagen alpha-1(I) chain OS=Gallus gallus GN=COL1A1 PE=1 SV=3	7405	138696	1404	414	160	51	69.8	Gallus gallus	1	0	449.759	897.503	-0.0002	948	956	0	31.05	GVVGLPGQR	Oxidation (P)	0.000002000.0
Collagen alpha-1(I) chain OS=Gallus gallus GN=COL1A1 PE=1 SV=3	7405	138696	1404	414	160	51	69.8	Gallus gallus	1	0	449.759	897.503	-0.0002	948	956	0	36.2	GVVGLPGQR	Oxidation (P)	0.000002000.0
Collagen alpha-1(I) chain OS=Gallus gallus GN=COL1A1 PE=1 SV=3	7405	138696	1404	414	160	51	69.8	Gallus gallus	1	0	449.759	897.503	-0.0002	948	956	0	34.62	GVVGLPGQR	Oxidation (P)	0.000002000.0
Collagen alpha-1(I) chain OS=Gallus gallus GN=COL1A1 PE=1 SV=3	7405	138696	1404	414	160	51	69.8	Gallus gallus	1	0	449.759	897.503	-0.0002	948	956	0	30.94	GVVGLPGQR	Oxidation (P)	0.000002000.0
Collagen alpha-1(I) chain OS=Gallus gallus GN=COL1A1 PE=1 SV=3	7405	138696	1404	414	160	51	69.8	Gallus gallus	1	0	449.759	897.503	-0.0002	948	956	0	39.93	GVVGLPGQR	Oxidation (P)	0.000002000.0
Collagen alpha-1(I) chain OS=Gallus gallus GN=COL1A1 PE=1 SV=3	7405	138696	1404	414	160	51	69.8	Gallus gallus	1	0	449.759	897.503	-0.0002	948	956	0	29.27	GVVGLPGQR	Oxidation (P)	0.000002000.0
Collagen alpha-1(I) chain OS=Gallus gallus GN=COL1A1 PE=1 SV=3	7405	138696	1404	414	160	51	69.8	Gallus gallus	1	0	449.759	897.503	0	948	956	0	30.86	GVVGLPGQR	Oxidation (P)	0.000002000.0
Collagen alpha-1(I) chain OS=Gallus gallus GN=COL1A1 PE=1 SV=3	7405	138696	1404	414	160	51	69.8	Gallus gallus	1	0	449.759	897.503	0	948	956	0	34.46	GVVGLPGQR	Oxidation (P)	0.000002000.0
Collagen alpha-1(I) chain OS=Gallus gallus GN=COL1A1 PE=1 SV=3	7405	138696	1404	414	160	51	69.8	Gallus gallus	1	0	449.759	897.503	0	948	956	0	34.17	GVVGLPGQR	Oxidation (P)	0.000002000.0
Collagen alpha-1(I) chain OS=Gallus gallus GN=COL1A1 PE=1 SV=3	7405	138696	1404	414	160	51	69.8	Gallus gallus	1	0	449.759	897.503	0	948	956	0	42.76	GVVGLPGQR	Oxidation (P)	0.000002000.0
Collagen alpha-1(I) chain OS=Gallus gallus GN=COL1A1 PE=1 SV=3	7405	138696	1404	414	160	51	69.8	Gallus gallus	1	0	449.759	897.503	0	948	956	0	34.61	GVVGLPGQR	Oxidation (P)	0.000002000.0
Collagen alpha-1(I) chain OS=Gallus gallus GN=COL1A1 PE=1 SV=3	7405	138696	1404	414	160	51	69.8	Gallus gallus	1	0	449.759	897.503	0	948	956	0	22.71	GVVGLPGQR	Oxidation (P)	0.000002000.0
Collagen alpha-1(I) chain OS=Gallus gallus GN=COL1A1 PE=1 SV=3	7405	138696	1404	414	160	51	69.8	Gallus gallus	1	0	449.759	897.503	0	948	956	0	31.23	GVVGLPGQR	Oxidation (P)	0.000002000.0
Collagen alpha-1(I) chain OS=Gallus gallus GN=COL1A1 PE=1 SV=3	7405	138696	1404	414	160	51	69.8	Gallus gallus	1	0	449.759	897.503	0	948	956	0	30.91	GVVGLPGQR	Oxidation (P)	0.000002000.0
Collagen alpha-1(I) chain OS=Gallus gallus GN=COL1A1 PE=1 SV=3	7405	138696	1404	414	160	51	69.8	Gallus gallus	1	0	449.759	897.503	0	948	956	0	34.71	GVVGLPGQR	Oxidation (P)	0.000002000.0
Collagen alpha-1(I) chain OS=Gallus gallus GN=COL1A1 PE=1 SV=3	7405	138696	1404	414	160	51	69.8	Gallus gallus	1	0	449.759	897.503	0	948	956	0	31.08	GVVGLPGQR	Oxidation (P)	0.000002000.0
Collagen alpha-1(I) chain OS=Gallus gallus GN=COL1A1 PE=1 SV=3	7405	138696	1404	414	160	51	69.8	Gallus gallus	1	0	449.759	897.503	0.0002	948	956	0	29.04	GVVGLPGQR	Oxidation (P)	0.000002000.0
Collagen alpha-1(I) chain OS=Gallus gallus GN=COL1A1 PE=1 SV=3	7405	138696	1404	414	160	51	69.8	Gallus gallus	1	0	449.759	897.503	0.0002	948	956	0	34.16	GVVGLPGQR	Oxidation (P)	0.000002000.0
Collagen alpha-1(I) chain OS=Gallus gallus GN=COL1A1 PE=1 SV=3	7405	138696	1404	414	160	51	69.8	Gallus gallus	1	0	449.759	897.503	0.0002	948	956	0	31.15	GVVGLPGQR	Oxidation (P)	0.000002000.0
Collagen alpha-1(I) chain OS=Gallus gallus GN=COL1A1 PE=1 SV=3	7405	138696	1404	414	160	51	69.8	Gallus gallus	1	0	449.759	897.503	0.0002	948	956	0	31.29	GVVGLPGQR	Oxidation (P)	0.000002000.0
Collagen alpha-1(I) chain OS=Gallus gallus GN=COL1A1 PE=1 SV=3	7405	138696	1404	414	160	51	69.8	Gallus gallus	1	0	449.759	897.503	0.0002	948	956	0	34.24	GVVGLPGQR	Oxidation (P)	0.000002000.0
Collagen alpha-1(I) chain OS=Gallus gallus GN=COL1A1 PE=1 SV=3	7405	138696	1404	414	160	51	69.8	Gallus gallus	1	0	449.759	897.503	0.0002	948	956	0	24.59	GVVGLPGQR	Oxidation (P)	0.000002000.0
Collagen alpha-1(I) chain OS=Gallus gallus GN=COL1A1 PE=1 SV=3	7405	138696	1404	414	160	51	69.8	Gallus gallus	1	0	449.759	897.503	0.0002	948	956	0	30.89	GVVGLPGQR	Oxidation (P)	0.000002000.0
Collagen alpha-1(I) chain OS=Gallus gallus GN=COL1A1 PE=1 SV=3	7405	138696	1404	414	160	51	69.8	Gallus gallus	1	0	449.759	897.503	0.0002	948	956	0	31.39	GVVGLPGQR	Oxidation (P)	0.000002000.0
Collagen alpha-1(I) chain OS=Gallus gallus GN=COL1A1 PE=1 SV=3	7405	138696	1404	414	160	51	69.8	Gallus gallus	1	0	449.759	897.503	0.0002	948	956	0	31.02	GVVGLPGQR	Oxidation (P)	0.000002000.0
Collagen alpha-1(I) chain OS=Gallus gallus GN=COL1A1 PE=1 SV=3	7405	138696	1404	414	160	51	69.8	Gallus gallus	1	0	449.759	897.503	0.0002	948	956	0	31.03	GVVGLPGQR	Oxidation (P)	0.000002000.0
Collagen alpha-1(I) chain OS=Gallus gallus GN=COL1A1 PE=1 SV=3	7405	138696	1404	414	160	51	69.8	Gallus gallus	1	0	449.759	897.503	0.0002	948	956	0	30.89	GVVGLPGQR	Oxidation (P)	0.000002000.0
Collagen alpha-1(I) chain OS=Gallus gallus GN=COL1A1 PE=1 SV=3	7405	138696	1404	414	160	51	69.8	Gallus gallus	1	0	449.759	897.504	0.0004	948	956	0	33.04	GVVGLPGQR	Oxidation (P)	0.000002000.0
Collagen alpha-1(I) chain OS=Gallus gallus GN=COL1A1 PE=1 SV=3	7405	138696	1404	414	160	51	69.8	Gallus gallus	1	0	449.759	897.504	0.0004	948	956	0	31.16	GVVGLPGQR	Oxidation (P)	0.000002000.0
Collagen alpha-1(I) chain OS=Gallus gallus GN=COL1A1 PE=1 SV=3	7405	138696	1404	414	160	51	69.8	Gallus gallus	1	0	449.759	897.504	0.0004	948	956	0	34.27	GVVGLPGQR	Oxidation (P)	0.000002000.0
Collagen alpha-1(I) chain OS=Gallus gallus GN=COL1A1 PE=1 SV=3	7405	138696	1404	414	160	51	69.8	Gallus gallus	1	0	449.759	897.504	0.0004	948	956	0	31.15	GVVGLPGQR	Oxidation (P)	0.000002000.0
Collagen alpha-1(I) chain OS=Gallus gallus GN=COL1A1 PE=1 SV=3	7405	138696	1404	414	160	51	69.8	Gallus gallus	1	0	449.759	897.504	0.0006	948	956	0	25.48	GVVGLPGQR	Oxidation (P)	0.000002000.0
Collagen alpha-1(I) chain OS=Gallus gallus GN=COL1A1 PE=1 SV=3	7405	138696	1404	414	160	51	69.8	Gallus gallus	1	0	449.759	897.504	0.0006	948	956	0	24.65	GVVGLPGQR	Oxidation (P)	0.000002000.0
Collagen alpha-1(I) chain OS=Gallus gallus GN=COL1A1 PE=1 SV=3	7405	138696	1404	414	160	51	69.8	Gallus gallus	1	0	449.759	897.504	0.0006	948	956	0	31.02	GVVGLPGQR	Oxidation (P)	0.000002000.0
Collagen alpha-1(I) chain OS=Gallus gallus GN=COL1A1 PE=1 SV=3	7405	138696	1404	414	160	51	69.8	Gallus gallus	1	0	449.759	897.504	0.0006	948	956	0	33.82	GVVGLPGQR	Oxidation (P)	0.000002000.0
Collagen alpha-1(I) chain OS=Gallus gallus GN=COL1A1 PE=1 SV=3	7405	138696	1404	414	160	51	69.8	Gallus gallus	1	0	449.759	897.504	0.0006	948	956	0	30.75	GVVGLPGQR	Oxidation (P)	0.000002000.0
Collagen alpha-1(I) chain OS=Gallus gallus GN=COL1A1 PE=1 SV=3	7405	138696	1404	414	160	51	69.8	Gallus gallus	1	0	449.759	897.504	0.0006	948	956	0	31.08	GVVGLPGQR	Oxidation (P)	0.000002000.0
Collagen alpha-1(I) chain OS=Gallus gallus GN=COL1A1 PE=1 SV=3	7405	138696	1404	414	160	51	69.8	Gallus gallus	1	0	449.759	897.504	0.0006	948	956	0	16.96	GVVGLPGQR	Oxidation (P)	0.000002000.0
Collagen alpha-1(I) chain OS=Gallus gallus GN=COL1A1 PE=1 SV=3	7405	138696	1404	414	160	51	69.8	Gallus gallus	1	0	449.759	897.504	0.0008	948	956	0	32.46	GVVGLPGQR	Oxidation (P)	0.000002000.0
Collagen alpha-1(I) chain OS=Gallus gallus GN=COL1A1 PE=1 SV=3	7405	138696	1404	414	160	51	69.8	Gallus gallus	1	0	449.759	897.504	0.0008	948	956	0	31.04	GVVGLPGQR	Oxidation (P)	0.000002000.0
Collagen alpha-1(I) chain OS=Gallus gallus GN=COL1A1 PE=1 SV=3	7405	138696	1404	414	160	51	69.8	Gallus gallus	1	0	449.759	897.504	0.0008	948	956	0	11.15	GVVGLPGQR	Oxidation (P)	0.000002000.0
Collagen alpha-1(I) chain OS=Gallus gallus GN=COL1A1 PE=1 SV=3	7405	138696	1404	414	160	51	69.8	Gallus gallus	1	0	449.759	897.504	0.001	948	956	0	31	GVVGLPGQR	Oxidation (P)	0.000002000.0
Collagen alpha-1(I) chain OS=Gallus gallus GN=COL1A1 PE=1 SV=3	7405	138696	1404	414	160	51	69.8	Gallus gallus	1	0	449.759	897.504	0.001	948	956	0	24.69	GVVGLPGQR	Oxidation (P)	0.000002000.0
Collagen alpha-1(I) chain OS=Gallus gallus GN=COL1A1 PE=1 SV=3	7405	138696	1404	414	160	51	69.8	Gallus gallus	1	0	449.759	897.504	0.001	948	956	0	36.06	GVVGLPGQR	Oxidation (R) [+15.99]	0.00000000X.0
Collagen alpha-1(I) chain OS=Gallus gallus GN=COL1A1 PE=1 SV=3	7405	138696	1404	414	160	51	69.8	Gallus gallus	1	0	449.76	897.505	0.0014	948	956	0	30.88	GVVGLPGQR	Oxidation (P)	0.000002000.0
Collagen alpha-1(I) chain OS=Gallus gallus GN=COL1A1 PE=1 SV=3	7405	138696	1404	414	160	51	69.8	Gallus gallus	1	0	449.76	897.505	0.0016	948	956	0	30.85	GVVGLPGQR	Oxidation (P)	0.000002000.0
Collagen alpha-1(I) chain OS=Gallus gallus GN=COL1A1 PE=1 SV=3	7405	138696	1404	414	160	51	69.8	Gallus gallus	1	0	454.728	907.44	0.0005	258	266	0	43.5	GFSGLDGAK	Gly->Asn (G) [+57.02]	0.X00000000.0
Collagen alpha-1(I) chain OS=Gallus gallus GN=COL1A1 PE=1 SV=3	7405	138696	1404	414	160	51	69.8	Gallus gallus	1	1	457.72	913.425	0.0001	732	740	1	9.82	GDRGDPGPK	Oxidation (P)	0.000002000.0
Collagen alpha-1(I) chain OS=Gallus gallus GN=COL1A1 PE=1 SV=3	7405	138696	1404	414	160	51	69.8	Gallus gallus	1	1	457.72	913.425	0.0001	732	740	1	10.94	GDRGDPGPK	Oxidation (P)	0.000002000.0
Collagen alpha-1(I) chain OS=Gallus gallus GN=COL1A1 PE=1 SV=3	7405	138696	1404	414	160	51	69.8	Gallus gallus	1	1	457.72	913.425	0.0001	732	740	1	10.43	GDRGDPGPK	Oxidation (P)	0.000002000.0
Collagen alpha-1(I) chain OS=Gallus gallus GN=COL1A1 PE=1 SV=3	7405	138696	1404	414	160	51	69.8	Gallus gallus	1	0	462.731	923.447	0.0011	554	563	0	4.59	PGPAGPPGAR	3 Oxidation (P)	0.0020022000.0
Collagen alpha-1(I) chain OS=Gallus gallus GN=COL1A1 PE=1 SV=3	7405	138696	1404	414	160	51	69.8	Gallus gallus	1	1	465.226	928.437	0.0006	342	350	0	36.23	GETGPQGAR	Carbamidomethyl (E) [+57.02]	0.0X0000000.0
Collagen alpha-1(I) chain OS=Gallus gallus GN=COL1A1 PE=1 SV=3	7405	138696	1404	414	160	51	69.8	Gallus gallus	1	1	467.189	932.363	-0.0002	1253	1259	0	16.26	MCHGDWK
Collagen alpha-1(I) chain OS=Gallus gallus GN=COL1A1 PE=1 SV=3	7405	138696	1404	414	160	51	69.8	Gallus gallus	1	1	472.233	942.452	0.0005	1016	1025	1	41.36	DGAAGPKGDR
Collagen alpha-1(I) chain OS=Gallus gallus GN=COL1A1 PE=1 SV=3	7405	138696	1404	414	160	51	69.8	Gallus gallus	1	0	480.745	959.475	0.0004	245	254	0	52.77	PGTAGLPGMK	2 Oxidation (P)	0.2000002000.0
Collagen alpha-1(I) chain OS=Gallus gallus GN=COL1A1 PE=1 SV=3	7405	138696	1404	414	160	51	69.8	Gallus gallus	1	0	486.231	970.447	0	974	983	0	33.5	QGPSGASGER	Ala->Pro (A) [+26.02]	0.00000X0000.0
Collagen alpha-1(I) chain OS=Gallus gallus GN=COL1A1 PE=1 SV=3	7405	138696	1404	414	160	51	69.8	Gallus gallus	1	0	486.232	970.449	0.0018	974	983	0	45.51	QGPSGASGER	Ala->Pro (A) [+26.02]	0.00000X0000.0
Collagen alpha-1(I) chain OS=Gallus gallus GN=COL1A1 PE=1 SV=3	7405	138696	1404	414	160	51	69.8	Gallus gallus	1	0	488.749	975.484	-0.0006	566	575	0	36.01	AGVMGFPGPK	Oxidation (K)	0.0000000001.0
Collagen alpha-1(I) chain OS=Gallus gallus GN=COL1A1 PE=1 SV=3	7405	138696	1404	414	160	51	69.8	Gallus gallus	1	0	490.767	979.52	0.0005	938	947	0	55.75	PGPQGIAGQR
Collagen alpha-1(I) chain OS=Gallus gallus GN=COL1A1 PE=1 SV=3	7405	138696	1404	414	160	51	69.8	Gallus gallus	1	0	490.768	979.521	0.0013	938	947	0	47.43	PGPQGIAGQR
Collagen alpha-1(I) chain OS=Gallus gallus GN=COL1A1 PE=1 SV=3	7405	138696	1404	414	160	51	69.8	Gallus gallus	1	0	496.773	991.532	0.0007	1073	1082	1	47.47	RGPAGPQGPR
Collagen alpha-1(I) chain OS=Gallus gallus GN=COL1A1 PE=1 SV=3	7405	138696	1404	414	160	51	69.8	Gallus gallus	1	0	503.757	1005.5	0.0004	677	686	0	41.81	QGPPGPQGPR	Oxidation (P)	0.0002000000.0
Collagen alpha-1(I) chain OS=Gallus gallus GN=COL1A1 PE=1 SV=3	7405	138696	1404	414	160	51	69.8	Gallus gallus	1	0	504.267	1006.52	0.0003	257	266	1	33.9	RGFSGLDGAK
Collagen alpha-1(I) chain OS=Gallus gallus GN=COL1A1 PE=1 SV=3	7405	138696	1404	414	160	51	69.8	Gallus gallus	1	0	505.756	1009.5	0.0025	1119	1130	0	48.44	GPSGASGPAGPR
Collagen alpha-1(I) chain OS=Gallus gallus GN=COL1A1 PE=1 SV=3	7405	138696	1404	414	160	51	69.8	Gallus gallus	1	0	510.747	1019.48	0.0006	666	674	1	7.83	GERGFPGER	Oxidation (P)	0.000002000.0
Collagen alpha-1(I) chain OS=Gallus gallus GN=COL1A1 PE=1 SV=3	7405	138696	1404	414	160	51	69.8	Gallus gallus	1	0	522.739	1043.46	-0.0001	687	698	0	9.27	GANGAPGNDGAK	Oxidation (P)	0.000002000000.0
Collagen alpha-1(I) chain OS=Gallus gallus GN=COL1A1 PE=1 SV=3	7405	138696	1404	414	160	51	69.8	Gallus gallus	1	0	523.231	1044.45	0.0002	687	698	0	38.3	GANGAPGNDGAK	Oxidation (P); Deamidated (NQ) [+0.98]	0.0000020X0000.0
Collagen alpha-1(I) chain OS=Gallus gallus GN=COL1A1 PE=1 SV=3	7405	138696	1404	414	160	51	69.8	Gallus gallus	1	0	523.231	1044.45	0.0012	687	698	0	43.26	GANGAPGNDGAK	Oxidation (P); Deamidated (NQ) [+0.98]	0.0000020X0000.0
Collagen alpha-1(I) chain OS=Gallus gallus GN=COL1A1 PE=1 SV=3	7405	138696	1404	414	160	51	69.8	Gallus gallus	1	0	523.275	1044.54	0.0004	394	404	0	36	IAGAPGFPGAR	2 Oxidation (P)	0.00002002000.0
Collagen alpha-1(I) chain OS=Gallus gallus GN=COL1A1 PE=1 SV=3	7405	138696	1404	414	160	51	69.8	Gallus gallus	1	0	527.81	1053.61	0.0013	947	956	1	37.81	RGVVGLPGQR	Oxidation (P)	0.0000002000.0
Collagen alpha-1(I) chain OS=Gallus gallus GN=COL1A1 PE=1 SV=3	7405	138696	1404	414	160	51	69.8	Gallus gallus	1	1	359.857	1076.55	0.0019	300	311	1	42.6	GRPGPSGPAGAR	Oxidation (P); Dehydrated (S) [-18.01]	0.00200X000000.0
Collagen alpha-1(I) chain OS=Gallus gallus GN=COL1A1 PE=1 SV=3	7405	138696	1404	414	160	51	69.8	Gallus gallus	1	1	360.528	1078.56	-0.0007	300	311	1	24.98	GRPGPSGPAGAR
Collagen alpha-1(I) chain OS=Gallus gallus GN=COL1A1 PE=1 SV=3	7405	138696	1404	414	160	51	69.8	Gallus gallus	1	1	360.528	1078.56	-0.0004	300	311	1	29.34	GRPGPSGPAGAR
Collagen alpha-1(I) chain OS=Gallus gallus GN=COL1A1 PE=1 SV=3	7405	138696	1404	414	160	51	69.8	Gallus gallus	1	1	360.528	1078.56	-0.0004	300	311	1	32.94	GRPGPSGPAGAR
Collagen alpha-1(I) chain OS=Gallus gallus GN=COL1A1 PE=1 SV=3	7405	138696	1404	414	160	51	69.8	Gallus gallus	1	1	540.289	1078.56	-0.0001	300	311	1	20.07	GRPGPSGPAGAR
Collagen alpha-1(I) chain OS=Gallus gallus GN=COL1A1 PE=1 SV=3	7405	138696	1404	414	160	51	69.8	Gallus gallus	1	1	360.528	1078.56	-0.0001	300	311	1	22.29	GRPGPSGPAGAR
Collagen alpha-1(I) chain OS=Gallus gallus GN=COL1A1 PE=1 SV=3	7405	138696	1404	414	160	51	69.8	Gallus gallus	1	1	360.528	1078.56	0.0002	300	311	1	47.9	GRPGPSGPAGAR
Collagen alpha-1(I) chain OS=Gallus gallus GN=COL1A1 PE=1 SV=3	7405	138696	1404	414	160	51	69.8	Gallus gallus	1	1	360.529	1078.56	0.0005	300	311	1	36.13	GRPGPSGPAGAR
Collagen alpha-1(I) chain OS=Gallus gallus GN=COL1A1 PE=1 SV=3	7405	138696	1404	414	160	51	69.8	Gallus gallus	1	0	541.796	1081.58	-0.0001	243	254	0	36.64	GLPGTAGLPGMK	Oxidation (K); Oxidation (P); Dethiomethyl (M) [-48.00]	0.0020000000X1.0
Collagen alpha-1(I) chain OS=Gallus gallus GN=COL1A1 PE=1 SV=3	7405	138696	1404	414	160	51	69.8	Gallus gallus	1	1	542.775	1083.53	-0.0001	483	494	0	34.18	GFPGADGIAGPK	Oxidation (P); Dehydrated (D) [-18.01]	0.00200X000000.0
Collagen alpha-1(I) chain OS=Gallus gallus GN=COL1A1 PE=1 SV=3	7405	138696	1404	414	160	51	69.8	Gallus gallus	1	1	543.288	1084.56	-0.0003	723	734	1	25.46	GAAGLPGAKGDR	Oxidation (P)	0.000002000000.0
Collagen alpha-1(I) chain OS=Gallus gallus GN=COL1A1 PE=1 SV=3	7405	138696	1404	414	160	51	69.8	Gallus gallus	1	1	543.783	1085.55	0.0005	483	494	0	21.09	GFPGADGIAGPK
Collagen alpha-1(I) chain OS=Gallus gallus GN=COL1A1 PE=1 SV=3	7405	138696	1404	414	160	51	69.8	Gallus gallus	1	1	543.783	1085.55	0.0007	483	494	0	43.7	GFPGADGIAGPK
Collagen alpha-1(I) chain OS=Gallus gallus GN=COL1A1 PE=1 SV=3	7405	138696	1404	414	160	51	69.8	Gallus gallus	1	1	548.285	1094.56	-0.0025	300	311	1	21.7	GRPGPSGPAGAR	Oxidation (P)	0.002000000000.0
Collagen alpha-1(I) chain OS=Gallus gallus GN=COL1A1 PE=1 SV=3	7405	138696	1404	414	160	51	69.8	Gallus gallus	1	1	365.86	1094.56	-0.0011	300	311	1	38.42	GRPGPSGPAGAR	Oxidation (P)	0.002000000000.0
Collagen alpha-1(I) chain OS=Gallus gallus GN=COL1A1 PE=1 SV=3	7405	138696	1404	414	160	51	69.8	Gallus gallus	1	1	365.86	1094.56	-0.0011	300	311	1	34.81	GRPGPSGPAGAR	Oxidation (P)	0.002000000000.0
Collagen alpha-1(I) chain OS=Gallus gallus GN=COL1A1 PE=1 SV=3	7405	138696	1404	414	160	51	69.8	Gallus gallus	1	1	548.286	1094.56	-0.0011	300	311	1	38.65	GRPGPSGPAGAR	Oxidation (P)	0.002000000000.0
Collagen alpha-1(I) chain OS=Gallus gallus GN=COL1A1 PE=1 SV=3	7405	138696	1404	414	160	51	69.8	Gallus gallus	1	1	548.286	1094.56	-0.0009	300	311	1	31	GRPGPSGPAGAR	Oxidation (P)	0.002000000000.0
Collagen alpha-1(I) chain OS=Gallus gallus GN=COL1A1 PE=1 SV=3	7405	138696	1404	414	160	51	69.8	Gallus gallus	1	1	548.286	1094.56	-0.0009	300	311	1	26.07	GRPGPSGPAGAR	Oxidation (P)	0.002000000000.0
Collagen alpha-1(I) chain OS=Gallus gallus GN=COL1A1 PE=1 SV=3	7405	138696	1404	414	160	51	69.8	Gallus gallus	1	1	548.286	1094.56	-0.0009	300	311	1	13.83	GRPGPSGPAGAR	Oxidation (P)	0.002000000000.0
Collagen alpha-1(I) chain OS=Gallus gallus GN=COL1A1 PE=1 SV=3	7405	138696	1404	414	160	51	69.8	Gallus gallus	1	1	548.286	1094.56	-0.0009	300	311	1	13.58	GRPGPSGPAGAR	Oxidation (P)	0.000020000000.0
Collagen alpha-1(I) chain OS=Gallus gallus GN=COL1A1 PE=1 SV=3	7405	138696	1404	414	160	51	69.8	Gallus gallus	1	1	548.286	1094.56	-0.0009	300	311	1	13.95	GRPGPSGPAGAR	Oxidation (P)	0.002000000000.0
Collagen alpha-1(I) chain OS=Gallus gallus GN=COL1A1 PE=1 SV=3	7405	138696	1404	414	160	51	69.8	Gallus gallus	1	1	365.86	1094.56	-0.0008	300	311	1	28.94	GRPGPSGPAGAR	Oxidation (P)	0.002000000000.0
Collagen alpha-1(I) chain OS=Gallus gallus GN=COL1A1 PE=1 SV=3	7405	138696	1404	414	160	51	69.8	Gallus gallus	1	1	365.86	1094.56	-0.0008	300	311	1	32.86	GRPGPSGPAGAR	Oxidation (P)	0.002000000000.0
Collagen alpha-1(I) chain OS=Gallus gallus GN=COL1A1 PE=1 SV=3	7405	138696	1404	414	160	51	69.8	Gallus gallus	1	1	365.86	1094.56	-0.0008	300	311	1	40.38	GRPGPSGPAGAR	Oxidation (P)	0.002000000000.0
Collagen alpha-1(I) chain OS=Gallus gallus GN=COL1A1 PE=1 SV=3	7405	138696	1404	414	160	51	69.8	Gallus gallus	1	1	365.86	1094.56	-0.0008	300	311	1	41.65	GRPGPSGPAGAR	Oxidation (P)	0.002000000000.0
Collagen alpha-1(I) chain OS=Gallus gallus GN=COL1A1 PE=1 SV=3	7405	138696	1404	414	160	51	69.8	Gallus gallus	1	1	548.286	1094.56	-0.0007	300	311	1	20.71	GRPGPSGPAGAR	Oxidation (P)	0.002000000000.0
Collagen alpha-1(I) chain OS=Gallus gallus GN=COL1A1 PE=1 SV=3	7405	138696	1404	414	160	51	69.8	Gallus gallus	1	1	548.286	1094.56	-0.0007	300	311	1	5.89	GRPGPSGPAGAR	Oxidation (P)	0.002000000000.0
Collagen alpha-1(I) chain OS=Gallus gallus GN=COL1A1 PE=1 SV=3	7405	138696	1404	414	160	51	69.8	Gallus gallus	1	1	365.86	1094.56	-0.0005	300	311	1	29.65	GRPGPSGPAGAR	Oxidation (P)	0.002000000000.0
Collagen alpha-1(I) chain OS=Gallus gallus GN=COL1A1 PE=1 SV=3	7405	138696	1404	414	160	51	69.8	Gallus gallus	1	1	365.86	1094.56	-0.0005	300	311	1	31.97	GRPGPSGPAGAR	Oxidation (P)	0.002000000000.0
Collagen alpha-1(I) chain OS=Gallus gallus GN=COL1A1 PE=1 SV=3	7405	138696	1404	414	160	51	69.8	Gallus gallus	1	1	365.86	1094.56	-0.0005	300	311	1	35.38	GRPGPSGPAGAR	Oxidation (P)	0.002000000000.0
Collagen alpha-1(I) chain OS=Gallus gallus GN=COL1A1 PE=1 SV=3	7405	138696	1404	414	160	51	69.8	Gallus gallus	1	1	548.286	1094.56	-0.0005	300	311	1	23.71	GRPGPSGPAGAR	Oxidation (P)	0.002000000000.0
Collagen alpha-1(I) chain OS=Gallus gallus GN=COL1A1 PE=1 SV=3	7405	138696	1404	414	160	51	69.8	Gallus gallus	1	1	548.286	1094.56	-0.0005	300	311	1	12.37	GRPGPSGPAGAR	Oxidation (P)	0.002000000000.0
Collagen alpha-1(I) chain OS=Gallus gallus GN=COL1A1 PE=1 SV=3	7405	138696	1404	414	160	51	69.8	Gallus gallus	1	1	548.286	1094.56	-0.0003	300	311	1	16.13	GRPGPSGPAGAR	Oxidation (P)	0.002000000000.0
Collagen alpha-1(I) chain OS=Gallus gallus GN=COL1A1 PE=1 SV=3	7405	138696	1404	414	160	51	69.8	Gallus gallus	1	1	548.286	1094.56	-0.0003	300	311	1	44.23	GRPGPSGPAGAR	Oxidation (P)	0.002000000000.0
Collagen alpha-1(I) chain OS=Gallus gallus GN=COL1A1 PE=1 SV=3	7405	138696	1404	414	160	51	69.8	Gallus gallus	1	1	548.286	1094.56	-0.0003	300	311	1	31.93	GRPGPSGPAGAR	Oxidation (P)	0.002000000000.0
Collagen alpha-1(I) chain OS=Gallus gallus GN=COL1A1 PE=1 SV=3	7405	138696	1404	414	160	51	69.8	Gallus gallus	1	1	548.286	1094.56	-0.0003	300	311	1	7.28	GRPGPSGPAGAR	Oxidation (P)	0.002000000000.0
Collagen alpha-1(I) chain OS=Gallus gallus GN=COL1A1 PE=1 SV=3	7405	138696	1404	414	160	51	69.8	Gallus gallus	1	1	365.86	1094.56	-0.0002	300	311	1	41.76	GRPGPSGPAGAR	Oxidation (P)	0.002000000000.0
Collagen alpha-1(I) chain OS=Gallus gallus GN=COL1A1 PE=1 SV=3	7405	138696	1404	414	160	51	69.8	Gallus gallus	1	1	365.86	1094.56	-0.0002	300	311	1	31.27	GRPGPSGPAGAR	Oxidation (P)	0.002000000000.0
Collagen alpha-1(I) chain OS=Gallus gallus GN=COL1A1 PE=1 SV=3	7405	138696	1404	414	160	51	69.8	Gallus gallus	1	1	365.86	1094.56	-0.0002	300	311	1	24	GRPGPSGPAGAR	Oxidation (P)	0.002000000000.0
Collagen alpha-1(I) chain OS=Gallus gallus GN=COL1A1 PE=1 SV=3	7405	138696	1404	414	160	51	69.8	Gallus gallus	1	1	365.86	1094.56	-0.0002	300	311	1	26.66	GRPGPSGPAGAR	Oxidation (P)	0.002000000000.0
Collagen alpha-1(I) chain OS=Gallus gallus GN=COL1A1 PE=1 SV=3	7405	138696	1404	414	160	51	69.8	Gallus gallus	1	1	365.86	1094.56	-0.0002	300	311	1	36.56	GRPGPSGPAGAR	Oxidation (P)	0.002000000000.0
Collagen alpha-1(I) chain OS=Gallus gallus GN=COL1A1 PE=1 SV=3	7405	138696	1404	414	160	51	69.8	Gallus gallus	1	1	365.86	1094.56	-0.0002	300	311	1	26.69	GRPGPSGPAGAR	Oxidation (P)	0.002000000000.0
Collagen alpha-1(I) chain OS=Gallus gallus GN=COL1A1 PE=1 SV=3	7405	138696	1404	414	160	51	69.8	Gallus gallus	1	1	365.86	1094.56	-0.0002	300	311	1	33.49	GRPGPSGPAGAR	Oxidation (P)	0.002000000000.0
Collagen alpha-1(I) chain OS=Gallus gallus GN=COL1A1 PE=1 SV=3	7405	138696	1404	414	160	51	69.8	Gallus gallus	1	1	365.86	1094.56	-0.0002	300	311	1	31.53	GRPGPSGPAGAR	Oxidation (P)	0.002000000000.0
Collagen alpha-1(I) chain OS=Gallus gallus GN=COL1A1 PE=1 SV=3	7405	138696	1404	414	160	51	69.8	Gallus gallus	1	1	365.86	1094.56	-0.0002	300	311	1	28.59	GRPGPSGPAGAR	Oxidation (P)	0.000020000000.0
Collagen alpha-1(I) chain OS=Gallus gallus GN=COL1A1 PE=1 SV=3	7405	138696	1404	414	160	51	69.8	Gallus gallus	1	1	548.286	1094.56	-0.0001	300	311	1	56.26	GRPGPSGPAGAR	Oxidation (P)	0.002000000000.0
Collagen alpha-1(I) chain OS=Gallus gallus GN=COL1A1 PE=1 SV=3	7405	138696	1404	414	160	51	69.8	Gallus gallus	1	1	548.286	1094.56	-0.0001	300	311	1	25.34	GRPGPSGPAGAR	Oxidation (P)	0.002000000000.0
Collagen alpha-1(I) chain OS=Gallus gallus GN=COL1A1 PE=1 SV=3	7405	138696	1404	414	160	51	69.8	Gallus gallus	1	1	548.286	1094.56	-0.0001	300	311	1	11.71	GRPGPSGPAGAR	Oxidation (P)	0.002000000000.0
Collagen alpha-1(I) chain OS=Gallus gallus GN=COL1A1 PE=1 SV=3	7405	138696	1404	414	160	51	69.8	Gallus gallus	1	1	365.86	1094.56	0.0001	300	311	1	31.53	GRPGPSGPAGAR	Oxidation (P)	0.002000000000.0
Collagen alpha-1(I) chain OS=Gallus gallus GN=COL1A1 PE=1 SV=3	7405	138696	1404	414	160	51	69.8	Gallus gallus	1	1	365.86	1094.56	0.0001	300	311	1	35.56	GRPGPSGPAGAR	Oxidation (P)	0.002000000000.0
Collagen alpha-1(I) chain OS=Gallus gallus GN=COL1A1 PE=1 SV=3	7405	138696	1404	414	160	51	69.8	Gallus gallus	1	1	365.86	1094.56	0.0001	300	311	1	39.39	GRPGPSGPAGAR	Oxidation (P)	0.000020000000.0
Collagen alpha-1(I) chain OS=Gallus gallus GN=COL1A1 PE=1 SV=3	7405	138696	1404	414	160	51	69.8	Gallus gallus	1	1	365.86	1094.56	0.0001	300	311	1	50.28	GRPGPSGPAGAR	Oxidation (P)	0.002000000000.0
Collagen alpha-1(I) chain OS=Gallus gallus GN=COL1A1 PE=1 SV=3	7405	138696	1404	414	160	51	69.8	Gallus gallus	1	1	365.86	1094.56	0.0001	300	311	1	37.51	GRPGPSGPAGAR	Oxidation (P)	0.002000000000.0
Collagen alpha-1(I) chain OS=Gallus gallus GN=COL1A1 PE=1 SV=3	7405	138696	1404	414	160	51	69.8	Gallus gallus	1	1	365.86	1094.56	0.0001	300	311	1	34.73	GRPGPSGPAGAR	Oxidation (P)	0.002000000000.0
Collagen alpha-1(I) chain OS=Gallus gallus GN=COL1A1 PE=1 SV=3	7405	138696	1404	414	160	51	69.8	Gallus gallus	1	1	365.86	1094.56	0.0001	300	311	1	25.68	GRPGPSGPAGAR	Oxidation (P)	0.002000000000.0
Collagen alpha-1(I) chain OS=Gallus gallus GN=COL1A1 PE=1 SV=3	7405	138696	1404	414	160	51	69.8	Gallus gallus	1	1	365.86	1094.56	0.0001	300	311	1	38.5	GRPGPSGPAGAR	Oxidation (P)	0.002000000000.0
Collagen alpha-1(I) chain OS=Gallus gallus GN=COL1A1 PE=1 SV=3	7405	138696	1404	414	160	51	69.8	Gallus gallus	1	1	365.86	1094.56	0.0001	300	311	1	22.31	GRPGPSGPAGAR	Oxidation (P)	0.002000000000.0
Collagen alpha-1(I) chain OS=Gallus gallus GN=COL1A1 PE=1 SV=3	7405	138696	1404	414	160	51	69.8	Gallus gallus	1	1	365.86	1094.56	0.0001	300	311	1	32.8	GRPGPSGPAGAR	Oxidation (P)	0.002000000000.0
Collagen alpha-1(I) chain OS=Gallus gallus GN=COL1A1 PE=1 SV=3	7405	138696	1404	414	160	51	69.8	Gallus gallus	1	1	365.86	1094.56	0.0001	300	311	1	30.02	GRPGPSGPAGAR	Oxidation (P)	0.002000000000.0
Collagen alpha-1(I) chain OS=Gallus gallus GN=COL1A1 PE=1 SV=3	7405	138696	1404	414	160	51	69.8	Gallus gallus	1	1	365.86	1094.56	0.0001	300	311	1	42.39	GRPGPSGPAGAR	Oxidation (P)	0.002000000000.0
Collagen alpha-1(I) chain OS=Gallus gallus GN=COL1A1 PE=1 SV=3	7405	138696	1404	414	160	51	69.8	Gallus gallus	1	1	365.86	1094.56	0.0001	300	311	1	29.83	GRPGPSGPAGAR	Oxidation (P)	0.000020000000.0
Collagen alpha-1(I) chain OS=Gallus gallus GN=COL1A1 PE=1 SV=3	7405	138696	1404	414	160	51	69.8	Gallus gallus	1	1	365.86	1094.56	0.0001	300	311	1	22.41	GRPGPSGPAGAR	Oxidation (P)	0.002000000000.0
Collagen alpha-1(I) chain OS=Gallus gallus GN=COL1A1 PE=1 SV=3	7405	138696	1404	414	160	51	69.8	Gallus gallus	1	1	365.86	1094.56	0.0001	300	311	1	28.46	GRPGPSGPAGAR	Oxidation (P)	0.002000000000.0
Collagen alpha-1(I) chain OS=Gallus gallus GN=COL1A1 PE=1 SV=3	7405	138696	1404	414	160	51	69.8	Gallus gallus	1	1	365.86	1094.56	0.0001	300	311	1	25.18	GRPGPSGPAGAR	Oxidation (P)	0.002000000000.0
Collagen alpha-1(I) chain OS=Gallus gallus GN=COL1A1 PE=1 SV=3	7405	138696	1404	414	160	51	69.8	Gallus gallus	1	1	365.86	1094.56	0.0001	300	311	1	26.9	GRPGPSGPAGAR	Oxidation (P)	0.000020000000.0
Collagen alpha-1(I) chain OS=Gallus gallus GN=COL1A1 PE=1 SV=3	7405	138696	1404	414	160	51	69.8	Gallus gallus	1	1	548.286	1094.56	0.0001	300	311	1	24.34	GRPGPSGPAGAR	Oxidation (P)	0.002000000000.0
Collagen alpha-1(I) chain OS=Gallus gallus GN=COL1A1 PE=1 SV=3	7405	138696	1404	414	160	51	69.8	Gallus gallus	1	1	365.86	1094.56	0.0004	300	311	1	34.36	GRPGPSGPAGAR	Oxidation (P)	0.000020000000.0
Collagen alpha-1(I) chain OS=Gallus gallus GN=COL1A1 PE=1 SV=3	7405	138696	1404	414	160	51	69.8	Gallus gallus	1	1	365.86	1094.56	0.0004	300	311	1	35.96	GRPGPSGPAGAR	Oxidation (P)	0.002000000000.0
Collagen alpha-1(I) chain OS=Gallus gallus GN=COL1A1 PE=1 SV=3	7405	138696	1404	414	160	51	69.8	Gallus gallus	1	1	365.86	1094.56	0.0004	300	311	1	36.05	GRPGPSGPAGAR	Oxidation (P)	0.002000000000.0
Collagen alpha-1(I) chain OS=Gallus gallus GN=COL1A1 PE=1 SV=3	7405	138696	1404	414	160	51	69.8	Gallus gallus	1	1	365.86	1094.56	0.0004	300	311	1	32.4	GRPGPSGPAGAR	Oxidation (P)	0.002000000000.0
Collagen alpha-1(I) chain OS=Gallus gallus GN=COL1A1 PE=1 SV=3	7405	138696	1404	414	160	51	69.8	Gallus gallus	1	1	365.86	1094.56	0.0004	300	311	1	20.7	GRPGPSGPAGAR	Oxidation (P)	0.002000000000.0
Collagen alpha-1(I) chain OS=Gallus gallus GN=COL1A1 PE=1 SV=3	7405	138696	1404	414	160	51	69.8	Gallus gallus	1	1	365.86	1094.56	0.0004	300	311	1	35.96	GRPGPSGPAGAR	Oxidation (P)	0.002000000000.0
Collagen alpha-1(I) chain OS=Gallus gallus GN=COL1A1 PE=1 SV=3	7405	138696	1404	414	160	51	69.8	Gallus gallus	1	1	548.287	1094.56	0.0005	300	311	1	51.43	GRPGPSGPAGAR	Oxidation (P)	0.002000000000.0
Collagen alpha-1(I) chain OS=Gallus gallus GN=COL1A1 PE=1 SV=3	7405	138696	1404	414	160	51	69.8	Gallus gallus	1	1	365.86	1094.56	0.0007	300	311	1	30.12	GRPGPSGPAGAR	Oxidation (P)	0.002000000000.0
Collagen alpha-1(I) chain OS=Gallus gallus GN=COL1A1 PE=1 SV=3	7405	138696	1404	414	160	51	69.8	Gallus gallus	1	1	365.86	1094.56	0.0007	300	311	1	47.88	GRPGPSGPAGAR	Oxidation (P)	0.002000000000.0
Collagen alpha-1(I) chain OS=Gallus gallus GN=COL1A1 PE=1 SV=3	7405	138696	1404	414	160	51	69.8	Gallus gallus	1	1	365.86	1094.56	0.0007	300	311	1	42.22	GRPGPSGPAGAR	Oxidation (P)	0.002000000000.0
Collagen alpha-1(I) chain OS=Gallus gallus GN=COL1A1 PE=1 SV=3	7405	138696	1404	414	160	51	69.8	Gallus gallus	1	1	365.86	1094.56	0.0007	300	311	1	27.03	GRPGPSGPAGAR	Oxidation (P)	0.002000000000.0
Collagen alpha-1(I) chain OS=Gallus gallus GN=COL1A1 PE=1 SV=3	7405	138696	1404	414	160	51	69.8	Gallus gallus	1	1	365.86	1094.56	0.0007	300	311	1	33.81	GRPGPSGPAGAR	Oxidation (P)	0.002000000000.0
Collagen alpha-1(I) chain OS=Gallus gallus GN=COL1A1 PE=1 SV=3	7405	138696	1404	414	160	51	69.8	Gallus gallus	1	1	365.86	1094.56	0.0007	300	311	1	29.68	GRPGPSGPAGAR	Oxidation (P)	0.002000000000.0
Collagen alpha-1(I) chain OS=Gallus gallus GN=COL1A1 PE=1 SV=3	7405	138696	1404	414	160	51	69.8	Gallus gallus	1	1	365.86	1094.56	0.0007	300	311	1	40.38	GRPGPSGPAGAR	Oxidation (P)	0.002000000000.0
Collagen alpha-1(I) chain OS=Gallus gallus GN=COL1A1 PE=1 SV=3	7405	138696	1404	414	160	51	69.8	Gallus gallus	1	1	365.86	1094.56	0.0007	300	311	1	32.03	GRPGPSGPAGAR	Oxidation (P)	0.002000000000.0
Collagen alpha-1(I) chain OS=Gallus gallus GN=COL1A1 PE=1 SV=3	7405	138696	1404	414	160	51	69.8	Gallus gallus	1	1	365.86	1094.56	0.0007	300	311	1	35.24	GRPGPSGPAGAR	Oxidation (P)	0.002000000000.0
Collagen alpha-1(I) chain OS=Gallus gallus GN=COL1A1 PE=1 SV=3	7405	138696	1404	414	160	51	69.8	Gallus gallus	1	1	365.86	1094.56	0.0007	300	311	1	36.6	GRPGPSGPAGAR	Oxidation (P)	0.002000000000.0
Collagen alpha-1(I) chain OS=Gallus gallus GN=COL1A1 PE=1 SV=3	7405	138696	1404	414	160	51	69.8	Gallus gallus	1	1	365.86	1094.56	0.0007	300	311	1	33.5	GRPGPSGPAGAR	Oxidation (P)	0.002000000000.0
Collagen alpha-1(I) chain OS=Gallus gallus GN=COL1A1 PE=1 SV=3	7405	138696	1404	414	160	51	69.8	Gallus gallus	1	1	365.86	1094.56	0.0007	300	311	1	24.44	GRPGPSGPAGAR	Oxidation (P)	0.000020000000.0
Collagen alpha-1(I) chain OS=Gallus gallus GN=COL1A1 PE=1 SV=3	7405	138696	1404	414	160	51	69.8	Gallus gallus	1	1	365.86	1094.56	0.0007	300	311	1	35.03	GRPGPSGPAGAR	Oxidation (P)	0.002000000000.0
Collagen alpha-1(I) chain OS=Gallus gallus GN=COL1A1 PE=1 SV=3	7405	138696	1404	414	160	51	69.8	Gallus gallus	1	1	548.287	1094.56	0.0007	300	311	1	35.75	GRPGPSGPAGAR	Oxidation (P)	0.002000000000.0
Collagen alpha-1(I) chain OS=Gallus gallus GN=COL1A1 PE=1 SV=3	7405	138696	1404	414	160	51	69.8	Gallus gallus	1	1	548.287	1094.56	0.0007	300	311	1	13.21	GRPGPSGPAGAR	Oxidation (P)	0.002000000000.0
Collagen alpha-1(I) chain OS=Gallus gallus GN=COL1A1 PE=1 SV=3	7405	138696	1404	414	160	51	69.8	Gallus gallus	1	1	548.287	1094.56	0.0009	300	311	1	24.42	GRPGPSGPAGAR	Oxidation (P)	0.002000000000.0
Collagen alpha-1(I) chain OS=Gallus gallus GN=COL1A1 PE=1 SV=3	7405	138696	1404	414	160	51	69.8	Gallus gallus	1	1	548.287	1094.56	0.0009	300	311	1	13.13	GRPGPSGPAGAR	Oxidation (P)	0.002000000000.0
Collagen alpha-1(I) chain OS=Gallus gallus GN=COL1A1 PE=1 SV=3	7405	138696	1404	414	160	51	69.8	Gallus gallus	1	1	548.287	1094.56	0.0009	300	311	1	8.97	GRPGPSGPAGAR	Oxidation (P)	0.002000000000.0
Collagen alpha-1(I) chain OS=Gallus gallus GN=COL1A1 PE=1 SV=3	7405	138696	1404	414	160	51	69.8	Gallus gallus	1	1	548.287	1094.56	0.0009	300	311	1	14.72	GRPGPSGPAGAR	Oxidation (P)	0.002000000000.0
Collagen alpha-1(I) chain OS=Gallus gallus GN=COL1A1 PE=1 SV=3	7405	138696	1404	414	160	51	69.8	Gallus gallus	1	1	365.86	1094.56	0.001	300	311	1	48.39	GRPGPSGPAGAR	Oxidation (P)	0.002000000000.0
Collagen alpha-1(I) chain OS=Gallus gallus GN=COL1A1 PE=1 SV=3	7405	138696	1404	414	160	51	69.8	Gallus gallus	1	1	365.86	1094.56	0.001	300	311	1	26.7	GRPGPSGPAGAR	Oxidation (P)	0.002000000000.0
Collagen alpha-1(I) chain OS=Gallus gallus GN=COL1A1 PE=1 SV=3	7405	138696	1404	414	160	51	69.8	Gallus gallus	1	1	365.86	1094.56	0.001	300	311	1	33.43	GRPGPSGPAGAR	Oxidation (P)	0.002000000000.0
Collagen alpha-1(I) chain OS=Gallus gallus GN=COL1A1 PE=1 SV=3	7405	138696	1404	414	160	51	69.8	Gallus gallus	1	1	365.86	1094.56	0.001	300	311	1	39.92	GRPGPSGPAGAR	Oxidation (P)	0.002000000000.0
Collagen alpha-1(I) chain OS=Gallus gallus GN=COL1A1 PE=1 SV=3	7405	138696	1404	414	160	51	69.8	Gallus gallus	1	1	365.86	1094.56	0.001	300	311	1	40.38	GRPGPSGPAGAR	Oxidation (P)	0.002000000000.0
Collagen alpha-1(I) chain OS=Gallus gallus GN=COL1A1 PE=1 SV=3	7405	138696	1404	414	160	51	69.8	Gallus gallus	1	1	365.86	1094.56	0.001	300	311	1	20.92	GRPGPSGPAGAR	Oxidation (P)	0.002000000000.0
Collagen alpha-1(I) chain OS=Gallus gallus GN=COL1A1 PE=1 SV=3	7405	138696	1404	414	160	51	69.8	Gallus gallus	1	1	365.86	1094.56	0.001	300	311	1	24.47	GRPGPSGPAGAR	Oxidation (P)	0.002000000000.0
Collagen alpha-1(I) chain OS=Gallus gallus GN=COL1A1 PE=1 SV=3	7405	138696	1404	414	160	51	69.8	Gallus gallus	1	1	365.86	1094.56	0.001	300	311	1	28.14	GRPGPSGPAGAR	Oxidation (P)	0.002000000000.0
Collagen alpha-1(I) chain OS=Gallus gallus GN=COL1A1 PE=1 SV=3	7405	138696	1404	414	160	51	69.8	Gallus gallus	1	1	365.86	1094.56	0.001	300	311	1	27.91	GRPGPSGPAGAR	Oxidation (P)	0.002000000000.0
Collagen alpha-1(I) chain OS=Gallus gallus GN=COL1A1 PE=1 SV=3	7405	138696	1404	414	160	51	69.8	Gallus gallus	1	1	548.287	1094.56	0.0011	300	311	1	34.5	GRPGPSGPAGAR	Oxidation (P)	0.002000000000.0
Collagen alpha-1(I) chain OS=Gallus gallus GN=COL1A1 PE=1 SV=3	7405	138696	1404	414	160	51	69.8	Gallus gallus	1	1	548.287	1094.56	0.0011	300	311	1	18.73	GRPGPSGPAGAR	Oxidation (P)	0.002000000000.0
Collagen alpha-1(I) chain OS=Gallus gallus GN=COL1A1 PE=1 SV=3	7405	138696	1404	414	160	51	69.8	Gallus gallus	1	1	365.86	1094.56	0.0013	300	311	1	45.07	GRPGPSGPAGAR	Oxidation (P)	0.002000000000.0
Collagen alpha-1(I) chain OS=Gallus gallus GN=COL1A1 PE=1 SV=3	7405	138696	1404	414	160	51	69.8	Gallus gallus	1	1	365.86	1094.56	0.0013	300	311	1	41.69	GRPGPSGPAGAR	Oxidation (P)	0.002000000000.0
Collagen alpha-1(I) chain OS=Gallus gallus GN=COL1A1 PE=1 SV=3	7405	138696	1404	414	160	51	69.8	Gallus gallus	1	1	365.86	1094.56	0.0013	300	311	1	38.56	GRPGPSGPAGAR	Oxidation (P)	0.002000000000.0
Collagen alpha-1(I) chain OS=Gallus gallus GN=COL1A1 PE=1 SV=3	7405	138696	1404	414	160	51	69.8	Gallus gallus	1	1	365.861	1094.56	0.0016	300	311	1	48.35	GRPGPSGPAGAR	Oxidation (P)	0.002000000000.0
Collagen alpha-1(I) chain OS=Gallus gallus GN=COL1A1 PE=1 SV=3	7405	138696	1404	414	160	51	69.8	Gallus gallus	1	1	365.861	1094.56	0.0016	300	311	1	33.59	GRPGPSGPAGAR	Oxidation (P)	0.002000000000.0
Collagen alpha-1(I) chain OS=Gallus gallus GN=COL1A1 PE=1 SV=3	7405	138696	1404	414	160	51	69.8	Gallus gallus	1	1	548.287	1094.56	0.0017	300	311	1	39.76	GRPGPSGPAGAR	Oxidation (P)	0.002000000000.0
Collagen alpha-1(I) chain OS=Gallus gallus GN=COL1A1 PE=1 SV=3	7405	138696	1404	414	160	51	69.8	Gallus gallus	1	1	365.861	1094.56	0.0022	300	311	1	30.21	GRPGPSGPAGAR	Oxidation (P)	0.002000000000.0
Collagen alpha-1(I) chain OS=Gallus gallus GN=COL1A1 PE=1 SV=3	7405	138696	1404	414	160	51	69.8	Gallus gallus	1	1	365.861	1094.56	0.0025	300	311	1	32.88	GRPGPSGPAGAR	Oxidation (P)	0.000020000000.0
Collagen alpha-1(I) chain OS=Gallus gallus GN=COL1A1 PE=1 SV=3	7405	138696	1404	414	160	51	69.8	Gallus gallus	1	1	548.288	1094.56	0.0033	300	311	1	27.93	GRPGPSGPAGAR	Oxidation (P)	0.002000000000.0
Collagen alpha-1(I) chain OS=Gallus gallus GN=COL1A1 PE=1 SV=3	7405	138696	1404	414	160	51	69.8	Gallus gallus	1	0	549.291	1096.57	0.0005	564	575	0	36.54	GQAGVMGFPGPK	Dethiomethyl (M) [-48.00]	0.00000X000000.0
Collagen alpha-1(I) chain OS=Gallus gallus GN=COL1A1 PE=1 SV=3	7405	138696	1404	414	160	51	69.8	Gallus gallus	1	1	550.752	1099.49	-0.0004	1004	1015	0	5.93	EGAPGAEGAPGR	2 Oxidation (P)	0.000200000200.0
Collagen alpha-1(I) chain OS=Gallus gallus GN=COL1A1 PE=1 SV=3	7405	138696	1404	414	160	51	69.8	Gallus gallus	1	1	550.752	1099.49	0.0002	1004	1015	0	43.67	EGAPGAEGAPGR	2 Oxidation (P)	0.000200000200.0
Collagen alpha-1(I) chain OS=Gallus gallus GN=COL1A1 PE=1 SV=3	7405	138696	1404	414	160	51	69.8	Gallus gallus	1	1	550.753	1099.49	0.0012	1004	1015	0	9.48	EGAPGAEGAPGR	2 Oxidation (P)	0.000200000200.0
Collagen alpha-1(I) chain OS=Gallus gallus GN=COL1A1 PE=1 SV=3	7405	138696	1404	414	160	51	69.8	Gallus gallus	1	1	550.753	1099.49	0.0014	1004	1015	0	5.13	EGAPGAEGAPGR	2 Oxidation (P)	0.000200000200.0
Collagen alpha-1(I) chain OS=Gallus gallus GN=COL1A1 PE=1 SV=3	7405	138696	1404	414	160	51	69.8	Gallus gallus	1	1	550.753	1099.49	0.0016	1004	1015	0	71.85	EGAPGAEGAPGR	2 Oxidation (P)	0.000200000200.0
Collagen alpha-1(I) chain OS=Gallus gallus GN=COL1A1 PE=1 SV=3	7405	138696	1404	414	160	51	69.8	Gallus gallus	1	1	551.285	1100.56	-0.001	723	734	1	19.16	GAAGLPGAKGDR	Oxidation (K); Oxidation (P)	0.000002001000.0
Collagen alpha-1(I) chain OS=Gallus gallus GN=COL1A1 PE=1 SV=3	7405	138696	1404	414	160	51	69.8	Gallus gallus	1	1	367.86	1100.56	0.0013	723	734	1	22.91	GAAGLPGAKGDR	Oxidation (K); Oxidation (P)	0.000002001000.0
Collagen alpha-1(I) chain OS=Gallus gallus GN=COL1A1 PE=1 SV=3	7405	138696	1404	414	160	51	69.8	Gallus gallus	1	1	551.287	1100.56	0.0014	723	734	1	36.38	GAAGLPGAKGDR	Oxidation (K); Oxidation (P)	0.000002001000.0
Collagen alpha-1(I) chain OS=Gallus gallus GN=COL1A1 PE=1 SV=3	7405	138696	1404	414	160	51	69.8	Gallus gallus	1	1	551.779	1101.54	-0.0016	483	494	0	16	GFPGADGIAGPK	Oxidation (P)	0.002000000000.0
Collagen alpha-1(I) chain OS=Gallus gallus GN=COL1A1 PE=1 SV=3	7405	138696	1404	414	160	51	69.8	Gallus gallus	1	1	551.779	1101.54	-0.001	483	494	0	13.47	GFPGADGIAGPK	Oxidation (P)	0.002000000000.0
Collagen alpha-1(I) chain OS=Gallus gallus GN=COL1A1 PE=1 SV=3	7405	138696	1404	414	160	51	69.8	Gallus gallus	1	1	551.78	1101.54	-0.0008	483	494	0	35.73	GFPGADGIAGPK	Oxidation (P)	0.002000000000.0
Collagen alpha-1(I) chain OS=Gallus gallus GN=COL1A1 PE=1 SV=3	7405	138696	1404	414	160	51	69.8	Gallus gallus	1	1	551.78	1101.54	-0.0006	483	494	0	21.6	GFPGADGIAGPK	Oxidation (P)	0.002000000000.0
Collagen alpha-1(I) chain OS=Gallus gallus GN=COL1A1 PE=1 SV=3	7405	138696	1404	414	160	51	69.8	Gallus gallus	1	1	551.78	1101.54	-0.0006	483	494	0	24.6	GFPGADGIAGPK	Oxidation (P)	0.002000000000.0
Collagen alpha-1(I) chain OS=Gallus gallus GN=COL1A1 PE=1 SV=3	7405	138696	1404	414	160	51	69.8	Gallus gallus	1	1	551.78	1101.54	-0.0006	483	494	0	17.61	GFPGADGIAGPK	Oxidation (P)	0.002000000000.0
Collagen alpha-1(I) chain OS=Gallus gallus GN=COL1A1 PE=1 SV=3	7405	138696	1404	414	160	51	69.8	Gallus gallus	1	1	551.78	1101.54	-0.0006	483	494	0	11.38	GFPGADGIAGPK	Oxidation (P)	0.002000000000.0
Collagen alpha-1(I) chain OS=Gallus gallus GN=COL1A1 PE=1 SV=3	7405	138696	1404	414	160	51	69.8	Gallus gallus	1	1	551.78	1101.54	-0.0006	483	494	0	13.76	GFPGADGIAGPK	Oxidation (P)	0.002000000000.0
Collagen alpha-1(I) chain OS=Gallus gallus GN=COL1A1 PE=1 SV=3	7405	138696	1404	414	160	51	69.8	Gallus gallus	1	1	551.78	1101.54	-0.0006	483	494	0	24.88	GFPGADGIAGPK	Oxidation (P)	0.002000000000.0
Collagen alpha-1(I) chain OS=Gallus gallus GN=COL1A1 PE=1 SV=3	7405	138696	1404	414	160	51	69.8	Gallus gallus	1	1	551.78	1101.55	-0.0004	483	494	0	31.19	GFPGADGIAGPK	Oxidation (P)	0.002000000000.0
Collagen alpha-1(I) chain OS=Gallus gallus GN=COL1A1 PE=1 SV=3	7405	138696	1404	414	160	51	69.8	Gallus gallus	1	1	551.78	1101.55	-0.0004	483	494	0	25.19	GFPGADGIAGPK	Oxidation (P)	0.002000000000.0
Collagen alpha-1(I) chain OS=Gallus gallus GN=COL1A1 PE=1 SV=3	7405	138696	1404	414	160	51	69.8	Gallus gallus	1	1	551.78	1101.55	-0.0004	483	494	0	24.62	GFPGADGIAGPK	Oxidation (P)	0.002000000000.0
Collagen alpha-1(I) chain OS=Gallus gallus GN=COL1A1 PE=1 SV=3	7405	138696	1404	414	160	51	69.8	Gallus gallus	1	1	551.78	1101.55	-0.0004	483	494	0	17.64	GFPGADGIAGPK	Oxidation (P)	0.002000000000.0
Collagen alpha-1(I) chain OS=Gallus gallus GN=COL1A1 PE=1 SV=3	7405	138696	1404	414	160	51	69.8	Gallus gallus	1	1	551.78	1101.55	-0.0004	483	494	0	16.28	GFPGADGIAGPK	Oxidation (P)	0.002000000000.0
Collagen alpha-1(I) chain OS=Gallus gallus GN=COL1A1 PE=1 SV=3	7405	138696	1404	414	160	51	69.8	Gallus gallus	1	1	551.78	1101.55	-0.0004	483	494	0	25.95	GFPGADGIAGPK	Oxidation (P)	0.002000000000.0
Collagen alpha-1(I) chain OS=Gallus gallus GN=COL1A1 PE=1 SV=3	7405	138696	1404	414	160	51	69.8	Gallus gallus	1	1	551.78	1101.55	-0.0004	483	494	0	14.92	GFPGADGIAGPK	Oxidation (P)	0.002000000000.0
Collagen alpha-1(I) chain OS=Gallus gallus GN=COL1A1 PE=1 SV=3	7405	138696	1404	414	160	51	69.8	Gallus gallus	1	1	551.78	1101.55	-0.0002	483	494	0	30.53	GFPGADGIAGPK	Oxidation (P)	0.002000000000.0
Collagen alpha-1(I) chain OS=Gallus gallus GN=COL1A1 PE=1 SV=3	7405	138696	1404	414	160	51	69.8	Gallus gallus	1	1	551.78	1101.55	0	483	494	0	47.5	GFPGADGIAGPK	Oxidation (P)	0.002000000000.0
Collagen alpha-1(I) chain OS=Gallus gallus GN=COL1A1 PE=1 SV=3	7405	138696	1404	414	160	51	69.8	Gallus gallus	1	1	551.78	1101.55	0	483	494	0	7.26	GFPGADGIAGPK	Oxidation (P)	0.002000000000.0
Collagen alpha-1(I) chain OS=Gallus gallus GN=COL1A1 PE=1 SV=3	7405	138696	1404	414	160	51	69.8	Gallus gallus	1	1	551.78	1101.55	0	483	494	0	15.74	GFPGADGIAGPK	Oxidation (P)	0.002000000000.0
Collagen alpha-1(I) chain OS=Gallus gallus GN=COL1A1 PE=1 SV=3	7405	138696	1404	414	160	51	69.8	Gallus gallus	1	1	551.78	1101.55	0	483	494	0	28.82	GFPGADGIAGPK	Oxidation (P)	0.002000000000.0
Collagen alpha-1(I) chain OS=Gallus gallus GN=COL1A1 PE=1 SV=3	7405	138696	1404	414	160	51	69.8	Gallus gallus	1	1	551.78	1101.55	0	483	494	0	24.9	GFPGADGIAGPK	Oxidation (P)	0.002000000000.0
Collagen alpha-1(I) chain OS=Gallus gallus GN=COL1A1 PE=1 SV=3	7405	138696	1404	414	160	51	69.8	Gallus gallus	1	1	551.78	1101.55	0	483	494	0	22.9	GFPGADGIAGPK	Oxidation (P)	0.002000000000.0
Collagen alpha-1(I) chain OS=Gallus gallus GN=COL1A1 PE=1 SV=3	7405	138696	1404	414	160	51	69.8	Gallus gallus	1	1	551.78	1101.55	0	483	494	0	21.32	GFPGADGIAGPK	Oxidation (P)	0.002000000000.0
Collagen alpha-1(I) chain OS=Gallus gallus GN=COL1A1 PE=1 SV=3	7405	138696	1404	414	160	51	69.8	Gallus gallus	1	1	551.78	1101.55	0.0002	483	494	0	7.69	GFPGADGIAGPK	Oxidation (P)	0.002000000000.0
Collagen alpha-1(I) chain OS=Gallus gallus GN=COL1A1 PE=1 SV=3	7405	138696	1404	414	160	51	69.8	Gallus gallus	1	1	551.78	1101.55	0.0002	483	494	0	25.4	GFPGADGIAGPK	Oxidation (P)	0.002000000000.0
Collagen alpha-1(I) chain OS=Gallus gallus GN=COL1A1 PE=1 SV=3	7405	138696	1404	414	160	51	69.8	Gallus gallus	1	1	551.78	1101.55	0.0002	483	494	0	25.93	GFPGADGIAGPK	Oxidation (P)	0.002000000000.0
Collagen alpha-1(I) chain OS=Gallus gallus GN=COL1A1 PE=1 SV=3	7405	138696	1404	414	160	51	69.8	Gallus gallus	1	1	551.78	1101.55	0.0002	483	494	0	10.27	GFPGADGIAGPK	Oxidation (P)	0.002000000000.0
Collagen alpha-1(I) chain OS=Gallus gallus GN=COL1A1 PE=1 SV=3	7405	138696	1404	414	160	51	69.8	Gallus gallus	1	1	551.78	1101.55	0.0004	483	494	0	14.32	GFPGADGIAGPK	Oxidation (P)	0.002000000000.0
Collagen alpha-1(I) chain OS=Gallus gallus GN=COL1A1 PE=1 SV=3	7405	138696	1404	414	160	51	69.8	Gallus gallus	1	1	551.78	1101.55	0.0004	483	494	0	45.38	GFPGADGIAGPK	Oxidation (P)	0.002000000000.0
Collagen alpha-1(I) chain OS=Gallus gallus GN=COL1A1 PE=1 SV=3	7405	138696	1404	414	160	51	69.8	Gallus gallus	1	1	551.78	1101.55	0.0004	483	494	0	23.18	GFPGADGIAGPK	Oxidation (P)	0.002000000000.0
Collagen alpha-1(I) chain OS=Gallus gallus GN=COL1A1 PE=1 SV=3	7405	138696	1404	414	160	51	69.8	Gallus gallus	1	1	551.78	1101.55	0.0004	483	494	0	20.29	GFPGADGIAGPK	Oxidation (P)	0.002000000000.0
Collagen alpha-1(I) chain OS=Gallus gallus GN=COL1A1 PE=1 SV=3	7405	138696	1404	414	160	51	69.8	Gallus gallus	1	1	551.78	1101.55	0.0004	483	494	0	21.34	GFPGADGIAGPK	Oxidation (P)	0.002000000000.0
Collagen alpha-1(I) chain OS=Gallus gallus GN=COL1A1 PE=1 SV=3	7405	138696	1404	414	160	51	69.8	Gallus gallus	1	1	551.78	1101.55	0.0006	483	494	0	58.81	GFPGADGIAGPK	Oxidation (P)	0.002000000000.0
Collagen alpha-1(I) chain OS=Gallus gallus GN=COL1A1 PE=1 SV=3	7405	138696	1404	414	160	51	69.8	Gallus gallus	1	1	551.78	1101.55	0.0006	483	494	0	19.45	GFPGADGIAGPK	Oxidation (P)	0.002000000000.0
Collagen alpha-1(I) chain OS=Gallus gallus GN=COL1A1 PE=1 SV=3	7405	138696	1404	414	160	51	69.8	Gallus gallus	1	1	551.78	1101.55	0.0006	483	494	0	23.52	GFPGADGIAGPK	Oxidation (P)	0.002000000000.0
Collagen alpha-1(I) chain OS=Gallus gallus GN=COL1A1 PE=1 SV=3	7405	138696	1404	414	160	51	69.8	Gallus gallus	1	1	551.78	1101.55	0.0006	483	494	0	15.34	GFPGADGIAGPK	Oxidation (P)	0.002000000000.0
Collagen alpha-1(I) chain OS=Gallus gallus GN=COL1A1 PE=1 SV=3	7405	138696	1404	414	160	51	69.8	Gallus gallus	1	1	551.78	1101.55	0.0006	483	494	0	34.3	GFPGADGIAGPK	Oxidation (P)	0.002000000000.0
Collagen alpha-1(I) chain OS=Gallus gallus GN=COL1A1 PE=1 SV=3	7405	138696	1404	414	160	51	69.8	Gallus gallus	1	1	551.78	1101.55	0.0008	483	494	0	16.01	GFPGADGIAGPK	Oxidation (P)	0.002000000000.0
Collagen alpha-1(I) chain OS=Gallus gallus GN=COL1A1 PE=1 SV=3	7405	138696	1404	414	160	51	69.8	Gallus gallus	1	1	551.78	1101.55	0.0008	483	494	0	30.92	GFPGADGIAGPK	Oxidation (P)	0.002000000000.0
Collagen alpha-1(I) chain OS=Gallus gallus GN=COL1A1 PE=1 SV=3	7405	138696	1404	414	160	51	69.8	Gallus gallus	1	1	551.78	1101.55	0.001	483	494	0	54.24	GFPGADGIAGPK	Oxidation (P)	0.002000000000.0
Collagen alpha-1(I) chain OS=Gallus gallus GN=COL1A1 PE=1 SV=3	7405	138696	1404	414	160	51	69.8	Gallus gallus	1	1	551.78	1101.55	0.001	483	494	0	32.08	GFPGADGIAGPK	Oxidation (P)	0.002000000000.0
Collagen alpha-1(I) chain OS=Gallus gallus GN=COL1A1 PE=1 SV=3	7405	138696	1404	414	160	51	69.8	Gallus gallus	1	1	551.78	1101.55	0.001	483	494	0	18.97	GFPGADGIAGPK	Oxidation (P)	0.002000000000.0
Collagen alpha-1(I) chain OS=Gallus gallus GN=COL1A1 PE=1 SV=3	7405	138696	1404	414	160	51	69.8	Gallus gallus	1	1	551.78	1101.55	0.001	483	494	0	22.13	GFPGADGIAGPK	Oxidation (P)	0.002000000000.0
Collagen alpha-1(I) chain OS=Gallus gallus GN=COL1A1 PE=1 SV=3	7405	138696	1404	414	160	51	69.8	Gallus gallus	1	1	551.78	1101.55	0.001	483	494	0	6.02	GFPGADGIAGPK	Oxidation (P)	0.002000000000.0
Collagen alpha-1(I) chain OS=Gallus gallus GN=COL1A1 PE=1 SV=3	7405	138696	1404	414	160	51	69.8	Gallus gallus	1	1	551.781	1101.55	0.0012	483	494	0	32.93	GFPGADGIAGPK	Oxidation (P)	0.002000000000.0
Collagen alpha-1(I) chain OS=Gallus gallus GN=COL1A1 PE=1 SV=3	7405	138696	1404	414	160	51	69.8	Gallus gallus	1	1	551.781	1101.55	0.0012	483	494	0	16.45	GFPGADGIAGPK	Oxidation (P)	0.002000000000.0
Collagen alpha-1(I) chain OS=Gallus gallus GN=COL1A1 PE=1 SV=3	7405	138696	1404	414	160	51	69.8	Gallus gallus	1	1	551.781	1101.55	0.0012	483	494	0	23.7	GFPGADGIAGPK	Oxidation (P)	0.002000000000.0
Collagen alpha-1(I) chain OS=Gallus gallus GN=COL1A1 PE=1 SV=3	7405	138696	1404	414	160	51	69.8	Gallus gallus	1	1	551.781	1101.55	0.0016	483	494	0	34.7	GFPGADGIAGPK	Oxidation (P)	0.002000000000.0
Collagen alpha-1(I) chain OS=Gallus gallus GN=COL1A1 PE=1 SV=3	7405	138696	1404	414	160	51	69.8	Gallus gallus	1	1	554.804	1107.59	0.001	881	892	0	34.83	IGLPGPPGPAGK	3 Oxidation (P)	0.000200202000.0
Collagen alpha-1(I) chain OS=Gallus gallus GN=COL1A1 PE=1 SV=3	7405	138696	1404	414	160	51	69.8	Gallus gallus	1	1	557.286	1112.56	0.0006	741	752	1	38.53	GADGAPGKDGLR
Collagen alpha-1(I) chain OS=Gallus gallus GN=COL1A1 PE=1 SV=3	7405	138696	1404	414	160	51	69.8	Gallus gallus	1	1	557.287	1112.56	0.0018	741	752	1	47.63	GADGAPGKDGLR
Collagen alpha-1(I) chain OS=Gallus gallus GN=COL1A1 PE=1 SV=3	7405	138696	1404	414	160	51	69.8	Gallus gallus	1	1	371.861	1112.56	0.0037	741	752	1	31.28	GADGAPGKDGLR
Collagen alpha-1(I) chain OS=Gallus gallus GN=COL1A1 PE=1 SV=3	7405	138696	1404	414	160	51	69.8	Gallus gallus	1	0	557.288	1112.56	0	564	575	0	47.08	GQAGVMGFPGPK	Oxidation (P); Dethiomethyl (M) [-48.00]	0.00000X002000.0
Collagen alpha-1(I) chain OS=Gallus gallus GN=COL1A1 PE=1 SV=3	7405	138696	1404	414	160	51	69.8	Gallus gallus	1	0	557.288	1112.56	0.001	564	575	0	47.52	GQAGVMGFPGPK	Oxidation (P); Dethiomethyl (M) [-48.00]	0.00000X002000.0
Collagen alpha-1(I) chain OS=Gallus gallus GN=COL1A1 PE=1 SV=3	7405	138696	1404	414	160	51	69.8	Gallus gallus	1	0	557.288	1112.56	0.001	564	575	0	46.51	GQAGVMGFPGPK	Oxidation (P); Dethiomethyl (M) [-48.00]	0.00000X002000.0
Collagen alpha-1(I) chain OS=Gallus gallus GN=COL1A1 PE=1 SV=3	7405	138696	1404	414	160	51	69.8	Gallus gallus	1	0	557.289	1112.56	0.0016	564	575	0	41.68	GQAGVMGFPGPK	Oxidation (P); Dethiomethyl (M) [-48.00]	0.00000X002000.0
Collagen alpha-1(I) chain OS=Gallus gallus GN=COL1A1 PE=1 SV=3	7405	138696	1404	414	160	51	69.8	Gallus gallus	1	1	559.777	1117.54	-0.0004	483	494	0	27.37	GFPGADGIAGPK	Oxidation (K); Oxidation (P)	0.002000000001.0
Collagen alpha-1(I) chain OS=Gallus gallus GN=COL1A1 PE=1 SV=3	7405	138696	1404	414	160	51	69.8	Gallus gallus	1	0	562.783	1123.55	-0.0005	962	973	0	42.27	PGLPGPSGEPGK	Oxidation (K); Oxidation (P)	0.000200000001.0
Collagen alpha-1(I) chain OS=Gallus gallus GN=COL1A1 PE=1 SV=3	7405	138696	1404	414	160	51	69.8	Gallus gallus	1	1	563.287	1124.56	0.002	576	587	1	37.22	GAAGEPGKPGER
Collagen alpha-1(I) chain OS=Gallus gallus GN=COL1A1 PE=1 SV=3	7405	138696	1404	414	160	51	69.8	Gallus gallus	1	0	565.286	1128.56	0.0016	564	575	0	34.38	GQAGVMGFPGPK	Oxidation (K); Oxidation (P); Dethiomethyl (M) [-48.00]	0.00000X002001.0
Collagen alpha-1(I) chain OS=Gallus gallus GN=COL1A1 PE=1 SV=3	7405	138696	1404	414	160	51	69.8	Gallus gallus	1	0	565.796	1129.58	-0.0027	243	254	0	14.94	GLPGTAGLPGMK	Oxidation (K); Oxidation (P)	0.002000000001.0
Collagen alpha-1(I) chain OS=Gallus gallus GN=COL1A1 PE=1 SV=3	7405	138696	1404	414	160	51	69.8	Gallus gallus	1	0	565.797	1129.58	-0.0009	243	254	0	45.88	GLPGTAGLPGMK	2 Oxidation (P)	0.002000002000.0
Collagen alpha-1(I) chain OS=Gallus gallus GN=COL1A1 PE=1 SV=3	7405	138696	1404	414	160	51	69.8	Gallus gallus	1	0	565.798	1129.58	0.0003	243	254	0	4.23	GLPGTAGLPGMK	Oxidation (K); Oxidation (P)	0.002000000001.0
Collagen alpha-1(I) chain OS=Gallus gallus GN=COL1A1 PE=1 SV=3	7405	138696	1404	414	160	51	69.8	Gallus gallus	1	0	565.798	1129.58	0.0007	243	254	0	26.52	GLPGTAGLPGMK	2 Oxidation (P)	0.002000002000.0
Collagen alpha-1(I) chain OS=Gallus gallus GN=COL1A1 PE=1 SV=3	7405	138696	1404	414	160	51	69.8	Gallus gallus	1	0	565.798	1129.58	0.0013	243	254	0	31.27	GLPGTAGLPGMK	2 Oxidation (P)	0.002000002000.0
Collagen alpha-1(I) chain OS=Gallus gallus GN=COL1A1 PE=1 SV=3	7405	138696	1404	414	160	51	69.8	Gallus gallus	1	0	565.798	1129.58	0.0019	243	254	0	57.29	GLPGTAGLPGMK	2 Oxidation (P)	0.002000002000.0
Collagen alpha-1(I) chain OS=Gallus gallus GN=COL1A1 PE=1 SV=3	7405	138696	1404	414	160	51	69.8	Gallus gallus	1	1	381.191	1140.55	-0.0006	576	587	1	19.16	GAAGEPGKPGER	Oxidation (P)	0.000002000000.0
Collagen alpha-1(I) chain OS=Gallus gallus GN=COL1A1 PE=1 SV=3	7405	138696	1404	414	160	51	69.8	Gallus gallus	1	1	381.191	1140.55	-0.0003	576	587	1	14.07	GAAGEPGKPGER	Oxidation (K)	0.000000010000.0
Collagen alpha-1(I) chain OS=Gallus gallus GN=COL1A1 PE=1 SV=3	7405	138696	1404	414	160	51	69.8	Gallus gallus	1	1	571.284	1140.55	0.0003	576	587	1	33.73	GAAGEPGKPGER	Oxidation (K); 2 Oxidation (P); Glu->Pro (E) [-31.99]	0.0000020120X0.0
Collagen alpha-1(I) chain OS=Gallus gallus GN=COL1A1 PE=1 SV=3	7405	138696	1404	414	160	51	69.8	Gallus gallus	1	1	571.284	1140.55	0.0009	576	587	1	22.2	GAAGEPGKPGER	Oxidation (P)	0.000000002000.0
Collagen alpha-1(I) chain OS=Gallus gallus GN=COL1A1 PE=1 SV=3	7405	138696	1404	414	160	51	69.8	Gallus gallus	1	0	382.195	1143.56	-0.0044	255	266	1	35.52	GHRGFSGLDGAK	Arg->Val (R) [-57.03]	0.00X000000000.0
Collagen alpha-1(I) chain OS=Gallus gallus GN=COL1A1 PE=1 SV=3	7405	138696	1404	414	160	51	69.8	Gallus gallus	1	0	573.292	1144.57	-0.0005	564	575	0	57.45	GQAGVMGFPGPK
Collagen alpha-1(I) chain OS=Gallus gallus GN=COL1A1 PE=1 SV=3	7405	138696	1404	414	160	51	69.8	Gallus gallus	1	0	573.292	1144.57	0.0001	564	575	0	12.04	GQAGVMGFPGPK
Collagen alpha-1(I) chain OS=Gallus gallus GN=COL1A1 PE=1 SV=3	7405	138696	1404	414	160	51	69.8	Gallus gallus	1	0	573.795	1145.57	-0.0004	243	254	0	39.04	GLPGTAGLPGMK	2 Oxidation (P); Oxidation (M) [+15.99]	0.0020000020X0.0
Collagen alpha-1(I) chain OS=Gallus gallus GN=COL1A1 PE=1 SV=3	7405	138696	1404	414	160	51	69.8	Gallus gallus	1	0	573.795	1145.57	-0.0004	243	254	0	21.6	GLPGTAGLPGMK	Oxidation (K); 2 Oxidation (P)	0.002000002001.0
Collagen alpha-1(I) chain OS=Gallus gallus GN=COL1A1 PE=1 SV=3	7405	138696	1404	414	160	51	69.8	Gallus gallus	1	0	573.795	1145.58	0.0002	243	254	0	13.81	GLPGTAGLPGMK	Oxidation (K); 2 Oxidation (P)	0.002000002001.0
Collagen alpha-1(I) chain OS=Gallus gallus GN=COL1A1 PE=1 SV=3	7405	138696	1404	414	160	51	69.8	Gallus gallus	1	0	573.795	1145.58	0.0012	243	254	0	41.08	GLPGTAGLPGMK	2 Oxidation (P); Oxidation (M) [+15.99]	0.0020000020X0.0
Collagen alpha-1(I) chain OS=Gallus gallus GN=COL1A1 PE=1 SV=3	7405	138696	1404	414	160	51	69.8	Gallus gallus	1	1	574.807	1147.6	0.0011	588	601	0	39.42	GAPGPPGAVGAAGK	Oxidation (P); Delta:H(2)C(2) (K) [+26.02]	0.0020000000000X.0
Collagen alpha-1(I) chain OS=Gallus gallus GN=COL1A1 PE=1 SV=3	7405	138696	1404	414	160	51	69.8	Gallus gallus	1	1	384.867	1151.58	-0.0001	300	311	1	36.9	GRPGPSGPAGAR	Oxidation (P); Carbamidomethyl (N-term) [+57.02]	X.002000000000.0
Collagen alpha-1(I) chain OS=Gallus gallus GN=COL1A1 PE=1 SV=3	7405	138696	1404	414	160	51	69.8	Gallus gallus	1	1	384.867	1151.58	0.0002	300	311	1	33.95	GRPGPSGPAGAR	Oxidation (P); Carbamidomethyl (N-term) [+57.02]	X.002000000000.0
Collagen alpha-1(I) chain OS=Gallus gallus GN=COL1A1 PE=1 SV=3	7405	138696	1404	414	160	51	69.8	Gallus gallus	1	1	384.868	1151.58	0.0026	300	311	1	46.99	GRPGPSGPAGAR	Oxidation (P); Carbamidomethyl (N-term) [+57.02]	X.002000000000.0
Collagen alpha-1(I) chain OS=Gallus gallus GN=COL1A1 PE=1 SV=3	7405	138696	1404	414	160	51	69.8	Gallus gallus	1	1	579.281	1156.55	-0.0002	576	587	1	8.19	GAAGEPGKPGER	Oxidation (K); Oxidation (P)	0.000000012000.0
Collagen alpha-1(I) chain OS=Gallus gallus GN=COL1A1 PE=1 SV=3	7405	138696	1404	414	160	51	69.8	Gallus gallus	1	1	579.281	1156.55	0.0002	576	587	1	14.9	GAAGEPGKPGER	2 Oxidation (P)	0.000002002000.0
Collagen alpha-1(I) chain OS=Gallus gallus GN=COL1A1 PE=1 SV=3	7405	138696	1404	414	160	51	69.8	Gallus gallus	1	1	386.523	1156.55	0.0002	576	587	1	14.29	GAAGEPGKPGER	2 Oxidation (P)	0.000002002000.0
Collagen alpha-1(I) chain OS=Gallus gallus GN=COL1A1 PE=1 SV=3	7405	138696	1404	414	160	51	69.8	Gallus gallus	1	1	579.281	1156.55	0.0004	576	587	1	42.71	GAAGEPGKPGER	2 Oxidation (P)	0.000002002000.0
Collagen alpha-1(I) chain OS=Gallus gallus GN=COL1A1 PE=1 SV=3	7405	138696	1404	414	160	51	69.8	Gallus gallus	1	1	580.291	1158.57	0.0003	483	494	0	42.64	GFPGADGIAGPK	Oxidation (P); Gly (K) [+57.02]	0.00200000000X.0
Collagen alpha-1(I) chain OS=Gallus gallus GN=COL1A1 PE=1 SV=3	7405	138696	1404	414	160	51	69.8	Gallus gallus	1	1	580.292	1158.57	0.0023	483	494	0	35.36	GFPGADGIAGPK	Oxidation (P); Gly->Asn (G) [+57.02]	0.002000000X00.0
Collagen alpha-1(I) chain OS=Gallus gallus GN=COL1A1 PE=1 SV=3	7405	138696	1404	414	160	51	69.8	Gallus gallus	1	0	581.289	1160.56	-0.0022	564	575	0	20.39	GQAGVMGFPGPK	Oxidation (K)	0.000000000001.0
Collagen alpha-1(I) chain OS=Gallus gallus GN=COL1A1 PE=1 SV=3	7405	138696	1404	414	160	51	69.8	Gallus gallus	1	0	581.289	1160.56	-0.0022	564	575	0	13.17	GQAGVMGFPGPK	Oxidation (P)	0.000000002000.0
Collagen alpha-1(I) chain OS=Gallus gallus GN=COL1A1 PE=1 SV=3	7405	138696	1404	414	160	51	69.8	Gallus gallus	1	0	581.289	1160.56	-0.002	564	575	0	13.21	GQAGVMGFPGPK	Oxidation (K)	0.000000000001.0
Collagen alpha-1(I) chain OS=Gallus gallus GN=COL1A1 PE=1 SV=3	7405	138696	1404	414	160	51	69.8	Gallus gallus	1	0	581.289	1160.56	-0.0018	564	575	0	15.91	GQAGVMGFPGPK	Oxidation (K)	0.000000000001.0
Collagen alpha-1(I) chain OS=Gallus gallus GN=COL1A1 PE=1 SV=3	7405	138696	1404	414	160	51	69.8	Gallus gallus	1	0	581.289	1160.56	-0.0014	564	575	0	26.86	GQAGVMGFPGPK	Oxidation (P)	0.000000002000.0
Collagen alpha-1(I) chain OS=Gallus gallus GN=COL1A1 PE=1 SV=3	7405	138696	1404	414	160	51	69.8	Gallus gallus	1	0	581.289	1160.56	-0.001	564	575	0	26.06	GQAGVMGFPGPK	Oxidation (K)	0.000000000001.0
Collagen alpha-1(I) chain OS=Gallus gallus GN=COL1A1 PE=1 SV=3	7405	138696	1404	414	160	51	69.8	Gallus gallus	1	0	581.289	1160.56	-0.0008	564	575	0	34.9	GQAGVMGFPGPK	Oxidation (K)	0.000000000001.0
Collagen alpha-1(I) chain OS=Gallus gallus GN=COL1A1 PE=1 SV=3	7405	138696	1404	414	160	51	69.8	Gallus gallus	1	0	581.289	1160.56	-0.0006	564	575	0	13.05	GQAGVMGFPGPK	Oxidation (P)	0.000000002000.0
Collagen alpha-1(I) chain OS=Gallus gallus GN=COL1A1 PE=1 SV=3	7405	138696	1404	414	160	51	69.8	Gallus gallus	1	0	581.29	1160.56	-0.0002	564	575	0	17.97	GQAGVMGFPGPK	Oxidation (K)	0.000000000001.0
Collagen alpha-1(I) chain OS=Gallus gallus GN=COL1A1 PE=1 SV=3	7405	138696	1404	414	160	51	69.8	Gallus gallus	1	0	581.29	1160.56	-0.0002	564	575	0	14.77	GQAGVMGFPGPK	Oxidation (K)	0.000000000001.0
Collagen alpha-1(I) chain OS=Gallus gallus GN=COL1A1 PE=1 SV=3	7405	138696	1404	414	160	51	69.8	Gallus gallus	1	0	581.29	1160.56	-0.0002	564	575	0	25.5	GQAGVMGFPGPK	Oxidation (P)	0.000000000020.0
Collagen alpha-1(I) chain OS=Gallus gallus GN=COL1A1 PE=1 SV=3	7405	138696	1404	414	160	51	69.8	Gallus gallus	1	0	581.29	1160.56	0	564	575	0	37.73	GQAGVMGFPGPK	Oxidation (K)	0.000000000001.0
Collagen alpha-1(I) chain OS=Gallus gallus GN=COL1A1 PE=1 SV=3	7405	138696	1404	414	160	51	69.8	Gallus gallus	1	0	581.29	1160.57	0.0004	564	575	0	54.76	GQAGVMGFPGPK	Oxidation (K)	0.000000000001.0
Collagen alpha-1(I) chain OS=Gallus gallus GN=COL1A1 PE=1 SV=3	7405	138696	1404	414	160	51	69.8	Gallus gallus	1	0	581.29	1160.57	0.0004	564	575	0	24.58	GQAGVMGFPGPK	Oxidation (K)	0.000000000001.0
Collagen alpha-1(I) chain OS=Gallus gallus GN=COL1A1 PE=1 SV=3	7405	138696	1404	414	160	51	69.8	Gallus gallus	1	0	581.29	1160.57	0.0006	564	575	0	20.53	GQAGVMGFPGPK	Oxidation (P)	0.000000002000.0
Collagen alpha-1(I) chain OS=Gallus gallus GN=COL1A1 PE=1 SV=3	7405	138696	1404	414	160	51	69.8	Gallus gallus	1	0	581.29	1160.57	0.0006	564	575	0	19.18	GQAGVMGFPGPK	Oxidation (K)	0.000000000001.0
Collagen alpha-1(I) chain OS=Gallus gallus GN=COL1A1 PE=1 SV=3	7405	138696	1404	414	160	51	69.8	Gallus gallus	1	0	581.29	1160.57	0.001	564	575	0	19.56	GQAGVMGFPGPK	Oxidation (P)	0.000000002000.0
Collagen alpha-1(I) chain OS=Gallus gallus GN=COL1A1 PE=1 SV=3	7405	138696	1404	414	160	51	69.8	Gallus gallus	1	0	581.29	1160.57	0.0014	564	575	0	50.17	GQAGVMGFPGPK	Oxidation (P)	0.000000002000.0
Collagen alpha-1(I) chain OS=Gallus gallus GN=COL1A1 PE=1 SV=3	7405	138696	1404	414	160	51	69.8	Gallus gallus	1	0	581.29	1160.57	0.0014	564	575	0	19.11	GQAGVMGFPGPK	Oxidation (K)	0.000000000001.0
Collagen alpha-1(I) chain OS=Gallus gallus GN=COL1A1 PE=1 SV=3	7405	138696	1404	414	160	51	69.8	Gallus gallus	1	0	581.29	1160.57	0.0016	564	575	0	58.39	GQAGVMGFPGPK	Oxidation (P)	0.000000002000.0
Collagen alpha-1(I) chain OS=Gallus gallus GN=COL1A1 PE=1 SV=3	7405	138696	1404	414	160	51	69.8	Gallus gallus	1	0	581.291	1160.57	0.0024	564	575	0	18.9	GQAGVMGFPGPK	Oxidation (P)	0.000000002000.0
Collagen alpha-1(I) chain OS=Gallus gallus GN=COL1A1 PE=1 SV=3	7405	138696	1404	414	160	51	69.8	Gallus gallus	1	0	581.292	1160.57	0.0036	564	575	0	12.48	GQAGVMGFPGPK	Oxidation (K)	0.000000000001.0
Collagen alpha-1(I) chain OS=Gallus gallus GN=COL1A1 PE=1 SV=3	7405	138696	1404	414	160	51	69.8	Gallus gallus	1	0	581.292	1160.57	0.0046	564	575	0	5.93	GQAGVMGFPGPK	Oxidation (P)	0.000000002000.0
Collagen alpha-1(I) chain OS=Gallus gallus GN=COL1A1 PE=1 SV=3	7405	138696	1404	414	160	51	69.8	Gallus gallus	1	0	581.782	1161.55	0.0006	564	575	0	50.56	GQAGVMGFPGPK	Oxidation (K); Deamidated (NQ) [+0.98]	0.0X0000000001.0
Collagen alpha-1(I) chain OS=Gallus gallus GN=COL1A1 PE=1 SV=3	7405	138696	1404	414	160	51	69.8	Gallus gallus	1	0	581.801	1161.59	-0.001	675	686	0	15.61	GVQGPPGPQGPR	Oxidation (P)	0.000000020000.0
Collagen alpha-1(I) chain OS=Gallus gallus GN=COL1A1 PE=1 SV=3	7405	138696	1404	414	160	51	69.8	Gallus gallus	1	0	388.203	1161.59	-0.001	675	686	0	33.5	GVQGPPGPQGPR	Oxidation (P)	0.000002000000.0
Collagen alpha-1(I) chain OS=Gallus gallus GN=COL1A1 PE=1 SV=3	7405	138696	1404	414	160	51	69.8	Gallus gallus	1	0	581.802	1161.59	-0.0006	675	686	0	52.64	GVQGPPGPQGPR	Oxidation (P)	0.000002000000.0
Collagen alpha-1(I) chain OS=Gallus gallus GN=COL1A1 PE=1 SV=3	7405	138696	1404	414	160	51	69.8	Gallus gallus	1	0	581.802	1161.59	-0.0002	675	686	0	53.93	GVQGPPGPQGPR	Oxidation (P)	0.000002000000.0
Collagen alpha-1(I) chain OS=Gallus gallus GN=COL1A1 PE=1 SV=3	7405	138696	1404	414	160	51	69.8	Gallus gallus	1	0	581.802	1161.59	-0.0002	675	686	0	46.51	GVQGPPGPQGPR	Oxidation (P)	0.000002000000.0
Collagen alpha-1(I) chain OS=Gallus gallus GN=COL1A1 PE=1 SV=3	7405	138696	1404	414	160	51	69.8	Gallus gallus	1	0	581.802	1161.59	0	675	686	0	25.48	GVQGPPGPQGPR	Oxidation (P)	0.000002000000.0
Collagen alpha-1(I) chain OS=Gallus gallus GN=COL1A1 PE=1 SV=3	7405	138696	1404	414	160	51	69.8	Gallus gallus	1	0	581.802	1161.59	0	675	686	0	23.9	GVQGPPGPQGPR	Oxidation (P)	0.000000020000.0
Collagen alpha-1(I) chain OS=Gallus gallus GN=COL1A1 PE=1 SV=3	7405	138696	1404	414	160	51	69.8	Gallus gallus	1	0	581.802	1161.59	0.0002	675	686	0	55.25	GVQGPPGPQGPR	Oxidation (P)	0.000002000000.0
Collagen alpha-1(I) chain OS=Gallus gallus GN=COL1A1 PE=1 SV=3	7405	138696	1404	414	160	51	69.8	Gallus gallus	1	0	581.802	1161.59	0.0002	675	686	0	48	GVQGPPGPQGPR	Oxidation (P)	0.000002000000.0
Collagen alpha-1(I) chain OS=Gallus gallus GN=COL1A1 PE=1 SV=3	7405	138696	1404	414	160	51	69.8	Gallus gallus	1	0	581.802	1161.59	0.0002	675	686	0	31.09	GVQGPPGPQGPR	Oxidation (P)	0.000002000000.0
Collagen alpha-1(I) chain OS=Gallus gallus GN=COL1A1 PE=1 SV=3	7405	138696	1404	414	160	51	69.8	Gallus gallus	1	0	581.802	1161.59	0.0004	675	686	0	49.23	GVQGPPGPQGPR	Oxidation (P)	0.000002000000.0
Collagen alpha-1(I) chain OS=Gallus gallus GN=COL1A1 PE=1 SV=3	7405	138696	1404	414	160	51	69.8	Gallus gallus	1	0	581.802	1161.59	0.0004	675	686	0	36.26	GVQGPPGPQGPR	Oxidation (P)	0.000002000000.0
Collagen alpha-1(I) chain OS=Gallus gallus GN=COL1A1 PE=1 SV=3	7405	138696	1404	414	160	51	69.8	Gallus gallus	1	0	581.802	1161.59	0.0004	675	686	0	36.16	GVQGPPGPQGPR	Oxidation (P)	0.000002000000.0
Collagen alpha-1(I) chain OS=Gallus gallus GN=COL1A1 PE=1 SV=3	7405	138696	1404	414	160	51	69.8	Gallus gallus	1	0	581.802	1161.59	0.0006	675	686	0	50.91	GVQGPPGPQGPR	Oxidation (P)	0.000002000000.0
Collagen alpha-1(I) chain OS=Gallus gallus GN=COL1A1 PE=1 SV=3	7405	138696	1404	414	160	51	69.8	Gallus gallus	1	0	581.802	1161.59	0.0006	675	686	0	38.54	GVQGPPGPQGPR	Oxidation (P)	0.000002000000.0
Collagen alpha-1(I) chain OS=Gallus gallus GN=COL1A1 PE=1 SV=3	7405	138696	1404	414	160	51	69.8	Gallus gallus	1	0	581.802	1161.59	0.0008	675	686	0	44.22	GVQGPPGPQGPR	Oxidation (P)	0.000002000000.0
Collagen alpha-1(I) chain OS=Gallus gallus GN=COL1A1 PE=1 SV=3	7405	138696	1404	414	160	51	69.8	Gallus gallus	1	0	581.802	1161.59	0.0008	675	686	0	45.55	GVQGPPGPQGPR	Oxidation (P)	0.000002000000.0
Collagen alpha-1(I) chain OS=Gallus gallus GN=COL1A1 PE=1 SV=3	7405	138696	1404	414	160	51	69.8	Gallus gallus	1	0	581.802	1161.59	0.0008	675	686	0	45.47	GVQGPPGPQGPR	Oxidation (P)	0.000002000000.0
Collagen alpha-1(I) chain OS=Gallus gallus GN=COL1A1 PE=1 SV=3	7405	138696	1404	414	160	51	69.8	Gallus gallus	1	0	581.802	1161.59	0.0008	675	686	0	35.73	GVQGPPGPQGPR	Oxidation (P)	0.000002000000.0
Collagen alpha-1(I) chain OS=Gallus gallus GN=COL1A1 PE=1 SV=3	7405	138696	1404	414	160	51	69.8	Gallus gallus	1	0	388.204	1161.59	0.0008	675	686	0	44.12	GVQGPPGPQGPR	Oxidation (P)	0.000002000000.0
Collagen alpha-1(I) chain OS=Gallus gallus GN=COL1A1 PE=1 SV=3	7405	138696	1404	414	160	51	69.8	Gallus gallus	1	0	581.802	1161.59	0.001	675	686	0	56.96	GVQGPPGPQGPR	Oxidation (P)	0.000002000000.0
Collagen alpha-1(I) chain OS=Gallus gallus GN=COL1A1 PE=1 SV=3	7405	138696	1404	414	160	51	69.8	Gallus gallus	1	0	581.802	1161.59	0.001	675	686	0	42.01	GVQGPPGPQGPR	Oxidation (P)	0.000002000000.0
Collagen alpha-1(I) chain OS=Gallus gallus GN=COL1A1 PE=1 SV=3	7405	138696	1404	414	160	51	69.8	Gallus gallus	1	0	581.802	1161.59	0.001	675	686	0	30.22	GVQGPPGPQGPR	Oxidation (P)	0.000002000000.0
Collagen alpha-1(I) chain OS=Gallus gallus GN=COL1A1 PE=1 SV=3	7405	138696	1404	414	160	51	69.8	Gallus gallus	1	0	388.204	1161.59	0.0011	675	686	0	14.85	GVQGPPGPQGPR	Oxidation (P)	0.000002000000.0
Collagen alpha-1(I) chain OS=Gallus gallus GN=COL1A1 PE=1 SV=3	7405	138696	1404	414	160	51	69.8	Gallus gallus	1	0	581.802	1161.59	0.0012	675	686	0	27.63	GVQGPPGPQGPR	Oxidation (P)	0.000002000000.0
Collagen alpha-1(I) chain OS=Gallus gallus GN=COL1A1 PE=1 SV=3	7405	138696	1404	414	160	51	69.8	Gallus gallus	1	0	581.802	1161.59	0.0012	675	686	0	38.76	GVQGPPGPQGPR	Oxidation (P)	0.000002000000.0
Collagen alpha-1(I) chain OS=Gallus gallus GN=COL1A1 PE=1 SV=3	7405	138696	1404	414	160	51	69.8	Gallus gallus	1	0	581.802	1161.59	0.0012	675	686	0	27.44	GVQGPPGPQGPR	Oxidation (P)	0.000002000000.0
Collagen alpha-1(I) chain OS=Gallus gallus GN=COL1A1 PE=1 SV=3	7405	138696	1404	414	160	51	69.8	Gallus gallus	1	0	581.803	1161.59	0.0014	675	686	0	48.58	GVQGPPGPQGPR	Oxidation (P)	0.000002000000.0
Collagen alpha-1(I) chain OS=Gallus gallus GN=COL1A1 PE=1 SV=3	7405	138696	1404	414	160	51	69.8	Gallus gallus	1	0	581.803	1161.59	0.0018	675	686	0	52.59	GVQGPPGPQGPR	Oxidation (P)	0.000002000000.0
Collagen alpha-1(I) chain OS=Gallus gallus GN=COL1A1 PE=1 SV=3	7405	138696	1404	414	160	51	69.8	Gallus gallus	1	0	581.803	1161.59	0.0018	675	686	0	52.13	GVQGPPGPQGPR	Oxidation (P)	0.000002000000.0
Collagen alpha-1(I) chain OS=Gallus gallus GN=COL1A1 PE=1 SV=3	7405	138696	1404	414	160	51	69.8	Gallus gallus	1	0	581.803	1161.59	0.0022	675	686	0	31.99	GVQGPPGPQGPR	Oxidation (P)	0.000002000000.0
Collagen alpha-1(I) chain OS=Gallus gallus GN=COL1A1 PE=1 SV=3	7405	138696	1404	414	160	51	69.8	Gallus gallus	1	0	581.803	1161.59	0.0024	675	686	0	20.24	GVQGPPGPQGPR	Oxidation (P)	0.000002000000.0
Collagen alpha-1(I) chain OS=Gallus gallus GN=COL1A1 PE=1 SV=3	7405	138696	1404	414	160	51	69.8	Gallus gallus	1	0	581.803	1161.59	0.0024	675	686	0	21.09	GVQGPPGPQGPR	Oxidation (P)	0.000000020000.0
Collagen alpha-1(I) chain OS=Gallus gallus GN=COL1A1 PE=1 SV=3	7405	138696	1404	414	160	51	69.8	Gallus gallus	1	0	581.803	1161.59	0.0028	675	686	0	29.17	GVQGPPGPQGPR	Oxidation (P)	0.000002000000.0
Collagen alpha-1(I) chain OS=Gallus gallus GN=COL1A1 PE=1 SV=3	7405	138696	1404	414	160	51	69.8	Gallus gallus	1	0	581.803	1161.59	0.003	675	686	0	24.75	GVQGPPGPQGPR	Oxidation (P)	0.000000020000.0
Collagen alpha-1(I) chain OS=Gallus gallus GN=COL1A1 PE=1 SV=3	7405	138696	1404	414	160	51	69.8	Gallus gallus	1	0	581.803	1161.59	0.0034	675	686	0	36.06	GVQGPPGPQGPR	Oxidation (P)	0.000002000000.0
Collagen alpha-1(I) chain OS=Gallus gallus GN=COL1A1 PE=1 SV=3	7405	138696	1404	414	160	51	69.8	Gallus gallus	1	0	388.205	1161.59	0.0041	675	686	0	22.24	GVQGPPGPQGPR	Oxidation (P)	0.000002000000.0
Collagen alpha-1(I) chain OS=Gallus gallus GN=COL1A1 PE=1 SV=3	7405	138696	1404	414	160	51	69.8	Gallus gallus	1	0	582.295	1162.57	0.0017	675	686	0	34.83	GVQGPPGPQGPR	Oxidation (P); Deamidated (NQ) [+0.98]	0.00000200X000.0
Collagen alpha-1(I) chain OS=Gallus gallus GN=COL1A1 PE=1 SV=3	7405	138696	1404	414	160	51	69.8	Gallus gallus	1	1	582.805	1163.59	0.0014	588	601	0	37.51	GAPGPPGAVGAAGK	Oxidation (P); Acetyl (K) [+42.01]	0.0020000000000X.0
Collagen alpha-1(I) chain OS=Gallus gallus GN=COL1A1 PE=1 SV=3	7405	138696	1404	414	160	51	69.8	Gallus gallus	1	0	589.286	1176.56	-0.0025	564	575	0	5.7	GQAGVMGFPGPK	2 Oxidation (P)	0.000000002020.0
Collagen alpha-1(I) chain OS=Gallus gallus GN=COL1A1 PE=1 SV=3	7405	138696	1404	414	160	51	69.8	Gallus gallus	1	0	589.286	1176.56	-0.0023	564	575	0	4.74	GQAGVMGFPGPK	Oxidation (K); Oxidation (P)	0.000000002001.0
Collagen alpha-1(I) chain OS=Gallus gallus GN=COL1A1 PE=1 SV=3	7405	138696	1404	414	160	51	69.8	Gallus gallus	1	0	589.286	1176.56	-0.0021	564	575	0	7.58	GQAGVMGFPGPK	Oxidation (K); Oxidation (P)	0.000000002001.0
Collagen alpha-1(I) chain OS=Gallus gallus GN=COL1A1 PE=1 SV=3	7405	138696	1404	414	160	51	69.8	Gallus gallus	1	0	589.286	1176.56	-0.0017	564	575	0	7.96	GQAGVMGFPGPK	2 Oxidation (P)	0.000000002020.0
Collagen alpha-1(I) chain OS=Gallus gallus GN=COL1A1 PE=1 SV=3	7405	138696	1404	414	160	51	69.8	Gallus gallus	1	0	589.287	1176.56	-0.0013	564	575	0	6.08	GQAGVMGFPGPK	Oxidation (K); Oxidation (P)	0.000000002001.0
Collagen alpha-1(I) chain OS=Gallus gallus GN=COL1A1 PE=1 SV=3	7405	138696	1404	414	160	51	69.8	Gallus gallus	1	0	589.287	1176.56	-0.0005	564	575	0	34.27	GQAGVMGFPGPK	Oxidation (K); Oxidation (F) [+15.99]	0.0000000X0001.0
Collagen alpha-1(I) chain OS=Gallus gallus GN=COL1A1 PE=1 SV=3	7405	138696	1404	414	160	51	69.8	Gallus gallus	1	0	589.287	1176.56	-0.0005	564	575	0	9.26	GQAGVMGFPGPK	Oxidation (K); Oxidation (P)	0.000000000021.0
Collagen alpha-1(I) chain OS=Gallus gallus GN=COL1A1 PE=1 SV=3	7405	138696	1404	414	160	51	69.8	Gallus gallus	1	0	589.287	1176.56	-0.0003	564	575	0	11.16	GQAGVMGFPGPK	Oxidation (K); Oxidation (P)	0.000000000021.0
Collagen alpha-1(I) chain OS=Gallus gallus GN=COL1A1 PE=1 SV=3	7405	138696	1404	414	160	51	69.8	Gallus gallus	1	0	589.287	1176.56	-0.0001	564	575	0	55.09	GQAGVMGFPGPK	Oxidation (P); Oxidation (M) [+15.99]	0.00000X002000.0
Collagen alpha-1(I) chain OS=Gallus gallus GN=COL1A1 PE=1 SV=3	7405	138696	1404	414	160	51	69.8	Gallus gallus	1	0	589.287	1176.56	-0.0001	564	575	0	62.59	GQAGVMGFPGPK	Oxidation (P); Oxidation (M) [+15.99]	0.00000X002000.0
Collagen alpha-1(I) chain OS=Gallus gallus GN=COL1A1 PE=1 SV=3	7405	138696	1404	414	160	51	69.8	Gallus gallus	1	0	589.287	1176.56	-0.0001	564	575	0	9.46	GQAGVMGFPGPK	Oxidation (K); Oxidation (P)	0.000000002001.0
Collagen alpha-1(I) chain OS=Gallus gallus GN=COL1A1 PE=1 SV=3	7405	138696	1404	414	160	51	69.8	Gallus gallus	1	0	589.287	1176.56	0.0001	564	575	0	54.44	GQAGVMGFPGPK	Oxidation (P); Oxidation (M) [+15.99]	0.00000X002000.0
Collagen alpha-1(I) chain OS=Gallus gallus GN=COL1A1 PE=1 SV=3	7405	138696	1404	414	160	51	69.8	Gallus gallus	1	0	589.287	1176.56	0.0001	564	575	0	37.2	GQAGVMGFPGPK	Oxidation (K); Oxidation (P)	0.000000002001.0
Collagen alpha-1(I) chain OS=Gallus gallus GN=COL1A1 PE=1 SV=3	7405	138696	1404	414	160	51	69.8	Gallus gallus	1	0	589.287	1176.56	0.0003	564	575	0	48.54	GQAGVMGFPGPK	Oxidation (P); Oxidation (M) [+15.99]	0.00000X002000.0
Collagen alpha-1(I) chain OS=Gallus gallus GN=COL1A1 PE=1 SV=3	7405	138696	1404	414	160	51	69.8	Gallus gallus	1	0	589.287	1176.56	0.0003	564	575	0	4.24	GQAGVMGFPGPK	Oxidation (K); Oxidation (P)	0.000000000021.0
Collagen alpha-1(I) chain OS=Gallus gallus GN=COL1A1 PE=1 SV=3	7405	138696	1404	414	160	51	69.8	Gallus gallus	1	0	589.287	1176.56	0.0003	564	575	0	13.27	GQAGVMGFPGPK	2 Oxidation (P)	0.000000002020.0
Collagen alpha-1(I) chain OS=Gallus gallus GN=COL1A1 PE=1 SV=3	7405	138696	1404	414	160	51	69.8	Gallus gallus	1	0	589.288	1176.56	0.0007	564	575	0	38.65	GQAGVMGFPGPK	Oxidation (K); Oxidation (P)	0.000000002001.0
Collagen alpha-1(I) chain OS=Gallus gallus GN=COL1A1 PE=1 SV=3	7405	138696	1404	414	160	51	69.8	Gallus gallus	1	0	589.288	1176.56	0.0011	564	575	0	0.79	GQAGVMGFPGPK	Oxidation (K); Oxidation (P)	0.000000000021.0
Collagen alpha-1(I) chain OS=Gallus gallus GN=COL1A1 PE=1 SV=3	7405	138696	1404	414	160	51	69.8	Gallus gallus	1	0	589.288	1176.56	0.0011	564	575	0	25.84	GQAGVMGFPGPK	2 Oxidation (P)	0.000000002020.0
Collagen alpha-1(I) chain OS=Gallus gallus GN=COL1A1 PE=1 SV=3	7405	138696	1404	414	160	51	69.8	Gallus gallus	1	0	589.288	1176.56	0.0011	564	575	0	7.74	GQAGVMGFPGPK	Oxidation (K); Oxidation (P)	0.000000000021.0
Collagen alpha-1(I) chain OS=Gallus gallus GN=COL1A1 PE=1 SV=3	7405	138696	1404	414	160	51	69.8	Gallus gallus	1	0	589.288	1176.56	0.0013	564	575	0	55.7	GQAGVMGFPGPK	Oxidation (K); Oxidation (P)	0.000000002001.0
Collagen alpha-1(I) chain OS=Gallus gallus GN=COL1A1 PE=1 SV=3	7405	138696	1404	414	160	51	69.8	Gallus gallus	1	0	589.288	1176.56	0.0017	564	575	0	26.89	GQAGVMGFPGPK	Oxidation (K); Oxidation (P)	0.000000000021.0
Collagen alpha-1(I) chain OS=Gallus gallus GN=COL1A1 PE=1 SV=3	7405	138696	1404	414	160	51	69.8	Gallus gallus	1	0	589.288	1176.56	0.0017	564	575	0	21.63	GQAGVMGFPGPK	2 Oxidation (P)	0.000000002020.0
Collagen alpha-1(I) chain OS=Gallus gallus GN=COL1A1 PE=1 SV=3	7405	138696	1404	414	160	51	69.8	Gallus gallus	1	0	589.288	1176.56	0.0027	564	575	0	8.16	GQAGVMGFPGPK	Oxidation (K); Oxidation (P)	0.000000002001.0
Collagen alpha-1(I) chain OS=Gallus gallus GN=COL1A1 PE=1 SV=3	7405	138696	1404	414	160	51	69.8	Gallus gallus	1	0	592.281	1182.55	-0.0001	564	575	0	59.83	GQAGVMGFPGPK	Oxidation (P); Cation:Na (C-term) [+21.98]	0.000000000020.X
Collagen alpha-1(I) chain OS=Gallus gallus GN=COL1A1 PE=1 SV=3	7405	138696	1404	414	160	51	69.8	Gallus gallus	1	0	594.294	1186.57	0.0005	859	871	0	36.55	PPGATGFPGAAGR	2 Oxidation (P)	0.0200000200000.0
Collagen alpha-1(I) chain OS=Gallus gallus GN=COL1A1 PE=1 SV=3	7405	138696	1404	414	160	51	69.8	Gallus gallus	1	0	396.551	1186.63	0.0006	1226	1235	0	21.55	SLSQQIENIR
Collagen alpha-1(I) chain OS=Gallus gallus GN=COL1A1 PE=1 SV=3	7405	138696	1404	414	160	51	69.8	Gallus gallus	1	0	594.809	1187.6	-0.0013	1060	1073	0	40.24	PAGPAGPPGPAGAR	Oxidation (P)	0.00000002000000.0
Collagen alpha-1(I) chain OS=Gallus gallus GN=COL1A1 PE=1 SV=3	7405	138696	1404	414	160	51	69.8	Gallus gallus	1	0	597.284	1192.55	-0.002	564	575	0	46.7	GQAGVMGFPGPK	Oxidation (K); Oxidation (P); Oxidation (M) [+15.99]	0.00000X002001.0
Collagen alpha-1(I) chain OS=Gallus gallus GN=COL1A1 PE=1 SV=3	7405	138696	1404	414	160	51	69.8	Gallus gallus	1	0	597.284	1192.55	-0.0004	564	575	0	43.29	GQAGVMGFPGPK	Oxidation (K); Oxidation (P); Oxidation (M) [+15.99]	0.00000X002001.0
Collagen alpha-1(I) chain OS=Gallus gallus GN=COL1A1 PE=1 SV=3	7405	138696	1404	414	160	51	69.8	Gallus gallus	1	0	597.284	1192.55	-0.0002	564	575	0	9.63	GQAGVMGFPGPK	Oxidation (K); 2 Oxidation (P)	0.000000002021.0
Collagen alpha-1(I) chain OS=Gallus gallus GN=COL1A1 PE=1 SV=3	7405	138696	1404	414	160	51	69.8	Gallus gallus	1	0	597.285	1192.56	0.001	564	575	0	34.52	GQAGVMGFPGPK	Oxidation (K); Oxidation (P); Oxidation (M) [+15.99]	0.00000X002001.0
Collagen alpha-1(I) chain OS=Gallus gallus GN=COL1A1 PE=1 SV=3	7405	138696	1404	414	160	51	69.8	Gallus gallus	1	0	602.306	1202.6	0.0005	243	254	0	40.41	GLPGTAGLPGMK	Oxidation (K); 2 Oxidation (P); Carbamidomethyl (N-term) [+57.02]	X.002000002001.0
Collagen alpha-1(I) chain OS=Gallus gallus GN=COL1A1 PE=1 SV=3	7405	138696	1404	414	160	51	69.8	Gallus gallus	1	0	602.793	1203.57	-0.0002	564	575	0	39.57	GQAGVMGFPGPK	Oxidation (K); Carbamyl (M) [+43.01]	0.00000X000001.0
Collagen alpha-1(I) chain OS=Gallus gallus GN=COL1A1 PE=1 SV=3	7405	138696	1404	414	160	51	69.8	Gallus gallus	1	0	602.793	1203.57	0.0004	564	575	0	33.55	GQAGVMGFPGPK	Oxidation (K); Carbamyl (M) [+43.01]	0.00000X000001.0
Collagen alpha-1(I) chain OS=Gallus gallus GN=COL1A1 PE=1 SV=3	7405	138696	1404	414	160	51	69.8	Gallus gallus	1	1	607.792	1213.57	0.0003	576	587	1	41.94	GAAGEPGKPGER	2 Oxidation (P); Gly->Asn (G) [+57.02]	0.X00002002000.0
Collagen alpha-1(I) chain OS=Gallus gallus GN=COL1A1 PE=1 SV=3	7405	138696	1404	414	160	51	69.8	Gallus gallus	1	0	607.805	1213.59	0.0009	528	541	0	34.57	GLTGSPGSPGPDGK	2 Oxidation (P); Asp->Ala (D) [-43.99]	0.00000200002X00.0
Collagen alpha-1(I) chain OS=Gallus gallus GN=COL1A1 PE=1 SV=3	7405	138696	1404	414	160	51	69.8	Gallus gallus	1	0	609.801	1217.59	0.0011	564	575	0	47.25	GQAGVMGFPGPK	Oxidation (P); Carbamidomethyl (N-term) [+57.02]	X.000000002000.0
Collagen alpha-1(I) chain OS=Gallus gallus GN=COL1A1 PE=1 SV=3	7405	138696	1404	414	160	51	69.8	Gallus gallus	1	0	609.801	1217.59	0.0011	564	575	0	44.32	GQAGVMGFPGPK	Oxidation (P); Gly->Asn (G) [+57.02]	0.000000002X00.0
Collagen alpha-1(I) chain OS=Gallus gallus GN=COL1A1 PE=1 SV=3	7405	138696	1404	414	160	51	69.8	Gallus gallus	1	0	610.313	1218.61	0.0003	675	686	0	40.28	GVQGPPGPQGPR	Oxidation (P); Gly->Asn (G) [+57.02]	0.X00002000000.0
Collagen alpha-1(I) chain OS=Gallus gallus GN=COL1A1 PE=1 SV=3	7405	138696	1404	414	160	51	69.8	Gallus gallus	1	0	407.211	1218.61	0.0006	675	686	0	33.83	GVQGPPGPQGPR	Oxidation (P); Carbamidomethyl (N-term) [+57.02]	X.000002000000.0
Collagen alpha-1(I) chain OS=Gallus gallus GN=COL1A1 PE=1 SV=3	7405	138696	1404	414	160	51	69.8	Gallus gallus	1	0	610.313	1218.61	0.0009	675	686	0	43.33	GVQGPPGPQGPR	Oxidation (P); Gly->Asn (G) [+57.02]	0.X00000020000.0
Collagen alpha-1(I) chain OS=Gallus gallus GN=COL1A1 PE=1 SV=3	7405	138696	1404	414	160	51	69.8	Gallus gallus	1	0	610.313	1218.61	0.0009	675	686	0	37.59	GVQGPPGPQGPR	Oxidation (P); Gly->Asn (G) [+57.02]	0.X00000020000.0
Collagen alpha-1(I) chain OS=Gallus gallus GN=COL1A1 PE=1 SV=3	7405	138696	1404	414	160	51	69.8	Gallus gallus	1	1	613.812	1225.61	-0.0007	328	341	0	43.9	PAGPPGFPGAAGAK	2 Oxidation (P)	0.00002002000000.0
Collagen alpha-1(I) chain OS=Gallus gallus GN=COL1A1 PE=1 SV=3	7405	138696	1404	414	160	51	69.8	Gallus gallus	1	0	617.798	1233.58	0.0006	564	575	0	41.49	GQAGVMGFPGPK	2 Oxidation (P); Gly (K) [+57.02]	0.00000000202X.0
Collagen alpha-1(I) chain OS=Gallus gallus GN=COL1A1 PE=1 SV=3	7405	138696	1404	414	160	51	69.8	Gallus gallus	1	0	617.798	1233.58	0.0012	564	575	0	33.81	GQAGVMGFPGPK	2 Oxidation (P); Carbamidomethyl (N-term) [+57.02]	X.000000002020.0
Collagen alpha-1(I) chain OS=Gallus gallus GN=COL1A1 PE=1 SV=3	7405	138696	1404	414	160	51	69.8	Gallus gallus	1	0	620.795	1239.58	0.0021	528	541	0	52.83	GLTGSPGSPGPDGK	2 Oxidation (P); Dehydrated (T) [-18.01]	0.00X00200200000.0
Collagen alpha-1(I) chain OS=Gallus gallus GN=COL1A1 PE=1 SV=3	7405	138696	1404	414	160	51	69.8	Gallus gallus	1	0	414.228	1239.66	-0.0047	948	959	1	11.91	GVVGLPGQRGER	Oxidation (P)	0.000002000000.0
Collagen alpha-1(I) chain OS=Gallus gallus GN=COL1A1 PE=1 SV=3	7405	138696	1404	414	160	51	69.8	Gallus gallus	1	0	620.841	1239.67	-0.0001	948	959	1	11.92	GVVGLPGQRGER	Oxidation (P)	0.000002000000.0
Collagen alpha-1(I) chain OS=Gallus gallus GN=COL1A1 PE=1 SV=3	7405	138696	1404	414	160	51	69.8	Gallus gallus	1	0	414.231	1239.67	0.0028	948	959	1	20.98	GVVGLPGQRGER	Oxidation (P)	0.000002000000.0
Collagen alpha-1(I) chain OS=Gallus gallus GN=COL1A1 PE=1 SV=3	7405	138696	1404	414	160	51	69.8	Gallus gallus	1	0	621.802	1241.59	0.0008	528	541	0	53.11	GLTGSPGSPGPDGK	Oxidation (P)	0.00000200000000.0
Collagen alpha-1(I) chain OS=Gallus gallus GN=COL1A1 PE=1 SV=3	7405	138696	1404	414	160	51	69.8	Gallus gallus	1	0	622.804	1243.59	-0.0007	858	871	0	35.03	GPPGATGFPGAAGR	2 Oxidation (P)	0.00200000200000.0
Collagen alpha-1(I) chain OS=Gallus gallus GN=COL1A1 PE=1 SV=3	7405	138696	1404	414	160	51	69.8	Gallus gallus	1	0	622.805	1243.6	0.0007	858	871	0	44.61	GPPGATGFPGAAGR	2 Oxidation (P)	0.00200000200000.0
Collagen alpha-1(I) chain OS=Gallus gallus GN=COL1A1 PE=1 SV=3	7405	138696	1404	414	160	51	69.8	Gallus gallus	1	0	623.32	1244.63	0.0001	1059	1073	0	41.31	GPAGPAGPPGPAGAR	Oxidation (P)	0.000000002000000.0
Collagen alpha-1(I) chain OS=Gallus gallus GN=COL1A1 PE=1 SV=3	7405	138696	1404	414	160	51	69.8	Gallus gallus	1	0	416.853	1247.54	0.0008	1083	1094	1	33.23	GDKGETGEQGDR
Collagen alpha-1(I) chain OS=Gallus gallus GN=COL1A1 PE=1 SV=3	7405	138696	1404	414	160	51	69.8	Gallus gallus	1	0	624.777	1247.54	0.0016	1083	1094	1	48.25	GDKGETGEQGDR
Collagen alpha-1(I) chain OS=Gallus gallus GN=COL1A1 PE=1 SV=3	7405	138696	1404	414	160	51	69.8	Gallus gallus	1	0	625.312	1248.61	-0.0012	406	419	0	39.47	PSGPQGPSGAPGPK	Oxidation (P)	0.00000020000000.0
Collagen alpha-1(I) chain OS=Gallus gallus GN=COL1A1 PE=1 SV=3	7405	138696	1404	414	160	51	69.8	Gallus gallus	1	1	628.803	1255.59	-0.0001	1003	1015	1	35.29	REGAPGAEGAPGR	2 Oxidation (P)	0.0000200000200.0
Collagen alpha-1(I) chain OS=Gallus gallus GN=COL1A1 PE=1 SV=3	7405	138696	1404	414	160	51	69.8	Gallus gallus	1	0	629.798	1257.58	-0.0019	528	541	0	27.87	GLTGSPGSPGPDGK	2 Oxidation (P)	0.00000200200000.0
Collagen alpha-1(I) chain OS=Gallus gallus GN=COL1A1 PE=1 SV=3	7405	138696	1404	414	160	51	69.8	Gallus gallus	1	0	629.799	1257.58	-0.0011	528	541	0	34.77	GLTGSPGSPGPDGK	3 Oxidation (P); Deoxy (D) [-15.99]	0.00000200202X00.0
Collagen alpha-1(I) chain OS=Gallus gallus GN=COL1A1 PE=1 SV=3	7405	138696	1404	414	160	51	69.8	Gallus gallus	1	0	629.799	1257.58	-0.0003	528	541	0	26.46	GLTGSPGSPGPDGK	2 Oxidation (P)	0.00000200200000.0
Collagen alpha-1(I) chain OS=Gallus gallus GN=COL1A1 PE=1 SV=3	7405	138696	1404	414	160	51	69.8	Gallus gallus	1	0	629.799	1257.58	-0.0003	528	541	0	24.51	GLTGSPGSPGPDGK	2 Oxidation (P)	0.00000200200000.0
Collagen alpha-1(I) chain OS=Gallus gallus GN=COL1A1 PE=1 SV=3	7405	138696	1404	414	160	51	69.8	Gallus gallus	1	0	629.799	1257.58	-0.0001	528	541	0	36.41	GLTGSPGSPGPDGK	2 Oxidation (P)	0.00000200200000.0
Collagen alpha-1(I) chain OS=Gallus gallus GN=COL1A1 PE=1 SV=3	7405	138696	1404	414	160	51	69.8	Gallus gallus	1	0	629.799	1257.58	0.0001	528	541	0	42.03	GLTGSPGSPGPDGK	2 Oxidation (P)	0.00000200200000.0
Collagen alpha-1(I) chain OS=Gallus gallus GN=COL1A1 PE=1 SV=3	7405	138696	1404	414	160	51	69.8	Gallus gallus	1	0	629.799	1257.58	0.0003	528	541	0	36.79	GLTGSPGSPGPDGK	2 Oxidation (P)	0.00000200200000.0
Collagen alpha-1(I) chain OS=Gallus gallus GN=COL1A1 PE=1 SV=3	7405	138696	1404	414	160	51	69.8	Gallus gallus	1	0	629.799	1257.58	0.0005	528	541	0	42.46	GLTGSPGSPGPDGK	2 Oxidation (P)	0.00000200200000.0
Collagen alpha-1(I) chain OS=Gallus gallus GN=COL1A1 PE=1 SV=3	7405	138696	1404	414	160	51	69.8	Gallus gallus	1	0	629.8	1257.58	0.0009	528	541	0	35.48	GLTGSPGSPGPDGK	2 Oxidation (P)	0.00000200200000.0
Collagen alpha-1(I) chain OS=Gallus gallus GN=COL1A1 PE=1 SV=3	7405	138696	1404	414	160	51	69.8	Gallus gallus	1	0	629.8	1257.58	0.0011	528	541	0	24.96	GLTGSPGSPGPDGK	2 Oxidation (P)	0.00000200200000.0
Collagen alpha-1(I) chain OS=Gallus gallus GN=COL1A1 PE=1 SV=3	7405	138696	1404	414	160	51	69.8	Gallus gallus	1	0	629.8	1257.58	0.0011	528	541	0	12.01	GLTGSPGSPGPDGK	Oxidation (K); Oxidation (P)	0.00000000002001.0
Collagen alpha-1(I) chain OS=Gallus gallus GN=COL1A1 PE=1 SV=3	7405	138696	1404	414	160	51	69.8	Gallus gallus	1	0	629.8	1257.59	0.0013	528	541	0	42.84	GLTGSPGSPGPDGK	2 Oxidation (P)	0.00000200200000.0
Collagen alpha-1(I) chain OS=Gallus gallus GN=COL1A1 PE=1 SV=3	7405	138696	1404	414	160	51	69.8	Gallus gallus	1	0	629.8	1257.59	0.0021	528	541	0	39.81	GLTGSPGSPGPDGK	2 Oxidation (P)	0.00000200200000.0
Collagen alpha-1(I) chain OS=Gallus gallus GN=COL1A1 PE=1 SV=3	7405	138696	1404	414	160	51	69.8	Gallus gallus	1	0	629.8	1257.59	0.0023	528	541	0	18.79	GLTGSPGSPGPDGK	2 Oxidation (P)	0.00000200200000.0
Collagen alpha-1(I) chain OS=Gallus gallus GN=COL1A1 PE=1 SV=3	7405	138696	1404	414	160	51	69.8	Gallus gallus	1	1	632.819	1263.62	0.0021	990	1003	0	50.82	GPPGLAGPPGEAGR	2 Oxidation (P)	0.00200000200000.0
Collagen alpha-1(I) chain OS=Gallus gallus GN=COL1A1 PE=1 SV=3	7405	138696	1404	414	160	51	69.8	Gallus gallus	1	1	635.807	1269.6	0	1101	1114	0	35.22	GFSGLQGPPGPPGA	2 Oxidation (P)	0.00000000202000.0
Collagen alpha-1(I) chain OS=Gallus gallus GN=COL1A1 PE=1 SV=3	7405	138696	1404	414	160	51	69.8	Gallus gallus	1	0	638.818	1275.62	0.0004	405	419	0	36.38	GPSGPQGPSGAPGPK	Oxidation (P); Pro->Pyrrolidinone (P) [-30.01]	0.0000X0000002000.0
Collagen alpha-1(I) chain OS=Gallus gallus GN=COL1A1 PE=1 SV=3	7405	138696	1404	414	160	51	69.8	Gallus gallus	1	0	645.826	1289.64	0.0018	405	419	0	53.61	GPSGPQGPSGAPGPK
Collagen alpha-1(I) chain OS=Gallus gallus GN=COL1A1 PE=1 SV=3	7405	138696	1404	414	160	51	69.8	Gallus gallus	1	0	647.847	1293.68	0.0013	948	959	1	34.17	GVVGLPGQRGER	Oxidation (P); MG-H1 (R) [+54.01]	0.00000200X000.0
Collagen alpha-1(I) chain OS=Gallus gallus GN=COL1A1 PE=1 SV=3	7405	138696	1404	414	160	51	69.8	Gallus gallus	1	0	648.814	1295.61	-0.0006	177	190	0	56.38	GLPGPPGAPGPQGF	3 Oxidation (P)	0.00200200200000.0
Collagen alpha-1(I) chain OS=Gallus gallus GN=COL1A1 PE=1 SV=3	7405	138696	1404	414	160	51	69.8	Gallus gallus	1	0	650.312	1298.61	0	528	541	0	43.13	GLTGSPGSPGPDGK	Oxidation (P); Gly (K) [+57.02]	0.0000020000000X.0
Collagen alpha-1(I) chain OS=Gallus gallus GN=COL1A1 PE=1 SV=3	7405	138696	1404	414	160	51	69.8	Gallus gallus	1	0	435.561	1303.66	-0.0008	1215	1225	1	20.11	DRDLEVDTTLK
Collagen alpha-1(I) chain OS=Gallus gallus GN=COL1A1 PE=1 SV=3	7405	138696	1404	414	160	51	69.8	Gallus gallus	1	0	653.822	1305.63	-0.0027	405	419	0	21.67	GPSGPQGPSGAPGPK	Oxidation (K)	0.000000000000001.0
Collagen alpha-1(I) chain OS=Gallus gallus GN=COL1A1 PE=1 SV=3	7405	138696	1404	414	160	51	69.8	Gallus gallus	1	0	653.822	1305.63	-0.0021	405	419	0	6.86	GPSGPQGPSGAPGPK	Oxidation (K)	0.000000000000001.0
Collagen alpha-1(I) chain OS=Gallus gallus GN=COL1A1 PE=1 SV=3	7405	138696	1404	414	160	51	69.8	Gallus gallus	1	0	653.822	1305.63	-0.0019	405	419	0	45.26	GPSGPQGPSGAPGPK	2 Oxidation (P); Deoxy (S) [-15.99]	0.00000002X002000.0
Collagen alpha-1(I) chain OS=Gallus gallus GN=COL1A1 PE=1 SV=3	7405	138696	1404	414	160	51	69.8	Gallus gallus	1	0	653.822	1305.63	-0.0009	405	419	0	45.96	GPSGPQGPSGAPGPK	Oxidation (P)	0.000000000002000.0
Collagen alpha-1(I) chain OS=Gallus gallus GN=COL1A1 PE=1 SV=3	7405	138696	1404	414	160	51	69.8	Gallus gallus	1	0	653.823	1305.63	-0.0007	405	419	0	41.05	GPSGPQGPSGAPGPK	Oxidation (P)	0.000000000002000.0
Collagen alpha-1(I) chain OS=Gallus gallus GN=COL1A1 PE=1 SV=3	7405	138696	1404	414	160	51	69.8	Gallus gallus	1	0	653.823	1305.63	-0.0005	405	419	0	58.42	GPSGPQGPSGAPGPK	Oxidation (P)	0.000000000002000.0
Collagen alpha-1(I) chain OS=Gallus gallus GN=COL1A1 PE=1 SV=3	7405	138696	1404	414	160	51	69.8	Gallus gallus	1	0	653.823	1305.63	-0.0005	405	419	0	44.8	GPSGPQGPSGAPGPK	2 Oxidation (P); Deoxy (S) [-15.99]	0.00000002X002000.0
Collagen alpha-1(I) chain OS=Gallus gallus GN=COL1A1 PE=1 SV=3	7405	138696	1404	414	160	51	69.8	Gallus gallus	1	0	653.823	1305.63	-0.0003	405	419	0	66.27	GPSGPQGPSGAPGPK	Oxidation (K)	0.000000000000001.0
Collagen alpha-1(I) chain OS=Gallus gallus GN=COL1A1 PE=1 SV=3	7405	138696	1404	414	160	51	69.8	Gallus gallus	1	0	653.823	1305.63	-0.0003	405	419	0	4.38	GPSGPQGPSGAPGPK	Oxidation (K)	0.000000000000001.0
Collagen alpha-1(I) chain OS=Gallus gallus GN=COL1A1 PE=1 SV=3	7405	138696	1404	414	160	51	69.8	Gallus gallus	1	0	653.823	1305.63	-0.0001	405	419	0	42.25	GPSGPQGPSGAPGPK	Oxidation (K)	0.000000000000001.0
Collagen alpha-1(I) chain OS=Gallus gallus GN=COL1A1 PE=1 SV=3	7405	138696	1404	414	160	51	69.8	Gallus gallus	1	0	653.823	1305.63	-0.0001	405	419	0	49.4	GPSGPQGPSGAPGPK	Oxidation (P)	0.000000000002000.0
Collagen alpha-1(I) chain OS=Gallus gallus GN=COL1A1 PE=1 SV=3	7405	138696	1404	414	160	51	69.8	Gallus gallus	1	0	653.823	1305.63	-0.0001	405	419	0	64.26	GPSGPQGPSGAPGPK	Oxidation (P)	0.000000000002000.0
Collagen alpha-1(I) chain OS=Gallus gallus GN=COL1A1 PE=1 SV=3	7405	138696	1404	414	160	51	69.8	Gallus gallus	1	0	653.823	1305.63	0.0001	405	419	0	56.75	GPSGPQGPSGAPGPK	Oxidation (P)	0.000000000002000.0
Collagen alpha-1(I) chain OS=Gallus gallus GN=COL1A1 PE=1 SV=3	7405	138696	1404	414	160	51	69.8	Gallus gallus	1	0	653.823	1305.63	0.0003	405	419	0	37.44	GPSGPQGPSGAPGPK	Oxidation (K)	0.000000000000001.0
Collagen alpha-1(I) chain OS=Gallus gallus GN=COL1A1 PE=1 SV=3	7405	138696	1404	414	160	51	69.8	Gallus gallus	1	0	653.823	1305.63	0.0003	405	419	0	1	GPSGPQGPSGAPGPK	Oxidation (P)	0.000000000002000.0
Collagen alpha-1(I) chain OS=Gallus gallus GN=COL1A1 PE=1 SV=3	7405	138696	1404	414	160	51	69.8	Gallus gallus	1	0	653.823	1305.63	0.0005	405	419	0	34.61	GPSGPQGPSGAPGPK	Oxidation (P)	0.000000000002000.0
Collagen alpha-1(I) chain OS=Gallus gallus GN=COL1A1 PE=1 SV=3	7405	138696	1404	414	160	51	69.8	Gallus gallus	1	0	653.823	1305.63	0.0005	405	419	0	65.12	GPSGPQGPSGAPGPK	Oxidation (P)	0.000000000002000.0
Collagen alpha-1(I) chain OS=Gallus gallus GN=COL1A1 PE=1 SV=3	7405	138696	1404	414	160	51	69.8	Gallus gallus	1	0	653.823	1305.63	0.0005	405	419	0	11.39	GPSGPQGPSGAPGPK	Oxidation (P)	0.000000000002000.0
Collagen alpha-1(I) chain OS=Gallus gallus GN=COL1A1 PE=1 SV=3	7405	138696	1404	414	160	51	69.8	Gallus gallus	1	0	653.823	1305.63	0.0007	405	419	0	36.72	GPSGPQGPSGAPGPK	Oxidation (P)	0.000000000002000.0
Collagen alpha-1(I) chain OS=Gallus gallus GN=COL1A1 PE=1 SV=3	7405	138696	1404	414	160	51	69.8	Gallus gallus	1	0	653.823	1305.63	0.0007	405	419	0	36.6	GPSGPQGPSGAPGPK	Oxidation (K)	0.000000000000001.0
Collagen alpha-1(I) chain OS=Gallus gallus GN=COL1A1 PE=1 SV=3	7405	138696	1404	414	160	51	69.8	Gallus gallus	1	0	653.823	1305.63	0.0009	405	419	0	0.6	GPSGPQGPSGAPGPK	Oxidation (P)	0.000020000000000.0
Collagen alpha-1(I) chain OS=Gallus gallus GN=COL1A1 PE=1 SV=3	7405	138696	1404	414	160	51	69.8	Gallus gallus	1	0	653.823	1305.63	0.0009	405	419	0	53.24	GPSGPQGPSGAPGPK	Oxidation (P)	0.000000000002000.0
Collagen alpha-1(I) chain OS=Gallus gallus GN=COL1A1 PE=1 SV=3	7405	138696	1404	414	160	51	69.8	Gallus gallus	1	0	653.823	1305.63	0.0011	405	419	0	51.7	GPSGPQGPSGAPGPK	Oxidation (P)	0.000000000002000.0
Collagen alpha-1(I) chain OS=Gallus gallus GN=COL1A1 PE=1 SV=3	7405	138696	1404	414	160	51	69.8	Gallus gallus	1	0	653.823	1305.63	0.0011	405	419	0	51.55	GPSGPQGPSGAPGPK	Oxidation (P)	0.000000000002000.0
Collagen alpha-1(I) chain OS=Gallus gallus GN=COL1A1 PE=1 SV=3	7405	138696	1404	414	160	51	69.8	Gallus gallus	1	0	653.823	1305.63	0.0011	405	419	0	40.72	GPSGPQGPSGAPGPK	Oxidation (P)	0.000000000002000.0
Collagen alpha-1(I) chain OS=Gallus gallus GN=COL1A1 PE=1 SV=3	7405	138696	1404	414	160	51	69.8	Gallus gallus	1	0	653.823	1305.63	0.0011	405	419	0	26.07	GPSGPQGPSGAPGPK	Oxidation (P)	0.000000020000000.0
Collagen alpha-1(I) chain OS=Gallus gallus GN=COL1A1 PE=1 SV=3	7405	138696	1404	414	160	51	69.8	Gallus gallus	1	0	653.824	1305.63	0.0017	405	419	0	7.99	GPSGPQGPSGAPGPK	Oxidation (K)	0.000000000000001.0
Collagen alpha-1(I) chain OS=Gallus gallus GN=COL1A1 PE=1 SV=3	7405	138696	1404	414	160	51	69.8	Gallus gallus	1	0	653.824	1305.63	0.0017	405	419	0	23.45	GPSGPQGPSGAPGPK	Oxidation (P)	0.000000000002000.0
Collagen alpha-1(I) chain OS=Gallus gallus GN=COL1A1 PE=1 SV=3	7405	138696	1404	414	160	51	69.8	Gallus gallus	1	0	653.824	1305.63	0.0019	405	419	0	70.58	GPSGPQGPSGAPGPK	Oxidation (P)	0.000000000002000.0
Collagen alpha-1(I) chain OS=Gallus gallus GN=COL1A1 PE=1 SV=3	7405	138696	1404	414	160	51	69.8	Gallus gallus	1	0	653.824	1305.63	0.0021	405	419	0	18.83	GPSGPQGPSGAPGPK	Oxidation (P)	0.000000020000000.0
Collagen alpha-1(I) chain OS=Gallus gallus GN=COL1A1 PE=1 SV=3	7405	138696	1404	414	160	51	69.8	Gallus gallus	1	0	653.824	1305.63	0.0021	405	419	0	39.92	GPSGPQGPSGAPGPK	Oxidation (P)	0.000000000002000.0
Collagen alpha-1(I) chain OS=Gallus gallus GN=COL1A1 PE=1 SV=3	7405	138696	1404	414	160	51	69.8	Gallus gallus	1	0	653.824	1305.63	0.0021	405	419	0	26.9	GPSGPQGPSGAPGPK	Oxidation (P)	0.000000000002000.0
Collagen alpha-1(I) chain OS=Gallus gallus GN=COL1A1 PE=1 SV=3	7405	138696	1404	414	160	51	69.8	Gallus gallus	1	0	653.824	1305.63	0.0025	405	419	0	35.05	GPSGPQGPSGAPGPK	Oxidation (P)	0.000000020000000.0
Collagen alpha-1(I) chain OS=Gallus gallus GN=COL1A1 PE=1 SV=3	7405	138696	1404	414	160	51	69.8	Gallus gallus	1	0	653.824	1305.63	0.0027	405	419	0	78.32	GPSGPQGPSGAPGPK	Oxidation (P)	0.000000000002000.0
Collagen alpha-1(I) chain OS=Gallus gallus GN=COL1A1 PE=1 SV=3	7405	138696	1404	414	160	51	69.8	Gallus gallus	1	0	653.824	1305.63	0.0031	405	419	0	48.57	GPSGPQGPSGAPGPK	2 Oxidation (P); Deoxy (S) [-15.99]	0.00000002X002000.0
Collagen alpha-1(I) chain OS=Gallus gallus GN=COL1A1 PE=1 SV=3	7405	138696	1404	414	160	51	69.8	Gallus gallus	1	0	654.315	1306.61	-0.0007	405	419	0	69.77	GPSGPQGPSGAPGPK	Oxidation (P); Deamidated (NQ) [+0.98]	0.00000X000002000.0
Collagen alpha-1(I) chain OS=Gallus gallus GN=COL1A1 PE=1 SV=3	7405	138696	1404	414	160	51	69.8	Gallus gallus	1	1	654.321	1306.63	0.0015	771	785	0	18.54	GEAGPPGPAGPTGAR	Oxidation (P)	0.000002000000000.0
Collagen alpha-1(I) chain OS=Gallus gallus GN=COL1A1 PE=1 SV=3	7405	138696	1404	414	160	51	69.8	Gallus gallus	1	0	656.83	1311.65	-0.0003	960	973	0	11.97	GFPGLPGPSGEPGK	Oxidation (P)	0.00000200000000.0
Collagen alpha-1(I) chain OS=Gallus gallus GN=COL1A1 PE=1 SV=3	7405	138696	1404	414	160	51	69.8	Gallus gallus	1	0	656.83	1311.65	0.0001	960	973	0	31.91	GFPGLPGPSGEPGK	Oxidation (P)	0.00000000000200.0
Collagen alpha-1(I) chain OS=Gallus gallus GN=COL1A1 PE=1 SV=3	7405	138696	1404	414	160	51	69.8	Gallus gallus	1	0	656.83	1311.65	0.0001	960	973	0	36.67	GFPGLPGPSGEPGK	Oxidation (P)	0.00000200000000.0
Collagen alpha-1(I) chain OS=Gallus gallus GN=COL1A1 PE=1 SV=3	7405	138696	1404	414	160	51	69.8	Gallus gallus	1	0	656.831	1311.65	0.0005	960	973	0	38.27	GFPGLPGPSGEPGK	2 Oxidation (P); Deoxy (S) [-15.99]	0.00000002X00200.0
Collagen alpha-1(I) chain OS=Gallus gallus GN=COL1A1 PE=1 SV=3	7405	138696	1404	414	160	51	69.8	Gallus gallus	1	0	656.831	1311.65	0.0007	960	973	0	18.11	GFPGLPGPSGEPGK	Oxidation (P)	0.00000200000000.0
Collagen alpha-1(I) chain OS=Gallus gallus GN=COL1A1 PE=1 SV=3	7405	138696	1404	414	160	51	69.8	Gallus gallus	1	0	656.831	1311.65	0.0007	960	973	0	59.13	GFPGLPGPSGEPGK	Oxidation (P)	0.00200000000000.0
Collagen alpha-1(I) chain OS=Gallus gallus GN=COL1A1 PE=1 SV=3	7405	138696	1404	414	160	51	69.8	Gallus gallus	1	0	656.831	1311.65	0.0011	960	973	0	49.46	GFPGLPGPSGEPGK	Oxidation (P)	0.00000200000000.0
Collagen alpha-1(I) chain OS=Gallus gallus GN=COL1A1 PE=1 SV=3	7405	138696	1404	414	160	51	69.8	Gallus gallus	1	0	656.831	1311.65	0.0011	960	973	0	21.46	GFPGLPGPSGEPGK	Oxidation (P)	0.00000200000000.0
Collagen alpha-1(I) chain OS=Gallus gallus GN=COL1A1 PE=1 SV=3	7405	138696	1404	414	160	51	69.8	Gallus gallus	1	0	656.831	1311.65	0.0017	960	973	0	40.06	GFPGLPGPSGEPGK	Oxidation (P)	0.00000200000000.0
Collagen alpha-1(I) chain OS=Gallus gallus GN=COL1A1 PE=1 SV=3	7405	138696	1404	414	160	51	69.8	Gallus gallus	1	0	658.31	1314.61	0	528	541	0	52.27	GLTGSPGSPGPDGK	2 Oxidation (P); Gly->Asn (G) [+57.02]	0.X0000200200000.0
Collagen alpha-1(I) chain OS=Gallus gallus GN=COL1A1 PE=1 SV=3	7405	138696	1404	414	160	51	69.8	Gallus gallus	1	0	658.311	1314.61	0.0022	528	541	0	71.43	GLTGSPGSPGPDGK	2 Oxidation (P); Gly->Asn (G) [+57.02]	0.X0000200200000.0
Collagen alpha-1(I) chain OS=Gallus gallus GN=COL1A1 PE=1 SV=3	7405	138696	1404	414	160	51	69.8	Gallus gallus	1	0	658.323	1314.63	0.0002	857	871	0	54.62	AGPPGATGFPGAAGR	2 Oxidation (P)	0.000200000200000.0
Collagen alpha-1(I) chain OS=Gallus gallus GN=COL1A1 PE=1 SV=3	7405	138696	1404	414	160	51	69.8	Gallus gallus	1	0	661.284	1320.55	0.0002	1083	1094	1	50.79	GDKGETGEQGDR	Oxidation (K); Carbamidomethyl (D) [+57.02]	0.0X1000000000.0
Collagen alpha-1(I) chain OS=Gallus gallus GN=COL1A1 PE=1 SV=3	7405	138696	1404	414	160	51	69.8	Gallus gallus	1	0	661.821	1321.63	0.0008	405	419	0	69.8	GPSGPQGPSGAPGPK	Oxidation (K); Oxidation (P)	0.000000000002001.0
Collagen alpha-1(I) chain OS=Gallus gallus GN=COL1A1 PE=1 SV=3	7405	138696	1404	414	160	51	69.8	Gallus gallus	1	0	661.821	1321.63	0.002	405	419	0	40.87	GPSGPQGPSGAPGPK	Oxidation (P); Ala->Ser (A) [+15.99]	0.0000000000X2000.0
Collagen alpha-1(I) chain OS=Gallus gallus GN=COL1A1 PE=1 SV=3	7405	138696	1404	414	160	51	69.8	Gallus gallus	1	0	662.817	1323.62	0.0027	1116	1130	0	39.17	GEQGPSGASGPAGPR
Collagen alpha-1(I) chain OS=Gallus gallus GN=COL1A1 PE=1 SV=3	7405	138696	1404	414	160	51	69.8	Gallus gallus	1	0	664.827	1327.64	-0.0022	960	973	0	25.35	GFPGLPGPSGEPGK	2 Oxidation (P)	0.00200200000000.0
Collagen alpha-1(I) chain OS=Gallus gallus GN=COL1A1 PE=1 SV=3	7405	138696	1404	414	160	51	69.8	Gallus gallus	1	0	664.827	1327.64	-0.002	960	973	0	17.14	GFPGLPGPSGEPGK	2 Oxidation (P)	0.00000202000000.0
Collagen alpha-1(I) chain OS=Gallus gallus GN=COL1A1 PE=1 SV=3	7405	138696	1404	414	160	51	69.8	Gallus gallus	1	0	664.827	1327.64	-0.0018	960	973	0	16.1	GFPGLPGPSGEPGK	2 Oxidation (P)	0.00200200000000.0
Collagen alpha-1(I) chain OS=Gallus gallus GN=COL1A1 PE=1 SV=3	7405	138696	1404	414	160	51	69.8	Gallus gallus	1	0	664.827	1327.64	-0.0018	960	973	0	21.86	GFPGLPGPSGEPGK	2 Oxidation (P)	0.00200002000000.0
Collagen alpha-1(I) chain OS=Gallus gallus GN=COL1A1 PE=1 SV=3	7405	138696	1404	414	160	51	69.8	Gallus gallus	1	0	664.827	1327.64	-0.0014	960	973	0	17.19	GFPGLPGPSGEPGK	2 Oxidation (P)	0.00200000000200.0
Collagen alpha-1(I) chain OS=Gallus gallus GN=COL1A1 PE=1 SV=3	7405	138696	1404	414	160	51	69.8	Gallus gallus	1	0	664.827	1327.64	-0.0012	960	973	0	50.19	GFPGLPGPSGEPGK	2 Oxidation (P)	0.00200002000000.0
Collagen alpha-1(I) chain OS=Gallus gallus GN=COL1A1 PE=1 SV=3	7405	138696	1404	414	160	51	69.8	Gallus gallus	1	0	664.827	1327.64	-0.0012	960	973	0	24.36	GFPGLPGPSGEPGK	2 Oxidation (P)	0.00200200000000.0
Collagen alpha-1(I) chain OS=Gallus gallus GN=COL1A1 PE=1 SV=3	7405	138696	1404	414	160	51	69.8	Gallus gallus	1	0	664.827	1327.64	-0.001	960	973	0	9.49	GFPGLPGPSGEPGK	2 Oxidation (P)	0.00200200000000.0
Collagen alpha-1(I) chain OS=Gallus gallus GN=COL1A1 PE=1 SV=3	7405	138696	1404	414	160	51	69.8	Gallus gallus	1	0	664.827	1327.64	-0.0008	960	973	0	16.44	GFPGLPGPSGEPGK	2 Oxidation (P)	0.00200200000000.0
Collagen alpha-1(I) chain OS=Gallus gallus GN=COL1A1 PE=1 SV=3	7405	138696	1404	414	160	51	69.8	Gallus gallus	1	0	664.827	1327.64	-0.0004	960	973	0	26.7	GFPGLPGPSGEPGK	2 Oxidation (P)	0.00200200000000.0
Collagen alpha-1(I) chain OS=Gallus gallus GN=COL1A1 PE=1 SV=3	7405	138696	1404	414	160	51	69.8	Gallus gallus	1	0	664.828	1327.64	-0.0002	960	973	0	8.33	GFPGLPGPSGEPGK	2 Oxidation (P)	0.00200200000000.0
Collagen alpha-1(I) chain OS=Gallus gallus GN=COL1A1 PE=1 SV=3	7405	138696	1404	414	160	51	69.8	Gallus gallus	1	0	664.828	1327.64	-0.0002	960	973	0	17.62	GFPGLPGPSGEPGK	2 Oxidation (P)	0.00200002000000.0
Collagen alpha-1(I) chain OS=Gallus gallus GN=COL1A1 PE=1 SV=3	7405	138696	1404	414	160	51	69.8	Gallus gallus	1	0	664.828	1327.64	0	960	973	0	11.22	GFPGLPGPSGEPGK	2 Oxidation (P)	0.00200200000000.0
Collagen alpha-1(I) chain OS=Gallus gallus GN=COL1A1 PE=1 SV=3	7405	138696	1404	414	160	51	69.8	Gallus gallus	1	0	664.828	1327.64	0.0002	960	973	0	32.2	GFPGLPGPSGEPGK	2 Oxidation (P)	0.00200200000000.0
Collagen alpha-1(I) chain OS=Gallus gallus GN=COL1A1 PE=1 SV=3	7405	138696	1404	414	160	51	69.8	Gallus gallus	1	0	664.828	1327.64	0.0002	960	973	0	20.51	GFPGLPGPSGEPGK	2 Oxidation (P)	0.00200000000200.0
Collagen alpha-1(I) chain OS=Gallus gallus GN=COL1A1 PE=1 SV=3	7405	138696	1404	414	160	51	69.8	Gallus gallus	1	0	664.828	1327.64	0.0004	960	973	0	22.42	GFPGLPGPSGEPGK	2 Oxidation (P)	0.00200000000200.0
Collagen alpha-1(I) chain OS=Gallus gallus GN=COL1A1 PE=1 SV=3	7405	138696	1404	414	160	51	69.8	Gallus gallus	1	0	664.828	1327.64	0.0004	960	973	0	6.85	GFPGLPGPSGEPGK	2 Oxidation (P)	0.00000002000200.0
Collagen alpha-1(I) chain OS=Gallus gallus GN=COL1A1 PE=1 SV=3	7405	138696	1404	414	160	51	69.8	Gallus gallus	1	0	664.828	1327.64	0.0006	960	973	0	19.11	GFPGLPGPSGEPGK	2 Oxidation (P)	0.00200200000000.0
Collagen alpha-1(I) chain OS=Gallus gallus GN=COL1A1 PE=1 SV=3	7405	138696	1404	414	160	51	69.8	Gallus gallus	1	0	664.828	1327.64	0.0008	960	973	0	46.42	GFPGLPGPSGEPGK	2 Oxidation (P)	0.00200200000000.0
Collagen alpha-1(I) chain OS=Gallus gallus GN=COL1A1 PE=1 SV=3	7405	138696	1404	414	160	51	69.8	Gallus gallus	1	0	664.828	1327.64	0.0008	960	973	0	56.88	GFPGLPGPSGEPGK	2 Oxidation (P)	0.00200000000200.0
Collagen alpha-1(I) chain OS=Gallus gallus GN=COL1A1 PE=1 SV=3	7405	138696	1404	414	160	51	69.8	Gallus gallus	1	0	664.828	1327.64	0.0008	960	973	0	19.71	GFPGLPGPSGEPGK	2 Oxidation (P)	0.00200200000000.0
Collagen alpha-1(I) chain OS=Gallus gallus GN=COL1A1 PE=1 SV=3	7405	138696	1404	414	160	51	69.8	Gallus gallus	1	0	664.828	1327.64	0.0008	960	973	0	14.88	GFPGLPGPSGEPGK	2 Oxidation (P)	0.00000202000000.0
Collagen alpha-1(I) chain OS=Gallus gallus GN=COL1A1 PE=1 SV=3	7405	138696	1404	414	160	51	69.8	Gallus gallus	1	0	664.828	1327.64	0.0008	960	973	0	17.87	GFPGLPGPSGEPGK	2 Oxidation (P)	0.00200200000000.0
Collagen alpha-1(I) chain OS=Gallus gallus GN=COL1A1 PE=1 SV=3	7405	138696	1404	414	160	51	69.8	Gallus gallus	1	0	664.828	1327.64	0.001	960	973	0	36.43	GFPGLPGPSGEPGK	Oxidation (K); Oxidation (P)	0.00000200000001.0
Collagen alpha-1(I) chain OS=Gallus gallus GN=COL1A1 PE=1 SV=3	7405	138696	1404	414	160	51	69.8	Gallus gallus	1	0	664.828	1327.64	0.001	960	973	0	24.34	GFPGLPGPSGEPGK	2 Oxidation (P)	0.00200200000000.0
Collagen alpha-1(I) chain OS=Gallus gallus GN=COL1A1 PE=1 SV=3	7405	138696	1404	414	160	51	69.8	Gallus gallus	1	0	664.828	1327.64	0.001	960	973	0	19.28	GFPGLPGPSGEPGK	2 Oxidation (P)	0.00200200000000.0
Collagen alpha-1(I) chain OS=Gallus gallus GN=COL1A1 PE=1 SV=3	7405	138696	1404	414	160	51	69.8	Gallus gallus	1	0	664.828	1327.64	0.001	960	973	0	13.64	GFPGLPGPSGEPGK	2 Oxidation (P)	0.00200200000000.0
Collagen alpha-1(I) chain OS=Gallus gallus GN=COL1A1 PE=1 SV=3	7405	138696	1404	414	160	51	69.8	Gallus gallus	1	0	664.828	1327.64	0.001	960	973	0	8.32	GFPGLPGPSGEPGK	2 Oxidation (P)	0.00200002000000.0
Collagen alpha-1(I) chain OS=Gallus gallus GN=COL1A1 PE=1 SV=3	7405	138696	1404	414	160	51	69.8	Gallus gallus	1	0	664.828	1327.64	0.0012	960	973	0	11.46	GFPGLPGPSGEPGK	2 Oxidation (P)	0.00200200000000.0
Collagen alpha-1(I) chain OS=Gallus gallus GN=COL1A1 PE=1 SV=3	7405	138696	1404	414	160	51	69.8	Gallus gallus	1	0	664.828	1327.64	0.0012	960	973	0	21.03	GFPGLPGPSGEPGK	2 Oxidation (P)	0.00200200000000.0
Collagen alpha-1(I) chain OS=Gallus gallus GN=COL1A1 PE=1 SV=3	7405	138696	1404	414	160	51	69.8	Gallus gallus	1	0	664.828	1327.64	0.0014	960	973	0	9.78	GFPGLPGPSGEPGK	2 Oxidation (P)	0.00200002000000.0
Collagen alpha-1(I) chain OS=Gallus gallus GN=COL1A1 PE=1 SV=3	7405	138696	1404	414	160	51	69.8	Gallus gallus	1	0	664.828	1327.64	0.0014	960	973	0	8.58	GFPGLPGPSGEPGK	2 Oxidation (P)	0.00200200000000.0
Collagen alpha-1(I) chain OS=Gallus gallus GN=COL1A1 PE=1 SV=3	7405	138696	1404	414	160	51	69.8	Gallus gallus	1	0	664.829	1327.64	0.0018	960	973	0	53.13	GFPGLPGPSGEPGK	2 Oxidation (P)	0.00200002000000.0
Collagen alpha-1(I) chain OS=Gallus gallus GN=COL1A1 PE=1 SV=3	7405	138696	1404	414	160	51	69.8	Gallus gallus	1	0	664.829	1327.64	0.0018	960	973	0	11.2	GFPGLPGPSGEPGK	2 Oxidation (P)	0.00200200000000.0
Collagen alpha-1(I) chain OS=Gallus gallus GN=COL1A1 PE=1 SV=3	7405	138696	1404	414	160	51	69.8	Gallus gallus	1	0	664.829	1327.64	0.002	960	973	0	56.62	GFPGLPGPSGEPGK	2 Oxidation (P)	0.00200200000000.0
Collagen alpha-1(I) chain OS=Gallus gallus GN=COL1A1 PE=1 SV=3	7405	138696	1404	414	160	51	69.8	Gallus gallus	1	0	664.829	1327.64	0.002	960	973	0	15.87	GFPGLPGPSGEPGK	2 Oxidation (P)	0.00200200000000.0
Collagen alpha-1(I) chain OS=Gallus gallus GN=COL1A1 PE=1 SV=3	7405	138696	1404	414	160	51	69.8	Gallus gallus	1	0	664.829	1327.64	0.0026	960	973	0	62.31	GFPGLPGPSGEPGK	2 Oxidation (P)	0.00200200000000.0
Collagen alpha-1(I) chain OS=Gallus gallus GN=COL1A1 PE=1 SV=3	7405	138696	1404	414	160	51	69.8	Gallus gallus	1	0	664.829	1327.64	0.0026	960	973	0	8.36	GFPGLPGPSGEPGK	2 Oxidation (P)	0.00200002000000.0
Collagen alpha-1(I) chain OS=Gallus gallus GN=COL1A1 PE=1 SV=3	7405	138696	1404	414	160	51	69.8	Gallus gallus	1	0	664.829	1327.64	0.0032	960	973	0	12.59	GFPGLPGPSGEPGK	2 Oxidation (P)	0.00200200000000.0
Collagen alpha-1(I) chain OS=Gallus gallus GN=COL1A1 PE=1 SV=3	7405	138696	1404	414	160	51	69.8	Gallus gallus	1	0	672.824	1343.63	-0.0017	960	973	0	13.99	GFPGLPGPSGEPGK	3 Oxidation (P)	0.00200002000200.0
Collagen alpha-1(I) chain OS=Gallus gallus GN=COL1A1 PE=1 SV=3	7405	138696	1404	414	160	51	69.8	Gallus gallus	1	0	672.825	1343.63	-0.0011	960	973	0	26.98	GFPGLPGPSGEPGK	3 Oxidation (P)	0.00200200000200.0
Collagen alpha-1(I) chain OS=Gallus gallus GN=COL1A1 PE=1 SV=3	7405	138696	1404	414	160	51	69.8	Gallus gallus	1	0	672.825	1343.63	-0.0011	960	973	0	20.36	GFPGLPGPSGEPGK	3 Oxidation (P)	0.00200202000000.0
Collagen alpha-1(I) chain OS=Gallus gallus GN=COL1A1 PE=1 SV=3	7405	138696	1404	414	160	51	69.8	Gallus gallus	1	0	672.825	1343.63	-0.0011	960	973	0	28.03	GFPGLPGPSGEPGK	3 Oxidation (P)	0.00200202000000.0
Collagen alpha-1(I) chain OS=Gallus gallus GN=COL1A1 PE=1 SV=3	7405	138696	1404	414	160	51	69.8	Gallus gallus	1	0	672.825	1343.63	-0.0009	960	973	0	11.76	GFPGLPGPSGEPGK	3 Oxidation (P)	0.00200202000000.0
Collagen alpha-1(I) chain OS=Gallus gallus GN=COL1A1 PE=1 SV=3	7405	138696	1404	414	160	51	69.8	Gallus gallus	1	0	672.825	1343.64	-0.0005	960	973	0	23.08	GFPGLPGPSGEPGK	3 Oxidation (P)	0.00200200000200.0
Collagen alpha-1(I) chain OS=Gallus gallus GN=COL1A1 PE=1 SV=3	7405	138696	1404	414	160	51	69.8	Gallus gallus	1	0	672.825	1343.64	-0.0005	960	973	0	28.01	GFPGLPGPSGEPGK	3 Oxidation (P)	0.00200200000200.0
Collagen alpha-1(I) chain OS=Gallus gallus GN=COL1A1 PE=1 SV=3	7405	138696	1404	414	160	51	69.8	Gallus gallus	1	0	672.825	1343.64	-0.0005	960	973	0	28.41	GFPGLPGPSGEPGK	3 Oxidation (P)	0.00200200000200.0
Collagen alpha-1(I) chain OS=Gallus gallus GN=COL1A1 PE=1 SV=3	7405	138696	1404	414	160	51	69.8	Gallus gallus	1	0	672.825	1343.64	-0.0003	960	973	0	12.68	GFPGLPGPSGEPGK	3 Oxidation (P)	0.00200200000200.0
Collagen alpha-1(I) chain OS=Gallus gallus GN=COL1A1 PE=1 SV=3	7405	138696	1404	414	160	51	69.8	Gallus gallus	1	0	672.825	1343.64	-0.0001	960	973	0	17.09	GFPGLPGPSGEPGK	3 Oxidation (P)	0.00200200000200.0
Collagen alpha-1(I) chain OS=Gallus gallus GN=COL1A1 PE=1 SV=3	7405	138696	1404	414	160	51	69.8	Gallus gallus	1	0	672.825	1343.64	0.0005	960	973	0	25.39	GFPGLPGPSGEPGK	3 Oxidation (P)	0.00200202000000.0
Collagen alpha-1(I) chain OS=Gallus gallus GN=COL1A1 PE=1 SV=3	7405	138696	1404	414	160	51	69.8	Gallus gallus	1	0	672.826	1343.64	0.0007	960	973	0	19.36	GFPGLPGPSGEPGK	3 Oxidation (P)	0.00200202000000.0
Collagen alpha-1(I) chain OS=Gallus gallus GN=COL1A1 PE=1 SV=3	7405	138696	1404	414	160	51	69.8	Gallus gallus	1	0	672.826	1343.64	0.0007	960	973	0	16.45	GFPGLPGPSGEPGK	3 Oxidation (P)	0.00200002000200.0
Collagen alpha-1(I) chain OS=Gallus gallus GN=COL1A1 PE=1 SV=3	7405	138696	1404	414	160	51	69.8	Gallus gallus	1	0	672.826	1343.64	0.0009	960	973	0	18.33	GFPGLPGPSGEPGK	3 Oxidation (P)	0.00200202000000.0
Collagen alpha-1(I) chain OS=Gallus gallus GN=COL1A1 PE=1 SV=3	7405	138696	1404	414	160	51	69.8	Gallus gallus	1	0	672.826	1343.64	0.0009	960	973	0	17.44	GFPGLPGPSGEPGK	3 Oxidation (P)	0.00200202000000.0
Collagen alpha-1(I) chain OS=Gallus gallus GN=COL1A1 PE=1 SV=3	7405	138696	1404	414	160	51	69.8	Gallus gallus	1	0	672.826	1343.64	0.0011	960	973	0	62.38	GFPGLPGPSGEPGK	3 Oxidation (P)	0.00200200000200.0
Collagen alpha-1(I) chain OS=Gallus gallus GN=COL1A1 PE=1 SV=3	7405	138696	1404	414	160	51	69.8	Gallus gallus	1	0	672.826	1343.64	0.0011	960	973	0	33.22	GFPGLPGPSGEPGK	3 Oxidation (P)	0.00200200000200.0
Collagen alpha-1(I) chain OS=Gallus gallus GN=COL1A1 PE=1 SV=3	7405	138696	1404	414	160	51	69.8	Gallus gallus	1	0	672.826	1343.64	0.0011	960	973	0	12.14	GFPGLPGPSGEPGK	3 Oxidation (P)	0.00200200000200.0
Collagen alpha-1(I) chain OS=Gallus gallus GN=COL1A1 PE=1 SV=3	7405	138696	1404	414	160	51	69.8	Gallus gallus	1	0	672.826	1343.64	0.0011	960	973	0	12.24	GFPGLPGPSGEPGK	3 Oxidation (P)	0.00200200000200.0
Collagen alpha-1(I) chain OS=Gallus gallus GN=COL1A1 PE=1 SV=3	7405	138696	1404	414	160	51	69.8	Gallus gallus	1	0	672.826	1343.64	0.0011	960	973	0	18.78	GFPGLPGPSGEPGK	3 Oxidation (P)	0.00200200000200.0
Collagen alpha-1(I) chain OS=Gallus gallus GN=COL1A1 PE=1 SV=3	7405	138696	1404	414	160	51	69.8	Gallus gallus	1	0	672.826	1343.64	0.0013	960	973	0	59.02	GFPGLPGPSGEPGK	3 Oxidation (P)	0.00200200000200.0
Collagen alpha-1(I) chain OS=Gallus gallus GN=COL1A1 PE=1 SV=3	7405	138696	1404	414	160	51	69.8	Gallus gallus	1	0	672.826	1343.64	0.0013	960	973	0	19.04	GFPGLPGPSGEPGK	3 Oxidation (P)	0.00200202000000.0
Collagen alpha-1(I) chain OS=Gallus gallus GN=COL1A1 PE=1 SV=3	7405	138696	1404	414	160	51	69.8	Gallus gallus	1	0	672.826	1343.64	0.0015	960	973	0	27.12	GFPGLPGPSGEPGK	3 Oxidation (P)	0.00200200000200.0
Collagen alpha-1(I) chain OS=Gallus gallus GN=COL1A1 PE=1 SV=3	7405	138696	1404	414	160	51	69.8	Gallus gallus	1	0	672.826	1343.64	0.0017	960	973	0	64.73	GFPGLPGPSGEPGK	3 Oxidation (P)	0.00200200000200.0
Collagen alpha-1(I) chain OS=Gallus gallus GN=COL1A1 PE=1 SV=3	7405	138696	1404	414	160	51	69.8	Gallus gallus	1	0	672.826	1343.64	0.0017	960	973	0	48.6	GFPGLPGPSGEPGK	3 Oxidation (P)	0.00200200000200.0
Collagen alpha-1(I) chain OS=Gallus gallus GN=COL1A1 PE=1 SV=3	7405	138696	1404	414	160	51	69.8	Gallus gallus	1	0	672.826	1343.64	0.0019	960	973	0	18.87	GFPGLPGPSGEPGK	3 Oxidation (P)	0.00200200000200.0
Collagen alpha-1(I) chain OS=Gallus gallus GN=COL1A1 PE=1 SV=3	7405	138696	1404	414	160	51	69.8	Gallus gallus	1	0	672.826	1343.64	0.0019	960	973	0	18.31	GFPGLPGPSGEPGK	3 Oxidation (P)	0.00200002000200.0
Collagen alpha-1(I) chain OS=Gallus gallus GN=COL1A1 PE=1 SV=3	7405	138696	1404	414	160	51	69.8	Gallus gallus	1	0	672.826	1343.64	0.0021	960	973	0	11.84	GFPGLPGPSGEPGK	3 Oxidation (P)	0.00200202000000.0
Collagen alpha-1(I) chain OS=Gallus gallus GN=COL1A1 PE=1 SV=3	7405	138696	1404	414	160	51	69.8	Gallus gallus	1	0	672.826	1343.64	0.0021	960	973	0	13.57	GFPGLPGPSGEPGK	3 Oxidation (P)	0.00200200000200.0
Collagen alpha-1(I) chain OS=Gallus gallus GN=COL1A1 PE=1 SV=3	7405	138696	1404	414	160	51	69.8	Gallus gallus	1	0	672.826	1343.64	0.0021	960	973	0	14.4	GFPGLPGPSGEPGK	3 Oxidation (P)	0.00200002000200.0
Collagen alpha-1(I) chain OS=Gallus gallus GN=COL1A1 PE=1 SV=3	7405	138696	1404	414	160	51	69.8	Gallus gallus	1	0	672.826	1343.64	0.0023	960	973	0	18.13	GFPGLPGPSGEPGK	3 Oxidation (P)	0.00200002000200.0
Collagen alpha-1(I) chain OS=Gallus gallus GN=COL1A1 PE=1 SV=3	7405	138696	1404	414	160	51	69.8	Gallus gallus	1	0	672.826	1343.64	0.0025	960	973	0	11.61	GFPGLPGPSGEPGK	3 Oxidation (P)	0.00200002000200.0
Collagen alpha-1(I) chain OS=Gallus gallus GN=COL1A1 PE=1 SV=3	7405	138696	1404	414	160	51	69.8	Gallus gallus	1	0	672.827	1343.64	0.0027	960	973	0	11.59	GFPGLPGPSGEPGK	3 Oxidation (P)	0.00200002000200.0
Collagen alpha-1(I) chain OS=Gallus gallus GN=COL1A1 PE=1 SV=3	7405	138696	1404	414	160	51	69.8	Gallus gallus	1	0	672.827	1343.64	0.0027	960	973	0	24.61	GFPGLPGPSGEPGK	3 Oxidation (P)	0.00200200000200.0
Collagen alpha-1(I) chain OS=Gallus gallus GN=COL1A1 PE=1 SV=3	7405	138696	1404	414	160	51	69.8	Gallus gallus	1	0	672.827	1343.64	0.0033	960	973	0	1.83	GFPGLPGPSGEPGK	Oxidation (K); 2 Oxidation (P)	0.00200002000001.0
Collagen alpha-1(I) chain OS=Gallus gallus GN=COL1A1 PE=1 SV=3	7405	138696	1404	414	160	51	69.8	Gallus gallus	1	0	672.827	1343.64	0.0037	960	973	0	20.45	GFPGLPGPSGEPGK	3 Oxidation (P)	0.00200002000200.0
Collagen alpha-1(I) chain OS=Gallus gallus GN=COL1A1 PE=1 SV=3	7405	138696	1404	414	160	51	69.8	Gallus gallus	1	1	674.35	1346.69	0.0024	872	886	0	45.46	VGPPGPSGNIGLPGP	2 Oxidation (P)	0.000200000000200.0
Collagen alpha-1(I) chain OS=Gallus gallus GN=COL1A1 PE=1 SV=3	7405	138696	1404	414	160	51	69.8	Gallus gallus	1	0	682.333	1362.65	-0.0004	405	419	0	40.62	GPSGPQGPSGAPGPK	Oxidation (P); Gly->Asn (G) [+57.02]	0.X00000000002000.0
Collagen alpha-1(I) chain OS=Gallus gallus GN=COL1A1 PE=1 SV=3	7405	138696	1404	414	160	51	69.8	Gallus gallus	1	0	682.335	1362.65	0.002	405	419	0	63.92	GPSGPQGPSGAPGPK	Oxidation (P); Gly->Asn (G) [+57.02]	0.X00000000002000.0
Collagen alpha-1(I) chain OS=Gallus gallus GN=COL1A1 PE=1 SV=3	7405	138696	1404	414	160	51	69.8	Gallus gallus	1	0	682.335	1362.66	0.0028	405	419	0	76.67	GPSGPQGPSGAPGPK	Oxidation (P); Carbamidomethyl (N-term) [+57.02]	X.000000000002000.0
Collagen alpha-1(I) chain OS=Gallus gallus GN=COL1A1 PE=1 SV=3	7405	138696	1404	414	160	51	69.8	Gallus gallus	1	0	682.336	1362.66	0.004	405	419	0	53.64	GPSGPQGPSGAPGPK	Oxidation (P); Gly->Asn (G) [+57.02]	0.X00000000002000.0
Collagen alpha-1(I) chain OS=Gallus gallus GN=COL1A1 PE=1 SV=3	7405	138696	1404	414	160	51	69.8	Gallus gallus	1	0	682.336	1362.66	0.0042	405	419	0	59.72	GPSGPQGPSGAPGPK	Oxidation (P); Gly (S) [+57.02]	0.00X000000002000.0
Collagen alpha-1(I) chain OS=Gallus gallus GN=COL1A1 PE=1 SV=3	7405	138696	1404	414	160	51	69.8	Gallus gallus	1	1	683.851	1365.69	-0.0008	878	892	0	75.01	SGNIGLPGPPGPAGK	3 Oxidation (P)	0.000000202200000.0
Collagen alpha-1(I) chain OS=Gallus gallus GN=COL1A1 PE=1 SV=3	7405	138696	1404	414	160	51	69.8	Gallus gallus	1	1	683.853	1365.69	0.0022	878	892	0	36.22	SGNIGLPGPPGPAGK	3 Oxidation (P)	0.000000202200000.0
Collagen alpha-1(I) chain OS=Gallus gallus GN=COL1A1 PE=1 SV=3	7405	138696	1404	414	160	51	69.8	Gallus gallus	1	1	692.846	1383.68	-0.0017	326	341	0	34.73	TGPAGPPGFPGAAGAK	2 Oxidation (P)	0.0000002002000000.0
Collagen alpha-1(I) chain OS=Gallus gallus GN=COL1A1 PE=1 SV=3	7405	138696	1404	414	160	51	69.8	Gallus gallus	1	1	697.337	1392.66	-0.0037	462	476	0	14.27	GEPGPAGLPGPAGER	2 Oxidation (P)	0.000000002020000.0
Collagen alpha-1(I) chain OS=Gallus gallus GN=COL1A1 PE=1 SV=3	7405	138696	1404	414	160	51	69.8	Gallus gallus	1	1	697.338	1392.66	-0.0019	462	476	0	9.32	GEPGPAGLPGPAGER	2 Oxidation (P)	0.000000002020000.0
Collagen alpha-1(I) chain OS=Gallus gallus GN=COL1A1 PE=1 SV=3	7405	138696	1404	414	160	51	69.8	Gallus gallus	1	1	465.228	1392.66	-0.0018	462	476	0	26.9	GEPGPAGLPGPAGER	2 Oxidation (P)	0.000020002000000.0
Collagen alpha-1(I) chain OS=Gallus gallus GN=COL1A1 PE=1 SV=3	7405	138696	1404	414	160	51	69.8	Gallus gallus	1	1	697.338	1392.66	-0.0011	462	476	0	22.82	GEPGPAGLPGPAGER	2 Oxidation (P)	0.002000000020000.0
Collagen alpha-1(I) chain OS=Gallus gallus GN=COL1A1 PE=1 SV=3	7405	138696	1404	414	160	51	69.8	Gallus gallus	1	1	697.338	1392.66	-0.0011	462	476	0	0.78	GEPGPAGLPGPAGER	2 Oxidation (P)	0.002000002000000.0
Collagen alpha-1(I) chain OS=Gallus gallus GN=COL1A1 PE=1 SV=3	7405	138696	1404	414	160	51	69.8	Gallus gallus	1	1	697.339	1392.66	-0.0003	462	476	0	8.21	GEPGPAGLPGPAGER	2 Oxidation (P)	0.002000002000000.0
Collagen alpha-1(I) chain OS=Gallus gallus GN=COL1A1 PE=1 SV=3	7405	138696	1404	414	160	51	69.8	Gallus gallus	1	1	697.339	1392.66	-0.0001	462	476	0	11.98	GEPGPAGLPGPAGER	2 Oxidation (P)	0.002000002000000.0
Collagen alpha-1(I) chain OS=Gallus gallus GN=COL1A1 PE=1 SV=3	7405	138696	1404	414	160	51	69.8	Gallus gallus	1	1	697.339	1392.66	0.0001	462	476	0	6.42	GEPGPAGLPGPAGER	2 Oxidation (P)	0.000000002020000.0
Collagen alpha-1(I) chain OS=Gallus gallus GN=COL1A1 PE=1 SV=3	7405	138696	1404	414	160	51	69.8	Gallus gallus	1	1	697.339	1392.66	0.0003	462	476	0	24.51	GEPGPAGLPGPAGER	2 Oxidation (P)	0.002000000020000.0
Collagen alpha-1(I) chain OS=Gallus gallus GN=COL1A1 PE=1 SV=3	7405	138696	1404	414	160	51	69.8	Gallus gallus	1	1	697.339	1392.66	0.0005	462	476	0	9.07	GEPGPAGLPGPAGER	2 Oxidation (P)	0.002000000020000.0
Collagen alpha-1(I) chain OS=Gallus gallus GN=COL1A1 PE=1 SV=3	7405	138696	1404	414	160	51	69.8	Gallus gallus	1	1	697.339	1392.66	0.0005	462	476	0	49.43	GEPGPAGLPGPAGER	2 Oxidation (P)	0.002000002000000.0
Collagen alpha-1(I) chain OS=Gallus gallus GN=COL1A1 PE=1 SV=3	7405	138696	1404	414	160	51	69.8	Gallus gallus	1	1	697.339	1392.66	0.0005	462	476	0	15.74	GEPGPAGLPGPAGER	2 Oxidation (P)	0.002000002000000.0
Collagen alpha-1(I) chain OS=Gallus gallus GN=COL1A1 PE=1 SV=3	7405	138696	1404	414	160	51	69.8	Gallus gallus	1	1	697.339	1392.66	0.0005	462	476	0	23.38	GEPGPAGLPGPAGER	2 Oxidation (P)	0.002000002000000.0
Collagen alpha-1(I) chain OS=Gallus gallus GN=COL1A1 PE=1 SV=3	7405	138696	1404	414	160	51	69.8	Gallus gallus	1	1	697.339	1392.66	0.0005	462	476	0	11.75	GEPGPAGLPGPAGER	2 Oxidation (P)	0.002000000020000.0
Collagen alpha-1(I) chain OS=Gallus gallus GN=COL1A1 PE=1 SV=3	7405	138696	1404	414	160	51	69.8	Gallus gallus	1	1	697.339	1392.66	0.0005	462	476	0	4.79	GEPGPAGLPGPAGER	2 Oxidation (P)	0.002000000020000.0
Collagen alpha-1(I) chain OS=Gallus gallus GN=COL1A1 PE=1 SV=3	7405	138696	1404	414	160	51	69.8	Gallus gallus	1	1	697.339	1392.66	0.0009	462	476	0	22.33	GEPGPAGLPGPAGER	2 Oxidation (P)	0.002000002000000.0
Collagen alpha-1(I) chain OS=Gallus gallus GN=COL1A1 PE=1 SV=3	7405	138696	1404	414	160	51	69.8	Gallus gallus	1	1	697.339	1392.66	0.0009	462	476	0	15.95	GEPGPAGLPGPAGER	2 Oxidation (P)	0.002000002000000.0
Collagen alpha-1(I) chain OS=Gallus gallus GN=COL1A1 PE=1 SV=3	7405	138696	1404	414	160	51	69.8	Gallus gallus	1	1	697.339	1392.66	0.0009	462	476	0	9.89	GEPGPAGLPGPAGER	2 Oxidation (P)	0.002000000020000.0
Collagen alpha-1(I) chain OS=Gallus gallus GN=COL1A1 PE=1 SV=3	7405	138696	1404	414	160	51	69.8	Gallus gallus	1	1	697.34	1392.66	0.0011	462	476	0	18.29	GEPGPAGLPGPAGER	2 Oxidation (P)	0.002000000020000.0
Collagen alpha-1(I) chain OS=Gallus gallus GN=COL1A1 PE=1 SV=3	7405	138696	1404	414	160	51	69.8	Gallus gallus	1	1	697.34	1392.66	0.0013	462	476	0	7.48	GEPGPAGLPGPAGER	2 Oxidation (P)	0.000000002020000.0
Collagen alpha-1(I) chain OS=Gallus gallus GN=COL1A1 PE=1 SV=3	7405	138696	1404	414	160	51	69.8	Gallus gallus	1	1	697.34	1392.66	0.0015	462	476	0	8.34	GEPGPAGLPGPAGER	2 Oxidation (P)	0.002000002000000.0
Collagen alpha-1(I) chain OS=Gallus gallus GN=COL1A1 PE=1 SV=3	7405	138696	1404	414	160	51	69.8	Gallus gallus	1	1	697.34	1392.66	0.0017	462	476	0	14.13	GEPGPAGLPGPAGER	2 Oxidation (P)	0.002000002000000.0
Collagen alpha-1(I) chain OS=Gallus gallus GN=COL1A1 PE=1 SV=3	7405	138696	1404	414	160	51	69.8	Gallus gallus	1	1	697.34	1392.66	0.0017	462	476	0	25.49	GEPGPAGLPGPAGER	2 Oxidation (P)	0.002000002000000.0
Collagen alpha-1(I) chain OS=Gallus gallus GN=COL1A1 PE=1 SV=3	7405	138696	1404	414	160	51	69.8	Gallus gallus	1	1	697.34	1392.67	0.0021	462	476	0	9.45	GEPGPAGLPGPAGER	2 Oxidation (P)	0.002000002000000.0
Collagen alpha-1(I) chain OS=Gallus gallus GN=COL1A1 PE=1 SV=3	7405	138696	1404	414	160	51	69.8	Gallus gallus	1	1	697.34	1392.67	0.0025	462	476	0	45.61	GEPGPAGLPGPAGER	2 Oxidation (P)	0.002000002000000.0
Collagen alpha-1(I) chain OS=Gallus gallus GN=COL1A1 PE=1 SV=3	7405	138696	1404	414	160	51	69.8	Gallus gallus	1	1	697.34	1392.67	0.0027	462	476	0	5.1	GEPGPAGLPGPAGER	2 Oxidation (P)	0.000000002020000.0
Collagen alpha-1(I) chain OS=Gallus gallus GN=COL1A1 PE=1 SV=3	7405	138696	1404	414	160	51	69.8	Gallus gallus	1	1	697.341	1392.67	0.0031	462	476	0	0.78	GEPGPAGLPGPAGER	2 Oxidation (P)	0.002000000020000.0
Collagen alpha-1(I) chain OS=Gallus gallus GN=COL1A1 PE=1 SV=3	7405	138696	1404	414	160	51	69.8	Gallus gallus	1	1	697.341	1392.67	0.0031	462	476	0	25	GEPGPAGLPGPAGER	2 Oxidation (P)	0.002000000020000.0
Collagen alpha-1(I) chain OS=Gallus gallus GN=COL1A1 PE=1 SV=3	7405	138696	1404	414	160	51	69.8	Gallus gallus	1	1	697.341	1392.67	0.0033	462	476	0	15.6	GEPGPAGLPGPAGER	2 Oxidation (P)	0.002000000020000.0
Collagen alpha-1(I) chain OS=Gallus gallus GN=COL1A1 PE=1 SV=3	7405	138696	1404	414	160	51	69.8	Gallus gallus	1	1	697.341	1392.67	0.0035	462	476	0	22.5	GEPGPAGLPGPAGER	2 Oxidation (P)	0.002000002000000.0
Collagen alpha-1(I) chain OS=Gallus gallus GN=COL1A1 PE=1 SV=3	7405	138696	1404	414	160	51	69.8	Gallus gallus	1	1	697.341	1392.67	0.0035	462	476	0	11.08	GEPGPAGLPGPAGER	2 Oxidation (P)	0.002000000020000.0
Collagen alpha-1(I) chain OS=Gallus gallus GN=COL1A1 PE=1 SV=3	7405	138696	1404	414	160	51	69.8	Gallus gallus	1	1	697.341	1392.67	0.0043	462	476	0	47.35	GEPGPAGLPGPAGER	2 Oxidation (P)	0.002000002000000.0
Collagen alpha-1(I) chain OS=Gallus gallus GN=COL1A1 PE=1 SV=3	7405	138696	1404	414	160	51	69.8	Gallus gallus	1	1	697.341	1392.67	0.0043	462	476	0	3.53	GEPGPAGLPGPAGER	2 Oxidation (P)	0.000020000020000.0
Collagen alpha-1(I) chain OS=Gallus gallus GN=COL1A1 PE=1 SV=3	7405	138696	1404	414	160	51	69.8	Gallus gallus	1	1	697.341	1392.67	0.0047	462	476	0	12	GEPGPAGLPGPAGER	2 Oxidation (P)	0.002000000020000.0
Collagen alpha-1(I) chain OS=Gallus gallus GN=COL1A1 PE=1 SV=3	7405	138696	1404	414	160	51	69.8	Gallus gallus	1	1	697.342	1392.67	0.0053	462	476	0	9.63	GEPGPAGLPGPAGER	2 Oxidation (P)	0.002000000020000.0
Collagen alpha-1(I) chain OS=Gallus gallus GN=COL1A1 PE=1 SV=3	7405	138696	1404	414	160	51	69.8	Gallus gallus	1	1	697.342	1392.67	0.0059	462	476	0	5.02	GEPGPAGLPGPAGER	2 Oxidation (P)	0.000000002020000.0
Collagen alpha-1(I) chain OS=Gallus gallus GN=COL1A1 PE=1 SV=3	7405	138696	1404	414	160	51	69.8	Gallus gallus	1	1	697.855	1393.69	-0.0004	495	509	1	36.57	GPPGERGSPGAVGPK	2 Oxidation (P)	0.002000002000000.0
Collagen alpha-1(I) chain OS=Gallus gallus GN=COL1A1 PE=1 SV=3	7405	138696	1404	414	160	51	69.8	Gallus gallus	1	0	701.84	1401.66	0.0013	856	871	0	75.84	SAGPPGATGFPGAAGR	2 Oxidation (P)	0.0000200000200000.0
Collagen alpha-1(I) chain OS=Gallus gallus GN=COL1A1 PE=1 SV=3	7405	138696	1404	414	160	51	69.8	Gallus gallus	1	0	701.84	1401.67	0.0017	856	871	0	39.54	SAGPPGATGFPGAAGR	2 Oxidation (P)	0.0000200000200000.0
Collagen alpha-1(I) chain OS=Gallus gallus GN=COL1A1 PE=1 SV=3	7405	138696	1404	414	160	51	69.8	Gallus gallus	1	1	705.338	1408.66	0.0028	462	476	0	11.2	GEPGPAGLPGPAGER	3 Oxidation (P)	0.002020002000000.0
Collagen alpha-1(I) chain OS=Gallus gallus GN=COL1A1 PE=1 SV=3	7405	138696	1404	414	160	51	69.8	Gallus gallus	1	1	705.338	1408.66	0.0038	462	476	0	7.91	GEPGPAGLPGPAGER	3 Oxidation (P)	0.002000002020000.0
Collagen alpha-1(I) chain OS=Gallus gallus GN=COL1A1 PE=1 SV=3	7405	138696	1404	414	160	51	69.8	Gallus gallus	1	1	705.339	1408.66	0.0054	462	476	0	15.44	GEPGPAGLPGPAGER	3 Oxidation (P)	0.002020002000000.0
Collagen alpha-1(I) chain OS=Gallus gallus GN=COL1A1 PE=1 SV=3	7405	138696	1404	414	160	51	69.8	Gallus gallus	1	0	708.32	1414.62	-0.0013	855	871	0	50.08	GSAGPPGATGFPGAAGR	2 Oxidation (P); Phe->Cys (F) [-44.06]	0.0000020000X200000.0
Collagen alpha-1(I) chain OS=Gallus gallus GN=COL1A1 PE=1 SV=3	7405	138696	1404	414	160	51	69.8	Gallus gallus	1	1	708.848	1415.68	0.0067	771	785	0	67.85	GEAGPPGPAGPTGAR	Oxidation (P); dNIC (N-term) [+109.05]	X.000002000000000.0
Collagen alpha-1(I) chain OS=Gallus gallus GN=COL1A1 PE=1 SV=3	7405	138696	1404	414	160	51	69.8	Gallus gallus	1	1	710.354	1418.69	0.0036	605	620	0	37.7	AGAQGPPGPTGPAGER
Collagen alpha-1(I) chain OS=Gallus gallus GN=COL1A1 PE=1 SV=3	7405	138696	1404	414	160	51	69.8	Gallus gallus	1	0	710.845	1419.68	0.0012	405	419	0	60.81	GPSGPQGPSGAPGPK	Oxidation (P); Dicarbamidomethyl (N-term) [+114.04]	X.000000000002000.0
Collagen alpha-1(I) chain OS=Gallus gallus GN=COL1A1 PE=1 SV=3	7405	138696	1404	414	160	51	69.8	Gallus gallus	1	0	710.845	1419.68	0.0012	405	419	0	33.72	GPSGPQGPSGAPGPK	Oxidation (P); GlyGly (K) [+114.04]	0.00000000000200X.0
Collagen alpha-1(I) chain OS=Gallus gallus GN=COL1A1 PE=1 SV=3	7405	138696	1404	414	160	51	69.8	Gallus gallus	1	0	715.346	1428.68	0.0034	855	871	0	49.16	GSAGPPGATGFPGAAGR	2 Oxidation (P); Ser->Gly (S) [-30.01]	0.0X000200000200000.0
Collagen alpha-1(I) chain OS=Gallus gallus GN=COL1A1 PE=1 SV=3	7405	138696	1404	414	160	51	69.8	Gallus gallus	1	0	719.34	1436.67	0.0012	1115	1130	0	87.8	PGEQGPSGASGPAGPR	Oxidation (P)	0.2000000000000000.0
Collagen alpha-1(I) chain OS=Gallus gallus GN=COL1A1 PE=1 SV=3	7405	138696	1404	414	160	51	69.8	Gallus gallus	1	0	722.352	1442.69	-0.0002	855	871	0	79.07	GSAGPPGATGFPGAAGR	Oxidation (P)	0.00000200000000000.0
Collagen alpha-1(I) chain OS=Gallus gallus GN=COL1A1 PE=1 SV=3	7405	138696	1404	414	160	51	69.8	Gallus gallus	1	0	722.355	1442.7	0.0052	855	871	0	80.09	GSAGPPGATGFPGAAGR	Oxidation (P)	0.00000000000200000.0
Collagen alpha-1(I) chain OS=Gallus gallus GN=COL1A1 PE=1 SV=3	7405	138696	1404	414	160	51	69.8	Gallus gallus	1	1	724.86	1447.71	0.0007	495	509	1	55.3	GPPGERGSPGAVGPK	2 Oxidation (P); MG-H1 (R) [+54.01]	0.00200X002000000.0
Collagen alpha-1(I) chain OS=Gallus gallus GN=COL1A1 PE=1 SV=3	7405	138696	1404	414	160	51	69.8	Gallus gallus	1	1	725.85	1449.69	0.001	462	476	0	56.91	GEPGPAGLPGPAGER	2 Oxidation (P); Gly->Asn (G) [+57.02]	0.X02000002000000.0
Collagen alpha-1(I) chain OS=Gallus gallus GN=COL1A1 PE=1 SV=3	7405	138696	1404	414	160	51	69.8	Gallus gallus	1	1	725.851	1449.69	0.0028	462	476	0	65.47	GEPGPAGLPGPAGER	2 Oxidation (P); Gly->Asn (G) [+57.02]	0.X02000002000000.0
Collagen alpha-1(I) chain OS=Gallus gallus GN=COL1A1 PE=1 SV=3	7405	138696	1404	414	160	51	69.8	Gallus gallus	1	0	487.235	1458.68	-0.0017	855	871	0	38.08	GSAGPPGATGFPGAAGR	2 Oxidation (P)	0.00000200000200000.0
Collagen alpha-1(I) chain OS=Gallus gallus GN=COL1A1 PE=1 SV=3	7405	138696	1404	414	160	51	69.8	Gallus gallus	1	0	730.349	1458.68	-0.0011	855	871	0	53.35	GSAGPPGATGFPGAAGR	2 Oxidation (P)	0.00000200000200000.0
Collagen alpha-1(I) chain OS=Gallus gallus GN=COL1A1 PE=1 SV=3	7405	138696	1404	414	160	51	69.8	Gallus gallus	1	0	730.35	1458.68	-0.0007	855	871	0	43.52	GSAGPPGATGFPGAAGR	Oxidation (P); Ala->Ser (A) [+15.99]	0.0000020000000X000.0
Collagen alpha-1(I) chain OS=Gallus gallus GN=COL1A1 PE=1 SV=3	7405	138696	1404	414	160	51	69.8	Gallus gallus	1	0	730.35	1458.68	-0.0005	855	871	0	29.19	GSAGPPGATGFPGAAGR	2 Oxidation (P)	0.00000200000200000.0
Collagen alpha-1(I) chain OS=Gallus gallus GN=COL1A1 PE=1 SV=3	7405	138696	1404	414	160	51	69.8	Gallus gallus	1	0	730.35	1458.68	-0.0005	855	871	0	58.24	GSAGPPGATGFPGAAGR	2 Oxidation (P)	0.00000200000200000.0
Collagen alpha-1(I) chain OS=Gallus gallus GN=COL1A1 PE=1 SV=3	7405	138696	1404	414	160	51	69.8	Gallus gallus	1	0	730.35	1458.68	-0.0003	855	871	0	60.68	GSAGPPGATGFPGAAGR	2 Oxidation (P)	0.00000200000200000.0
Collagen alpha-1(I) chain OS=Gallus gallus GN=COL1A1 PE=1 SV=3	7405	138696	1404	414	160	51	69.8	Gallus gallus	1	0	730.35	1458.68	-0.0003	855	871	0	82.36	GSAGPPGATGFPGAAGR	2 Oxidation (P)	0.00000200000200000.0
Collagen alpha-1(I) chain OS=Gallus gallus GN=COL1A1 PE=1 SV=3	7405	138696	1404	414	160	51	69.8	Gallus gallus	1	0	487.236	1458.68	-0.0002	855	871	0	40.1	GSAGPPGATGFPGAAGR	2 Oxidation (P)	0.00000200000200000.0
Collagen alpha-1(I) chain OS=Gallus gallus GN=COL1A1 PE=1 SV=3	7405	138696	1404	414	160	51	69.8	Gallus gallus	1	0	730.35	1458.68	-0.0001	855	871	0	11.77	GSAGPPGATGFPGAAGR	2 Oxidation (P)	0.00000200000200000.0
Collagen alpha-1(I) chain OS=Gallus gallus GN=COL1A1 PE=1 SV=3	7405	138696	1404	414	160	51	69.8	Gallus gallus	1	0	730.35	1458.69	0.0001	855	871	0	81.5	GSAGPPGATGFPGAAGR	2 Oxidation (P)	0.00000200000200000.0
Collagen alpha-1(I) chain OS=Gallus gallus GN=COL1A1 PE=1 SV=3	7405	138696	1404	414	160	51	69.8	Gallus gallus	1	0	730.35	1458.69	0.0001	855	871	0	85.02	GSAGPPGATGFPGAAGR	2 Oxidation (P)	0.00000200000200000.0
Collagen alpha-1(I) chain OS=Gallus gallus GN=COL1A1 PE=1 SV=3	7405	138696	1404	414	160	51	69.8	Gallus gallus	1	0	730.35	1458.69	0.0001	855	871	0	44.04	GSAGPPGATGFPGAAGR	Oxidation (P); Ala->Ser (A) [+15.99]	0.0000020000000X000.0
Collagen alpha-1(I) chain OS=Gallus gallus GN=COL1A1 PE=1 SV=3	7405	138696	1404	414	160	51	69.8	Gallus gallus	1	0	487.236	1458.69	0.0001	855	871	0	7.94	GSAGPPGATGFPGAAGR	2 Oxidation (P)	0.00000200000200000.0
Collagen alpha-1(I) chain OS=Gallus gallus GN=COL1A1 PE=1 SV=3	7405	138696	1404	414	160	51	69.8	Gallus gallus	1	0	730.35	1458.69	0.0003	855	871	0	83.64	GSAGPPGATGFPGAAGR	2 Oxidation (P)	0.00000200000200000.0
Collagen alpha-1(I) chain OS=Gallus gallus GN=COL1A1 PE=1 SV=3	7405	138696	1404	414	160	51	69.8	Gallus gallus	1	0	730.35	1458.69	0.0003	855	871	0	51.91	GSAGPPGATGFPGAAGR	2 Oxidation (P)	0.00000200000200000.0
Collagen alpha-1(I) chain OS=Gallus gallus GN=COL1A1 PE=1 SV=3	7405	138696	1404	414	160	51	69.8	Gallus gallus	1	0	730.35	1458.69	0.0003	855	871	0	62.79	GSAGPPGATGFPGAAGR	2 Oxidation (P)	0.00000200000200000.0
Collagen alpha-1(I) chain OS=Gallus gallus GN=COL1A1 PE=1 SV=3	7405	138696	1404	414	160	51	69.8	Gallus gallus	1	0	730.35	1458.69	0.0003	855	871	0	69.39	GSAGPPGATGFPGAAGR	2 Oxidation (P)	0.00000200000200000.0
Collagen alpha-1(I) chain OS=Gallus gallus GN=COL1A1 PE=1 SV=3	7405	138696	1404	414	160	51	69.8	Gallus gallus	1	0	487.236	1458.69	0.0004	855	871	0	70.19	GSAGPPGATGFPGAAGR	Oxidation (P); Ala->Ser (A) [+15.99]	0.0000000X000200000.0
Collagen alpha-1(I) chain OS=Gallus gallus GN=COL1A1 PE=1 SV=3	7405	138696	1404	414	160	51	69.8	Gallus gallus	1	0	730.35	1458.69	0.0007	855	871	0	73.31	GSAGPPGATGFPGAAGR	2 Oxidation (P)	0.00000200000200000.0
Collagen alpha-1(I) chain OS=Gallus gallus GN=COL1A1 PE=1 SV=3	7405	138696	1404	414	160	51	69.8	Gallus gallus	1	0	730.35	1458.69	0.0007	855	871	0	50.84	GSAGPPGATGFPGAAGR	2 Oxidation (P)	0.00000200000200000.0
Collagen alpha-1(I) chain OS=Gallus gallus GN=COL1A1 PE=1 SV=3	7405	138696	1404	414	160	51	69.8	Gallus gallus	1	0	730.35	1458.69	0.0009	855	871	0	67.61	GSAGPPGATGFPGAAGR	2 Oxidation (P)	0.00000200000200000.0
Collagen alpha-1(I) chain OS=Gallus gallus GN=COL1A1 PE=1 SV=3	7405	138696	1404	414	160	51	69.8	Gallus gallus	1	0	730.35	1458.69	0.0009	855	871	0	70.55	GSAGPPGATGFPGAAGR	2 Oxidation (P)	0.00000200000200000.0
Collagen alpha-1(I) chain OS=Gallus gallus GN=COL1A1 PE=1 SV=3	7405	138696	1404	414	160	51	69.8	Gallus gallus	1	0	730.35	1458.69	0.0009	855	871	0	35.99	GSAGPPGATGFPGAAGR	Oxidation (P); Ala->Ser (A) [+15.99]	0.0000000X000200000.0
Collagen alpha-1(I) chain OS=Gallus gallus GN=COL1A1 PE=1 SV=3	7405	138696	1404	414	160	51	69.8	Gallus gallus	1	0	730.35	1458.69	0.0009	855	871	0	66.71	GSAGPPGATGFPGAAGR	2 Oxidation (P)	0.00000200000200000.0
Collagen alpha-1(I) chain OS=Gallus gallus GN=COL1A1 PE=1 SV=3	7405	138696	1404	414	160	51	69.8	Gallus gallus	1	0	730.35	1458.69	0.0009	855	871	0	27.39	GSAGPPGATGFPGAAGR	2 Oxidation (P)	0.00000200000200000.0
Collagen alpha-1(I) chain OS=Gallus gallus GN=COL1A1 PE=1 SV=3	7405	138696	1404	414	160	51	69.8	Gallus gallus	1	0	730.35	1458.69	0.0009	855	871	0	47.2	GSAGPPGATGFPGAAGR	Oxidation (P); Ala->Ser (A) [+15.99]	0.0000020000000X000.0
Collagen alpha-1(I) chain OS=Gallus gallus GN=COL1A1 PE=1 SV=3	7405	138696	1404	414	160	51	69.8	Gallus gallus	1	0	487.236	1458.69	0.001	855	871	0	6.07	GSAGPPGATGFPGAAGR	2 Oxidation (P)	0.00000200000200000.0
Collagen alpha-1(I) chain OS=Gallus gallus GN=COL1A1 PE=1 SV=3	7405	138696	1404	414	160	51	69.8	Gallus gallus	1	0	730.35	1458.69	0.0011	855	871	0	27.98	GSAGPPGATGFPGAAGR	2 Oxidation (P)	0.00000200000200000.0
Collagen alpha-1(I) chain OS=Gallus gallus GN=COL1A1 PE=1 SV=3	7405	138696	1404	414	160	51	69.8	Gallus gallus	1	0	730.351	1458.69	0.0013	855	871	0	61.85	GSAGPPGATGFPGAAGR	2 Oxidation (P)	0.00000200000200000.0
Collagen alpha-1(I) chain OS=Gallus gallus GN=COL1A1 PE=1 SV=3	7405	138696	1404	414	160	51	69.8	Gallus gallus	1	0	730.351	1458.69	0.0013	855	871	0	95.65	GSAGPPGATGFPGAAGR	2 Oxidation (P)	0.00000200000200000.0
Collagen alpha-1(I) chain OS=Gallus gallus GN=COL1A1 PE=1 SV=3	7405	138696	1404	414	160	51	69.8	Gallus gallus	1	0	730.351	1458.69	0.0013	855	871	0	40.8	GSAGPPGATGFPGAAGR	2 Oxidation (P)	0.00000200000200000.0
Collagen alpha-1(I) chain OS=Gallus gallus GN=COL1A1 PE=1 SV=3	7405	138696	1404	414	160	51	69.8	Gallus gallus	1	0	730.351	1458.69	0.0013	855	871	0	51.79	GSAGPPGATGFPGAAGR	2 Oxidation (P)	0.00000200000200000.0
Collagen alpha-1(I) chain OS=Gallus gallus GN=COL1A1 PE=1 SV=3	7405	138696	1404	414	160	51	69.8	Gallus gallus	1	0	730.351	1458.69	0.0015	855	871	0	64.62	GSAGPPGATGFPGAAGR	2 Oxidation (P)	0.00000200000200000.0
Collagen alpha-1(I) chain OS=Gallus gallus GN=COL1A1 PE=1 SV=3	7405	138696	1404	414	160	51	69.8	Gallus gallus	1	0	730.351	1458.69	0.0015	855	871	0	92.08	GSAGPPGATGFPGAAGR	2 Oxidation (P)	0.00000200000200000.0
Collagen alpha-1(I) chain OS=Gallus gallus GN=COL1A1 PE=1 SV=3	7405	138696	1404	414	160	51	69.8	Gallus gallus	1	0	730.351	1458.69	0.0015	855	871	0	59.64	GSAGPPGATGFPGAAGR	2 Oxidation (P)	0.00000200000200000.0
Collagen alpha-1(I) chain OS=Gallus gallus GN=COL1A1 PE=1 SV=3	7405	138696	1404	414	160	51	69.8	Gallus gallus	1	0	730.351	1458.69	0.0015	855	871	0	70.03	GSAGPPGATGFPGAAGR	2 Oxidation (P)	0.00000200000200000.0
Collagen alpha-1(I) chain OS=Gallus gallus GN=COL1A1 PE=1 SV=3	7405	138696	1404	414	160	51	69.8	Gallus gallus	1	0	730.351	1458.69	0.0017	855	871	0	93.98	GSAGPPGATGFPGAAGR	2 Oxidation (P)	0.00000200000200000.0
Collagen alpha-1(I) chain OS=Gallus gallus GN=COL1A1 PE=1 SV=3	7405	138696	1404	414	160	51	69.8	Gallus gallus	1	0	730.351	1458.69	0.0017	855	871	0	59.64	GSAGPPGATGFPGAAGR	2 Oxidation (P)	0.00000200000200000.0
Collagen alpha-1(I) chain OS=Gallus gallus GN=COL1A1 PE=1 SV=3	7405	138696	1404	414	160	51	69.8	Gallus gallus	1	0	730.351	1458.69	0.0019	855	871	0	46.37	GSAGPPGATGFPGAAGR	2 Oxidation (P)	0.00000200000200000.0
Collagen alpha-1(I) chain OS=Gallus gallus GN=COL1A1 PE=1 SV=3	7405	138696	1404	414	160	51	69.8	Gallus gallus	1	0	730.351	1458.69	0.0021	855	871	0	57.12	GSAGPPGATGFPGAAGR	Oxidation (P); Ala->Ser (A) [+15.99]	0.0000020000000X000.0
Collagen alpha-1(I) chain OS=Gallus gallus GN=COL1A1 PE=1 SV=3	7405	138696	1404	414	160	51	69.8	Gallus gallus	1	0	730.351	1458.69	0.0021	855	871	0	70.38	GSAGPPGATGFPGAAGR	2 Oxidation (P)	0.00000200000200000.0
Collagen alpha-1(I) chain OS=Gallus gallus GN=COL1A1 PE=1 SV=3	7405	138696	1404	414	160	51	69.8	Gallus gallus	1	0	730.351	1458.69	0.0021	855	871	0	73.28	GSAGPPGATGFPGAAGR	2 Oxidation (P)	0.00000200000200000.0
Collagen alpha-1(I) chain OS=Gallus gallus GN=COL1A1 PE=1 SV=3	7405	138696	1404	414	160	51	69.8	Gallus gallus	1	0	730.351	1458.69	0.0021	855	871	0	58.93	GSAGPPGATGFPGAAGR	2 Oxidation (P)	0.00000200000200000.0
Collagen alpha-1(I) chain OS=Gallus gallus GN=COL1A1 PE=1 SV=3	7405	138696	1404	414	160	51	69.8	Gallus gallus	1	0	730.351	1458.69	0.0023	855	871	0	59.46	GSAGPPGATGFPGAAGR	2 Oxidation (P)	0.00000200000200000.0
Collagen alpha-1(I) chain OS=Gallus gallus GN=COL1A1 PE=1 SV=3	7405	138696	1404	414	160	51	69.8	Gallus gallus	1	0	730.351	1458.69	0.0023	855	871	0	56.01	GSAGPPGATGFPGAAGR	2 Oxidation (P)	0.00000200000200000.0
Collagen alpha-1(I) chain OS=Gallus gallus GN=COL1A1 PE=1 SV=3	7405	138696	1404	414	160	51	69.8	Gallus gallus	1	0	730.351	1458.69	0.0025	855	871	0	84.54	GSAGPPGATGFPGAAGR	2 Oxidation (P)	0.00000200000200000.0
Collagen alpha-1(I) chain OS=Gallus gallus GN=COL1A1 PE=1 SV=3	7405	138696	1404	414	160	51	69.8	Gallus gallus	1	0	487.236	1458.69	0.0025	855	871	0	2.37	GSAGPPGATGFPGAAGR	2 Oxidation (P)	0.00000200000200000.0
Collagen alpha-1(I) chain OS=Gallus gallus GN=COL1A1 PE=1 SV=3	7405	138696	1404	414	160	51	69.8	Gallus gallus	1	0	730.351	1458.69	0.0027	855	871	0	46.21	GSAGPPGATGFPGAAGR	Oxidation (P); Ala->Ser (A) [+15.99]	0.0000020000000X000.0
Collagen alpha-1(I) chain OS=Gallus gallus GN=COL1A1 PE=1 SV=3	7405	138696	1404	414	160	51	69.8	Gallus gallus	1	0	730.351	1458.69	0.0029	855	871	0	61.28	GSAGPPGATGFPGAAGR	2 Oxidation (P)	0.00000200000200000.0
Collagen alpha-1(I) chain OS=Gallus gallus GN=COL1A1 PE=1 SV=3	7405	138696	1404	414	160	51	69.8	Gallus gallus	1	0	730.351	1458.69	0.0033	855	871	0	76	GSAGPPGATGFPGAAGR	2 Oxidation (P)	0.00000200000200000.0
Collagen alpha-1(I) chain OS=Gallus gallus GN=COL1A1 PE=1 SV=3	7405	138696	1404	414	160	51	69.8	Gallus gallus	1	0	730.352	1458.69	0.0035	855	871	0	35.14	GSAGPPGATGFPGAAGR	2 Oxidation (P)	0.00000200000200000.0
Collagen alpha-1(I) chain OS=Gallus gallus GN=COL1A1 PE=1 SV=3	7405	138696	1404	414	160	51	69.8	Gallus gallus	1	0	730.352	1458.69	0.0035	855	871	0	64.19	GSAGPPGATGFPGAAGR	2 Oxidation (P)	0.00000200000200000.0
Collagen alpha-1(I) chain OS=Gallus gallus GN=COL1A1 PE=1 SV=3	7405	138696	1404	414	160	51	69.8	Gallus gallus	1	0	730.353	1458.69	0.0055	855	871	0	46.28	GSAGPPGATGFPGAAGR	2 Oxidation (P)	0.00000200000200000.0
Collagen alpha-1(I) chain OS=Gallus gallus GN=COL1A1 PE=1 SV=3	7405	138696	1404	414	160	51	69.8	Gallus gallus	1	0	730.353	1458.69	0.0063	855	871	0	64.47	GSAGPPGATGFPGAAGR	2 Oxidation (P)	0.00000200000200000.0
Collagen alpha-1(I) chain OS=Gallus gallus GN=COL1A1 PE=1 SV=3	7405	138696	1404	414	160	51	69.8	Gallus gallus	1	1	732.378	1462.74	0.0006	877	892	0	45.07	PSGNIGLPGPPGPAGK	3 Oxidation (P)	0.0000000202200000.0
Collagen alpha-1(I) chain OS=Gallus gallus GN=COL1A1 PE=1 SV=3	7405	138696	1404	414	160	51	69.8	Gallus gallus	1	0	737.843	1473.67	0.0025	422	437	1	47.87	SGEPGAPGNKGDTGAK	2 Oxidation (P)	0.0002002000000000.0
Collagen alpha-1(I) chain OS=Gallus gallus GN=COL1A1 PE=1 SV=3	7405	138696	1404	414	160	51	69.8	Gallus gallus	1	0	738.35	1474.69	0.0055	855	871	0	19.95	GSAGPPGATGFPGAAGR	3 Oxidation (P)	0.00002200000200000.0
Collagen alpha-1(I) chain OS=Gallus gallus GN=COL1A1 PE=1 SV=3	7405	138696	1404	414	160	51	69.8	Gallus gallus	1	1	741.374	1480.73	0.0032	325	341	0	33.51	PTGPAGPPGFPGAAGAK	2 Oxidation (P)	0.00000002002000000.0
Collagen alpha-1(I) chain OS=Gallus gallus GN=COL1A1 PE=1 SV=3	7405	138696	1404	414	160	51	69.8	Gallus gallus	1	1	744.853	1487.69	0.0014	908	923	0	34.36	PGEPGPAGPPGPPGEK	3 Oxidation (P)	0.2000000000022000.0
Collagen alpha-1(I) chain OS=Gallus gallus GN=COL1A1 PE=1 SV=3	7405	138696	1404	414	160	51	69.8	Gallus gallus	1	0	744.863	1487.71	-0.0003	1056	1073	0	45.17	GETGPAGPAGPPGPAGAR	Oxidation (P); Thr->Gly (T) [-44.03]	0.00X000000002000000.0
Collagen alpha-1(I) chain OS=Gallus gallus GN=COL1A1 PE=1 SV=3	7405	138696	1404	414	160	51	69.8	Gallus gallus	1	0	750.864	1499.71	0.0017	855	871	0	67.42	GSAGPPGATGFPGAAGR	Oxidation (P); Gly (S) [+57.02]	0.0X000200000000000.0
Collagen alpha-1(I) chain OS=Gallus gallus GN=COL1A1 PE=1 SV=3	7405	138696	1404	414	160	51	69.8	Gallus gallus	1	0	754.859	1507.7	0.0023	1114	1130	0	71.71	APGEQGPSGASGPAGPR	Oxidation (P)	0.02000000000000000.0
Collagen alpha-1(I) chain OS=Gallus gallus GN=COL1A1 PE=1 SV=3	7405	138696	1404	414	160	51	69.8	Gallus gallus	1	0	757.41	1512.81	0.0004	1142	1157	0	16.76	DGLNGLPGPIGPPGPR
Collagen alpha-1(I) chain OS=Gallus gallus GN=COL1A1 PE=1 SV=3	7405	138696	1404	414	160	51	69.8	Gallus gallus	1	0	757.902	1513.79	0	1142	1157	0	35.88	DGLNGLPGPIGPPGPR	Deamidated (NQ) [+0.98]	0.000X000000000000.0
Collagen alpha-1(I) chain OS=Gallus gallus GN=COL1A1 PE=1 SV=3	7405	138696	1404	414	160	51	69.8	Gallus gallus	1	0	758.381	1514.75	-0.0003	388	404	0	40.32	ATGAPGIAGAPGFPGAR	3 Oxidation (P)	0.00002000002002000.0
Collagen alpha-1(I) chain OS=Gallus gallus GN=COL1A1 PE=1 SV=3	7405	138696	1404	414	160	51	69.8	Gallus gallus	1	0	506.243	1515.71	-0.0004	855	871	0	40.11	GSAGPPGATGFPGAAGR	2 Oxidation (P); Carbamidomethyl (N-term) [+57.02]	X.00000200000200000.0
Collagen alpha-1(I) chain OS=Gallus gallus GN=COL1A1 PE=1 SV=3	7405	138696	1404	414	160	51	69.8	Gallus gallus	1	0	758.861	1515.71	0.0002	855	871	0	81.12	GSAGPPGATGFPGAAGR	2 Oxidation (P); Gly (S) [+57.02]	0.0X000200000200000.0
Collagen alpha-1(I) chain OS=Gallus gallus GN=COL1A1 PE=1 SV=3	7405	138696	1404	414	160	51	69.8	Gallus gallus	1	0	758.861	1515.71	0.0004	855	871	0	89.84	GSAGPPGATGFPGAAGR	2 Oxidation (P); Gly->Asn (G) [+57.02]	0.X0000200000200000.0
Collagen alpha-1(I) chain OS=Gallus gallus GN=COL1A1 PE=1 SV=3	7405	138696	1404	414	160	51	69.8	Gallus gallus	1	0	758.861	1515.71	0.0008	855	871	0	39.31	GSAGPPGATGFPGAAGR	2 Oxidation (P); Carbamidomethyl (N-term) [+57.02]	X.00000200000200000.0
Collagen alpha-1(I) chain OS=Gallus gallus GN=COL1A1 PE=1 SV=3	7405	138696	1404	414	160	51	69.8	Gallus gallus	1	0	758.861	1515.71	0.0014	855	871	0	33.17	GSAGPPGATGFPGAAGR	2 Oxidation (P); Gly (S) [+57.02]	0.0X000200000200000.0
Collagen alpha-1(I) chain OS=Gallus gallus GN=COL1A1 PE=1 SV=3	7405	138696	1404	414	160	51	69.8	Gallus gallus	1	0	758.862	1515.71	0.002	855	871	0	36.06	GSAGPPGATGFPGAAGR	2 Oxidation (P); Gly (S) [+57.02]	0.0X000200000200000.0
Collagen alpha-1(I) chain OS=Gallus gallus GN=COL1A1 PE=1 SV=3	7405	138696	1404	414	160	51	69.8	Gallus gallus	1	0	758.862	1515.71	0.0034	855	871	0	73.92	GSAGPPGATGFPGAAGR	2 Oxidation (P); Gly (S) [+57.02]	0.0X000200000200000.0
Collagen alpha-1(I) chain OS=Gallus gallus GN=COL1A1 PE=1 SV=3	7405	138696	1404	414	160	51	69.8	Gallus gallus	1	0	758.863	1515.71	0.0054	855	871	0	57.47	GSAGPPGATGFPGAAGR	2 Oxidation (P); Gly (S) [+57.02]	0.0X000200000200000.0
Collagen alpha-1(I) chain OS=Gallus gallus GN=COL1A1 PE=1 SV=3	7405	138696	1404	414	160	51	69.8	Gallus gallus	1	0	765.408	1528.8	0.0012	1142	1157	0	16.72	DGLNGLPGPIGPPGPR	Oxidation (P)	0.0000002000000000.0
Collagen alpha-1(I) chain OS=Gallus gallus GN=COL1A1 PE=1 SV=3	7405	138696	1404	414	160	51	69.8	Gallus gallus	1	0	766.875	1531.74	-0.0015	1056	1073	0	21.66	GETGPAGPAGPPGPAGAR	Oxidation (P)	0.000000000002000000.0
Collagen alpha-1(I) chain OS=Gallus gallus GN=COL1A1 PE=1 SV=3	7405	138696	1404	414	160	51	69.8	Gallus gallus	1	0	766.877	1531.74	0.0011	1056	1073	0	52.73	GETGPAGPAGPPGPAGAR	Oxidation (P)	0.000000000002000000.0
Collagen alpha-1(I) chain OS=Gallus gallus GN=COL1A1 PE=1 SV=3	7405	138696	1404	414	160	51	69.8	Gallus gallus	1	0	511.587	1531.74	0.0018	1056	1073	0	22.61	GETGPAGPAGPPGPAGAR	Oxidation (P)	0.000000000000020000.0
Collagen alpha-1(I) chain OS=Gallus gallus GN=COL1A1 PE=1 SV=3	7405	138696	1404	414	160	51	69.8	Gallus gallus	1	0	766.877	1531.74	0.0021	1056	1073	0	84.45	GETGPAGPAGPPGPAGAR	Oxidation (P)	0.000000000002000000.0
Collagen alpha-1(I) chain OS=Gallus gallus GN=COL1A1 PE=1 SV=3	7405	138696	1404	414	160	51	69.8	Gallus gallus	1	1	769.884	1537.75	-0.0001	324	341	0	45.67	GPTGPAGPPGFPGAAGAK	2 Oxidation (P)	0.000000002002000000.0
Collagen alpha-1(I) chain OS=Gallus gallus GN=COL1A1 PE=1 SV=3	7405	138696	1404	414	160	51	69.8	Gallus gallus	1	0	770.899	1539.78	0.004	387	404	0	24.8	GATGAPGIAGAPGFPGAR	Oxidation (P)	0.000002000000000000.0
Collagen alpha-1(I) chain OS=Gallus gallus GN=COL1A1 PE=1 SV=3	7405	138696	1404	414	160	51	69.8	Gallus gallus	1	0	772.889	1543.76	0.0003	1142	1157	0	43.08	DGLNGLPGPIGPPGPR	3 Oxidation (P); Ammonia-loss (N) [-17.03]	0.000X002000022000.0
Collagen alpha-1(I) chain OS=Gallus gallus GN=COL1A1 PE=1 SV=3	7405	138696	1404	414	160	51	69.8	Gallus gallus	1	0	772.89	1543.77	0.0019	1142	1157	0	38.4	DGLNGLPGPIGPPGPR	3 Oxidation (P); Ammonia-loss (N) [-17.03]	0.000X002000022000.0
Collagen alpha-1(I) chain OS=Gallus gallus GN=COL1A1 PE=1 SV=3	7405	138696	1404	414	160	51	69.8	Gallus gallus	1	0	773.405	1544.8	0.0017	1142	1157	0	45.1	DGLNGLPGPIGPPGPR	2 Oxidation (P)	0.0000000000022000.0
Collagen alpha-1(I) chain OS=Gallus gallus GN=COL1A1 PE=1 SV=3	7405	138696	1404	414	160	51	69.8	Gallus gallus	1	0	773.405	1544.8	0.0017	1142	1157	0	24.53	DGLNGLPGPIGPPGPR	2 Oxidation (P)	0.0000002000000020.0
Collagen alpha-1(I) chain OS=Gallus gallus GN=COL1A1 PE=1 SV=3	7405	138696	1404	414	160	51	69.8	Gallus gallus	1	0	516.258	1545.75	-0.002	1142	1157	0	39.57	DGLNGLPGPIGPPGPR	2 Oxidation (P); Xle->Asn (L) [+0.96]	0.00000X0000022000.0
Collagen alpha-1(I) chain OS=Gallus gallus GN=COL1A1 PE=1 SV=3	7405	138696	1404	414	160	51	69.8	Gallus gallus	1	0	773.896	1545.78	-0.0005	1142	1157	0	39.65	DGLNGLPGPIGPPGPR	2 Oxidation (P); Deamidated (NQ) [+0.98]	0.000X000000002020.0
Collagen alpha-1(I) chain OS=Gallus gallus GN=COL1A1 PE=1 SV=3	7405	138696	1404	414	160	51	69.8	Gallus gallus	1	0	773.898	1545.78	0.0019	1142	1157	0	36.01	DGLNGLPGPIGPPGPR	2 Oxidation (P); Deamidated (NQ) [+0.98]	0.000X000000002020.0
Collagen alpha-1(I) chain OS=Gallus gallus GN=COL1A1 PE=1 SV=3	7405	138696	1404	414	160	51	69.8	Gallus gallus	1	0	773.898	1545.78	0.0029	1142	1157	0	58.65	DGLNGLPGPIGPPGPR	2 Oxidation (P); Deamidated (NQ) [+0.98]	0.000X000000002020.0
Collagen alpha-1(I) chain OS=Gallus gallus GN=COL1A1 PE=1 SV=3	7405	138696	1404	414	160	51	69.8	Gallus gallus	1	0	774.874	1547.73	0	1056	1073	0	30.86	GETGPAGPAGPPGPAGAR	2 Oxidation (P)	0.000000020002000000.0
Collagen alpha-1(I) chain OS=Gallus gallus GN=COL1A1 PE=1 SV=3	7405	138696	1404	414	160	51	69.8	Gallus gallus	1	1	774.875	1547.73	0.002	604	620	0	43.03	EAGAQGPPGPTGPAGER
Collagen alpha-1(I) chain OS=Gallus gallus GN=COL1A1 PE=1 SV=3	7405	138696	1404	414	160	51	69.8	Gallus gallus	1	0	775.402	1548.79	0.0058	1142	1157	0	45.62	DGLNGLPGPIGPPGPR	2 Oxidation (P); 4 Label:15N(1) (G) [+1.00]	0.0X00000X00X02X20.0
Collagen alpha-1(I) chain OS=Gallus gallus GN=COL1A1 PE=1 SV=3	7405	138696	1404	414	160	51	69.8	Gallus gallus	1	0	775.402	1548.79	0.0064	1142	1157	0	36.91	DGLNGLPGPIGPPGPR	2 Oxidation (P); 4 Label:15N(1) (G) [+1.00]	0.0X00000X00X02X20.0
Collagen alpha-1(I) chain OS=Gallus gallus GN=COL1A1 PE=1 SV=3	7405	138696	1404	414	160	51	69.8	Gallus gallus	1	0	777.888	1553.76	0.0019	387	404	0	63	GATGAPGIAGAPGFPGAR	3 Oxidation (P); Dehydrated (T) [-18.01]	0.00X002000002002000.0
Collagen alpha-1(I) chain OS=Gallus gallus GN=COL1A1 PE=1 SV=3	7405	138696	1404	414	160	51	69.8	Gallus gallus	1	0	778.895	1555.78	0.0017	387	404	0	37.33	GATGAPGIAGAPGFPGAR	2 Oxidation (P)	0.000002000002000000.0
Collagen alpha-1(I) chain OS=Gallus gallus GN=COL1A1 PE=1 SV=3	7405	138696	1404	414	160	51	69.8	Gallus gallus	1	0	519.599	1555.78	0.002	387	404	0	6.25	GATGAPGIAGAPGFPGAR	2 Oxidation (P)	0.000002000002000000.0
Collagen alpha-1(I) chain OS=Gallus gallus GN=COL1A1 PE=1 SV=3	7405	138696	1404	414	160	51	69.8	Gallus gallus	1	0	778.896	1555.78	0.0029	387	404	0	48.81	GATGAPGIAGAPGFPGAR	2 Oxidation (P)	0.000002000002000000.0
Collagen alpha-1(I) chain OS=Gallus gallus GN=COL1A1 PE=1 SV=3	7405	138696	1404	414	160	51	69.8	Gallus gallus	1	0	521.27	1560.79	-0.0012	1142	1157	0	53.16	DGLNGLPGPIGPPGPR	3 Oxidation (P)	0.0000002000022000.0
Collagen alpha-1(I) chain OS=Gallus gallus GN=COL1A1 PE=1 SV=3	7405	138696	1404	414	160	51	69.8	Gallus gallus	1	0	781.402	1560.79	0.0004	1142	1157	0	46.07	DGLNGLPGPIGPPGPR	3 Oxidation (P)	0.0000002000022000.0
Collagen alpha-1(I) chain OS=Gallus gallus GN=COL1A1 PE=1 SV=3	7405	138696	1404	414	160	51	69.8	Gallus gallus	1	0	781.403	1560.79	0.0014	1142	1157	0	21.9	DGLNGLPGPIGPPGPR	3 Oxidation (P)	0.0000002000020020.0
Collagen alpha-1(I) chain OS=Gallus gallus GN=COL1A1 PE=1 SV=3	7405	138696	1404	414	160	51	69.8	Gallus gallus	1	0	781.403	1560.79	0.0014	1142	1157	0	22.74	DGLNGLPGPIGPPGPR	3 Oxidation (P)	0.0000002000020020.0
Collagen alpha-1(I) chain OS=Gallus gallus GN=COL1A1 PE=1 SV=3	7405	138696	1404	414	160	51	69.8	Gallus gallus	1	0	781.403	1560.79	0.002	1142	1157	0	32.08	DGLNGLPGPIGPPGPR	3 Oxidation (P)	0.0000002000020020.0
Collagen alpha-1(I) chain OS=Gallus gallus GN=COL1A1 PE=1 SV=3	7405	138696	1404	414	160	51	69.8	Gallus gallus	1	0	781.403	1560.79	0.0024	1142	1157	0	21.21	DGLNGLPGPIGPPGPR	3 Oxidation (P)	0.0000000020022000.0
Collagen alpha-1(I) chain OS=Gallus gallus GN=COL1A1 PE=1 SV=3	7405	138696	1404	414	160	51	69.8	Gallus gallus	1	0	781.404	1560.79	0.0034	1142	1157	0	40.3	DGLNGLPGPIGPPGPR	3 Oxidation (P)	0.0000002000002020.0
Collagen alpha-1(I) chain OS=Gallus gallus GN=COL1A1 PE=1 SV=3	7405	138696	1404	414	160	51	69.8	Gallus gallus	1	0	781.893	1561.77	-0.003	1142	1157	0	42.01	DGLNGLPGPIGPPGPR	3 Oxidation (P); Deamidated (NQ) [+0.98]	0.000X002000020020.0
Collagen alpha-1(I) chain OS=Gallus gallus GN=COL1A1 PE=1 SV=3	7405	138696	1404	414	160	51	69.8	Gallus gallus	1	0	521.598	1561.77	-0.0021	1142	1157	0	70.1	DGLNGLPGPIGPPGPR	3 Oxidation (P); Deamidated (NQ) [+0.98]	0.000X002000020020.0
Collagen alpha-1(I) chain OS=Gallus gallus GN=COL1A1 PE=1 SV=3	7405	138696	1404	414	160	51	69.8	Gallus gallus	1	0	781.893	1561.77	-0.002	1142	1157	0	52.47	DGLNGLPGPIGPPGPR	3 Oxidation (P); Deamidated (NQ) [+0.98]	0.000X002000022000.0
Collagen alpha-1(I) chain OS=Gallus gallus GN=COL1A1 PE=1 SV=3	7405	138696	1404	414	160	51	69.8	Gallus gallus	1	0	781.893	1561.77	-0.0018	1142	1157	0	56.2	DGLNGLPGPIGPPGPR	3 Oxidation (P); Deamidated (NQ) [+0.98]	0.000X002000022000.0
Collagen alpha-1(I) chain OS=Gallus gallus GN=COL1A1 PE=1 SV=3	7405	138696	1404	414	160	51	69.8	Gallus gallus	1	0	781.893	1561.77	-0.0018	1142	1157	0	35	DGLNGLPGPIGPPGPR	3 Oxidation (P); Deamidated (NQ) [+0.98]	0.000X000020022000.0
Collagen alpha-1(I) chain OS=Gallus gallus GN=COL1A1 PE=1 SV=3	7405	138696	1404	414	160	51	69.8	Gallus gallus	1	0	521.598	1561.77	-0.0012	1142	1157	0	50.54	DGLNGLPGPIGPPGPR	3 Oxidation (P); Deamidated (NQ) [+0.98]	0.000X000020020020.0
Collagen alpha-1(I) chain OS=Gallus gallus GN=COL1A1 PE=1 SV=3	7405	138696	1404	414	160	51	69.8	Gallus gallus	1	0	781.894	1561.77	-0.0004	1142	1157	0	43.51	DGLNGLPGPIGPPGPR	3 Oxidation (P); Deamidated (NQ) [+0.98]	0.000X002000022000.0
Collagen alpha-1(I) chain OS=Gallus gallus GN=COL1A1 PE=1 SV=3	7405	138696	1404	414	160	51	69.8	Gallus gallus	1	0	521.599	1561.77	0.0003	1142	1157	0	53.39	DGLNGLPGPIGPPGPR	3 Oxidation (P); Deamidated (NQ) [+0.98]	0.000X002000022000.0
Collagen alpha-1(I) chain OS=Gallus gallus GN=COL1A1 PE=1 SV=3	7405	138696	1404	414	160	51	69.8	Gallus gallus	1	0	781.895	1561.78	0.0014	1142	1157	0	50.26	DGLNGLPGPIGPPGPR	3 Oxidation (P); Deamidated (NQ) [+0.98]	0.000X002000020020.0
Collagen alpha-1(I) chain OS=Gallus gallus GN=COL1A1 PE=1 SV=3	7405	138696	1404	414	160	51	69.8	Gallus gallus	1	0	781.895	1561.78	0.0018	1142	1157	0	45.64	DGLNGLPGPIGPPGPR	3 Oxidation (P); Deamidated (NQ) [+0.98]	0.000X002000022000.0
Collagen alpha-1(I) chain OS=Gallus gallus GN=COL1A1 PE=1 SV=3	7405	138696	1404	414	160	51	69.8	Gallus gallus	1	0	781.895	1561.78	0.0026	1142	1157	0	41.46	DGLNGLPGPIGPPGPR	3 Oxidation (P); Deamidated (NQ) [+0.98]	0.000X000020022000.0
Collagen alpha-1(I) chain OS=Gallus gallus GN=COL1A1 PE=1 SV=3	7405	138696	1404	414	160	51	69.8	Gallus gallus	1	0	781.896	1561.78	0.0038	1142	1157	0	70.79	DGLNGLPGPIGPPGPR	3 Oxidation (P); Deamidated (NQ) [+0.98]	0.000X002000022000.0
Collagen alpha-1(I) chain OS=Gallus gallus GN=COL1A1 PE=1 SV=3	7405	138696	1404	414	160	51	69.8	Gallus gallus	1	0	783.399	1564.78	0.005	1142	1157	0	42.62	DGLNGLPGPIGPPGPR	3 Oxidation (P); 4 Label:15N(1) (G) [+1.00]	0.0X00X02X00X02020.0
Collagen alpha-1(I) chain OS=Gallus gallus GN=COL1A1 PE=1 SV=3	7405	138696	1404	414	160	51	69.8	Gallus gallus	1	0	783.399	1564.78	0.0056	1142	1157	0	33.94	DGLNGLPGPIGPPGPR	3 Oxidation (P); 4 Label:15N(1) (G) [+1.00]	0.0X00X02X00X02020.0
Collagen alpha-1(I) chain OS=Gallus gallus GN=COL1A1 PE=1 SV=3	7405	138696	1404	414	160	51	69.8	Gallus gallus	1	0	786.891	1571.77	-0.0024	387	404	0	41.55	GATGAPGIAGAPGFPGAR	3 Oxidation (P)	0.000002000002002000.0
Collagen alpha-1(I) chain OS=Gallus gallus GN=COL1A1 PE=1 SV=3	7405	138696	1404	414	160	51	69.8	Gallus gallus	1	0	786.891	1571.77	-0.002	387	404	0	35.16	GATGAPGIAGAPGFPGAR	3 Oxidation (P)	0.000002000002002000.0
Collagen alpha-1(I) chain OS=Gallus gallus GN=COL1A1 PE=1 SV=3	7405	138696	1404	414	160	51	69.8	Gallus gallus	1	0	786.891	1571.77	-0.0016	387	404	0	42.43	GATGAPGIAGAPGFPGAR	3 Oxidation (P)	0.000002000002002000.0
Collagen alpha-1(I) chain OS=Gallus gallus GN=COL1A1 PE=1 SV=3	7405	138696	1404	414	160	51	69.8	Gallus gallus	1	0	786.891	1571.77	-0.0012	387	404	0	26.98	GATGAPGIAGAPGFPGAR	3 Oxidation (P)	0.000002000002002000.0
Collagen alpha-1(I) chain OS=Gallus gallus GN=COL1A1 PE=1 SV=3	7405	138696	1404	414	160	51	69.8	Gallus gallus	1	0	786.891	1571.77	-0.001	387	404	0	26.05	GATGAPGIAGAPGFPGAR	3 Oxidation (P)	0.000002000002002000.0
Collagen alpha-1(I) chain OS=Gallus gallus GN=COL1A1 PE=1 SV=3	7405	138696	1404	414	160	51	69.8	Gallus gallus	1	0	786.891	1571.77	-0.0008	387	404	0	37.63	GATGAPGIAGAPGFPGAR	3 Oxidation (P)	0.000002000002002000.0
Collagen alpha-1(I) chain OS=Gallus gallus GN=COL1A1 PE=1 SV=3	7405	138696	1404	414	160	51	69.8	Gallus gallus	1	0	786.891	1571.77	-0.0008	387	404	0	35.93	GATGAPGIAGAPGFPGAR	2 Oxidation (P); Ala->Ser (A) [+15.99]	0.0000020000020000X0.0
Collagen alpha-1(I) chain OS=Gallus gallus GN=COL1A1 PE=1 SV=3	7405	138696	1404	414	160	51	69.8	Gallus gallus	1	0	786.891	1571.77	-0.0008	387	404	0	30.03	GATGAPGIAGAPGFPGAR	3 Oxidation (P)	0.000002000002002000.0
Collagen alpha-1(I) chain OS=Gallus gallus GN=COL1A1 PE=1 SV=3	7405	138696	1404	414	160	51	69.8	Gallus gallus	1	0	524.93	1571.77	-0.0008	387	404	0	6.76	GATGAPGIAGAPGFPGAR	3 Oxidation (P)	0.000002000002002000.0
Collagen alpha-1(I) chain OS=Gallus gallus GN=COL1A1 PE=1 SV=3	7405	138696	1404	414	160	51	69.8	Gallus gallus	1	0	786.892	1571.77	-0.0006	387	404	0	40.45	GATGAPGIAGAPGFPGAR	3 Oxidation (P)	0.000002000002002000.0
Collagen alpha-1(I) chain OS=Gallus gallus GN=COL1A1 PE=1 SV=3	7405	138696	1404	414	160	51	69.8	Gallus gallus	1	0	786.892	1571.77	-0.0004	387	404	0	27.92	GATGAPGIAGAPGFPGAR	3 Oxidation (P)	0.000002000002002000.0
Collagen alpha-1(I) chain OS=Gallus gallus GN=COL1A1 PE=1 SV=3	7405	138696	1404	414	160	51	69.8	Gallus gallus	1	0	786.892	1571.77	-0.0002	387	404	0	4.3	GATGAPGIAGAPGFPGAR	3 Oxidation (P)	0.000002000002002000.0
Collagen alpha-1(I) chain OS=Gallus gallus GN=COL1A1 PE=1 SV=3	7405	138696	1404	414	160	51	69.8	Gallus gallus	1	0	786.892	1571.77	-0.0002	387	404	0	37.68	GATGAPGIAGAPGFPGAR	3 Oxidation (P)	0.000002000002002000.0
Collagen alpha-1(I) chain OS=Gallus gallus GN=COL1A1 PE=1 SV=3	7405	138696	1404	414	160	51	69.8	Gallus gallus	1	0	786.892	1571.77	0	387	404	0	69.97	GATGAPGIAGAPGFPGAR	3 Oxidation (P)	0.000002000002002000.0
Collagen alpha-1(I) chain OS=Gallus gallus GN=COL1A1 PE=1 SV=3	7405	138696	1404	414	160	51	69.8	Gallus gallus	1	0	786.892	1571.77	0	387	404	0	30.28	GATGAPGIAGAPGFPGAR	3 Oxidation (P)	0.000002000002002000.0
Collagen alpha-1(I) chain OS=Gallus gallus GN=COL1A1 PE=1 SV=3	7405	138696	1404	414	160	51	69.8	Gallus gallus	1	0	786.892	1571.77	0	387	404	0	41.74	GATGAPGIAGAPGFPGAR	3 Oxidation (P)	0.000002000002002000.0
Collagen alpha-1(I) chain OS=Gallus gallus GN=COL1A1 PE=1 SV=3	7405	138696	1404	414	160	51	69.8	Gallus gallus	1	0	786.892	1571.77	0.0002	387	404	0	51.44	GATGAPGIAGAPGFPGAR	3 Oxidation (P)	0.000002000002002000.0
Collagen alpha-1(I) chain OS=Gallus gallus GN=COL1A1 PE=1 SV=3	7405	138696	1404	414	160	51	69.8	Gallus gallus	1	0	786.892	1571.77	0.0002	387	404	0	35.75	GATGAPGIAGAPGFPGAR	3 Oxidation (P)	0.000002000002002000.0
Collagen alpha-1(I) chain OS=Gallus gallus GN=COL1A1 PE=1 SV=3	7405	138696	1404	414	160	51	69.8	Gallus gallus	1	0	524.931	1571.77	0.0004	387	404	0	33.13	GATGAPGIAGAPGFPGAR	2 Oxidation (P); Oxidation (F) [+15.99]	0.0000020000000X2000.0
Collagen alpha-1(I) chain OS=Gallus gallus GN=COL1A1 PE=1 SV=3	7405	138696	1404	414	160	51	69.8	Gallus gallus	1	0	786.892	1571.77	0.0006	387	404	0	47.73	GATGAPGIAGAPGFPGAR	3 Oxidation (P)	0.000002000002002000.0
Collagen alpha-1(I) chain OS=Gallus gallus GN=COL1A1 PE=1 SV=3	7405	138696	1404	414	160	51	69.8	Gallus gallus	1	0	786.892	1571.77	0.0006	387	404	0	53.39	GATGAPGIAGAPGFPGAR	3 Oxidation (P)	0.000002000002002000.0
Collagen alpha-1(I) chain OS=Gallus gallus GN=COL1A1 PE=1 SV=3	7405	138696	1404	414	160	51	69.8	Gallus gallus	1	0	786.892	1571.77	0.0006	387	404	0	37.78	GATGAPGIAGAPGFPGAR	3 Oxidation (P)	0.000002000002002000.0
Collagen alpha-1(I) chain OS=Gallus gallus GN=COL1A1 PE=1 SV=3	7405	138696	1404	414	160	51	69.8	Gallus gallus	1	0	786.892	1571.77	0.0006	387	404	0	35.63	GATGAPGIAGAPGFPGAR	2 Oxidation (P); Ala->Ser (A) [+15.99]	0.0000020000020000X0.0
Collagen alpha-1(I) chain OS=Gallus gallus GN=COL1A1 PE=1 SV=3	7405	138696	1404	414	160	51	69.8	Gallus gallus	1	0	786.892	1571.77	0.0008	387	404	0	73.68	GATGAPGIAGAPGFPGAR	3 Oxidation (P)	0.000002000002002000.0
Collagen alpha-1(I) chain OS=Gallus gallus GN=COL1A1 PE=1 SV=3	7405	138696	1404	414	160	51	69.8	Gallus gallus	1	0	786.892	1571.77	0.0008	387	404	0	63.53	GATGAPGIAGAPGFPGAR	3 Oxidation (P)	0.000002000002002000.0
Collagen alpha-1(I) chain OS=Gallus gallus GN=COL1A1 PE=1 SV=3	7405	138696	1404	414	160	51	69.8	Gallus gallus	1	0	786.892	1571.77	0.001	387	404	0	52.52	GATGAPGIAGAPGFPGAR	3 Oxidation (P)	0.000002000002002000.0
Collagen alpha-1(I) chain OS=Gallus gallus GN=COL1A1 PE=1 SV=3	7405	138696	1404	414	160	51	69.8	Gallus gallus	1	0	786.892	1571.77	0.001	387	404	0	50.26	GATGAPGIAGAPGFPGAR	3 Oxidation (P)	0.000002000002002000.0
Collagen alpha-1(I) chain OS=Gallus gallus GN=COL1A1 PE=1 SV=3	7405	138696	1404	414	160	51	69.8	Gallus gallus	1	0	786.892	1571.77	0.001	387	404	0	63.02	GATGAPGIAGAPGFPGAR	3 Oxidation (P)	0.000002000002002000.0
Collagen alpha-1(I) chain OS=Gallus gallus GN=COL1A1 PE=1 SV=3	7405	138696	1404	414	160	51	69.8	Gallus gallus	1	0	786.893	1571.77	0.0012	387	404	0	47.77	GATGAPGIAGAPGFPGAR	3 Oxidation (P)	0.000002000002002000.0
Collagen alpha-1(I) chain OS=Gallus gallus GN=COL1A1 PE=1 SV=3	7405	138696	1404	414	160	51	69.8	Gallus gallus	1	0	786.893	1571.77	0.0012	387	404	0	46.18	GATGAPGIAGAPGFPGAR	3 Oxidation (P)	0.000002000002002000.0
Collagen alpha-1(I) chain OS=Gallus gallus GN=COL1A1 PE=1 SV=3	7405	138696	1404	414	160	51	69.8	Gallus gallus	1	0	786.893	1571.77	0.0012	387	404	0	46.57	GATGAPGIAGAPGFPGAR	3 Oxidation (P)	0.000002000002002000.0
Collagen alpha-1(I) chain OS=Gallus gallus GN=COL1A1 PE=1 SV=3	7405	138696	1404	414	160	51	69.8	Gallus gallus	1	0	786.893	1571.77	0.0012	387	404	0	44.4	GATGAPGIAGAPGFPGAR	3 Oxidation (P)	0.000002000002002000.0
Collagen alpha-1(I) chain OS=Gallus gallus GN=COL1A1 PE=1 SV=3	7405	138696	1404	414	160	51	69.8	Gallus gallus	1	0	786.893	1571.77	0.0014	387	404	0	62.8	GATGAPGIAGAPGFPGAR	3 Oxidation (P)	0.000002000002002000.0
Collagen alpha-1(I) chain OS=Gallus gallus GN=COL1A1 PE=1 SV=3	7405	138696	1404	414	160	51	69.8	Gallus gallus	1	0	786.893	1571.77	0.0014	387	404	0	28.55	GATGAPGIAGAPGFPGAR	3 Oxidation (P)	0.000002000002002000.0
Collagen alpha-1(I) chain OS=Gallus gallus GN=COL1A1 PE=1 SV=3	7405	138696	1404	414	160	51	69.8	Gallus gallus	1	0	786.893	1571.77	0.0016	387	404	0	7.16	GATGAPGIAGAPGFPGAR	3 Oxidation (P)	0.000002000002002000.0
Collagen alpha-1(I) chain OS=Gallus gallus GN=COL1A1 PE=1 SV=3	7405	138696	1404	414	160	51	69.8	Gallus gallus	1	0	786.893	1571.77	0.0016	387	404	0	51.97	GATGAPGIAGAPGFPGAR	3 Oxidation (P)	0.000002000002002000.0
Collagen alpha-1(I) chain OS=Gallus gallus GN=COL1A1 PE=1 SV=3	7405	138696	1404	414	160	51	69.8	Gallus gallus	1	0	786.893	1571.77	0.0018	387	404	0	69.62	GATGAPGIAGAPGFPGAR	3 Oxidation (P)	0.000002000002002000.0
Collagen alpha-1(I) chain OS=Gallus gallus GN=COL1A1 PE=1 SV=3	7405	138696	1404	414	160	51	69.8	Gallus gallus	1	0	786.893	1571.77	0.0018	387	404	0	46.08	GATGAPGIAGAPGFPGAR	3 Oxidation (P)	0.000002000002002000.0
Collagen alpha-1(I) chain OS=Gallus gallus GN=COL1A1 PE=1 SV=3	7405	138696	1404	414	160	51	69.8	Gallus gallus	1	0	786.893	1571.77	0.0018	387	404	0	55.05	GATGAPGIAGAPGFPGAR	3 Oxidation (P)	0.000002000002002000.0
Collagen alpha-1(I) chain OS=Gallus gallus GN=COL1A1 PE=1 SV=3	7405	138696	1404	414	160	51	69.8	Gallus gallus	1	0	786.893	1571.77	0.0018	387	404	0	41.47	GATGAPGIAGAPGFPGAR	3 Oxidation (P)	0.000002000002002000.0
Collagen alpha-1(I) chain OS=Gallus gallus GN=COL1A1 PE=1 SV=3	7405	138696	1404	414	160	51	69.8	Gallus gallus	1	0	786.893	1571.77	0.0018	387	404	0	60.28	GATGAPGIAGAPGFPGAR	2 Oxidation (P); Oxidation (R) [+15.99]	0.00000200000200000X.0
Collagen alpha-1(I) chain OS=Gallus gallus GN=COL1A1 PE=1 SV=3	7405	138696	1404	414	160	51	69.8	Gallus gallus	1	0	786.893	1571.77	0.0018	387	404	0	48.32	GATGAPGIAGAPGFPGAR	2 Oxidation (P); Ala->Ser (A) [+15.99]	0.0000020000020000X0.0
Collagen alpha-1(I) chain OS=Gallus gallus GN=COL1A1 PE=1 SV=3	7405	138696	1404	414	160	51	69.8	Gallus gallus	1	0	786.893	1571.77	0.0018	387	404	0	30.32	GATGAPGIAGAPGFPGAR	3 Oxidation (P)	0.000002000002002000.0
Collagen alpha-1(I) chain OS=Gallus gallus GN=COL1A1 PE=1 SV=3	7405	138696	1404	414	160	51	69.8	Gallus gallus	1	0	786.893	1571.77	0.0018	387	404	0	24.47	GATGAPGIAGAPGFPGAR	3 Oxidation (P)	0.000002000002002000.0
Collagen alpha-1(I) chain OS=Gallus gallus GN=COL1A1 PE=1 SV=3	7405	138696	1404	414	160	51	69.8	Gallus gallus	1	0	524.931	1571.77	0.0019	387	404	0	13.52	GATGAPGIAGAPGFPGAR	3 Oxidation (P)	0.000002000002002000.0
Collagen alpha-1(I) chain OS=Gallus gallus GN=COL1A1 PE=1 SV=3	7405	138696	1404	414	160	51	69.8	Gallus gallus	1	0	786.893	1571.77	0.002	387	404	0	33.59	GATGAPGIAGAPGFPGAR	3 Oxidation (P)	0.000002000002002000.0
Collagen alpha-1(I) chain OS=Gallus gallus GN=COL1A1 PE=1 SV=3	7405	138696	1404	414	160	51	69.8	Gallus gallus	1	0	786.893	1571.77	0.002	387	404	0	42.46	GATGAPGIAGAPGFPGAR	3 Oxidation (P)	0.000002000002002000.0
Collagen alpha-1(I) chain OS=Gallus gallus GN=COL1A1 PE=1 SV=3	7405	138696	1404	414	160	51	69.8	Gallus gallus	1	0	786.893	1571.77	0.002	387	404	0	35.71	GATGAPGIAGAPGFPGAR	3 Oxidation (P)	0.000002000002002000.0
Collagen alpha-1(I) chain OS=Gallus gallus GN=COL1A1 PE=1 SV=3	7405	138696	1404	414	160	51	69.8	Gallus gallus	1	0	786.893	1571.77	0.002	387	404	0	39	GATGAPGIAGAPGFPGAR	3 Oxidation (P)	0.000002000002002000.0
Collagen alpha-1(I) chain OS=Gallus gallus GN=COL1A1 PE=1 SV=3	7405	138696	1404	414	160	51	69.8	Gallus gallus	1	0	786.893	1571.77	0.002	387	404	0	28.24	GATGAPGIAGAPGFPGAR	3 Oxidation (P)	0.000002000002002000.0
Collagen alpha-1(I) chain OS=Gallus gallus GN=COL1A1 PE=1 SV=3	7405	138696	1404	414	160	51	69.8	Gallus gallus	1	0	786.893	1571.77	0.0022	387	404	0	33.36	GATGAPGIAGAPGFPGAR	3 Oxidation (P)	0.000002000002002000.0
Collagen alpha-1(I) chain OS=Gallus gallus GN=COL1A1 PE=1 SV=3	7405	138696	1404	414	160	51	69.8	Gallus gallus	1	0	786.893	1571.77	0.0024	387	404	0	44.04	GATGAPGIAGAPGFPGAR	3 Oxidation (P)	0.000002000002002000.0
Collagen alpha-1(I) chain OS=Gallus gallus GN=COL1A1 PE=1 SV=3	7405	138696	1404	414	160	51	69.8	Gallus gallus	1	0	786.893	1571.77	0.0024	387	404	0	45.11	GATGAPGIAGAPGFPGAR	3 Oxidation (P)	0.000002000002002000.0
Collagen alpha-1(I) chain OS=Gallus gallus GN=COL1A1 PE=1 SV=3	7405	138696	1404	414	160	51	69.8	Gallus gallus	1	0	786.893	1571.77	0.0024	387	404	0	41.12	GATGAPGIAGAPGFPGAR	3 Oxidation (P)	0.000002000002002000.0
Collagen alpha-1(I) chain OS=Gallus gallus GN=COL1A1 PE=1 SV=3	7405	138696	1404	414	160	51	69.8	Gallus gallus	1	0	786.893	1571.77	0.0024	387	404	0	27.47	GATGAPGIAGAPGFPGAR	3 Oxidation (P)	0.000002000002002000.0
Collagen alpha-1(I) chain OS=Gallus gallus GN=COL1A1 PE=1 SV=3	7405	138696	1404	414	160	51	69.8	Gallus gallus	1	0	786.893	1571.77	0.0028	387	404	0	18.39	GATGAPGIAGAPGFPGAR	3 Oxidation (P)	0.000002000002002000.0
Collagen alpha-1(I) chain OS=Gallus gallus GN=COL1A1 PE=1 SV=3	7405	138696	1404	414	160	51	69.8	Gallus gallus	1	0	786.893	1571.77	0.0028	387	404	0	43.9	GATGAPGIAGAPGFPGAR	3 Oxidation (P)	0.000002000002002000.0
Collagen alpha-1(I) chain OS=Gallus gallus GN=COL1A1 PE=1 SV=3	7405	138696	1404	414	160	51	69.8	Gallus gallus	1	0	786.893	1571.77	0.003	387	404	0	52.9	GATGAPGIAGAPGFPGAR	3 Oxidation (P)	0.000002000002002000.0
Collagen alpha-1(I) chain OS=Gallus gallus GN=COL1A1 PE=1 SV=3	7405	138696	1404	414	160	51	69.8	Gallus gallus	1	0	786.893	1571.77	0.003	387	404	0	36.51	GATGAPGIAGAPGFPGAR	3 Oxidation (P)	0.000002000002002000.0
Collagen alpha-1(I) chain OS=Gallus gallus GN=COL1A1 PE=1 SV=3	7405	138696	1404	414	160	51	69.8	Gallus gallus	1	0	786.893	1571.77	0.003	387	404	0	33.28	GATGAPGIAGAPGFPGAR	3 Oxidation (P)	0.000002000002002000.0
Collagen alpha-1(I) chain OS=Gallus gallus GN=COL1A1 PE=1 SV=3	7405	138696	1404	414	160	51	69.8	Gallus gallus	1	0	786.894	1571.77	0.0032	387	404	0	48.36	GATGAPGIAGAPGFPGAR	3 Oxidation (P)	0.000002000002002000.0
Collagen alpha-1(I) chain OS=Gallus gallus GN=COL1A1 PE=1 SV=3	7405	138696	1404	414	160	51	69.8	Gallus gallus	1	0	786.894	1571.77	0.0032	387	404	0	34.78	GATGAPGIAGAPGFPGAR	3 Oxidation (P)	0.000002000002002000.0
Collagen alpha-1(I) chain OS=Gallus gallus GN=COL1A1 PE=1 SV=3	7405	138696	1404	414	160	51	69.8	Gallus gallus	1	0	786.894	1571.77	0.0034	387	404	0	65.32	GATGAPGIAGAPGFPGAR	3 Oxidation (P)	0.000002000002002000.0
Collagen alpha-1(I) chain OS=Gallus gallus GN=COL1A1 PE=1 SV=3	7405	138696	1404	414	160	51	69.8	Gallus gallus	1	0	786.894	1571.77	0.004	387	404	0	32.55	GATGAPGIAGAPGFPGAR	3 Oxidation (P)	0.000002000002002000.0
Collagen alpha-1(I) chain OS=Gallus gallus GN=COL1A1 PE=1 SV=3	7405	138696	1404	414	160	51	69.8	Gallus gallus	1	0	786.895	1571.77	0.0054	387	404	0	53.81	GATGAPGIAGAPGFPGAR	3 Oxidation (P)	0.000002000002002000.0
Collagen alpha-1(I) chain OS=Gallus gallus GN=COL1A1 PE=1 SV=3	7405	138696	1404	414	160	51	69.8	Gallus gallus	1	0	787.373	1572.73	0.0037	855	871	0	63.13	GSAGPPGATGFPGAAGR	2 Oxidation (P); Dicarbamidomethyl (N-term) [+114.04]	X.00000200000200000.0
Collagen alpha-1(I) chain OS=Gallus gallus GN=COL1A1 PE=1 SV=3	7405	138696	1404	414	160	51	69.8	Gallus gallus	1	0	787.374	1572.73	0.0047	855	871	0	47.85	GSAGPPGATGFPGAAGR	2 Oxidation (P); Dicarbamidomethyl (N-term) [+114.04]	X.00000200000200000.0
Collagen alpha-1(I) chain OS=Gallus gallus GN=COL1A1 PE=1 SV=3	7405	138696	1404	414	160	51	69.8	Gallus gallus	1	0	789.4	1576.79	0.0017	1142	1157	0	15.88	DGLNGLPGPIGPPGPR	4 Oxidation (P)	0.0000002000022020.0
Collagen alpha-1(I) chain OS=Gallus gallus GN=COL1A1 PE=1 SV=3	7405	138696	1404	414	160	51	69.8	Gallus gallus	1	0	792.36	1582.7	0.0036	786	802	1	33.87	GAPGDRGEPGPPGPAGF	3 Oxidation (P)	0.00200000200200000.0
Collagen alpha-1(I) chain OS=Gallus gallus GN=COL1A1 PE=1 SV=3	7405	138696	1404	414	160	51	69.8	Gallus gallus	1	0	530.594	1588.76	0.002	1056	1073	0	43.97	GETGPAGPAGPPGPAGAR	Oxidation (P); Carbamidomethyl (N-term) [+57.02]	X.000000000000020000.0
Collagen alpha-1(I) chain OS=Gallus gallus GN=COL1A1 PE=1 SV=3	7405	138696	1404	414	160	51	69.8	Gallus gallus	1	1	795.423	1588.83	-0.0001	931	947	0	50.33	PIGAPGTPGPQGIAGQR	Oxidation (P)	0.00002000000000000.0
Collagen alpha-1(I) chain OS=Gallus gallus GN=COL1A1 PE=1 SV=3	7405	138696	1404	414	160	51	69.8	Gallus gallus	1	0	795.91	1589.81	0.0003	753	770	0	58.26	GLTGPIGPPGPAGAPGDK	2 Oxidation (P)	0.000000002000002000.0
Collagen alpha-1(I) chain OS=Gallus gallus GN=COL1A1 PE=1 SV=3	7405	138696	1404	414	160	51	69.8	Gallus gallus	1	1	803.384	1604.75	-0.0005	603	620	0	59.72	GEAGAQGPPGPTGPAGER
Collagen alpha-1(I) chain OS=Gallus gallus GN=COL1A1 PE=1 SV=3	7405	138696	1404	414	160	51	69.8	Gallus gallus	1	1	803.423	1604.83	0.0038	931	947	0	38.19	PIGAPGTPGPQGIAGQR	2 Oxidation (P)	0.00002002000000000.0
Collagen alpha-1(I) chain OS=Gallus gallus GN=COL1A1 PE=1 SV=3	7405	138696	1404	414	160	51	69.8	Gallus gallus	1	0	807.407	1612.8	0.0031	387	404	0	45.61	GATGAPGIAGAPGFPGAR	2 Oxidation (P); Carbamidomethyl (N-term) [+57.02]	X.000002000002000000.0
Collagen alpha-1(I) chain OS=Gallus gallus GN=COL1A1 PE=1 SV=3	7405	138696	1404	414	160	51	69.8	Gallus gallus	1	0	808.402	1614.79	0.0028	854	871	1	41.31	RGSAGPPGATGFPGAAGR	2 Oxidation (P)	0.000000200000200000.0
Collagen alpha-1(I) chain OS=Gallus gallus GN=COL1A1 PE=1 SV=3	7405	138696	1404	414	160	51	69.8	Gallus gallus	1	0	540.278	1617.81	-0.0001	1142	1157	0	44.74	DGLNGLPGPIGPPGPR	3 Oxidation (P); Carbamidomethyl (N-term) [+57.02]	X.0000002000022000.0
Collagen alpha-1(I) chain OS=Gallus gallus GN=COL1A1 PE=1 SV=3	7405	138696	1404	414	160	51	69.8	Gallus gallus	1	0	810.404	1618.79	-0.0019	1142	1157	0	41.09	DGLNGLPGPIGPPGPR	3 Oxidation (P); Carboxymethyl (N-term) [+58.01]	X.0000002000022000.0
Collagen alpha-1(I) chain OS=Gallus gallus GN=COL1A1 PE=1 SV=3	7405	138696	1404	414	160	51	69.8	Gallus gallus	1	0	810.405	1618.8	0.0009	1142	1157	0	33.53	DGLNGLPGPIGPPGPR	3 Oxidation (P); Carboxymethyl (N-term) [+58.01]	X.0000002000020020.0
Collagen alpha-1(I) chain OS=Gallus gallus GN=COL1A1 PE=1 SV=3	7405	138696	1404	414	160	51	69.8	Gallus gallus	1	0	810.406	1618.8	0.0021	1142	1157	0	33.65	DGLNGLPGPIGPPGPR	3 Oxidation (P); Carboxymethyl (N-term) [+58.01]	X.0000002000002020.0
Collagen alpha-1(I) chain OS=Gallus gallus GN=COL1A1 PE=1 SV=3	7405	138696	1404	414	160	51	69.8	Gallus gallus	1	0	810.406	1618.8	0.0029	1142	1157	0	36.59	DGLNGLPGPIGPPGPR	3 Oxidation (P); Gly->Asp (G) [+58.01]	0.0X00002000022000.0
Collagen alpha-1(I) chain OS=Gallus gallus GN=COL1A1 PE=1 SV=3	7405	138696	1404	414	160	51	69.8	Gallus gallus	1	1	814.376	1626.74	0.0026	218	233	2	37.38	NGDDGEAGKPGRPGQR	Oxidation (P); Deamidated (NQ) [+0.98]	0.00000000000020X0.0
Collagen alpha-1(I) chain OS=Gallus gallus GN=COL1A1 PE=1 SV=3	7405	138696	1404	414	160	51	69.8	Gallus gallus	1	0	543.92	1628.74	-0.0003	420	437	1	6.37	GNSGEPGAPGNKGDTGAK	Oxidation (P)	0.000002000000000000.0
Collagen alpha-1(I) chain OS=Gallus gallus GN=COL1A1 PE=1 SV=3	7405	138696	1404	414	160	51	69.8	Gallus gallus	1	0	543.937	1628.79	-0.0003	387	404	0	44.35	GATGAPGIAGAPGFPGAR	3 Oxidation (P); Carbamidomethyl (N-term) [+57.02]	X.000002000002002000.0
Collagen alpha-1(I) chain OS=Gallus gallus GN=COL1A1 PE=1 SV=3	7405	138696	1404	414	160	51	69.8	Gallus gallus	1	0	815.403	1628.79	0.0008	387	404	0	81.28	GATGAPGIAGAPGFPGAR	3 Oxidation (P); Carbamidomethyl (N-term) [+57.02]	X.000002000002002000.0
Collagen alpha-1(I) chain OS=Gallus gallus GN=COL1A1 PE=1 SV=3	7405	138696	1404	414	160	51	69.8	Gallus gallus	1	0	815.403	1628.79	0.0011	387	404	0	63.65	GATGAPGIAGAPGFPGAR	3 Oxidation (P); Gly->Asn (G) [+57.02]	0.X00002000002002000.0
Collagen alpha-1(I) chain OS=Gallus gallus GN=COL1A1 PE=1 SV=3	7405	138696	1404	414	160	51	69.8	Gallus gallus	1	0	815.404	1628.79	0.0018	387	404	0	49.85	GATGAPGIAGAPGFPGAR	3 Oxidation (P); Carbamidomethyl (N-term) [+57.02]	X.000002000002002000.0
Collagen alpha-1(I) chain OS=Gallus gallus GN=COL1A1 PE=1 SV=3	7405	138696	1404	414	160	51	69.8	Gallus gallus	1	0	815.404	1628.79	0.0025	387	404	0	60.15	GATGAPGIAGAPGFPGAR	3 Oxidation (P); Ala->Gln (A) [+57.02]	0.0X0002000002002000.0
Collagen alpha-1(I) chain OS=Gallus gallus GN=COL1A1 PE=1 SV=3	7405	138696	1404	414	160	51	69.8	Gallus gallus	1	1	817.413	1632.81	0.0005	875	892	0	37.96	PGPSGNIGLPGPPGPAGK	4 Oxidation (P)	0.200000000200202000.0
Collagen alpha-1(I) chain OS=Gallus gallus GN=COL1A1 PE=1 SV=3	7405	138696	1404	414	160	51	69.8	Gallus gallus	1	1	548.609	1642.81	0	477	494	1	14.36	GAPGSRGFPGADGIAGPK	2 Oxidation (P)	0.002000002000000000.0
Collagen alpha-1(I) chain OS=Gallus gallus GN=COL1A1 PE=1 SV=3	7405	138696	1404	414	160	51	69.8	Gallus gallus	1	0	549.252	1644.73	-0.001	420	437	1	14.58	GNSGEPGAPGNKGDTGAK	2 Oxidation (P)	0.000002002000000000.0
Collagen alpha-1(I) chain OS=Gallus gallus GN=COL1A1 PE=1 SV=3	7405	138696	1404	414	160	51	69.8	Gallus gallus	1	1	823.935	1645.85	0.001	930	947	0	56.03	GPIGAPGTPGPQGIAGQR	Oxidation (P)	0.000002000000000000.0
Collagen alpha-1(I) chain OS=Gallus gallus GN=COL1A1 PE=1 SV=3	7405	138696	1404	414	160	51	69.8	Gallus gallus	1	0	824.421	1646.83	0.001	753	770	0	40.41	GLTGPIGPPGPAGAPGDK	2 Oxidation (P); Gly->Asn (G) [+57.02]	0.000000002X00002000.0
Collagen alpha-1(I) chain OS=Gallus gallus GN=COL1A1 PE=1 SV=3	7405	138696	1404	414	160	51	69.8	Gallus gallus	1	0	826.385	1650.76	0.0071	855	871	0	37.1	GSAGPPGATGFPGAAGR	2 Oxidation (P); Hep (S) [+192.06]	0.0X000200000200000.0
Collagen alpha-1(I) chain OS=Gallus gallus GN=COL1A1 PE=1 SV=3	7405	138696	1404	414	160	51	69.8	Gallus gallus	1	0	831.372	1660.73	0.0012	420	437	1	62.89	GNSGEPGAPGNKGDTGAK	Oxidation (K); 2 Oxidation (P)	0.000002002001000000.0
Collagen alpha-1(I) chain OS=Gallus gallus GN=COL1A1 PE=1 SV=3	7405	138696	1404	414	160	51	69.8	Gallus gallus	1	1	831.932	1661.85	0.0007	930	947	0	62.91	GPIGAPGTPGPQGIAGQR	2 Oxidation (P)	0.000002002000000000.0
Collagen alpha-1(I) chain OS=Gallus gallus GN=COL1A1 PE=1 SV=3	7405	138696	1404	414	160	51	69.8	Gallus gallus	1	1	831.933	1661.85	0.0027	930	947	0	54.28	GPIGAPGTPGPQGIAGQR	2 Oxidation (P)	0.000002002000000000.0
Collagen alpha-1(I) chain OS=Gallus gallus GN=COL1A1 PE=1 SV=3	7405	138696	1404	414	160	51	69.8	Gallus gallus	1	1	834.919	1667.82	0.0011	723	740	2	39.55	GAAGLPGAKGDRGDPGPK	2 Oxidation (P); Ala->Ser (A) [+15.99]	0.0000020X0000002000.0
Collagen alpha-1(I) chain OS=Gallus gallus GN=COL1A1 PE=1 SV=3	7405	138696	1404	414	160	51	69.8	Gallus gallus	1	0	836.92	1671.83	0.004	1032	1051	0	40.65	GPPGAPGAPGAPGPVGPAGK	4 Oxidation (P)	0.00200200200200000000.0
Collagen alpha-1(I) chain OS=Gallus gallus GN=COL1A1 PE=1 SV=3	7405	138696	1404	414	160	51	69.8	Gallus gallus	1	1	837.411	1672.81	0.0026	258	275	1	53.26	GFSGLDGAKGQPGPAGPK	Oxidation (K); Oxidation (P); Deamidated (NQ) [+0.98]	0.0000000010X2000000.0
Collagen alpha-1(I) chain OS=Gallus gallus GN=COL1A1 PE=1 SV=3	7405	138696	1404	414	160	51	69.8	Gallus gallus	1	1	837.914	1673.81	-0.0013	258	275	1	36.82	GFSGLDGAKGQPGPAGPK	Oxidation (K); Oxidation (P); 2 Label:15N(1) (G) [+1.00]	0.000000X01002X00000.0
Collagen alpha-1(I) chain OS=Gallus gallus GN=COL1A1 PE=1 SV=3	7405	138696	1404	414	160	51	69.8	Gallus gallus	1	1	838.886	1675.76	0.0026	602	620	0	63.2	DGEAGAQGPPGPTGPAGER	Thr->Gly (T) [-44.03]	0.000000000000X000000.0
Collagen alpha-1(I) chain OS=Gallus gallus GN=COL1A1 PE=1 SV=3	7405	138696	1404	414	160	51	69.8	Gallus gallus	1	1	559.948	1676.82	-0.0015	459	476	1	24.85	GARGEPGPAGLPGPAGER	2 Oxidation (P)	0.000000020002000000.0
Collagen alpha-1(I) chain OS=Gallus gallus GN=COL1A1 PE=1 SV=3	7405	138696	1404	414	160	51	69.8	Gallus gallus	1	1	559.949	1676.82	0.0009	459	476	1	14.76	GARGEPGPAGLPGPAGER	2 Oxidation (P)	0.000002000002000000.0
Collagen alpha-1(I) chain OS=Gallus gallus GN=COL1A1 PE=1 SV=3	7405	138696	1404	414	160	51	69.8	Gallus gallus	1	0	561.277	1680.81	0.0012	510	527	1	35.12	GSPGEAGRPGEAGLPGAK	3 Oxidation (P); Delta:H(2)C(2) (K) [+26.02]	0.00200000200000200X.0
Collagen alpha-1(I) chain OS=Gallus gallus GN=COL1A1 PE=1 SV=3	7405	138696	1404	414	160	51	69.8	Gallus gallus	1	0	841.412	1680.81	0.0021	510	527	1	47.47	GSPGEAGRPGEAGLPGAK	2 Oxidation (P); Acetyl (K) [+42.01]	0.00200000200000000X.0
Collagen alpha-1(I) chain OS=Gallus gallus GN=COL1A1 PE=1 SV=3	7405	138696	1404	414	160	51	69.8	Gallus gallus	1	0	561.277	1680.81	0.0025	510	527	1	34.6	GSPGEAGRPGEAGLPGAK	2 Oxidation (P); Acetyl (K) [+42.01]	0.00200000200000000X.0
Collagen alpha-1(I) chain OS=Gallus gallus GN=COL1A1 PE=1 SV=3	7405	138696	1404	414	160	51	69.8	Gallus gallus	1	0	841.412	1680.81	0.0027	510	527	1	54.58	GSPGEAGRPGEAGLPGAK	3 Oxidation (P); Ala->Pro (A) [+26.02]	0.00200000200X002000.0
Collagen alpha-1(I) chain OS=Gallus gallus GN=COL1A1 PE=1 SV=3	7405	138696	1404	414	160	51	69.8	Gallus gallus	1	0	843.915	1685.82	0.0043	387	404	0	46.56	GATGAPGIAGAPGFPGAR	3 Oxidation (P); Dicarbamidomethyl (N-term) [+114.04]	X.000002000002002000.0
Collagen alpha-1(I) chain OS=Gallus gallus GN=COL1A1 PE=1 SV=3	7405	138696	1404	414	160	51	69.8	Gallus gallus	1	1	564.609	1690.8	0.0022	647	665	0	11.43	PGEQGVPGNAGAPGPAGAR	2 Oxidation (P)	0.2000002000000000000.0
Collagen alpha-1(I) chain OS=Gallus gallus GN=COL1A1 PE=1 SV=3	7405	138696	1404	414	160	51	69.8	Gallus gallus	1	1	848.899	1695.78	0.0026	1004	1022	1	89.34	EGAPGAEGAPGRDGAAGPK	2 Oxidation (P)	0.0002000002000000000.0
Collagen alpha-1(I) chain OS=Gallus gallus GN=COL1A1 PE=1 SV=3	7405	138696	1404	414	160	51	69.8	Gallus gallus	1	0	566.609	1696.8	0.0023	510	527	1	34.12	GSPGEAGRPGEAGLPGAK	2 Oxidation (P); Gly->Asp (G) [+58.01]	0.002000002000000X00.0
Collagen alpha-1(I) chain OS=Gallus gallus GN=COL1A1 PE=1 SV=3	7405	138696	1404	414	160	51	69.8	Gallus gallus	1	0	849.409	1696.8	0.0024	510	527	1	34.96	GSPGEAGRPGEAGLPGAK	2 Oxidation (P); Ala->Glu (A) [+58.01]	0.00200000000X002000.0
Collagen alpha-1(I) chain OS=Gallus gallus GN=COL1A1 PE=1 SV=3	7405	138696	1404	414	160	51	69.8	Gallus gallus	1	0	849.41	1696.81	0.0034	510	527	1	37.82	GSPGEAGRPGEAGLPGAK	2 Oxidation (P); Gly->Asp (G) [+58.01]	0.002000000000X02000.0
Collagen alpha-1(I) chain OS=Gallus gallus GN=COL1A1 PE=1 SV=3	7405	138696	1404	414	160	51	69.8	Gallus gallus	1	0	849.411	1696.81	0.0062	510	527	1	36.28	GSPGEAGRPGEAGLPGAK	2 Oxidation (P); Gly->Asp (G) [+58.01]	0.002000000000X02000.0
Collagen alpha-1(I) chain OS=Gallus gallus GN=COL1A1 PE=1 SV=3	7405	138696	1404	414	160	51	69.8	Gallus gallus	1	1	851.895	1701.77	0.0041	602	620	0	70.51	DGEAGAQGPPGPTGPAGER	Dehydrated (D) [-18.01]	0.X000000000000000000.0
Collagen alpha-1(I) chain OS=Gallus gallus GN=COL1A1 PE=1 SV=3	7405	138696	1404	414	160	51	69.8	Gallus gallus	1	1	855.909	1709.8	0.0021	483	500	1	40.73	GFPGADGIAGPKGPPGER	2 Oxidation (P); Lys->Allysine (K) [-1.03]	0.00200000000X002000.0
Collagen alpha-1(I) chain OS=Gallus gallus GN=COL1A1 PE=1 SV=3	7405	138696	1404	414	160	51	69.8	Gallus gallus	1	1	855.909	1709.8	0.0025	483	500	1	36.37	GFPGADGIAGPKGPPGER	2 Oxidation (P); Lys->Allysine (K) [-1.03]	0.00200000000X002000.0
Collagen alpha-1(I) chain OS=Gallus gallus GN=COL1A1 PE=1 SV=3	7405	138696	1404	414	160	51	69.8	Gallus gallus	1	0	856.388	1710.76	0.0022	786	804	1	51.72	GAPGDRGEPGPPGPAGFAG	3 Oxidation (P)	0.0020000020020000000.0
Collagen alpha-1(I) chain OS=Gallus gallus GN=COL1A1 PE=1 SV=3	7405	138696	1404	414	160	51	69.8	Gallus gallus	1	1	857.924	1713.83	0.0018	258	275	1	43.98	GFSGLDGAKGQPGPAGPK	Oxidation (P); Carboxymethyl (K) [+58.01]	0.00000000X002000000.0
Collagen alpha-1(I) chain OS=Gallus gallus GN=COL1A1 PE=1 SV=3	7405	138696	1404	414	160	51	69.8	Gallus gallus	1	1	574.268	1719.78	0.0018	602	620	0	67.48	DGEAGAQGPPGPTGPAGER
Collagen alpha-1(I) chain OS=Gallus gallus GN=COL1A1 PE=1 SV=3	7405	138696	1404	414	160	51	69.8	Gallus gallus	1	1	860.899	1719.78	0.0028	602	620	0	55.4	DGEAGAQGPPGPTGPAGER
Collagen alpha-1(I) chain OS=Gallus gallus GN=COL1A1 PE=1 SV=3	7405	138696	1404	414	160	51	69.8	Gallus gallus	1	1	860.899	1719.78	0.0032	602	620	0	91.03	DGEAGAQGPPGPTGPAGER	Oxidation (P); Deoxy (T) [-15.99]	0.000000000002X000000.0
Collagen alpha-1(I) chain OS=Gallus gallus GN=COL1A1 PE=1 SV=3	7405	138696	1404	414	160	51	69.8	Gallus gallus	1	1	860.9	1719.79	0.0042	602	620	0	76.29	DGEAGAQGPPGPTGPAGER
Collagen alpha-1(I) chain OS=Gallus gallus GN=COL1A1 PE=1 SV=3	7405	138696	1404	414	160	51	69.8	Gallus gallus	1	1	861.388	1720.76	-0.0036	602	620	0	75.52	DGEAGAQGPPGPTGPAGER	Deamidated (NQ) [+0.98]	0.000000X000000000000.0
Collagen alpha-1(I) chain OS=Gallus gallus GN=COL1A1 PE=1 SV=3	7405	138696	1404	414	160	51	69.8	Gallus gallus	1	1	862.403	1722.79	0.0007	602	620	0	39.87	DGEAGAQGPPGPTGPAGER	Label:13C(3) (A) [+3.01]	0.00000X0000000000000.0
Collagen alpha-1(I) chain OS=Gallus gallus GN=COL1A1 PE=1 SV=3	7405	138696	1404	414	160	51	69.8	Gallus gallus	1	1	863.43	1724.85	0.0015	723	740	2	36.44	GAAGLPGAKGDRGDPGPK	Oxidation (K); 2 Oxidation (P); Carbamidomethyl (D) [+57.02]	0.0000020010000X2000.0
Collagen alpha-1(I) chain OS=Gallus gallus GN=COL1A1 PE=1 SV=3	7405	138696	1404	414	160	51	69.8	Gallus gallus	1	0	864.378	1726.74	0.0059	276	293	0	62.47	GEPGSPGENGAPGQMGPR	2 Oxidation (P); Label:15N(1) (G) [+1.00]	0.002000000X02000000.0
Collagen alpha-1(I) chain OS=Gallus gallus GN=COL1A1 PE=1 SV=3	7405	138696	1404	414	160	51	69.8	Gallus gallus	1	1	576.617	1726.83	0.0005	483	500	1	19.33	GFPGADGIAGPKGPPGER	Oxidation (K); 2 Oxidation (P)	0.002000000001002000.0
Collagen alpha-1(I) chain OS=Gallus gallus GN=COL1A1 PE=1 SV=3	7405	138696	1404	414	160	51	69.8	Gallus gallus	1	1	868.896	1735.78	0.0017	602	620	0	77.96	DGEAGAQGPPGPTGPAGER	Oxidation (P)	0.0000000002000000000.0
Collagen alpha-1(I) chain OS=Gallus gallus GN=COL1A1 PE=1 SV=3	7405	138696	1404	414	160	51	69.8	Gallus gallus	1	1	579.63	1735.87	0.0025	984	1003	0	44.04	GPPGPMGPPGLAGPPGEAGR	Oxidation (P); Dethiomethyl (M) [-48.00]	0.00000X00000000200000.0
Collagen alpha-1(I) chain OS=Gallus gallus GN=COL1A1 PE=1 SV=3	7405	138696	1404	414	160	51	69.8	Gallus gallus	1	1	869.397	1736.78	0.0056	602	620	0	69.76	DGEAGAQGPPGPTGPAGER	Oxidation (P); Label:15N(1) (P) [+1.00]	0.00000000X2000000000.0
Collagen alpha-1(I) chain OS=Gallus gallus GN=COL1A1 PE=1 SV=3	7405	138696	1404	414	160	51	69.8	Gallus gallus	1	1	870.423	1738.83	0.005	483	500	1	55.82	GFPGADGIAGPKGPPGER	2 Oxidation (P); Formyl (K) [+27.99]	0.00200000000X002000.0
Collagen alpha-1(I) chain OS=Gallus gallus GN=COL1A1 PE=1 SV=3	7405	138696	1404	414	160	51	69.8	Gallus gallus	1	0	871.873	1741.73	-0.0013	276	293	0	8.17	GEPGSPGENGAPGQMGPR	3 Oxidation (P)	0.002002000002000000.0
Collagen alpha-1(I) chain OS=Gallus gallus GN=COL1A1 PE=1 SV=3	7405	138696	1404	414	160	51	69.8	Gallus gallus	1	0	871.874	1741.73	0.0011	276	293	0	19.42	GEPGSPGENGAPGQMGPR	3 Oxidation (P)	0.002000000002000020.0
Collagen alpha-1(I) chain OS=Gallus gallus GN=COL1A1 PE=1 SV=3	7405	138696	1404	414	160	51	69.8	Gallus gallus	1	0	871.874	1741.73	0.0015	276	293	0	99.76	GEPGSPGENGAPGQMGPR	3 Oxidation (P)	0.002002000002000000.0
Collagen alpha-1(I) chain OS=Gallus gallus GN=COL1A1 PE=1 SV=3	7405	138696	1404	414	160	51	69.8	Gallus gallus	1	0	872.367	1742.72	0.0034	276	293	0	84.5	GEPGSPGENGAPGQMGPR	3 Oxidation (P); Deamidated (NQ) [+0.98]	0.00200200X002000000.0
Collagen alpha-1(I) chain OS=Gallus gallus GN=COL1A1 PE=1 SV=3	7405	138696	1404	414	160	51	69.8	Gallus gallus	1	1	584.96	1751.86	-0.001	984	1003	0	45.63	GPPGPMGPPGLAGPPGEAGR	2 Oxidation (P); Dethiomethyl (M) [-48.00]	0.02000X00000000200000.0
Collagen alpha-1(I) chain OS=Gallus gallus GN=COL1A1 PE=1 SV=3	7405	138696	1404	414	160	51	69.8	Gallus gallus	1	1	584.96	1751.86	-0.001	984	1003	0	44.94	GPPGPMGPPGLAGPPGEAGR	2 Oxidation (P); Dethiomethyl (M) [-48.00]	0.02000X00000000200000.0
Collagen alpha-1(I) chain OS=Gallus gallus GN=COL1A1 PE=1 SV=3	7405	138696	1404	414	160	51	69.8	Gallus gallus	1	1	584.96	1751.86	0.0002	984	1003	0	62.41	GPPGPMGPPGLAGPPGEAGR	2 Oxidation (P); Dethiomethyl (M) [-48.00]	0.02000X00000000200000.0
Collagen alpha-1(I) chain OS=Gallus gallus GN=COL1A1 PE=1 SV=3	7405	138696	1404	414	160	51	69.8	Gallus gallus	1	1	584.961	1751.86	0.0026	984	1003	0	45.36	GPPGPMGPPGLAGPPGEAGR	2 Oxidation (P); Dethiomethyl (M) [-48.00]	0.02000X00000000200000.0
Collagen alpha-1(I) chain OS=Gallus gallus GN=COL1A1 PE=1 SV=3	7405	138696	1404	414	160	51	69.8	Gallus gallus	1	1	877.927	1753.84	0.0003	483	500	1	41.29	GFPGADGIAGPKGPPGER	2 Oxidation (P); Carbamyl (K) [+43.01]	0.00200000000X002000.0
Collagen alpha-1(I) chain OS=Gallus gallus GN=COL1A1 PE=1 SV=3	7405	138696	1404	414	160	51	69.8	Gallus gallus	1	0	880.397	1758.78	0.0018	420	437	1	36.44	GNSGEPGAPGNKGDTGAK	2 Oxidation (P); GlyGly (K) [+114.04]	0.00000200200X000000.0
Collagen alpha-1(I) chain OS=Gallus gallus GN=COL1A1 PE=1 SV=3	7405	138696	1404	414	160	51	69.8	Gallus gallus	1	1	590.292	1767.85	0.0004	984	1003	0	33.02	GPPGPMGPPGLAGPPGEAGR	3 Oxidation (P); Dethiomethyl (M) [-48.00]	0.02000X00000002200000.0
Collagen alpha-1(I) chain OS=Gallus gallus GN=COL1A1 PE=1 SV=3	7405	138696	1404	414	160	51	69.8	Gallus gallus	1	1	884.937	1767.86	0.0044	483	500	1	35.11	GFPGADGIAGPKGPPGER	2 Oxidation (P); Gly (K) [+57.02]	0.00200000000X002000.0
Collagen alpha-1(I) chain OS=Gallus gallus GN=COL1A1 PE=1 SV=3	7405	138696	1404	414	160	51	69.8	Gallus gallus	1	0	592.311	1773.91	-0.0016	1142	1159	1	3.97	DGLNGLPGPIGPPGPRGR	3 Oxidation (P)	0.000000000002202000.0
Collagen alpha-1(I) chain OS=Gallus gallus GN=COL1A1 PE=1 SV=3	7405	138696	1404	414	160	51	69.8	Gallus gallus	1	0	592.312	1773.92	0.0035	1142	1159	1	5.87	DGLNGLPGPIGPPGPRGR	3 Oxidation (P)	0.000000002000202000.0
Collagen alpha-1(I) chain OS=Gallus gallus GN=COL1A1 PE=1 SV=3	7405	138696	1404	414	160	51	69.8	Gallus gallus	1	1	889.41	1776.81	0.0037	602	620	0	67.81	DGEAGAQGPPGPTGPAGER	Carbamidomethyl (N-term) [+57.02]	X.0000000000000000000.0
Collagen alpha-1(I) chain OS=Gallus gallus GN=COL1A1 PE=1 SV=3	7405	138696	1404	414	160	51	69.8	Gallus gallus	1	1	892.932	1783.85	0.0003	483	500	1	38.35	GFPGADGIAGPKGPPGER	Oxidation (K); 2 Oxidation (P); Carbamidomethyl (N-term) [+57.02]	X.002000000001002000.0
Collagen alpha-1(I) chain OS=Gallus gallus GN=COL1A1 PE=1 SV=3	7405	138696	1404	414	160	51	69.8	Gallus gallus	1	1	892.943	1783.87	0.0031	984	1003	0	71.75	GPPGPMGPPGLAGPPGEAGR	Oxidation (P)	0.00000000000000200000.0
Collagen alpha-1(I) chain OS=Gallus gallus GN=COL1A1 PE=1 SV=3	7405	138696	1404	414	160	51	69.8	Gallus gallus	1	1	894.45	1786.89	0.0012	873	892	0	37.98	GPPGPSGNIGLPGPPGPAGK	Oxidation (K); 3 Oxidation (P)	0.00002000000202000001.0
Collagen alpha-1(I) chain OS=Gallus gallus GN=COL1A1 PE=1 SV=3	7405	138696	1404	414	160	51	69.8	Gallus gallus	1	0	597.299	1788.87	-0.0006	440	458	1	61.01	PGPAGVQGPPGPAGEEGKR	2 Oxidation (P)	0.2000000002000000000.0
Collagen alpha-1(I) chain OS=Gallus gallus GN=COL1A1 PE=1 SV=3	7405	138696	1404	414	160	51	69.8	Gallus gallus	1	0	900.386	1798.76	0.0028	276	293	0	72.35	GEPGSPGENGAPGQMGPR	3 Oxidation (P); Carbamidomethyl (N-term) [+57.02]	X.002002000002000000.0
Collagen alpha-1(I) chain OS=Gallus gallus GN=COL1A1 PE=1 SV=3	7405	138696	1404	414	160	51	69.8	Gallus gallus	1	1	900.938	1799.86	-0.0016	984	1003	0	44.19	GPPGPMGPPGLAGPPGEAGR	Oxidation (P); Oxidation (M) [+15.99]	0.00000X00000000200000.0
Collagen alpha-1(I) chain OS=Gallus gallus GN=COL1A1 PE=1 SV=3	7405	138696	1404	414	160	51	69.8	Gallus gallus	1	1	900.939	1799.86	0.002	984	1003	0	88.28	GPPGPMGPPGLAGPPGEAGR	2 Oxidation (P)	0.02000000000000200000.0
Collagen alpha-1(I) chain OS=Gallus gallus GN=COL1A1 PE=1 SV=3	7405	138696	1404	414	160	51	69.8	Gallus gallus	1	1	600.962	1799.86	0.0023	984	1003	0	38.87	GPPGPMGPPGLAGPPGEAGR	2 Oxidation (P)	0.02000000000000200000.0
Collagen alpha-1(I) chain OS=Gallus gallus GN=COL1A1 PE=1 SV=3	7405	138696	1404	414	160	51	69.8	Gallus gallus	1	1	600.962	1799.86	0.0023	984	1003	0	17.47	GPPGPMGPPGLAGPPGEAGR	2 Oxidation (P)	0.02000000000000200000.0
Collagen alpha-1(I) chain OS=Gallus gallus GN=COL1A1 PE=1 SV=3	7405	138696	1404	414	160	51	69.8	Gallus gallus	1	1	900.94	1799.87	0.0028	984	1003	0	59.68	GPPGPMGPPGLAGPPGEAGR	2 Oxidation (P)	0.02000000000000200000.0
Collagen alpha-1(I) chain OS=Gallus gallus GN=COL1A1 PE=1 SV=3	7405	138696	1404	414	160	51	69.8	Gallus gallus	1	1	900.941	1799.87	0.0044	984	1003	0	64.42	GPPGPMGPPGLAGPPGEAGR	Oxidation (P); Oxidation (M) [+15.99]	0.00000X00000000200000.0
Collagen alpha-1(I) chain OS=Gallus gallus GN=COL1A1 PE=1 SV=3	7405	138696	1404	414	160	51	69.8	Gallus gallus	1	1	900.941	1799.87	0.0044	984	1003	0	22.55	GPPGPMGPPGLAGPPGEAGR	2 Oxidation (P)	0.02000000000000200000.0
Collagen alpha-1(I) chain OS=Gallus gallus GN=COL1A1 PE=1 SV=3	7405	138696	1404	414	160	51	69.8	Gallus gallus	1	1	901.44	1800.87	0.0057	984	1003	0	43.52	GPPGPMGPPGLAGPPGEAGR	2 Oxidation (P); Label:15N(1) (P) [+1.00]	0.0000000X200000200000.0
Collagen alpha-1(I) chain OS=Gallus gallus GN=COL1A1 PE=1 SV=3	7405	138696	1404	414	160	51	69.8	Gallus gallus	1	1	903.444	1804.87	-0.0002	321	341	0	54.51	GPPGPTGPAGPPGFPGAAGAK	3 Oxidation (P)	0.020000000002002000000.0
Collagen alpha-1(I) chain OS=Gallus gallus GN=COL1A1 PE=1 SV=3	7405	138696	1404	414	160	51	69.8	Gallus gallus	1	1	903.446	1804.88	0.002	321	341	0	33.78	GPPGPTGPAGPPGFPGAAGAK	3 Oxidation (P)	0.020000000002002000000.0
Collagen alpha-1(I) chain OS=Gallus gallus GN=COL1A1 PE=1 SV=3	7405	138696	1404	414	160	51	69.8	Gallus gallus	1	1	606.292	1815.85	-0.0026	984	1003	0	14.4	GPPGPMGPPGLAGPPGEAGR	3 Oxidation (P)	0.02202000000000000000.0
Collagen alpha-1(I) chain OS=Gallus gallus GN=COL1A1 PE=1 SV=3	7405	138696	1404	414	160	51	69.8	Gallus gallus	1	1	606.292	1815.85	-0.0026	984	1003	0	9.76	GPPGPMGPPGLAGPPGEAGR	3 Oxidation (P)	0.02200000000000200000.0
Collagen alpha-1(I) chain OS=Gallus gallus GN=COL1A1 PE=1 SV=3	7405	138696	1404	414	160	51	69.8	Gallus gallus	1	1	606.292	1815.86	-0.002	984	1003	0	15.11	GPPGPMGPPGLAGPPGEAGR	3 Oxidation (P)	0.02200000000000200000.0
Collagen alpha-1(I) chain OS=Gallus gallus GN=COL1A1 PE=1 SV=3	7405	138696	1404	414	160	51	69.8	Gallus gallus	1	1	606.293	1815.86	-0.0014	984	1003	0	26.54	GPPGPMGPPGLAGPPGEAGR	3 Oxidation (P)	0.02200000000000200000.0
Collagen alpha-1(I) chain OS=Gallus gallus GN=COL1A1 PE=1 SV=3	7405	138696	1404	414	160	51	69.8	Gallus gallus	1	1	606.293	1815.86	-0.0008	984	1003	0	17.79	GPPGPMGPPGLAGPPGEAGR	3 Oxidation (P)	0.02200000000000200000.0
Collagen alpha-1(I) chain OS=Gallus gallus GN=COL1A1 PE=1 SV=3	7405	138696	1404	414	160	51	69.8	Gallus gallus	1	1	908.937	1815.86	0.0012	984	1003	0	50.99	GPPGPMGPPGLAGPPGEAGR	2 Oxidation (P); Ala->Ser (A) [+15.99]	0.02000000000X00200000.0
Collagen alpha-1(I) chain OS=Gallus gallus GN=COL1A1 PE=1 SV=3	7405	138696	1404	414	160	51	69.8	Gallus gallus	1	1	908.937	1815.86	0.0014	984	1003	0	34.32	GPPGPMGPPGLAGPPGEAGR	2 Oxidation (P); Ala->Ser (A) [+15.99]	0.00202000000X00000000.0
Collagen alpha-1(I) chain OS=Gallus gallus GN=COL1A1 PE=1 SV=3	7405	138696	1404	414	160	51	69.8	Gallus gallus	1	1	606.294	1815.86	0.0016	984	1003	0	24.39	GPPGPMGPPGLAGPPGEAGR	3 Oxidation (P)	0.02200000000000200000.0
Collagen alpha-1(I) chain OS=Gallus gallus GN=COL1A1 PE=1 SV=3	7405	138696	1404	414	160	51	69.8	Gallus gallus	1	1	606.294	1815.86	0.0022	984	1003	0	46.48	GPPGPMGPPGLAGPPGEAGR	2 Oxidation (P); Oxidation (M) [+15.99]	0.02000X00000000200000.0
Collagen alpha-1(I) chain OS=Gallus gallus GN=COL1A1 PE=1 SV=3	7405	138696	1404	414	160	51	69.8	Gallus gallus	1	1	908.937	1815.86	0.0022	984	1003	0	13.68	GPPGPMGPPGLAGPPGEAGR	3 Oxidation (P)	0.00002002200000000000.0
Collagen alpha-1(I) chain OS=Gallus gallus GN=COL1A1 PE=1 SV=3	7405	138696	1404	414	160	51	69.8	Gallus gallus	1	1	606.294	1815.86	0.0028	984	1003	0	1.77	GPPGPMGPPGLAGPPGEAGR	3 Oxidation (P)	0.02202000000000000000.0
Collagen alpha-1(I) chain OS=Gallus gallus GN=COL1A1 PE=1 SV=3	7405	138696	1404	414	160	51	69.8	Gallus gallus	1	1	908.938	1815.86	0.0032	984	1003	0	47.57	GPPGPMGPPGLAGPPGEAGR	2 Oxidation (P); Ala->Ser (A) [+15.99]	0.02000000000X00200000.0
Collagen alpha-1(I) chain OS=Gallus gallus GN=COL1A1 PE=1 SV=3	7405	138696	1404	414	160	51	69.8	Gallus gallus	1	1	908.938	1815.86	0.004	984	1003	0	76.32	GPPGPMGPPGLAGPPGEAGR	2 Oxidation (P); Oxidation (M) [+15.99]	0.02000X00000000200000.0
Collagen alpha-1(I) chain OS=Gallus gallus GN=COL1A1 PE=1 SV=3	7405	138696	1404	414	160	51	69.8	Gallus gallus	1	1	908.938	1815.86	0.004	984	1003	0	15.7	GPPGPMGPPGLAGPPGEAGR	3 Oxidation (P)	0.02200000000000200000.0
Collagen alpha-1(I) chain OS=Gallus gallus GN=COL1A1 PE=1 SV=3	7405	138696	1404	414	160	51	69.8	Gallus gallus	1	1	908.938	1815.86	0.0047	984	1003	0	66.35	GPPGPMGPPGLAGPPGEAGR	Oxidation (P); Dioxidation (M) [+31.99]	0.00000X00000000200000.0
Collagen alpha-1(I) chain OS=Gallus gallus GN=COL1A1 PE=1 SV=3	7405	138696	1404	414	160	51	69.8	Gallus gallus	1	1	909.437	1816.86	0.0074	984	1003	0	34.06	GPPGPMGPPGLAGPPGEAGR	2 Oxidation (P); Pro->Asn (P) [+16.99]	0.00X00000200000200000.0
Collagen alpha-1(I) chain OS=Gallus gallus GN=COL1A1 PE=1 SV=3	7405	138696	1404	414	160	51	69.8	Gallus gallus	1	0	910.426	1818.84	-0.0014	438	457	0	47.61	GEPGPAGVQGPPGPAGEEGK	2 Oxidation (P)	0.00200000000200000000.0
Collagen alpha-1(I) chain OS=Gallus gallus GN=COL1A1 PE=1 SV=3	7405	138696	1404	414	160	51	69.8	Gallus gallus	1	0	607.287	1818.84	-0.0002	438	457	0	44.68	GEPGPAGVQGPPGPAGEEGK	2 Oxidation (P)	0.00200000000200000000.0
Collagen alpha-1(I) chain OS=Gallus gallus GN=COL1A1 PE=1 SV=3	7405	138696	1404	414	160	51	69.8	Gallus gallus	1	0	910.427	1818.84	0.0006	438	457	0	12.69	GEPGPAGVQGPPGPAGEEGK	2 Oxidation (P)	0.00200000000200000000.0
Collagen alpha-1(I) chain OS=Gallus gallus GN=COL1A1 PE=1 SV=3	7405	138696	1404	414	160	51	69.8	Gallus gallus	1	0	910.428	1818.84	0.0024	438	457	0	34.74	GEPGPAGVQGPPGPAGEEGK	2 Oxidation (P)	0.00200000000200000000.0
Collagen alpha-1(I) chain OS=Gallus gallus GN=COL1A1 PE=1 SV=3	7405	138696	1404	414	160	51	69.8	Gallus gallus	1	0	607.288	1818.84	0.0034	438	457	0	24.35	GEPGPAGVQGPPGPAGEEGK	2 Oxidation (P)	0.00200000000200000000.0
Collagen alpha-1(I) chain OS=Gallus gallus GN=COL1A1 PE=1 SV=3	7405	138696	1404	414	160	51	69.8	Gallus gallus	1	0	910.429	1818.84	0.005	438	457	0	64.11	GEPGPAGVQGPPGPAGEEGK	2 Oxidation (P)	0.00200000000002000000.0
Collagen alpha-1(I) chain OS=Gallus gallus GN=COL1A1 PE=1 SV=3	7405	138696	1404	414	160	51	69.8	Gallus gallus	1	1	916.933	1831.85	-0.0019	984	1003	0	54.87	GPPGPMGPPGLAGPPGEAGR	2 Oxidation (P); Dioxidation (P) [+31.99]	0.0020X000000000200000.0
Collagen alpha-1(I) chain OS=Gallus gallus GN=COL1A1 PE=1 SV=3	7405	138696	1404	414	160	51	69.8	Gallus gallus	1	1	611.625	1831.85	0.0002	984	1003	0	19.93	GPPGPMGPPGLAGPPGEAGR	4 Oxidation (P)	0.02202000000000200000.0
Collagen alpha-1(I) chain OS=Gallus gallus GN=COL1A1 PE=1 SV=3	7405	138696	1404	414	160	51	69.8	Gallus gallus	1	1	611.625	1831.85	0.002	984	1003	0	21.06	GPPGPMGPPGLAGPPGEAGR	4 Oxidation (P)	0.02202000000000200000.0
Collagen alpha-1(I) chain OS=Gallus gallus GN=COL1A1 PE=1 SV=3	7405	138696	1404	414	160	51	69.8	Gallus gallus	1	1	916.935	1831.85	0.0023	984	1003	0	13.62	GPPGPMGPPGLAGPPGEAGR	4 Oxidation (P)	0.00002002200002000000.0
Collagen alpha-1(I) chain OS=Gallus gallus GN=COL1A1 PE=1 SV=3	7405	138696	1404	414	160	51	69.8	Gallus gallus	1	1	611.626	1831.86	0.0026	984	1003	0	11.69	GPPGPMGPPGLAGPPGEAGR	4 Oxidation (P)	0.02202000000000200000.0
Collagen alpha-1(I) chain OS=Gallus gallus GN=COL1A1 PE=1 SV=3	7405	138696	1404	414	160	51	69.8	Gallus gallus	1	1	916.935	1831.86	0.0029	984	1003	0	55.54	GPPGPMGPPGLAGPPGEAGR	2 Oxidation (P); Dioxidation (P) [+31.99]	0.0000X000200000200000.0
Collagen alpha-1(I) chain OS=Gallus gallus GN=COL1A1 PE=1 SV=3	7405	138696	1404	414	160	51	69.8	Gallus gallus	1	1	611.626	1831.86	0.0029	984	1003	0	22.25	GPPGPMGPPGLAGPPGEAGR	4 Oxidation (P)	0.02202000000000200000.0
Collagen alpha-1(I) chain OS=Gallus gallus GN=COL1A1 PE=1 SV=3	7405	138696	1404	414	160	51	69.8	Gallus gallus	1	1	924.931	1847.85	-0.0008	984	1003	0	16.33	GPPGPMGPPGLAGPPGEAGR	5 Oxidation (P)	0.00202002200002000000.0
Collagen alpha-1(I) chain OS=Gallus gallus GN=COL1A1 PE=1 SV=3	7405	138696	1404	414	160	51	69.8	Gallus gallus	1	1	924.966	1847.92	0.0038	928	947	0	43.87	ADGPIGAPGTPGPQGIAGQR	2 Oxidation (P)	0.00000002002000000000.0
Collagen alpha-1(I) chain OS=Gallus gallus GN=COL1A1 PE=1 SV=3	7405	138696	1404	414	160	51	69.8	Gallus gallus	1	0	926.42	1850.83	-0.0022	438	457	0	2.58	GEPGPAGVQGPPGPAGEEGK	4 Oxidation (P)	0.00200000002202000000.0
Collagen alpha-1(I) chain OS=Gallus gallus GN=COL1A1 PE=1 SV=3	7405	138696	1404	414	160	51	69.8	Gallus gallus	1	1	929.45	1856.88	0.0007	984	1003	0	68.82	GPPGPMGPPGLAGPPGEAGR	2 Oxidation (P); Carbamidomethyl (N-term) [+57.02]	X.02000000000000200000.0
Collagen alpha-1(I) chain OS=Gallus gallus GN=COL1A1 PE=1 SV=3	7405	138696	1404	414	160	51	69.8	Gallus gallus	1	1	929.973	1857.93	0.0089	872	892	0	41	VGPPGPSGNIGLPGPPGPAGK	3 Oxidation (P); Xle->Thr (I) [-12.04]	0.002000000X00000202000.0
Collagen alpha-1(I) chain OS=Gallus gallus GN=COL1A1 PE=1 SV=3	7405	138696	1404	414	160	51	69.8	Gallus gallus	1	1	930.953	1859.89	0.0048	1053	1073	1	63.77	GDRGETGPAGPAGPPGPAGAR	Oxidation (P)	0.000000000000000020000.0
Collagen alpha-1(I) chain OS=Gallus gallus GN=COL1A1 PE=1 SV=3	7405	138696	1404	414	160	51	69.8	Gallus gallus	1	1	622.957	1865.85	-0.0012	210	229	2	55.27	GPAGPPGKNGDDGEAGKPGR	Oxidation (K); Oxidation (P); Deamidated (NQ) [+0.98]	0.00000200X00000001000.0
Collagen alpha-1(I) chain OS=Gallus gallus GN=COL1A1 PE=1 SV=3	7405	138696	1404	414	160	51	69.8	Gallus gallus	1	1	624.328	1869.96	0.0031	872	892	0	8.9	VGPPGPSGNIGLPGPPGPAGK	Oxidation (K); 2 Oxidation (P)	0.000002000000200000001.0
Collagen alpha-1(I) chain OS=Gallus gallus GN=COL1A1 PE=1 SV=3	7405	138696	1404	414	160	51	69.8	Gallus gallus	1	1	937.448	1872.88	0.002	984	1003	0	70.4	GPPGPMGPPGLAGPPGEAGR	4 Oxidation (P); Amidine (N-term) [+41.03]	X.02202000000000200000.0
Collagen alpha-1(I) chain OS=Gallus gallus GN=COL1A1 PE=1 SV=3	7405	138696	1404	414	160	51	69.8	Gallus gallus	1	0	938.938	1875.86	0.0008	438	457	0	76.98	GEPGPAGVQGPPGPAGEEGK	2 Oxidation (P); Carbamidomethyl (N-term) [+57.02]	X.00200000000200000000.0
Collagen alpha-1(I) chain OS=Gallus gallus GN=COL1A1 PE=1 SV=3	7405	138696	1404	414	160	51	69.8	Gallus gallus	1	1	938.966	1875.92	0.0059	320	341	0	47.75	AGPPGPTGPAGPPGFPGAAGAK	3 Oxidation (P)	0.0020000000002002000000.0
Collagen alpha-1(I) chain OS=Gallus gallus GN=COL1A1 PE=1 SV=3	7405	138696	1404	414	160	51	69.8	Gallus gallus	1	1	943.962	1885.91	-0.0086	872	892	0	51.3	VGPPGPSGNIGLPGPPGPAGK	3 Oxidation (P); Xle->Glu (L) [+15.96]	0.00200000000X000202000.0
Collagen alpha-1(I) chain OS=Gallus gallus GN=COL1A1 PE=1 SV=3	7405	138696	1404	414	160	51	69.8	Gallus gallus	1	1	629.658	1885.95	-0.0028	872	892	0	10.87	VGPPGPSGNIGLPGPPGPAGK	4 Oxidation (P)	0.002000000000002202000.0
Collagen alpha-1(I) chain OS=Gallus gallus GN=COL1A1 PE=1 SV=3	7405	138696	1404	414	160	51	69.8	Gallus gallus	1	1	629.658	1885.95	-0.0022	872	892	0	5.91	VGPPGPSGNIGLPGPPGPAGK	Oxidation (K); 3 Oxidation (P)	0.000002000000202000001.0
Collagen alpha-1(I) chain OS=Gallus gallus GN=COL1A1 PE=1 SV=3	7405	138696	1404	414	160	51	69.8	Gallus gallus	1	1	629.658	1885.95	-0.0016	872	892	0	14.75	VGPPGPSGNIGLPGPPGPAGK	Oxidation (K); 3 Oxidation (P)	0.000002000000202000001.0
Collagen alpha-1(I) chain OS=Gallus gallus GN=COL1A1 PE=1 SV=3	7405	138696	1404	414	160	51	69.8	Gallus gallus	1	1	629.658	1885.95	-0.0016	872	892	0	3.79	VGPPGPSGNIGLPGPPGPAGK	Oxidation (K); 3 Oxidation (P)	0.000002000000202000001.0
Collagen alpha-1(I) chain OS=Gallus gallus GN=COL1A1 PE=1 SV=3	7405	138696	1404	414	160	51	69.8	Gallus gallus	1	1	629.658	1885.95	-0.0013	872	892	0	9.66	VGPPGPSGNIGLPGPPGPAGK	4 Oxidation (P)	0.002000000000002202000.0
Collagen alpha-1(I) chain OS=Gallus gallus GN=COL1A1 PE=1 SV=3	7405	138696	1404	414	160	51	69.8	Gallus gallus	1	1	629.658	1885.95	-0.0013	872	892	0	12.93	VGPPGPSGNIGLPGPPGPAGK	Oxidation (K); 3 Oxidation (P)	0.000002000000202000001.0
Collagen alpha-1(I) chain OS=Gallus gallus GN=COL1A1 PE=1 SV=3	7405	138696	1404	414	160	51	69.8	Gallus gallus	1	1	629.658	1885.95	-0.0013	872	892	0	1	VGPPGPSGNIGLPGPPGPAGK	Oxidation (K); 3 Oxidation (P)	0.000002000000202000001.0
Collagen alpha-1(I) chain OS=Gallus gallus GN=COL1A1 PE=1 SV=3	7405	138696	1404	414	160	51	69.8	Gallus gallus	1	1	629.658	1885.95	-0.001	872	892	0	9.25	VGPPGPSGNIGLPGPPGPAGK	Oxidation (K); 3 Oxidation (P)	0.000002000000202000001.0
Collagen alpha-1(I) chain OS=Gallus gallus GN=COL1A1 PE=1 SV=3	7405	138696	1404	414	160	51	69.8	Gallus gallus	1	1	629.658	1885.95	-0.001	872	892	0	10.66	VGPPGPSGNIGLPGPPGPAGK	Oxidation (K); 3 Oxidation (P)	0.002000000000000202001.0
Collagen alpha-1(I) chain OS=Gallus gallus GN=COL1A1 PE=1 SV=3	7405	138696	1404	414	160	51	69.8	Gallus gallus	1	1	629.658	1885.95	-0.001	872	892	0	7.45	VGPPGPSGNIGLPGPPGPAGK	Oxidation (K); 3 Oxidation (P)	0.000002000000202000001.0
Collagen alpha-1(I) chain OS=Gallus gallus GN=COL1A1 PE=1 SV=3	7405	138696	1404	414	160	51	69.8	Gallus gallus	1	1	629.658	1885.95	-0.001	872	892	0	7.17	VGPPGPSGNIGLPGPPGPAGK	Oxidation (K); 3 Oxidation (P)	0.000002000000202000001.0
Collagen alpha-1(I) chain OS=Gallus gallus GN=COL1A1 PE=1 SV=3	7405	138696	1404	414	160	51	69.8	Gallus gallus	1	1	629.658	1885.95	-0.001	872	892	0	13.02	VGPPGPSGNIGLPGPPGPAGK	Oxidation (K); 3 Oxidation (P)	0.000002000000202000001.0
Collagen alpha-1(I) chain OS=Gallus gallus GN=COL1A1 PE=1 SV=3	7405	138696	1404	414	160	51	69.8	Gallus gallus	1	1	629.658	1885.95	-0.001	872	892	0	4.18	VGPPGPSGNIGLPGPPGPAGK	Oxidation (K); 3 Oxidation (P)	0.000002000000202000001.0
Collagen alpha-1(I) chain OS=Gallus gallus GN=COL1A1 PE=1 SV=3	7405	138696	1404	414	160	51	69.8	Gallus gallus	1	1	629.658	1885.95	-0.001	872	892	0	8.45	VGPPGPSGNIGLPGPPGPAGK	4 Oxidation (P)	0.000002000000202200000.0
Collagen alpha-1(I) chain OS=Gallus gallus GN=COL1A1 PE=1 SV=3	7405	138696	1404	414	160	51	69.8	Gallus gallus	1	1	629.658	1885.95	-0.0004	872	892	0	14.86	VGPPGPSGNIGLPGPPGPAGK	4 Oxidation (P)	0.002000000000002202000.0
Collagen alpha-1(I) chain OS=Gallus gallus GN=COL1A1 PE=1 SV=3	7405	138696	1404	414	160	51	69.8	Gallus gallus	1	1	629.658	1885.95	-0.0004	872	892	0	7.35	VGPPGPSGNIGLPGPPGPAGK	Oxidation (K); 3 Oxidation (P)	0.000002000000202000001.0
Collagen alpha-1(I) chain OS=Gallus gallus GN=COL1A1 PE=1 SV=3	7405	138696	1404	414	160	51	69.8	Gallus gallus	1	1	629.658	1885.95	-0.0004	872	892	0	6.81	VGPPGPSGNIGLPGPPGPAGK	Oxidation (K); 3 Oxidation (P)	0.000002000000202000001.0
Collagen alpha-1(I) chain OS=Gallus gallus GN=COL1A1 PE=1 SV=3	7405	138696	1404	414	160	51	69.8	Gallus gallus	1	1	943.984	1885.95	-0.0002	872	892	0	33.08	VGPPGPSGNIGLPGPPGPAGK	Oxidation (K); 4 Oxidation (P); Deoxy (S) [-15.99]	0.000202X00000202000001.0
Collagen alpha-1(I) chain OS=Gallus gallus GN=COL1A1 PE=1 SV=3	7405	138696	1404	414	160	51	69.8	Gallus gallus	1	1	629.658	1885.95	-0.0001	872	892	0	13.07	VGPPGPSGNIGLPGPPGPAGK	Oxidation (K); 3 Oxidation (P)	0.000002000000202000001.0
Collagen alpha-1(I) chain OS=Gallus gallus GN=COL1A1 PE=1 SV=3	7405	138696	1404	414	160	51	69.8	Gallus gallus	1	1	943.984	1885.95	0	872	892	0	48.33	VGPPGPSGNIGLPGPPGPAGK	Oxidation (K); 4 Oxidation (P); Deoxy (S) [-15.99]	0.000202X00000202000001.0
Collagen alpha-1(I) chain OS=Gallus gallus GN=COL1A1 PE=1 SV=3	7405	138696	1404	414	160	51	69.8	Gallus gallus	1	1	943.984	1885.95	0	872	892	0	41.78	VGPPGPSGNIGLPGPPGPAGK	Oxidation (K); 4 Oxidation (P); Deoxy (S) [-15.99]	0.000202X00000202000001.0
Collagen alpha-1(I) chain OS=Gallus gallus GN=COL1A1 PE=1 SV=3	7405	138696	1404	414	160	51	69.8	Gallus gallus	1	1	943.984	1885.95	0.0002	872	892	0	61.04	VGPPGPSGNIGLPGPPGPAGK	2 Oxidation (P); Dioxidation (P) [+31.99]	0.00020000000020000X000.0
Collagen alpha-1(I) chain OS=Gallus gallus GN=COL1A1 PE=1 SV=3	7405	138696	1404	414	160	51	69.8	Gallus gallus	1	1	943.984	1885.95	0.0004	872	892	0	33.26	VGPPGPSGNIGLPGPPGPAGK	2 Oxidation (P); Dioxidation (P) [+31.99]	0.00020000000020000X000.0
Collagen alpha-1(I) chain OS=Gallus gallus GN=COL1A1 PE=1 SV=3	7405	138696	1404	414	160	51	69.8	Gallus gallus	1	1	629.659	1885.95	0.0006	872	892	0	46.97	VGPPGPSGNIGLPGPPGPAGK	2 Oxidation (P); Dioxidation (P) [+31.99]	0.00020000000020000X000.0
Collagen alpha-1(I) chain OS=Gallus gallus GN=COL1A1 PE=1 SV=3	7405	138696	1404	414	160	51	69.8	Gallus gallus	1	1	943.984	1885.95	0.0006	872	892	0	59.52	VGPPGPSGNIGLPGPPGPAGK	2 Oxidation (P); Dioxidation (P) [+31.99]	0.00020000000020000X000.0
Collagen alpha-1(I) chain OS=Gallus gallus GN=COL1A1 PE=1 SV=3	7405	138696	1404	414	160	51	69.8	Gallus gallus	1	1	943.984	1885.95	0.0006	872	892	0	39.27	VGPPGPSGNIGLPGPPGPAGK	Oxidation (K); 4 Oxidation (P); Deoxy (S) [-15.99]	0.000202X00000202000001.0
Collagen alpha-1(I) chain OS=Gallus gallus GN=COL1A1 PE=1 SV=3	7405	138696	1404	414	160	51	69.8	Gallus gallus	1	1	943.984	1885.95	0.0008	872	892	0	45.94	VGPPGPSGNIGLPGPPGPAGK	2 Oxidation (P); Dioxidation (P) [+31.99]	0.00020000000020000X000.0
Collagen alpha-1(I) chain OS=Gallus gallus GN=COL1A1 PE=1 SV=3	7405	138696	1404	414	160	51	69.8	Gallus gallus	1	1	943.984	1885.95	0.0008	872	892	0	54.88	VGPPGPSGNIGLPGPPGPAGK	2 Oxidation (P); Dioxidation (P) [+31.99]	0.00020000000020000X000.0
Collagen alpha-1(I) chain OS=Gallus gallus GN=COL1A1 PE=1 SV=3	7405	138696	1404	414	160	51	69.8	Gallus gallus	1	1	943.984	1885.95	0.0008	872	892	0	35.7	VGPPGPSGNIGLPGPPGPAGK	Oxidation (K); 4 Oxidation (P); Deoxy (S) [-15.99]	0.000202X00000202000001.0
Collagen alpha-1(I) chain OS=Gallus gallus GN=COL1A1 PE=1 SV=3	7405	138696	1404	414	160	51	69.8	Gallus gallus	1	1	629.659	1885.95	0.0008	872	892	0	34.78	VGPPGPSGNIGLPGPPGPAGK	Oxidation (K); 4 Oxidation (P); Deoxy (S) [-15.99]	0.000202X00000202000001.0
Collagen alpha-1(I) chain OS=Gallus gallus GN=COL1A1 PE=1 SV=3	7405	138696	1404	414	160	51	69.8	Gallus gallus	1	1	943.985	1885.95	0.001	872	892	0	45.41	VGPPGPSGNIGLPGPPGPAGK	Oxidation (K); 4 Oxidation (P); Deoxy (S) [-15.99]	0.000202X00000202000001.0
Collagen alpha-1(I) chain OS=Gallus gallus GN=COL1A1 PE=1 SV=3	7405	138696	1404	414	160	51	69.8	Gallus gallus	1	1	943.985	1885.95	0.001	872	892	0	52.35	VGPPGPSGNIGLPGPPGPAGK	Oxidation (K); 4 Oxidation (P); Deoxy (S) [-15.99]	0.000202X00000202000001.0
Collagen alpha-1(I) chain OS=Gallus gallus GN=COL1A1 PE=1 SV=3	7405	138696	1404	414	160	51	69.8	Gallus gallus	1	1	943.985	1885.95	0.001	872	892	0	59.1	VGPPGPSGNIGLPGPPGPAGK	Oxidation (K); 4 Oxidation (P); Deoxy (S) [-15.99]	0.000202X00000202000001.0
Collagen alpha-1(I) chain OS=Gallus gallus GN=COL1A1 PE=1 SV=3	7405	138696	1404	414	160	51	69.8	Gallus gallus	1	1	629.659	1885.95	0.0011	872	892	0	13.68	VGPPGPSGNIGLPGPPGPAGK	4 Oxidation (P)	0.000002000000202200000.0
Collagen alpha-1(I) chain OS=Gallus gallus GN=COL1A1 PE=1 SV=3	7405	138696	1404	414	160	51	69.8	Gallus gallus	1	1	629.659	1885.95	0.0011	872	892	0	10.12	VGPPGPSGNIGLPGPPGPAGK	4 Oxidation (P)	0.000002000000202200000.0
Collagen alpha-1(I) chain OS=Gallus gallus GN=COL1A1 PE=1 SV=3	7405	138696	1404	414	160	51	69.8	Gallus gallus	1	1	943.985	1885.95	0.0014	872	892	0	51.09	VGPPGPSGNIGLPGPPGPAGK	2 Oxidation (P); Dioxidation (P) [+31.99]	0.00020000000020000X000.0
Collagen alpha-1(I) chain OS=Gallus gallus GN=COL1A1 PE=1 SV=3	7405	138696	1404	414	160	51	69.8	Gallus gallus	1	1	943.985	1885.95	0.0014	872	892	0	69.07	VGPPGPSGNIGLPGPPGPAGK	2 Oxidation (P); Dioxidation (P) [+31.99]	0.00020000000020000X000.0
Collagen alpha-1(I) chain OS=Gallus gallus GN=COL1A1 PE=1 SV=3	7405	138696	1404	414	160	51	69.8	Gallus gallus	1	1	943.985	1885.95	0.0014	872	892	0	46.79	VGPPGPSGNIGLPGPPGPAGK	2 Oxidation (P); Dioxidation (P) [+31.99]	0.00020000000020000X000.0
Collagen alpha-1(I) chain OS=Gallus gallus GN=COL1A1 PE=1 SV=3	7405	138696	1404	414	160	51	69.8	Gallus gallus	1	1	943.985	1885.95	0.0014	872	892	0	48.52	VGPPGPSGNIGLPGPPGPAGK	2 Oxidation (P); Dioxidation (P) [+31.99]	0.000200000000200X00000.0
Collagen alpha-1(I) chain OS=Gallus gallus GN=COL1A1 PE=1 SV=3	7405	138696	1404	414	160	51	69.8	Gallus gallus	1	1	629.659	1885.95	0.0014	872	892	0	21.88	VGPPGPSGNIGLPGPPGPAGK	4 Oxidation (P)	0.002000000000002202000.0
Collagen alpha-1(I) chain OS=Gallus gallus GN=COL1A1 PE=1 SV=3	7405	138696	1404	414	160	51	69.8	Gallus gallus	1	1	629.659	1885.95	0.0014	872	892	0	8.22	VGPPGPSGNIGLPGPPGPAGK	Oxidation (K); 3 Oxidation (P)	0.000002000000202000001.0
Collagen alpha-1(I) chain OS=Gallus gallus GN=COL1A1 PE=1 SV=3	7405	138696	1404	414	160	51	69.8	Gallus gallus	1	1	629.659	1885.95	0.0014	872	892	0	4.53	VGPPGPSGNIGLPGPPGPAGK	Oxidation (K); 3 Oxidation (P)	0.000002000000202000001.0
Collagen alpha-1(I) chain OS=Gallus gallus GN=COL1A1 PE=1 SV=3	7405	138696	1404	414	160	51	69.8	Gallus gallus	1	1	629.659	1885.96	0.0017	872	892	0	9.92	VGPPGPSGNIGLPGPPGPAGK	Oxidation (K); 3 Oxidation (P)	0.000002000000202000001.0
Collagen alpha-1(I) chain OS=Gallus gallus GN=COL1A1 PE=1 SV=3	7405	138696	1404	414	160	51	69.8	Gallus gallus	1	1	629.659	1885.96	0.0017	872	892	0	11.21	VGPPGPSGNIGLPGPPGPAGK	4 Oxidation (P)	0.002000000000002202000.0
Collagen alpha-1(I) chain OS=Gallus gallus GN=COL1A1 PE=1 SV=3	7405	138696	1404	414	160	51	69.8	Gallus gallus	1	1	629.659	1885.96	0.0017	872	892	0	11.43	VGPPGPSGNIGLPGPPGPAGK	4 Oxidation (P)	0.002000000000002202000.0
Collagen alpha-1(I) chain OS=Gallus gallus GN=COL1A1 PE=1 SV=3	7405	138696	1404	414	160	51	69.8	Gallus gallus	1	1	943.985	1885.96	0.002	872	892	0	3.13	VGPPGPSGNIGLPGPPGPAGK	4 Oxidation (P)	0.002000000000002202000.0
Collagen alpha-1(I) chain OS=Gallus gallus GN=COL1A1 PE=1 SV=3	7405	138696	1404	414	160	51	69.8	Gallus gallus	1	1	629.659	1885.96	0.002	872	892	0	5.03	VGPPGPSGNIGLPGPPGPAGK	Oxidation (K); 3 Oxidation (P)	0.000002000000202000001.0
Collagen alpha-1(I) chain OS=Gallus gallus GN=COL1A1 PE=1 SV=3	7405	138696	1404	414	160	51	69.8	Gallus gallus	1	1	629.659	1885.96	0.002	872	892	0	4.45	VGPPGPSGNIGLPGPPGPAGK	Oxidation (K); 3 Oxidation (P)	0.000002000000202000001.0
Collagen alpha-1(I) chain OS=Gallus gallus GN=COL1A1 PE=1 SV=3	7405	138696	1404	414	160	51	69.8	Gallus gallus	1	1	629.659	1885.96	0.002	872	892	0	13.69	VGPPGPSGNIGLPGPPGPAGK	4 Oxidation (P)	0.002000000000002202000.0
Collagen alpha-1(I) chain OS=Gallus gallus GN=COL1A1 PE=1 SV=3	7405	138696	1404	414	160	51	69.8	Gallus gallus	1	1	629.659	1885.96	0.002	872	892	0	10.23	VGPPGPSGNIGLPGPPGPAGK	Oxidation (K); 3 Oxidation (P)	0.000002000000202000001.0
Collagen alpha-1(I) chain OS=Gallus gallus GN=COL1A1 PE=1 SV=3	7405	138696	1404	414	160	51	69.8	Gallus gallus	1	1	943.985	1885.96	0.0022	872	892	0	53.53	VGPPGPSGNIGLPGPPGPAGK	2 Oxidation (P); Dioxidation (P) [+31.99]	0.00020000000020000X000.0
Collagen alpha-1(I) chain OS=Gallus gallus GN=COL1A1 PE=1 SV=3	7405	138696	1404	414	160	51	69.8	Gallus gallus	1	1	629.659	1885.96	0.0023	872	892	0	8.31	VGPPGPSGNIGLPGPPGPAGK	Oxidation (K); 3 Oxidation (P)	0.000002000000202000001.0
Collagen alpha-1(I) chain OS=Gallus gallus GN=COL1A1 PE=1 SV=3	7405	138696	1404	414	160	51	69.8	Gallus gallus	1	1	943.985	1885.96	0.0024	872	892	0	33.94	VGPPGPSGNIGLPGPPGPAGK	Oxidation (K); 4 Oxidation (P); Deoxy (S) [-15.99]	0.000202X00000202000001.0
Collagen alpha-1(I) chain OS=Gallus gallus GN=COL1A1 PE=1 SV=3	7405	138696	1404	414	160	51	69.8	Gallus gallus	1	1	943.985	1885.96	0.0024	872	892	0	67.64	VGPPGPSGNIGLPGPPGPAGK	Oxidation (K); 4 Oxidation (P); Deoxy (S) [-15.99]	0.000202X00000202000001.0
Collagen alpha-1(I) chain OS=Gallus gallus GN=COL1A1 PE=1 SV=3	7405	138696	1404	414	160	51	69.8	Gallus gallus	1	1	943.985	1885.96	0.0026	872	892	0	57.46	VGPPGPSGNIGLPGPPGPAGK	Oxidation (K); 4 Oxidation (P); Deoxy (S) [-15.99]	0.000202X00000202000001.0
Collagen alpha-1(I) chain OS=Gallus gallus GN=COL1A1 PE=1 SV=3	7405	138696	1404	414	160	51	69.8	Gallus gallus	1	1	629.659	1885.96	0.0026	872	892	0	7.17	VGPPGPSGNIGLPGPPGPAGK	Oxidation (K); 3 Oxidation (P)	0.000002000000202000001.0
Collagen alpha-1(I) chain OS=Gallus gallus GN=COL1A1 PE=1 SV=3	7405	138696	1404	414	160	51	69.8	Gallus gallus	1	1	629.659	1885.96	0.0026	872	892	0	12.26	VGPPGPSGNIGLPGPPGPAGK	Oxidation (K); 3 Oxidation (P)	0.000002000000202000001.0
Collagen alpha-1(I) chain OS=Gallus gallus GN=COL1A1 PE=1 SV=3	7405	138696	1404	414	160	51	69.8	Gallus gallus	1	1	943.985	1885.96	0.0028	872	892	0	63.79	VGPPGPSGNIGLPGPPGPAGK	2 Oxidation (P); Dioxidation (P) [+31.99]	0.00020000000020000X000.0
Collagen alpha-1(I) chain OS=Gallus gallus GN=COL1A1 PE=1 SV=3	7405	138696	1404	414	160	51	69.8	Gallus gallus	1	1	943.985	1885.96	0.0028	872	892	0	49.35	VGPPGPSGNIGLPGPPGPAGK	Oxidation (K); 4 Oxidation (P); Deoxy (S) [-15.99]	0.000202X00000202000001.0
Collagen alpha-1(I) chain OS=Gallus gallus GN=COL1A1 PE=1 SV=3	7405	138696	1404	414	160	51	69.8	Gallus gallus	1	1	629.659	1885.96	0.003	872	892	0	36.65	VGPPGPSGNIGLPGPPGPAGK	2 Oxidation (P); Dioxidation (P) [+31.99]	0.00020000000020000X000.0
Collagen alpha-1(I) chain OS=Gallus gallus GN=COL1A1 PE=1 SV=3	7405	138696	1404	414	160	51	69.8	Gallus gallus	1	1	629.659	1885.96	0.0029	872	892	0	12.87	VGPPGPSGNIGLPGPPGPAGK	Oxidation (K); 3 Oxidation (P)	0.000002000000202000001.0
Collagen alpha-1(I) chain OS=Gallus gallus GN=COL1A1 PE=1 SV=3	7405	138696	1404	414	160	51	69.8	Gallus gallus	1	1	943.986	1885.96	0.003	872	892	0	73.25	VGPPGPSGNIGLPGPPGPAGK	Oxidation (K); 4 Oxidation (P); Deoxy (S) [-15.99]	0.000202X00000202000001.0
Collagen alpha-1(I) chain OS=Gallus gallus GN=COL1A1 PE=1 SV=3	7405	138696	1404	414	160	51	69.8	Gallus gallus	1	1	943.986	1885.96	0.003	872	892	0	43.68	VGPPGPSGNIGLPGPPGPAGK	Oxidation (K); 4 Oxidation (P); Deoxy (S) [-15.99]	0.000202X00000202000001.0
Collagen alpha-1(I) chain OS=Gallus gallus GN=COL1A1 PE=1 SV=3	7405	138696	1404	414	160	51	69.8	Gallus gallus	1	1	943.986	1885.96	0.003	872	892	0	39.99	VGPPGPSGNIGLPGPPGPAGK	Oxidation (K); 4 Oxidation (P); Deoxy (S) [-15.99]	0.000202X00000202000001.0
Collagen alpha-1(I) chain OS=Gallus gallus GN=COL1A1 PE=1 SV=3	7405	138696	1404	414	160	51	69.8	Gallus gallus	1	1	943.986	1885.96	0.003	872	892	0	54.73	VGPPGPSGNIGLPGPPGPAGK	2 Oxidation (P); Dioxidation (P) [+31.99]	0.00020000000020000X000.0
Collagen alpha-1(I) chain OS=Gallus gallus GN=COL1A1 PE=1 SV=3	7405	138696	1404	414	160	51	69.8	Gallus gallus	1	1	943.986	1885.96	0.003	872	892	0	37.93	VGPPGPSGNIGLPGPPGPAGK	2 Oxidation (P); Dioxidation (P) [+31.99]	0.00020000000020000X000.0
Collagen alpha-1(I) chain OS=Gallus gallus GN=COL1A1 PE=1 SV=3	7405	138696	1404	414	160	51	69.8	Gallus gallus	1	1	943.986	1885.96	0.003	872	892	0	54.21	VGPPGPSGNIGLPGPPGPAGK	Oxidation (K); 4 Oxidation (P); Deoxy (S) [-15.99]	0.000202X00000202000001.0
Collagen alpha-1(I) chain OS=Gallus gallus GN=COL1A1 PE=1 SV=3	7405	138696	1404	414	160	51	69.8	Gallus gallus	1	1	943.986	1885.96	0.003	872	892	0	36.48	VGPPGPSGNIGLPGPPGPAGK	2 Oxidation (P); Dioxidation (P) [+31.99]	0.000200000000200X00000.0
Collagen alpha-1(I) chain OS=Gallus gallus GN=COL1A1 PE=1 SV=3	7405	138696	1404	414	160	51	69.8	Gallus gallus	1	1	943.986	1885.96	0.0032	872	892	0	14.36	VGPPGPSGNIGLPGPPGPAGK	4 Oxidation (P)	0.002000000000002202000.0
Collagen alpha-1(I) chain OS=Gallus gallus GN=COL1A1 PE=1 SV=3	7405	138696	1404	414	160	51	69.8	Gallus gallus	1	1	943.986	1885.96	0.0032	872	892	0	71.05	VGPPGPSGNIGLPGPPGPAGK	2 Oxidation (P); Dioxidation (P) [+31.99]	0.00020000000020000X000.0
Collagen alpha-1(I) chain OS=Gallus gallus GN=COL1A1 PE=1 SV=3	7405	138696	1404	414	160	51	69.8	Gallus gallus	1	1	943.986	1885.96	0.0032	872	892	0	34.75	VGPPGPSGNIGLPGPPGPAGK	2 Oxidation (P); Dioxidation (P) [+31.99]	0.00020000000020000X000.0
Collagen alpha-1(I) chain OS=Gallus gallus GN=COL1A1 PE=1 SV=3	7405	138696	1404	414	160	51	69.8	Gallus gallus	1	1	943.986	1885.96	0.0032	872	892	0	19.56	VGPPGPSGNIGLPGPPGPAGK	4 Oxidation (P)	0.002000000000002202000.0
Collagen alpha-1(I) chain OS=Gallus gallus GN=COL1A1 PE=1 SV=3	7405	138696	1404	414	160	51	69.8	Gallus gallus	1	1	943.986	1885.96	0.0034	872	892	0	24.55	VGPPGPSGNIGLPGPPGPAGK	4 Oxidation (P)	0.002000000000002202000.0
Collagen alpha-1(I) chain OS=Gallus gallus GN=COL1A1 PE=1 SV=3	7405	138696	1404	414	160	51	69.8	Gallus gallus	1	1	943.986	1885.96	0.0036	872	892	0	17.71	VGPPGPSGNIGLPGPPGPAGK	4 Oxidation (P)	0.002000000000002202000.0
Collagen alpha-1(I) chain OS=Gallus gallus GN=COL1A1 PE=1 SV=3	7405	138696	1404	414	160	51	69.8	Gallus gallus	1	1	943.986	1885.96	0.0036	872	892	0	48.39	VGPPGPSGNIGLPGPPGPAGK	2 Oxidation (P); Dioxidation (P) [+31.99]	0.000200000000200X00000.0
Collagen alpha-1(I) chain OS=Gallus gallus GN=COL1A1 PE=1 SV=3	7405	138696	1404	414	160	51	69.8	Gallus gallus	1	1	943.986	1885.96	0.0036	872	892	0	52.72	VGPPGPSGNIGLPGPPGPAGK	2 Oxidation (P); Dioxidation (P) [+31.99]	0.00020000000020000X000.0
Collagen alpha-1(I) chain OS=Gallus gallus GN=COL1A1 PE=1 SV=3	7405	138696	1404	414	160	51	69.8	Gallus gallus	1	1	943.986	1885.96	0.0038	872	892	0	21.4	VGPPGPSGNIGLPGPPGPAGK	4 Oxidation (P)	0.002000000000002202000.0
Collagen alpha-1(I) chain OS=Gallus gallus GN=COL1A1 PE=1 SV=3	7405	138696	1404	414	160	51	69.8	Gallus gallus	1	1	943.986	1885.96	0.0038	872	892	0	48.81	VGPPGPSGNIGLPGPPGPAGK	Oxidation (K); 4 Oxidation (P); Deoxy (S) [-15.99]	0.000202X00000202000001.0
Collagen alpha-1(I) chain OS=Gallus gallus GN=COL1A1 PE=1 SV=3	7405	138696	1404	414	160	51	69.8	Gallus gallus	1	1	943.986	1885.96	0.004	872	892	0	38.64	VGPPGPSGNIGLPGPPGPAGK	Oxidation (K); 4 Oxidation (P); Deoxy (S) [-15.99]	0.000202X00000202000001.0
Collagen alpha-1(I) chain OS=Gallus gallus GN=COL1A1 PE=1 SV=3	7405	138696	1404	414	160	51	69.8	Gallus gallus	1	1	943.986	1885.96	0.004	872	892	0	40.42	VGPPGPSGNIGLPGPPGPAGK	2 Oxidation (P); Dioxidation (P) [+31.99]	0.000200000000200X00000.0
Collagen alpha-1(I) chain OS=Gallus gallus GN=COL1A1 PE=1 SV=3	7405	138696	1404	414	160	51	69.8	Gallus gallus	1	1	943.986	1885.96	0.004	872	892	0	41.52	VGPPGPSGNIGLPGPPGPAGK	2 Oxidation (P); Dioxidation (P) [+31.99]	0.000200000000200X00000.0
Collagen alpha-1(I) chain OS=Gallus gallus GN=COL1A1 PE=1 SV=3	7405	138696	1404	414	160	51	69.8	Gallus gallus	1	1	943.986	1885.96	0.0048	872	892	0	12.45	VGPPGPSGNIGLPGPPGPAGK	4 Oxidation (P)	0.002000000000002202000.0
Collagen alpha-1(I) chain OS=Gallus gallus GN=COL1A1 PE=1 SV=3	7405	138696	1404	414	160	51	69.8	Gallus gallus	1	1	943.987	1885.96	0.0052	872	892	0	47.07	VGPPGPSGNIGLPGPPGPAGK	Oxidation (K); 4 Oxidation (P); Deoxy (S) [-15.99]	0.000202X00000202000001.0
Collagen alpha-1(I) chain OS=Gallus gallus GN=COL1A1 PE=1 SV=3	7405	138696	1404	414	160	51	69.8	Gallus gallus	1	1	943.988	1885.96	0.0088	872	892	0	66.51	VGPPGPSGNIGLPGPPGPAGK	2 Oxidation (P); Dioxidation (P) [+31.99]	0.00020000000020000X000.0
Collagen alpha-1(I) chain OS=Gallus gallus GN=COL1A1 PE=1 SV=3	7405	138696	1404	414	160	51	69.8	Gallus gallus	1	1	944.478	1886.94	-0.0076	872	892	0	39.23	VGPPGPSGNIGLPGPPGPAGK	Oxidation (K); 2 Oxidation (P); Pro->Asn (P) [+16.99]	0.000200000000X00200001.0
Collagen alpha-1(I) chain OS=Gallus gallus GN=COL1A1 PE=1 SV=3	7405	138696	1404	414	160	51	69.8	Gallus gallus	1	1	945.446	1888.88	0.0033	984	1003	0	44.25	GPPGPMGPPGLAGPPGEAGR	5 Oxidation (P); Amidine (N-term) [+41.03]	X.02202002000000200000.0
Collagen alpha-1(I) chain OS=Gallus gallus GN=COL1A1 PE=1 SV=3	7405	138696	1404	414	160	51	69.8	Gallus gallus	1	1	951.983	1901.95	0.0023	872	892	0	63.27	VGPPGPSGNIGLPGPPGPAGK	Oxidation (K); 2 Oxidation (P); Dioxidation (P) [+31.99]	0.000X00000000200200001.0
Collagen alpha-1(I) chain OS=Gallus gallus GN=COL1A1 PE=1 SV=3	7405	138696	1404	414	160	51	69.8	Gallus gallus	1	1	951.983	1901.95	0.0031	872	892	0	13.31	VGPPGPSGNIGLPGPPGPAGK	5 Oxidation (P)	0.002200000000002202000.0
Collagen alpha-1(I) chain OS=Gallus gallus GN=COL1A1 PE=1 SV=3	7405	138696	1404	414	160	51	69.8	Gallus gallus	1	1	951.984	1901.95	0.0043	872	892	0	15.93	VGPPGPSGNIGLPGPPGPAGK	Oxidation (K); 4 Oxidation (P)	0.000202000000202000001.0
Collagen alpha-1(I) chain OS=Gallus gallus GN=COL1A1 PE=1 SV=3	7405	138696	1404	414	160	51	69.8	Gallus gallus	1	1	952.482	1902.95	0.0037	872	892	0	39.74	VGPPGPSGNIGLPGPPGPAGK	5 Oxidation (P); Label:15N(1) (S) [+1.00]	0.002000X00000202202000.0
Collagen alpha-1(I) chain OS=Gallus gallus GN=COL1A1 PE=1 SV=3	7405	138696	1404	414	160	51	69.8	Gallus gallus	1	1	953.477	1904.94	0.0046	927	947	0	57.18	GADGPIGAPGTPGPQGIAGQR	2 Oxidation (P)	0.000000002002000000000.0
Collagen alpha-1(I) chain OS=Gallus gallus GN=COL1A1 PE=1 SV=3	7405	138696	1404	414	160	51	69.8	Gallus gallus	1	1	957.962	1913.91	0.004	984	1003	0	48.46	GPPGPMGPPGLAGPPGEAGR	2 Oxidation (P); Dicarbamidomethyl (N-term) [+114.04]	X.02000000000000200000.0
Collagen alpha-1(I) chain OS=Gallus gallus GN=COL1A1 PE=1 SV=3	7405	138696	1404	414	160	51	69.8	Gallus gallus	1	1	645.649	1933.92	0.0006	462	482	1	1.66	GEPGPAGLPGPAGERGAPGSR	3 Oxidation (P)	0.002000000020000002000.0
Collagen alpha-1(I) chain OS=Gallus gallus GN=COL1A1 PE=1 SV=3	7405	138696	1404	414	160	51	69.8	Gallus gallus	1	1	972.496	1942.98	0.003	872	892	0	64.28	VGPPGPSGNIGLPGPPGPAGK	Oxidation (K); 3 Oxidation (P); Carbamidomethyl (N-term) [+57.02]	X.000002000000202000001.0
Collagen alpha-1(I) chain OS=Gallus gallus GN=COL1A1 PE=1 SV=3	7405	138696	1404	414	160	51	69.8	Gallus gallus	1	1	648.667	1942.98	0.004	872	892	0	38.22	VGPPGPSGNIGLPGPPGPAGK	4 Oxidation (P); Carbamidomethyl (N-term) [+57.02]	X.000002000000202200000.0
Collagen alpha-1(I) chain OS=Gallus gallus GN=COL1A1 PE=1 SV=3	7405	138696	1404	414	160	51	69.8	Gallus gallus	1	1	974.484	1946.95	0.0048	319	341	0	55.53	AAGPPGPTGPAGPPGFPGAAGAK	3 Oxidation (P)	0.00020000000002002000000.0
Collagen alpha-1(I) chain OS=Gallus gallus GN=COL1A1 PE=1 SV=3	7405	138696	1404	414	160	51	69.8	Gallus gallus	1	1	653.309	1956.91	0.0025	1052	1073	1	39.91	NGDRGETGPAGPAGPPGPAGAR	Oxidation (P); Ammonia-loss (N) [-17.03]	0.X000000000000002000000.0
Collagen alpha-1(I) chain OS=Gallus gallus GN=COL1A1 PE=1 SV=3	7405	138696	1404	414	160	51	69.8	Gallus gallus	1	0	653.989	1958.95	0.0014	438	458	1	10.55	GEPGPAGVQGPPGPAGEEGKR	Oxidation (P)	0.002000000000000000000.0
Collagen alpha-1(I) chain OS=Gallus gallus GN=COL1A1 PE=1 SV=3	7405	138696	1404	414	160	51	69.8	Gallus gallus	1	1	658.983	1973.93	-0.0023	1052	1073	1	50.15	NGDRGETGPAGPAGPPGPAGAR	Oxidation (P)	0.0000000000000002000000.0
Collagen alpha-1(I) chain OS=Gallus gallus GN=COL1A1 PE=1 SV=3	7405	138696	1404	414	160	51	69.8	Gallus gallus	1	1	987.973	1973.93	0.0017	1052	1073	1	13.01	NGDRGETGPAGPAGPPGPAGAR	Oxidation (P)	0.0000000000000002000000.0
Collagen alpha-1(I) chain OS=Gallus gallus GN=COL1A1 PE=1 SV=3	7405	138696	1404	414	160	51	69.8	Gallus gallus	1	1	658.985	1973.93	0.0019	1052	1073	1	21.93	NGDRGETGPAGPAGPPGPAGAR	Oxidation (P)	0.0000000000000000020000.0
Collagen alpha-1(I) chain OS=Gallus gallus GN=COL1A1 PE=1 SV=3	7405	138696	1404	414	160	51	69.8	Gallus gallus	1	1	987.974	1973.93	0.0029	1052	1073	1	79.2	NGDRGETGPAGPAGPPGPAGAR	Oxidation (P)	0.0000000000000002000000.0
Collagen alpha-1(I) chain OS=Gallus gallus GN=COL1A1 PE=1 SV=3	7405	138696	1404	414	160	51	69.8	Gallus gallus	1	1	658.985	1973.93	0.0034	1052	1073	1	61.01	NGDRGETGPAGPAGPPGPAGAR	Oxidation (P)	0.0000000000000002000000.0
Collagen alpha-1(I) chain OS=Gallus gallus GN=COL1A1 PE=1 SV=3	7405	138696	1404	414	160	51	69.8	Gallus gallus	1	1	987.975	1973.93	0.0041	1052	1073	1	67.18	NGDRGETGPAGPAGPPGPAGAR	Oxidation (P)	0.0000000000000002000000.0
Collagen alpha-1(I) chain OS=Gallus gallus GN=COL1A1 PE=1 SV=3	7405	138696	1404	414	160	51	69.8	Gallus gallus	1	1	988.466	1974.92	0.0023	1052	1073	1	55.37	NGDRGETGPAGPAGPPGPAGAR	Oxidation (P); Deamidated (NQ) [+0.98]	0.X000000000000002000000.0
Collagen alpha-1(I) chain OS=Gallus gallus GN=COL1A1 PE=1 SV=3	7405	138696	1404	414	160	51	69.8	Gallus gallus	1	1	988.466	1974.92	-0.0096	1052	1073	1	40.24	NGDRGETGPAGPAGPPGPAGAR	Oxidation (P); Label:15N(1) (P) [+1.00]	0.00000000000000020X0000.0
Collagen alpha-1(I) chain OS=Gallus gallus GN=COL1A1 PE=1 SV=3	7405	138696	1404	414	160	51	69.8	Gallus gallus	1	1	659.313	1974.92	-0.009	1052	1073	1	71.57	NGDRGETGPAGPAGPPGPAGAR	Oxidation (P); Label:15N(1) (G) [+1.00]	0.0X00000000000002000000.0
Collagen alpha-1(I) chain OS=Gallus gallus GN=COL1A1 PE=1 SV=3	7405	138696	1404	414	160	51	69.8	Gallus gallus	1	1	659.313	1974.92	0.0043	1052	1073	1	69.26	NGDRGETGPAGPAGPPGPAGAR	Oxidation (P); Deamidated (R) [+0.98]	0.000X000000000002000000.0
Collagen alpha-1(I) chain OS=Gallus gallus GN=COL1A1 PE=1 SV=3	7405	138696	1404	414	160	51	69.8	Gallus gallus	1	1	988.467	1974.92	-0.0086	1052	1073	1	42.49	NGDRGETGPAGPAGPPGPAGAR	Oxidation (P); Label:15N(1) (G) [+1.00]	0.0000X00000000002000000.0
Collagen alpha-1(I) chain OS=Gallus gallus GN=COL1A1 PE=1 SV=3	7405	138696	1404	414	160	51	69.8	Gallus gallus	1	0	988.478	1974.94	0.0015	438	458	1	22.71	GEPGPAGVQGPPGPAGEEGKR	2 Oxidation (P)	0.002000000002000000000.0
Collagen alpha-1(I) chain OS=Gallus gallus GN=COL1A1 PE=1 SV=3	7405	138696	1404	414	160	51	69.8	Gallus gallus	1	0	988.478	1974.94	0.0015	438	458	1	18	GEPGPAGVQGPPGPAGEEGKR	2 Oxidation (P)	0.002000000002000000000.0
Collagen alpha-1(I) chain OS=Gallus gallus GN=COL1A1 PE=1 SV=3	7405	138696	1404	414	160	51	69.8	Gallus gallus	1	0	659.321	1974.94	0.0016	438	458	1	46.21	GEPGPAGVQGPPGPAGEEGKR	2 Oxidation (P)	0.002000000002000000000.0
Collagen alpha-1(I) chain OS=Gallus gallus GN=COL1A1 PE=1 SV=3	7405	138696	1404	414	160	51	69.8	Gallus gallus	1	0	988.479	1974.94	0.0031	438	458	1	36.7	GEPGPAGVQGPPGPAGEEGKR	2 Oxidation (P)	0.000020000000020000000.0
Collagen alpha-1(I) chain OS=Gallus gallus GN=COL1A1 PE=1 SV=3	7405	138696	1404	414	160	51	69.8	Gallus gallus	1	0	988.479	1974.94	0.0041	438	458	1	96.53	GEPGPAGVQGPPGPAGEEGKR	2 Oxidation (P)	0.002000000002000000000.0
Collagen alpha-1(I) chain OS=Gallus gallus GN=COL1A1 PE=1 SV=3	7405	138696	1404	414	160	51	69.8	Gallus gallus	1	0	659.322	1974.94	0.0043	438	458	1	30.51	GEPGPAGVQGPPGPAGEEGKR	Oxidation (K); Oxidation (P)	0.002000000000000000010.0
Collagen alpha-1(I) chain OS=Gallus gallus GN=COL1A1 PE=1 SV=3	7405	138696	1404	414	160	51	69.8	Gallus gallus	1	0	988.481	1974.95	0.0075	438	458	1	72.93	GEPGPAGVQGPPGPAGEEGKR	2 Oxidation (P)	0.002000000002000000000.0
Collagen alpha-1(I) chain OS=Gallus gallus GN=COL1A1 PE=1 SV=3	7405	138696	1404	414	160	51	69.8	Gallus gallus	1	1	996.462	1990.91	0.0007	1052	1073	1	59.56	NGDRGETGPAGPAGPPGPAGAR	2 Oxidation (P); Deamidated (NQ) [+0.98]	0.X000000000020002000000.0
Collagen alpha-1(I) chain OS=Gallus gallus GN=COL1A1 PE=1 SV=3	7405	138696	1404	414	160	51	69.8	Gallus gallus	1	1	1001.01	2000	0.0031	872	892	0	40.13	VGPPGPSGNIGLPGPPGPAGK	4 Oxidation (P); GlyGly (K) [+114.04]	0.00200000000000220200X.0
Collagen alpha-1(I) chain OS=Gallus gallus GN=COL1A1 PE=1 SV=3	7405	138696	1404	414	160	51	69.8	Gallus gallus	1	1	1001.01	2000	0.0051	872	892	0	41.63	VGPPGPSGNIGLPGPPGPAGK	4 Oxidation (P); GlyGly (K) [+114.04]	0.00200000000000220200X.0
Collagen alpha-1(I) chain OS=Gallus gallus GN=COL1A1 PE=1 SV=3	7405	138696	1404	414	160	51	69.8	Gallus gallus	1	1	677.993	2030.96	0.0044	1052	1073	1	38.02	NGDRGETGPAGPAGPPGPAGAR	Oxidation (P); Carbamidomethyl (N-term) [+57.02]	X.0000000000000002000000.0
Collagen alpha-1(I) chain OS=Gallus gallus GN=COL1A1 PE=1 SV=3	7405	138696	1404	414	160	51	69.8	Gallus gallus	1	1	678.32	2031.94	0.0017	1052	1073	1	37.98	NGDRGETGPAGPAGPPGPAGAR	Oxidation (P); Carboxymethyl (N-term) [+58.01]	X.0000000000000000020000.0
Collagen alpha-1(I) chain OS=Gallus gallus GN=COL1A1 PE=1 SV=3	7405	138696	1404	414	160	51	69.8	Gallus gallus	1	1	1016.98	2031.94	0.0036	1052	1073	1	47.86	NGDRGETGPAGPAGPPGPAGAR	Oxidation (P); Carboxymethyl (N-term) [+58.01]	X.0000000000000002000000.0
Collagen alpha-1(I) chain OS=Gallus gallus GN=COL1A1 PE=1 SV=3	7405	138696	1404	414	160	51	69.8	Gallus gallus	1	0	1016.99	2031.97	0.0044	438	458	1	67.31	GEPGPAGVQGPPGPAGEEGKR	2 Oxidation (P); Carbamidomethyl (N-term) [+57.02]	X.002000000000020000000.0
Collagen alpha-1(I) chain OS=Gallus gallus GN=COL1A1 PE=1 SV=3	7405	138696	1404	414	160	51	69.8	Gallus gallus	1	0	1016.99	2031.97	0.0084	438	458	1	40.91	GEPGPAGVQGPPGPAGEEGKR	2 Oxidation (P); Carbamidomethyl (N-term) [+57.02]	X.002000000002000000000.0
Collagen alpha-1(I) chain OS=Gallus gallus GN=COL1A1 PE=1 SV=3	7405	138696	1404	414	160	51	69.8	Gallus gallus	1	0	681	2039.98	0.0005	542	563	1	39.69	TGPPGPAGQDGRPGPAGPPGAR	Oxidation (P); Gly->Asp (G) [+58.01]	0.0002000000000000000X00.0
Collagen alpha-1(I) chain OS=Gallus gallus GN=COL1A1 PE=1 SV=3	7405	138696	1404	414	160	51	69.8	Gallus gallus	1	0	681.001	2039.98	0.0038	542	563	1	61.36	TGPPGPAGQDGRPGPAGPPGAR	Oxidation (P); Gly->Asp (G) [+58.01]	0.0002000000000000000X00.0
Collagen alpha-1(I) chain OS=Gallus gallus GN=COL1A1 PE=1 SV=3	7405	138696	1404	414	160	51	69.8	Gallus gallus	1	0	681.001	2039.98	0.0045	542	563	1	62.69	TGPPGPAGQDGRPGPAGPPGAR	4 Oxidation (P); Label:13C(8)15N(2) (R) [+10.02]	0.002000000000002002200X.0
Collagen alpha-1(I) chain OS=Gallus gallus GN=COL1A1 PE=1 SV=3	7405	138696	1404	414	160	51	69.8	Gallus gallus	1	0	686.331	2055.97	-0.0023	542	563	1	34.82	TGPPGPAGQDGRPGPAGPPGAR	2 Oxidation (P); Gly->Asp (G) [+58.01]	0.0000020000002000X00000.0
Collagen alpha-1(I) chain OS=Gallus gallus GN=COL1A1 PE=1 SV=3	7405	138696	1404	414	160	51	69.8	Gallus gallus	1	0	686.332	2055.97	0.0025	542	563	1	54.72	TGPPGPAGQDGRPGPAGPPGAR	2 Oxidation (P); Gly->Asp (G) [+58.01]	0.0020000000000X00002000.0
Collagen alpha-1(I) chain OS=Gallus gallus GN=COL1A1 PE=1 SV=3	7405	138696	1404	414	160	51	69.8	Gallus gallus	1	0	686.332	2055.98	0.0031	542	563	1	43.16	TGPPGPAGQDGRPGPAGPPGAR	2 Oxidation (P); Gly->Asp (G) [+58.01]	0.0020000000000X00002000.0
Collagen alpha-1(I) chain OS=Gallus gallus GN=COL1A1 PE=1 SV=3	7405	138696	1404	414	160	51	69.8	Gallus gallus	1	0	686.332	2055.98	0.0029	542	563	1	36.05	TGPPGPAGQDGRPGPAGPPGAR	5 Oxidation (P); Label:13C(8)15N(2) (R) [+10.02]	0.002000000000202002200X.0
Collagen alpha-1(I) chain OS=Gallus gallus GN=COL1A1 PE=1 SV=3	7405	138696	1404	414	160	51	69.8	Gallus gallus	1	0	686.333	2055.98	0.0046	542	563	1	49.37	TGPPGPAGQDGRPGPAGPPGAR	2 Oxidation (P); Gly->Asp (G) [+58.01]	0.0020000000000X00002000.0
Collagen alpha-1(I) chain OS=Gallus gallus GN=COL1A1 PE=1 SV=3	7405	138696	1404	414	160	51	69.8	Gallus gallus	1	0	693.986	2078.94	0	1260	1277	0	10.24	SGEYWIDPNQGCNLDAIK
Collagen alpha-1(I) chain OS=Gallus gallus GN=COL1A1 PE=1 SV=3	7405	138696	1404	414	160	51	69.8	Gallus gallus	1	0	1040.48	2078.94	0.0067	1260	1277	0	61.95	SGEYWIDPNQGCNLDAIK
Collagen alpha-1(I) chain OS=Gallus gallus GN=COL1A1 PE=1 SV=3	7405	138696	1404	414	160	51	69.8	Gallus gallus	1	0	1040.97	2079.93	0.0047	1260	1277	0	59.92	SGEYWIDPNQGCNLDAIK	Deamidated (NQ) [+0.98]	0.000000000X00000000.0
Collagen alpha-1(I) chain OS=Gallus gallus GN=COL1A1 PE=1 SV=3	7405	138696	1404	414	160	51	69.8	Gallus gallus	1	1	1044.02	2086.02	0.0002	924	947	0	50.21	GSPGADGPIGAPGTPGPQGIAGQR	Oxidation (P); Thr->Gly (T) [-44.03]	0.0000000000020X0000000000.0
Collagen alpha-1(I) chain OS=Gallus gallus GN=COL1A1 PE=1 SV=3	7405	138696	1404	414	160	51	69.8	Gallus gallus	1	0	700.337	2097.99	-0.0008	554	575	1	2.85	PGPAGPPGARGQAGVMGFPGPK	Oxidation (K); 5 Oxidation (P)	0.2020022000000000000021.0
Collagen alpha-1(I) chain OS=Gallus gallus GN=COL1A1 PE=1 SV=3	7405	138696	1404	414	160	51	69.8	Gallus gallus	1	0	1050	2097.99	0.0012	554	575	1	0.71	PGPAGPPGARGQAGVMGFPGPK	Oxidation (K); 5 Oxidation (P)	0.2020022000000000000021.0
Collagen alpha-1(I) chain OS=Gallus gallus GN=COL1A1 PE=1 SV=3	7405	138696	1404	414	160	51	69.8	Gallus gallus	1	0	1050.01	2098	0.0052	554	575	1	0.94	PGPAGPPGARGQAGVMGFPGPK	Oxidation (K); 5 Oxidation (P)	0.2020022000000000000021.0
Collagen alpha-1(I) chain OS=Gallus gallus GN=COL1A1 PE=1 SV=3	7405	138696	1404	414	160	51	69.8	Gallus gallus	1	1	1059.52	2117.02	0.0016	317	341	0	48.14	PGAAGPPGPTGPAGPPGFPGAAGAK	4 Oxidation (P)	0.2000020000000002002000000.0
Collagen alpha-1(I) chain OS=Gallus gallus GN=COL1A1 PE=1 SV=3	7405	138696	1404	414	160	51	69.8	Gallus gallus	1	1	1060.01	2118.01	0.0004	924	947	0	67.16	GSPGADGPIGAPGTPGPQGIAGQR	3 Oxidation (P); Thr->Gly (T) [-44.03]	0.0020000000020X0020000000.0
Collagen alpha-1(I) chain OS=Gallus gallus GN=COL1A1 PE=1 SV=3	7405	138696	1404	414	160	51	69.8	Gallus gallus	1	0	707.36	2119.06	0.0027	518	541	1	0.71	PGEAGLPGAKGLTGSPGSPGPDGK	Oxidation (P)	0.000000200000000000000000.0
Collagen alpha-1(I) chain OS=Gallus gallus GN=COL1A1 PE=1 SV=3	7405	138696	1404	414	160	51	69.8	Gallus gallus	1	1	711.023	2130.05	0.0002	924	947	0	30.82	GSPGADGPIGAPGTPGPQGIAGQR	Oxidation (P)	0.000000000002000000000000.0
Collagen alpha-1(I) chain OS=Gallus gallus GN=COL1A1 PE=1 SV=3	7405	138696	1404	414	160	51	69.8	Gallus gallus	1	1	1066.03	2130.05	0.004	924	947	0	64.95	GSPGADGPIGAPGTPGPQGIAGQR	Oxidation (P)	0.000000000002000000000000.0
Collagen alpha-1(I) chain OS=Gallus gallus GN=COL1A1 PE=1 SV=3	7405	138696	1404	414	160	51	69.8	Gallus gallus	1	1	1066.52	2131.03	0	924	947	0	49.21	GSPGADGPIGAPGTPGPQGIAGQR	Oxidation (P); Deamidated (NQ) [+0.98]	0.0000000000020000000000X0.0
Collagen alpha-1(I) chain OS=Gallus gallus GN=COL1A1 PE=1 SV=3	7405	138696	1404	414	160	51	69.8	Gallus gallus	1	0	711.999	2132.98	-0.0003	792	815	0	40.27	GEPGPPGPAGFAGPPGADGQPGAK	2 Oxidation (P); Ala->Ser (A) [+15.99]	0.0000220000000000X0000000.0
Collagen alpha-1(I) chain OS=Gallus gallus GN=COL1A1 PE=1 SV=3	7405	138696	1404	414	160	51	69.8	Gallus gallus	1	0	1067.5	2132.98	0.0011	792	815	0	48	GEPGPPGPAGFAGPPGADGQPGAK	2 Oxidation (P); Ala->Ser (A) [+15.99]	0.0020200000000000X0000000.0
Collagen alpha-1(I) chain OS=Gallus gallus GN=COL1A1 PE=1 SV=3	7405	138696	1404	414	160	51	69.8	Gallus gallus	1	0	712	2132.98	0.0015	792	815	0	43.04	GEPGPPGPAGFAGPPGADGQPGAK	Oxidation (K); 2 Oxidation (P)	0.002020000000000000000001.0
Collagen alpha-1(I) chain OS=Gallus gallus GN=COL1A1 PE=1 SV=3	7405	138696	1404	414	160	51	69.8	Gallus gallus	1	0	1067.5	2132.98	0.0071	792	815	0	56.06	GEPGPPGPAGFAGPPGADGQPGAK	Oxidation (P); Dioxidation (P) [+31.99]	0.00000X000000002000000000.0
Collagen alpha-1(I) chain OS=Gallus gallus GN=COL1A1 PE=1 SV=3	7405	138696	1404	414	160	51	69.8	Gallus gallus	1	0	713.028	2136.06	0.0025	1026	1051	0	18.34	GETGPAGPPGAPGAPGAPGPVGPAGK	Oxidation (P)	0.00000000200000000000000000.0
Collagen alpha-1(I) chain OS=Gallus gallus GN=COL1A1 PE=1 SV=3	7405	138696	1404	414	160	51	69.8	Gallus gallus	1	0	1069.04	2136.07	0.0054	1026	1051	0	54.57	GETGPAGPPGAPGAPGAPGPVGPAGK	Oxidation (P)	0.00000000200000000000000000.0
Collagen alpha-1(I) chain OS=Gallus gallus GN=COL1A1 PE=1 SV=3	7405	138696	1404	414	160	51	69.8	Gallus gallus	1	1	715.684	2144.03	0.0055	924	947	0	73.67	GSPGADGPIGAPGTPGPQGIAGQR	3 Oxidation (P); Dehydrated (T) [-18.01]	0.0020000000020X2000000000.0
Collagen alpha-1(I) chain OS=Gallus gallus GN=COL1A1 PE=1 SV=3	7405	138696	1404	414	160	51	69.8	Gallus gallus	1	1	1074.03	2146.04	-0.0029	924	947	0	29.98	GSPGADGPIGAPGTPGPQGIAGQR	2 Oxidation (P)	0.002000000002000000000000.0
Collagen alpha-1(I) chain OS=Gallus gallus GN=COL1A1 PE=1 SV=3	7405	138696	1404	414	160	51	69.8	Gallus gallus	1	1	716.354	2146.04	-0.0011	924	947	0	21.97	GSPGADGPIGAPGTPGPQGIAGQR	2 Oxidation (P)	0.000000000002002000000000.0
Collagen alpha-1(I) chain OS=Gallus gallus GN=COL1A1 PE=1 SV=3	7405	138696	1404	414	160	51	69.8	Gallus gallus	1	1	1074.03	2146.04	-0.0009	924	947	0	38.61	GSPGADGPIGAPGTPGPQGIAGQR	Oxidation (P); Oxidation (D) [+15.99]	0.00000X000002000000000000.0
Collagen alpha-1(I) chain OS=Gallus gallus GN=COL1A1 PE=1 SV=3	7405	138696	1404	414	160	51	69.8	Gallus gallus	1	1	716.354	2146.04	0.0001	924	947	0	37.93	GSPGADGPIGAPGTPGPQGIAGQR	2 Oxidation (P)	0.000000000002002000000000.0
Collagen alpha-1(I) chain OS=Gallus gallus GN=COL1A1 PE=1 SV=3	7405	138696	1404	414	160	51	69.8	Gallus gallus	1	1	716.354	2146.04	0.001	924	947	0	23.84	GSPGADGPIGAPGTPGPQGIAGQR	2 Oxidation (P)	0.002000000002000000000000.0
Collagen alpha-1(I) chain OS=Gallus gallus GN=COL1A1 PE=1 SV=3	7405	138696	1404	414	160	51	69.8	Gallus gallus	1	1	1074.03	2146.04	0.0011	924	947	0	68.2	GSPGADGPIGAPGTPGPQGIAGQR	2 Oxidation (P)	0.000000000002002000000000.0
Collagen alpha-1(I) chain OS=Gallus gallus GN=COL1A1 PE=1 SV=3	7405	138696	1404	414	160	51	69.8	Gallus gallus	1	1	1075.03	2148.05	-0.0086	924	947	0	40.16	GSPGADGPIGAPGTPGPQGIAGQR	2 Oxidation (P); Pro->Val (P) [+2.02]	0.00000000000200X020000000.0
Collagen alpha-1(I) chain OS=Gallus gallus GN=COL1A1 PE=1 SV=3	7405	138696	1404	414	160	51	69.8	Gallus gallus	1	0	1075.49	2148.97	0.0022	792	815	0	72.51	GEPGPPGPAGFAGPPGADGQPGAK	4 Oxidation (P)	0.002020000000002000002000.0
Collagen alpha-1(I) chain OS=Gallus gallus GN=COL1A1 PE=1 SV=3	7405	138696	1404	414	160	51	69.8	Gallus gallus	1	0	1075.49	2148.97	0.0022	792	815	0	11.92	GEPGPPGPAGFAGPPGADGQPGAK	Oxidation (K); 3 Oxidation (P)	0.000002020000020000000001.0
Collagen alpha-1(I) chain OS=Gallus gallus GN=COL1A1 PE=1 SV=3	7405	138696	1404	414	160	51	69.8	Gallus gallus	1	0	717.332	2148.97	0.0035	792	815	0	51.37	GEPGPPGPAGFAGPPGADGQPGAK	2 Oxidation (P); Dioxidation (P) [+31.99]	0.00200200000000000000X000.0
Collagen alpha-1(I) chain OS=Gallus gallus GN=COL1A1 PE=1 SV=3	7405	138696	1404	414	160	51	69.8	Gallus gallus	1	0	717.333	2148.98	0.005	792	815	0	48.62	GEPGPPGPAGFAGPPGADGQPGAK	3 Oxidation (P); Ala->Ser (A) [+15.99]	0.00200000X000002000002000.0
Collagen alpha-1(I) chain OS=Gallus gallus GN=COL1A1 PE=1 SV=3	7405	138696	1404	414	160	51	69.8	Gallus gallus	1	0	1075.99	2149.98	0.0089	792	815	0	54.73	GEPGPPGPAGFAGPPGADGQPGAK	3 Oxidation (P); Pro->Asn (P) [+16.99]	0.00200X000000002000002000.0
Collagen alpha-1(I) chain OS=Gallus gallus GN=COL1A1 PE=1 SV=3	7405	138696	1404	414	160	51	69.8	Gallus gallus	1	0	718.36	2152.06	0.0023	1026	1051	0	39.31	GETGPAGPPGAPGAPGAPGPVGPAGK	2 Oxidation (P)	0.00000000200200000000000000.0
Collagen alpha-1(I) chain OS=Gallus gallus GN=COL1A1 PE=1 SV=3	7405	138696	1404	414	160	51	69.8	Gallus gallus	1	0	1077.04	2152.06	0.0045	1026	1051	0	42.52	GETGPAGPPGAPGAPGAPGPVGPAGK	2 Oxidation (P)	0.00000000200200000000000000.0
Collagen alpha-1(I) chain OS=Gallus gallus GN=COL1A1 PE=1 SV=3	7405	138696	1404	414	160	51	69.8	Gallus gallus	1	1	721.686	2162.04	0.0018	924	947	0	43.68	GSPGADGPIGAPGTPGPQGIAGQR	2 Oxidation (P); Ala->Ser (A) [+15.99]	0.0000X0000002002000000000.0
Collagen alpha-1(I) chain OS=Gallus gallus GN=COL1A1 PE=1 SV=3	7405	138696	1404	414	160	51	69.8	Gallus gallus	1	1	1082.03	2162.04	0.0022	924	947	0	60.73	GSPGADGPIGAPGTPGPQGIAGQR	3 Oxidation (P)	0.002000000002002000000000.0
Collagen alpha-1(I) chain OS=Gallus gallus GN=COL1A1 PE=1 SV=3	7405	138696	1404	414	160	51	69.8	Gallus gallus	1	1	1082.03	2162.04	0.0082	924	947	0	57.22	GSPGADGPIGAPGTPGPQGIAGQR	3 Oxidation (P)	0.002000000002000020000000.0
Collagen alpha-1(I) chain OS=Gallus gallus GN=COL1A1 PE=1 SV=3	7405	138696	1404	414	160	51	69.8	Gallus gallus	1	0	1085.03	2168.05	0.0036	1026	1051	0	69.99	GETGPAGPPGAPGAPGAPGPVGPAGK	3 Oxidation (P)	0.00000000200200200000000000.0
Collagen alpha-1(I) chain OS=Gallus gallus GN=COL1A1 PE=1 SV=3	7405	138696	1404	414	160	51	69.8	Gallus gallus	1	1	729.013	2184.02	0.0006	924	947	0	33.06	GSPGADGPIGAPGTPGPQGIAGQR	3 Oxidation (P); Cation:Na (DE) [+21.98]	0.00200X020000002000000000.0
Collagen alpha-1(I) chain OS=Gallus gallus GN=COL1A1 PE=1 SV=3	7405	138696	1404	414	160	51	69.8	Gallus gallus	1	0	1093.03	2184.05	0.0007	1026	1051	0	52.88	GETGPAGPPGAPGAPGAPGPVGPAGK	4 Oxidation (P)	0.00000000200200200200000000.0
Collagen alpha-1(I) chain OS=Gallus gallus GN=COL1A1 PE=1 SV=3	7405	138696	1404	414	160	51	69.8	Gallus gallus	1	0	1093.03	2184.05	0.0027	1026	1051	0	19.19	GETGPAGPPGAPGAPGAPGPVGPAGK	4 Oxidation (P)	0.00000000200200200200000000.0
Collagen alpha-1(I) chain OS=Gallus gallus GN=COL1A1 PE=1 SV=3	7405	138696	1404	414	160	51	69.8	Gallus gallus	1	0	729.024	2184.05	0.0048	1026	1051	0	45.55	GETGPAGPPGAPGAPGAPGPVGPAGK	4 Oxidation (P)	0.00000000200200200200000000.0
Collagen alpha-1(I) chain OS=Gallus gallus GN=COL1A1 PE=1 SV=3	7405	138696	1404	414	160	51	69.8	Gallus gallus	1	1	733.356	2197.05	0.0059	900	923	1	56.42	GETGPAGRPGEPGPAGPPGPPGEK	Oxidation (P); Oxidation (R) [+15.99]	0.0000000X0000000002000000.0
Collagen alpha-1(I) chain OS=Gallus gallus GN=COL1A1 PE=1 SV=3	7405	138696	1404	414	160	51	69.8	Gallus gallus	1	1	1102.54	2203.06	-0.0063	924	947	0	41.82	GSPGADGPIGAPGTPGPQGIAGQR	2 Oxidation (P); Carbamidomethyl (N-term) [+57.02]	X.002000000002000000000000.0
Collagen alpha-1(I) chain OS=Gallus gallus GN=COL1A1 PE=1 SV=3	7405	138696	1404	414	160	51	69.8	Gallus gallus	1	0	1104.01	2206	0.0047	792	815	0	73.37	GEPGPPGPAGFAGPPGADGQPGAK	4 Oxidation (P); Carbamidomethyl (N-term) [+57.02]	X.002020000000002000002000.0
Collagen alpha-1(I) chain OS=Gallus gallus GN=COL1A1 PE=1 SV=3	7405	138696	1404	414	160	51	69.8	Gallus gallus	1	1	737.367	2209.08	0.004	825	851	0	48.08	GDAGPPGPAGPTGAPGPAGEVGAPGPK	Oxidation (K); Oxidation (P); Glu->Ala (E) [-58.01]	0.0000200000000000000X0000001.0
Collagen alpha-1(I) chain OS=Gallus gallus GN=COL1A1 PE=1 SV=3	7405	138696	1404	414	160	51	69.8	Gallus gallus	1	1	1106.52	2211.03	-0.0011	1106	1130	0	50.11	QGPPGPPGAPGEQGPSGASGPAGPR	2 Oxidation (P)	0.0000002002000000000000000.0
Collagen alpha-1(I) chain OS=Gallus gallus GN=COL1A1 PE=1 SV=3	7405	138696	1404	414	160	51	69.8	Gallus gallus	1	1	1107.52	2213.03	-0.0015	900	923	1	43.78	GETGPAGRPGEPGPAGPPGPPGEK	4 Oxidation (P); Deoxy (T) [-15.99]	0.00X020002000000000022000.0
Collagen alpha-1(I) chain OS=Gallus gallus GN=COL1A1 PE=1 SV=3	7405	138696	1404	414	160	51	69.8	Gallus gallus	1	1	738.686	2213.04	0.0016	900	923	1	2.12	GETGPAGRPGEPGPAGPPGPPGEK	Oxidation (K); 2 Oxidation (P)	0.000000002002000000000001.0
Collagen alpha-1(I) chain OS=Gallus gallus GN=COL1A1 PE=1 SV=3	7405	138696	1404	414	160	51	69.8	Gallus gallus	1	1	738.686	2213.04	0.0025	900	923	1	5.48	GETGPAGRPGEPGPAGPPGPPGEK	Oxidation (K); 2 Oxidation (P)	0.000020000000000000002001.0
Collagen alpha-1(I) chain OS=Gallus gallus GN=COL1A1 PE=1 SV=3	7405	138696	1404	414	160	51	69.8	Gallus gallus	1	1	738.687	2213.04	0.0031	900	923	1	47.68	GETGPAGRPGEPGPAGPPGPPGEK	Oxidation (K); Oxidation (P); Oxidation (R) [+15.99]	0.0000000X0000000002000001.0
Collagen alpha-1(I) chain OS=Gallus gallus GN=COL1A1 PE=1 SV=3	7405	138696	1404	414	160	51	69.8	Gallus gallus	1	1	738.687	2213.04	0.0037	900	923	1	44.2	GETGPAGRPGEPGPAGPPGPPGEK	Oxidation (P); Dioxidation (P) [+31.99]	0.00000000200000000000X000.0
Collagen alpha-1(I) chain OS=Gallus gallus GN=COL1A1 PE=1 SV=3	7405	138696	1404	414	160	51	69.8	Gallus gallus	1	1	738.687	2213.04	0.0052	900	923	1	18.81	GETGPAGRPGEPGPAGPPGPPGEK	3 Oxidation (P)	0.000020000000000000022000.0
Collagen alpha-1(I) chain OS=Gallus gallus GN=COL1A1 PE=1 SV=3	7405	138696	1404	414	160	51	69.8	Gallus gallus	1	1	1107.53	2213.04	0.0065	900	923	1	5.79	GETGPAGRPGEPGPAGPPGPPGEK	Oxidation (K); 2 Oxidation (P)	0.000020000000000000002001.0
Collagen alpha-1(I) chain OS=Gallus gallus GN=COL1A1 PE=1 SV=3	7405	138696	1404	414	160	51	69.8	Gallus gallus	1	1	1110.54	2219.06	0.0027	924	947	0	35.46	GSPGADGPIGAPGTPGPQGIAGQR	3 Oxidation (P); Gly (S) [+57.02]	0.0X2000000002002000000000.0
Collagen alpha-1(I) chain OS=Gallus gallus GN=COL1A1 PE=1 SV=3	7405	138696	1404	414	160	51	69.8	Gallus gallus	1	1	742.698	2225.07	0.002	825	851	0	34.03	GDAGPPGPAGPTGAPGPAGEVGAPGPK	Oxidation (K); 2 Oxidation (P); Glu->Ala (E) [-58.01]	0.0000000000200020000X0000001.0
Collagen alpha-1(I) chain OS=Gallus gallus GN=COL1A1 PE=1 SV=3	7405	138696	1404	414	160	51	69.8	Gallus gallus	1	1	1113.54	2225.07	0.0021	825	851	0	83.99	GDAGPPGPAGPTGAPGPAGEVGAPGPK	Oxidation (K); Oxidation (P); Glu->Ser (E) [-42.01]	0.0000020000000000000X0000001.0
Collagen alpha-1(I) chain OS=Gallus gallus GN=COL1A1 PE=1 SV=3	7405	138696	1404	414	160	51	69.8	Gallus gallus	1	1	1113.55	2225.08	0.0041	825	851	0	78.63	GDAGPPGPAGPTGAPGPAGEVGAPGPK	Oxidation (K); Oxidation (P); Glu->Ser (E) [-42.01]	0.0000020000000000000X0000001.0
Collagen alpha-1(I) chain OS=Gallus gallus GN=COL1A1 PE=1 SV=3	7405	138696	1404	414	160	51	69.8	Gallus gallus	1	1	744.018	2229.03	0.002	900	923	1	4.52	GETGPAGRPGEPGPAGPPGPPGEK	Oxidation (K); 3 Oxidation (P)	0.000000000002020020000001.0
Collagen alpha-1(I) chain OS=Gallus gallus GN=COL1A1 PE=1 SV=3	7405	138696	1404	414	160	51	69.8	Gallus gallus	1	1	744.018	2229.03	0.0029	900	923	1	17.11	GETGPAGRPGEPGPAGPPGPPGEK	Oxidation (K); 3 Oxidation (P)	0.000000000002020020000001.0
Collagen alpha-1(I) chain OS=Gallus gallus GN=COL1A1 PE=1 SV=3	7405	138696	1404	414	160	51	69.8	Gallus gallus	1	1	744.018	2229.03	0.0035	900	923	1	25.64	GETGPAGRPGEPGPAGPPGPPGEK	Oxidation (K); 3 Oxidation (P)	0.000000000002020020000001.0
Collagen alpha-1(I) chain OS=Gallus gallus GN=COL1A1 PE=1 SV=3	7405	138696	1404	414	160	51	69.8	Gallus gallus	1	1	744.019	2229.03	0.0045	900	923	1	43.44	GETGPAGRPGEPGPAGPPGPPGEK	2 Oxidation (P); Dioxidation (P) [+31.99]	0.00000000X000000002020000.0
Collagen alpha-1(I) chain OS=Gallus gallus GN=COL1A1 PE=1 SV=3	7405	138696	1404	414	160	51	69.8	Gallus gallus	1	1	1121.54	2241.06	-0.0028	825	851	0	59.06	GDAGPPGPAGPTGAPGPAGEVGAPGPK	4 Oxidation (P); Glu->Ala (E) [-58.01]	0.0000200000000000200X0002020.0
Collagen alpha-1(I) chain OS=Gallus gallus GN=COL1A1 PE=1 SV=3	7405	138696	1404	414	160	51	69.8	Gallus gallus	1	1	749.35	2245.03	0.0034	900	923	1	46.07	GETGPAGRPGEPGPAGPPGPPGEK	Oxidation (K); 2 Oxidation (P); Dioxidation (P) [+31.99]	0.0000000020020000X0000001.0
Collagen alpha-1(I) chain OS=Gallus gallus GN=COL1A1 PE=1 SV=3	7405	138696	1404	414	160	51	69.8	Gallus gallus	1	1	1126.51	2251	0.0031	699	722	0	33.88	GDAGAPGAPGNEGPPGLEGMPGER	2 Oxidation (P); 2 Hydroxamic_acid (DE) [+15.01]	0.00000200000X00000X002000.0
Collagen alpha-1(I) chain OS=Gallus gallus GN=COL1A1 PE=1 SV=3	7405	138696	1404	414	160	51	69.8	Gallus gallus	1	1	1127	2251.98	0.003	699	722	0	51.36	GDAGAPGAPGNEGPPGLEGMPGER	4 Oxidation (P); Glu->Gln (E) [-0.98]	0.00000200200X002000002000.0
Collagen alpha-1(I) chain OS=Gallus gallus GN=COL1A1 PE=1 SV=3	7405	138696	1404	414	160	51	69.8	Gallus gallus	1	1	1127	2251.99	-0.0101	699	722	0	45.54	GDAGAPGAPGNEGPPGLEGMPGER	4 Oxidation (P); Asn->Xle (N) [-0.96]	0.0000020020X0002000002000.0
Collagen alpha-1(I) chain OS=Gallus gallus GN=COL1A1 PE=1 SV=3	7405	138696	1404	414	160	51	69.8	Gallus gallus	1	1	762.034	2283.08	0.0037	825	851	0	2.95	GDAGPPGPAGPTGAPGPAGEVGAPGPK	Oxidation (K); 2 Oxidation (P)	0.000000020020000000000000001.0
Collagen alpha-1(I) chain OS=Gallus gallus GN=COL1A1 PE=1 SV=3	7405	138696	1404	414	160	51	69.8	Gallus gallus	1	1	767.036	2298.09	-0.0003	825	851	0	9.47	GDAGPPGPAGPTGAPGPAGQVGAPGPK	4 Oxidation (P)	0.000020000000000020000002020.0
Collagen alpha-1(I) chain OS=Gallus gallus GN=COL1A1 PE=1 SV=3	7405	138696	1404	414	160	51	69.8	Gallus gallus	1	0	767.355	2299.04	-0.0025	360	386	0	45.95	GEPGPPGPAGAAGPAGNPGADGQPGAK	Oxidation (K); 2 Oxidation (P)	0.002020000000000000000000001.0
Collagen alpha-1(I) chain OS=Gallus gallus GN=COL1A1 PE=1 SV=3	7405	138696	1404	414	160	51	69.8	Gallus gallus	1	0	772.688	2315.04	0.0016	360	386	0	56.08	GEPGPPGPAGAAGPAGNPGADGQPGAK	Oxidation (K); 2 Oxidation (P); Ala->Ser (A) [+15.99]	0.00200000X000000000000002001.0
Collagen alpha-1(I) chain OS=Gallus gallus GN=COL1A1 PE=1 SV=3	7405	138696	1404	414	160	51	69.8	Gallus gallus	1	0	772.688	2315.04	0.0019	360	386	0	11.07	GEPGPPGPAGAAGPAGNPGADGQPGAK	4 Oxidation (P)	0.002020000000000002000002000.0
Collagen alpha-1(I) chain OS=Gallus gallus GN=COL1A1 PE=1 SV=3	7405	138696	1404	414	160	51	69.8	Gallus gallus	1	0	772.689	2315.05	0.0037	360	386	0	61.4	GEPGPPGPAGAAGPAGNPGADGQPGAK	3 Oxidation (P); Ala->Ser (A) [+15.99]	0.00200000X000000002000002000.0
Collagen alpha-1(I) chain OS=Gallus gallus GN=COL1A1 PE=1 SV=3	7405	138696	1404	414	160	51	69.8	Gallus gallus	1	0	772.689	2315.05	0.004	360	386	0	54.37	GEPGPPGPAGAAGPAGNPGADGQPGAK	Oxidation (K); 2 Oxidation (P); Ala->Ser (A) [+15.99]	0.00200000X000000000000002001.0
Collagen alpha-1(I) chain OS=Gallus gallus GN=COL1A1 PE=1 SV=3	7405	138696	1404	414	160	51	69.8	Gallus gallus	1	0	773.018	2316.03	-0.006	360	386	0	54.97	GEPGPPGPAGAAGPAGNPGADGQPGAK	Oxidation (K); 2 Oxidation (P); Pro->Asn (P) [+16.99]	0.00200200000000000X000000001.0
Collagen alpha-1(I) chain OS=Gallus gallus GN=COL1A1 PE=1 SV=3	7405	138696	1404	414	160	51	69.8	Gallus gallus	1	0	778.02	2331.04	0.0009	360	386	0	44.5	GEPGPPGPAGAAGPAGNPGADGQPGAK	Oxidation (K); 4 Oxidation (P)	0.002020000000000002000002001.0
Collagen alpha-1(I) chain OS=Gallus gallus GN=COL1A1 PE=1 SV=3	7405	138696	1404	414	160	51	69.8	Gallus gallus	1	0	783.703	2348.09	-0.0021	432	457	1	23.42	GDTGAKGEPGPAGVQGPPGPAGEEGK	2 Oxidation (P)	0.00000000200000000200000000.0
Collagen alpha-1(I) chain OS=Gallus gallus GN=COL1A1 PE=1 SV=3	7405	138696	1404	414	160	51	69.8	Gallus gallus	1	0	786.365	2356.07	0.0046	360	386	0	39.3	GEPGPPGPAGAAGPAGNPGADGQPGAK	3 Oxidation (P); Carbamidomethyl (N-term) [+57.02]	X.002020000000000000000002000.0
Collagen alpha-1(I) chain OS=Gallus gallus GN=COL1A1 PE=1 SV=3	7405	138696	1404	414	160	51	69.8	Gallus gallus	1	0	791.696	2372.07	0.002	360	386	0	62.53	GEPGPPGPAGAAGPAGNPGADGQPGAK	4 Oxidation (P); Carbamidomethyl (E) [+57.02]	0.0X2020000000000002000002000.0
Collagen alpha-1(I) chain OS=Gallus gallus GN=COL1A1 PE=1 SV=3	7405	138696	1404	414	160	51	69.8	Gallus gallus	1	0	791.697	2372.07	0.0054	360	386	0	49.62	GEPGPPGPAGAAGPAGNPGADGQPGAK	4 Oxidation (P); Carbamidomethyl (N-term) [+57.02]	X.002020000000000002000002000.0
Collagen alpha-1(I) chain OS=Gallus gallus GN=COL1A1 PE=1 SV=3	7405	138696	1404	414	160	51	69.8	Gallus gallus	1	0	794.363	2380.07	-0.011	432	457	1	7.49	GDTGAKGEPGPAGVQGPPGPAGEEGK	Oxidation (K); 3 Oxidation (P)	0.00000100200000000202000000.0
Collagen alpha-1(I) chain OS=Gallus gallus GN=COL1A1 PE=1 SV=3	7405	138696	1404	414	160	51	69.8	Gallus gallus	1	0	797.029	2388.06	0.0064	360	386	0	51.21	GEPGPPGPAGAAGPAGNPGADGQPGAK	5 Oxidation (P); Carbamidomethyl (N-term) [+57.02]	X.002020000000020002000002000.0
Collagen alpha-1(I) chain OS=Gallus gallus GN=COL1A1 PE=1 SV=3	7405	138696	1404	414	160	51	69.8	Gallus gallus	1	1	804.739	2411.2	-0.0061	1131	1157	1	35.94	GPPGSAGAAGKDGLNGLPGPIGPPGPR	2 Oxidation (P); Ser->Cys (S) [+15.98]	0.0000X0000000000000000022000.0
Collagen alpha-1(I) chain OS=Gallus gallus GN=COL1A1 PE=1 SV=3	7405	138696	1404	414	160	51	69.8	Gallus gallus	1	1	805.411	2413.21	-0.002	1131	1157	1	33.54	GPPGSAGAAGKDGLNGLPGPIGPPGPR	3 Oxidation (P); 2 Label:15N(1) (G) [+1.00]	0.000000000000000000X20X22000.0
Collagen alpha-1(I) chain OS=Gallus gallus GN=COL1A1 PE=1 SV=3	7405	138696	1404	414	160	51	69.8	Gallus gallus	1	1	1215.11	2428.2	-0.0121	1131	1157	1	59.85	GPPGSAGAAGKDGLNGLPGPIGPPGPR	3 Oxidation (P); Pro->Asn (P) [+16.99]	0.02000000000000000X000002020.0
Collagen alpha-1(I) chain OS=Gallus gallus GN=COL1A1 PE=1 SV=3	7405	138696	1404	414	160	51	69.8	Gallus gallus	1	1	810.407	2428.2	-0.0091	1131	1157	1	41.33	GPPGSAGAAGKDGLNGLPGPIGPPGPR	3 Oxidation (P); Pro->Asn (P) [+16.99]	0.02000000000000000X000002020.0
Collagen alpha-1(I) chain OS=Gallus gallus GN=COL1A1 PE=1 SV=3	7405	138696	1404	414	160	51	69.8	Gallus gallus	1	1	810.409	2428.21	-0.0061	1131	1157	1	52.55	GPPGSAGAAGKDGLNGLPGPIGPPGPR	4 Oxidation (P); Label:15N(1) (P) [+1.00]	0.0020000000000000020X0022000.0
Collagen alpha-1(I) chain OS=Gallus gallus GN=COL1A1 PE=1 SV=3	7405	138696	1404	414	160	51	69.8	Gallus gallus	1	1	810.409	2428.21	0.0072	1131	1157	1	34.49	GPPGSAGAAGKDGLNGLPGPIGPPGPR	4 Oxidation (P); Deamidated (NQ) [+0.98]	0.00200000000000X002020020000.0
Collagen alpha-1(I) chain OS=Gallus gallus GN=COL1A1 PE=1 SV=3	7405	138696	1404	414	160	51	69.8	Gallus gallus	1	1	1215.61	2429.2	-0.0049	1131	1157	1	43.56	GPPGSAGAAGKDGLNGLPGPIGPPGPR	4 Oxidation (P); 2 Label:15N(1) (G) [+1.00]	0.002000000000X00X02020020000.0
Collagen alpha-1(I) chain OS=Gallus gallus GN=COL1A1 PE=1 SV=3	7405	138696	1404	414	160	51	69.8	Gallus gallus	1	1	810.742	2429.2	-0.0039	1131	1157	1	35	GPPGSAGAAGKDGLNGLPGPIGPPGPR	4 Oxidation (P); Label:15N(2) (N) [+1.99]	0.00200000000000X002020020000.0
Collagen alpha-1(I) chain OS=Gallus gallus GN=COL1A1 PE=1 SV=3	7405	138696	1404	414	160	51	69.8	Gallus gallus	1	1	810.744	2429.21	-0.0035	1131	1157	1	47.33	GPPGSAGAAGKDGLNGLPGPIGPPGPR	2 Oxidation (P); Pro->Met (P) [+33.99]	0.0020000000000000000200000X0.0
Collagen alpha-1(I) chain OS=Gallus gallus GN=COL1A1 PE=1 SV=3	7405	138696	1404	414	160	51	69.8	Gallus gallus	1	0	822.41	2464.21	-0.002	1023	1051	1	20.86	GDRGETGPAGPPGAPGAPGAPGPVGPAGK	Oxidation (P)	0.00000000002000000000000000000.0
Collagen alpha-1(I) chain OS=Gallus gallus GN=COL1A1 PE=1 SV=3	7405	138696	1404	414	160	51	69.8	Gallus gallus	1	0	824.066	2469.18	-0.0014	1023	1051	1	33.14	GDRGETGPAGPPGAPGAPGAPGPVGPAGK	4 Oxidation (P); Arg->Xle (R) [-43.02]	0.00X00000000200200200200000000.0
Collagen alpha-1(I) chain OS=Gallus gallus GN=COL1A1 PE=1 SV=3	7405	138696	1404	414	160	51	69.8	Gallus gallus	1	0	827.741	2480.2	-0.0042	1023	1051	1	13.85	GDRGETGPAGPPGAPGAPGAPGPVGPAGK	Oxidation (K); Oxidation (P)	0.00000000000200000000000000001.0
Collagen alpha-1(I) chain OS=Gallus gallus GN=COL1A1 PE=1 SV=3	7405	138696	1404	414	160	51	69.8	Gallus gallus	1	0	827.743	2480.21	0.0033	1023	1051	1	42.31	GDRGETGPAGPPGAPGAPGAPGPVGPAGK	Oxidation (P); Ala->Ser (A) [+15.99]	0.0000000000000X000000000002000.0
Collagen alpha-1(I) chain OS=Gallus gallus GN=COL1A1 PE=1 SV=3	7405	138696	1404	414	160	51	69.8	Gallus gallus	1	1	829.063	2484.17	0.0036	1103	1130	0	44.54	SGLQGPPGPPGAPGEQGPSGASGPAGPR	3 Oxidation (P)	0.0000000022002000000000000000.0
Collagen alpha-1(I) chain OS=Gallus gallus GN=COL1A1 PE=1 SV=3	7405	138696	1404	414	160	51	69.8	Gallus gallus	1	0	833.074	2496.2	0.002	1023	1051	1	12.3	GDRGETGPAGPPGAPGAPGAPGPVGPAGK	3 Oxidation (P)	0.00000000000200200200000000000.0
Collagen alpha-1(I) chain OS=Gallus gallus GN=COL1A1 PE=1 SV=3	7405	138696	1404	414	160	51	69.8	Gallus gallus	1	0	833.075	2496.2	0.0038	1023	1051	1	39.67	GDRGETGPAGPPGAPGAPGAPGPVGPAGK	2 Oxidation (P); Ala->Ser (A) [+15.99]	0.0000000000000X200200000000000.0
Collagen alpha-1(I) chain OS=Gallus gallus GN=COL1A1 PE=1 SV=3	7405	138696	1404	414	160	51	69.8	Gallus gallus	1	0	833.075	2496.2	0.0041	1023	1051	1	37.44	GDRGETGPAGPPGAPGAPGAPGPVGPAGK	2 Oxidation (P); Ala->Ser (A) [+15.99]	0.0000000000020020000X000000000.0
Collagen alpha-1(I) chain OS=Gallus gallus GN=COL1A1 PE=1 SV=3	7405	138696	1404	414	160	51	69.8	Gallus gallus	1	0	833.075	2496.2	0.0047	1023	1051	1	12.75	GDRGETGPAGPPGAPGAPGAPGPVGPAGK	3 Oxidation (P)	0.00000000000200200200000000000.0
Collagen alpha-1(I) chain OS=Gallus gallus GN=COL1A1 PE=1 SV=3	7405	138696	1404	414	160	51	69.8	Gallus gallus	1	0	833.075	2496.2	0.0047	1023	1051	1	38.14	GDRGETGPAGPPGAPGAPGAPGPVGPAGK	Oxidation (P); Dioxidation (P) [+31.99]	0.00000000000200000X00000000000.0
Collagen alpha-1(I) chain OS=Gallus gallus GN=COL1A1 PE=1 SV=3	7405	138696	1404	414	160	51	69.8	Gallus gallus	1	0	835.739	2504.19	-0.0088	432	457	1	62.45	GDTGAKGEPGPAGVQGPPGPAGEEGK	2 Oxidation (P); HNE (K) [+156.12]	0.0000000020000000020000000X.0
Collagen alpha-1(I) chain OS=Gallus gallus GN=COL1A1 PE=1 SV=3	7405	138696	1404	414	160	51	69.8	Gallus gallus	1	0	838.405	2512.19	-0.0005	1023	1051	1	27.88	GDRGETGPAGPPGAPGAPGAPGPVGPAGK	4 Oxidation (P)	0.00000000000200200200200000000.0
Collagen alpha-1(I) chain OS=Gallus gallus GN=COL1A1 PE=1 SV=3	7405	138696	1404	414	160	51	69.8	Gallus gallus	1	0	838.406	2512.2	0.0007	1023	1051	1	8.56	GDRGETGPAGPPGAPGAPGAPGPVGPAGK	4 Oxidation (P)	0.00000000000200200200200000000.0
Collagen alpha-1(I) chain OS=Gallus gallus GN=COL1A1 PE=1 SV=3	7405	138696	1404	414	160	51	69.8	Gallus gallus	1	0	838.407	2512.2	0.0046	1023	1051	1	54.96	GDRGETGPAGPPGAPGAPGAPGPVGPAGK	4 Oxidation (P)	0.00000000000200200200200000000.0
Collagen alpha-1(I) chain OS=Gallus gallus GN=COL1A1 PE=1 SV=3	7405	138696	1404	414	160	51	69.8	Gallus gallus	1	0	838.407	2512.2	0.0055	1023	1051	1	31.25	GDRGETGPAGPPGAPGAPGAPGPVGPAGK	4 Oxidation (P)	0.00000000000200200200200000000.0
Collagen alpha-1(I) chain OS=Gallus gallus GN=COL1A1 PE=1 SV=3	7405	138696	1404	414	160	51	69.8	Gallus gallus	1	1	839.398	2515.17	-0.0012	312	341	0	24.64	GNDGAPGAAGPPGPTGPAGPPGFPGAAGAK	3 Oxidation (P)	0.000002000000000000002002000000.0
Collagen alpha-1(I) chain OS=Gallus gallus GN=COL1A1 PE=1 SV=3	7405	138696	1404	414	160	51	69.8	Gallus gallus	1	1	839.399	2515.18	0.0024	312	341	0	23.3	GNDGAPGAAGPPGPTGPAGPPGFPGAAGAK	3 Oxidation (P)	0.000002000020000000000002000000.0
Collagen alpha-1(I) chain OS=Gallus gallus GN=COL1A1 PE=1 SV=3	7405	138696	1404	414	160	51	69.8	Gallus gallus	1	1	1258.6	2515.18	0.0066	312	341	0	58.65	GNDGAPGAAGPPGPTGPAGPPGFPGAAGAK	2 Oxidation (P); Oxidation (F) [+15.99]	0.0000020000200000000000X0000000.0
Collagen alpha-1(I) chain OS=Gallus gallus GN=COL1A1 PE=1 SV=3	7405	138696	1404	414	160	51	69.8	Gallus gallus	1	1	842.75	2525.23	0.0034	825	854	1	44.1	GDAGPPGPAGPTGAPGPAGQVGAPGPKGAR	4 Oxidation (P); Gln->Ala (Q) [-57.02]	0.0000200000000000200X0002020000.0
Collagen alpha-1(I) chain OS=Gallus gallus GN=COL1A1 PE=1 SV=3	7405	138696	1404	414	160	51	69.8	Gallus gallus	1	1	844.73	2531.17	0.001	312	341	0	38.91	GNDGAPGAAGPPGPTGPAGPPGFPGAAGAK	3 Oxidation (P); Oxidation (F) [+15.99]	0.0000020000200000000000X2000000.0
Collagen alpha-1(I) chain OS=Gallus gallus GN=COL1A1 PE=1 SV=3	7405	138696	1404	414	160	51	69.8	Gallus gallus	1	1	844.73	2531.17	0.0016	312	341	0	59.94	GNDGAPGAAGPPGPTGPAGPPGFPGAAGAK	5 Oxidation (P); Deoxy (T) [-15.99]	0.00000200002200X000002002000000.0
Collagen alpha-1(I) chain OS=Gallus gallus GN=COL1A1 PE=1 SV=3	7405	138696	1404	414	160	51	69.8	Gallus gallus	1	1	844.731	2531.17	0.0019	312	341	0	44.99	GNDGAPGAAGPPGPTGPAGPPGFPGAAGAK	4 Oxidation (P)	0.000002000020000000002002000000.0
Collagen alpha-1(I) chain OS=Gallus gallus GN=COL1A1 PE=1 SV=3	7405	138696	1404	414	160	51	69.8	Gallus gallus	1	1	1267.09	2532.16	-0.0055	312	341	0	72.95	GNDGAPGAAGPPGPTGPAGPPGFPGAAGAK	3 Oxidation (P); Pro->Asn (P) [+16.99]	0.00000200000X000000002002000000.0
Collagen alpha-1(I) chain OS=Gallus gallus GN=COL1A1 PE=1 SV=3	7405	138696	1404	414	160	51	69.8	Gallus gallus	1	0	846.75	2537.23	0.001	1023	1051	1	34.96	GDRGETGPAGPPGAPGAPGAPGPVGPAGK	2 Oxidation (P); Carbamidomethyl (E) [+57.02]	0.0000X000000200200000000000000.0
Collagen alpha-1(I) chain OS=Gallus gallus GN=COL1A1 PE=1 SV=3	7405	138696	1404	414	160	51	69.8	Gallus gallus	1	1	850.062	2547.16	0.0021	312	341	0	17.84	GNDGAPGAAGPPGPTGPAGPPGFPGAAGAK	Oxidation (K); 4 Oxidation (P)	0.000002000020000000002002000001.0
Collagen alpha-1(I) chain OS=Gallus gallus GN=COL1A1 PE=1 SV=3	7405	138696	1404	414	160	51	69.8	Gallus gallus	1	1	1275.08	2548.15	0.0118	1278	1299	0	42.4	VYCNMETGETCVYPTQATIAQK	Amidino (C) [+42.02]	0.00X0000000000000000000.0
Collagen alpha-1(I) chain OS=Gallus gallus GN=COL1A1 PE=1 SV=3	7405	138696	1404	414	160	51	69.8	Gallus gallus	1	0	857.416	2569.23	0.0104	1023	1051	1	45.05	GDRGETGPAGPPGAPGAPGAPGPVGPAGK	4 Oxidation (P); Carbamidomethyl (N-term) [+57.02]	X.00000000000200200200200000000.0
Collagen alpha-1(I) chain OS=Gallus gallus GN=COL1A1 PE=1 SV=3	7405	138696	1404	414	160	51	69.8	Gallus gallus	1	1	861.756	2582.25	-0.0021	825	854	1	24.07	GDAGPPGPAGPTGAPGPAGQVGAPGPKGAR	4 Oxidation (P)	0.000020000000000020000002020000.0
Collagen alpha-1(I) chain OS=Gallus gallus GN=COL1A1 PE=1 SV=3	7405	138696	1404	414	160	51	69.8	Gallus gallus	1	1	863.737	2588.19	0.0015	312	341	0	36.13	GNDGAPGAAGPPGPTGPAGPPGFPGAAGAK	4 Oxidation (P); Gly->Asn (G) [+57.02]	0.000002X00020000000002002000000.0
Collagen alpha-1(I) chain OS=Gallus gallus GN=COL1A1 PE=1 SV=3	7405	138696	1404	414	160	51	69.8	Gallus gallus	1	1	872.755	2615.24	0.0055	1102	1130	0	42.89	FSGLQGPPGPPGAPGEQGPSGASGPAGPR	2 Oxidation (P)	0.00000000002002000000000000000.0
Collagen alpha-1(I) chain OS=Gallus gallus GN=COL1A1 PE=1 SV=3	7405	138696	1404	414	160	51	69.8	Gallus gallus	1	0	877.084	2628.23	-0.002	1026	1055	1	33.8	GETGPAGPPGAPGAPGAPGPVGPAGKNGDR	4 Oxidation (P); 2 Label:15N(1) (G) [+1.00]	0.000000002002002002000X00X00000.0
Collagen alpha-1(I) chain OS=Gallus gallus GN=COL1A1 PE=1 SV=3	7405	138696	1404	414	160	51	69.8	Gallus gallus	1	1	881.433	2641.28	0.0114	1101	1130	0	55.48	GFSGLQGPPGPPGAPGEQGPSGASGPAGPR	Label:15N(1) (P) [+1.00]	0.00000000000000X000000000000000.0
Collagen alpha-1(I) chain OS=Gallus gallus GN=COL1A1 PE=1 SV=3	7405	138696	1404	414	160	51	69.8	Gallus gallus	1	1	886.427	2656.26	-0.0027	1101	1130	0	39.85	GFSGLQGPPGPPGAPGEQGPSGASGPAGPR	Oxidation (P)	0.000000000020000000000000000000.0
Collagen alpha-1(I) chain OS=Gallus gallus GN=COL1A1 PE=1 SV=3	7405	138696	1404	414	160	51	69.8	Gallus gallus	1	1	886.43	2656.27	0.0042	1101	1130	0	52.34	GFSGLQGPPGPPGAPGEQGPSGASGPAGPR	Oxidation (P)	0.000000000000002000000000000000.0
Collagen alpha-1(I) chain OS=Gallus gallus GN=COL1A1 PE=1 SV=3	7405	138696	1404	414	160	51	69.8	Gallus gallus	1	1	886.756	2657.25	-0.0018	1101	1130	0	41.22	GFSGLQGPPGPPGAPGEQGPSGASGPAGPR	Oxidation (P); Deamidated (NQ) [+0.98]	0.00000X000000002000000000000000.0
Collagen alpha-1(I) chain OS=Gallus gallus GN=COL1A1 PE=1 SV=3	7405	138696	1404	414	160	51	69.8	Gallus gallus	1	1	886.764	2657.27	0.011	1101	1130	0	46.32	GFSGLQGPPGPPGAPGEQGPSGASGPAGPR	Oxidation (P); Label:15N(1) (A) [+1.00]	0.0000000020000X0000000000000000.0
Collagen alpha-1(I) chain OS=Gallus gallus GN=COL1A1 PE=1 SV=3	7405	138696	1404	414	160	51	69.8	Gallus gallus	1	1	891.76	2672.26	-0.0001	1101	1130	0	44.75	GFSGLQGPPGPPGAPGEQGPSGASGPAGPR	2 Oxidation (P)	0.000000000022000000000000000000.0
Collagen alpha-1(I) chain OS=Gallus gallus GN=COL1A1 PE=1 SV=3	7405	138696	1404	414	160	51	69.8	Gallus gallus	1	1	891.761	2672.26	0.002	1101	1130	0	51.05	GFSGLQGPPGPPGAPGEQGPSGASGPAGPR	2 Oxidation (P)	0.000000000022000000000000000000.0
Collagen alpha-1(I) chain OS=Gallus gallus GN=COL1A1 PE=1 SV=3	7405	138696	1404	414	160	51	69.8	Gallus gallus	1	1	891.761	2672.26	0.002	1101	1130	0	53.28	GFSGLQGPPGPPGAPGEQGPSGASGPAGPR	2 Oxidation (P)	0.000000002020000000000000000000.0
Collagen alpha-1(I) chain OS=Gallus gallus GN=COL1A1 PE=1 SV=3	7405	138696	1404	414	160	51	69.8	Gallus gallus	1	1	1337.14	2672.26	0.0035	1101	1130	0	56.07	GFSGLQGPPGPPGAPGEQGPSGASGPAGPR	2 Oxidation (P)	0.000000002020000000000000000000.0
Collagen alpha-1(I) chain OS=Gallus gallus GN=COL1A1 PE=1 SV=3	7405	138696	1404	414	160	51	69.8	Gallus gallus	1	1	891.762	2672.26	0.0059	1101	1130	0	19.29	GFSGLQGPPGPPGAPGEQGPSGASGPAGPR	2 Oxidation (P)	0.000000000022000000000000000000.0
Collagen alpha-1(I) chain OS=Gallus gallus GN=COL1A1 PE=1 SV=3	7405	138696	1404	414	160	51	69.8	Gallus gallus	1	1	891.763	2672.27	0.008	1101	1130	0	1.68	GFSGLQGPPGPPGAPGEQGPSGASGPAGPR	2 Oxidation (P)	0.000000000002002000000000000000.0
Collagen alpha-1(I) chain OS=Gallus gallus GN=COL1A1 PE=1 SV=3	7405	138696	1404	414	160	51	69.8	Gallus gallus	1	1	892.097	2673.27	-0.0095	1101	1130	0	40.04	GFSGLQGPPGPPGAPGEQGPSGASGPAGPR	3 Oxidation (P); Gln->Xle (Q) [-14.97]	0.00000000002200200X000000000000.0
Collagen alpha-1(I) chain OS=Gallus gallus GN=COL1A1 PE=1 SV=3	7405	138696	1404	414	160	51	69.8	Gallus gallus	1	1	1337.64	2673.27	-0.0049	1101	1130	0	34.66	GFSGLQGPPGPPGAPGEQGPSGASGPAGPR	3 Oxidation (P); Gln->Xle (Q) [-14.97]	0.00000000002200200X000000000000.0
Collagen alpha-1(I) chain OS=Gallus gallus GN=COL1A1 PE=1 SV=3	7405	138696	1404	414	160	51	69.8	Gallus gallus	1	1	892.424	2674.25	-0.0004	1101	1130	0	59.07	GFSGLQGPPGPPGAPGEQGPSGASGPAGPR	2 Oxidation (P); 2 Label:15N(1) (P) [+1.00]	0.0000000X20000020000000000000X0.0
Collagen alpha-1(I) chain OS=Gallus gallus GN=COL1A1 PE=1 SV=3	7405	138696	1404	414	160	51	69.8	Gallus gallus	1	1	892.431	2674.27	-0.0039	1101	1130	0	38.15	GFSGLQGPPGPPGAPGEQGPSGASGPAGPR	2 Oxidation (P); Pro->Val (P) [+2.02]	0.0000000000X2002000000000000000.0
Collagen alpha-1(I) chain OS=Gallus gallus GN=COL1A1 PE=1 SV=3	7405	138696	1404	414	160	51	69.8	Gallus gallus	1	1	1339.14	2676.27	0.003	1101	1130	0	48.53	GFSGLQGPPGPPGAPGEQGPSGASGPAGPR	2 Oxidation (P); 2 Label:18O(1) (S) [+2.00]	0.00X00000000200200000X000000000.0
Collagen alpha-1(I) chain OS=Gallus gallus GN=COL1A1 PE=1 SV=3	7405	138696	1404	414	160	51	69.8	Gallus gallus	1	0	896.423	2686.25	0.0094	786	815	1	12.7	GAPGDRGEPGPPGPAGFAGPPGADGQPGAK	3 Oxidation (P)	0.002000002020000000000000000000.0
Collagen alpha-1(I) chain OS=Gallus gallus GN=COL1A1 PE=1 SV=3	7405	138696	1404	414	160	51	69.8	Gallus gallus	1	1	897.093	2688.26	0.0043	1101	1130	0	39.37	GFSGLQGPPGPPGAPGEQGPSGASGPAGPR	3 Oxidation (P)	0.000000000022002000000000000000.0
Collagen alpha-1(I) chain OS=Gallus gallus GN=COL1A1 PE=1 SV=3	7405	138696	1404	414	160	51	69.8	Gallus gallus	1	1	1345.14	2688.26	0.0046	1101	1130	0	69.97	GFSGLQGPPGPPGAPGEQGPSGASGPAGPR	3 Oxidation (P)	0.000000002022000000000000000000.0
Collagen alpha-1(I) chain OS=Gallus gallus GN=COL1A1 PE=1 SV=3	7405	138696	1404	414	160	51	69.8	Gallus gallus	1	1	897.094	2688.26	0.0064	1101	1130	0	71.78	GFSGLQGPPGPPGAPGEQGPSGASGPAGPR	4 Oxidation (P); Deoxy (S) [-15.99]	0.00000000002200200002X000000000.0
Collagen alpha-1(I) chain OS=Gallus gallus GN=COL1A1 PE=1 SV=3	7405	138696	1404	414	160	51	69.8	Gallus gallus	1	1	897.422	2689.24	-0.0042	1101	1130	0	59.53	GFSGLQGPPGPPGAPGEQGPSGASGPAGPR	2 Oxidation (P); Pro->Asn (P) [+16.99]	0.00000000202000X000000000000000.0
Collagen alpha-1(I) chain OS=Gallus gallus GN=COL1A1 PE=1 SV=3	7405	138696	1404	414	160	51	69.8	Gallus gallus	1	1	897.426	2689.26	0.008	1101	1130	0	51.69	GFSGLQGPPGPPGAPGEQGPSGASGPAGPR	4 Oxidation (P); Glu->Asn (E) [-15.00]	0.0000000220220000X0000000000000.0
Collagen alpha-1(I) chain OS=Gallus gallus GN=COL1A1 PE=1 SV=3	7405	138696	1404	414	160	51	69.8	Gallus gallus	1	1	897.756	2690.25	-0.0008	1101	1130	0	53.64	GFSGLQGPPGPPGAPGEQGPSGASGPAGPR	3 Oxidation (P); 2 Label:15N(1) (G) [+1.00]	0.000000000022X02X00000000000000.0
Collagen alpha-1(I) chain OS=Gallus gallus GN=COL1A1 PE=1 SV=3	7405	138696	1404	414	160	51	69.8	Gallus gallus	1	1	1347.14	2692.27	0.0061	1101	1130	0	52.84	GFSGLQGPPGPPGAPGEQGPSGASGPAGPR	3 Oxidation (P); 2 Label:18O(1) (S) [+2.00]	0.00X00000002200200000X000000000.0
Collagen alpha-1(I) chain OS=Gallus gallus GN=COL1A1 PE=1 SV=3	7405	138696	1404	414	160	51	69.8	Gallus gallus	1	0	901.752	2702.23	0.0014	786	815	1	21.89	GAPGDRGEPGPPGPAGFAGPPGADGQPGAK	Oxidation (K); 3 Oxidation (P)	0.002000002020000000000000000001.0
Collagen alpha-1(I) chain OS=Gallus gallus GN=COL1A1 PE=1 SV=3	7405	138696	1404	414	160	51	69.8	Gallus gallus	1	0	901.753	2702.24	0.0047	786	815	1	22.07	GAPGDRGEPGPPGPAGFAGPPGADGQPGAK	4 Oxidation (P)	0.002000002020000000000000002000.0
Collagen alpha-1(I) chain OS=Gallus gallus GN=COL1A1 PE=1 SV=3	7405	138696	1404	414	160	51	69.8	Gallus gallus	1	0	902.08	2703.22	-0.0101	786	815	1	55.57	GAPGDRGEPGPPGPAGFAGPPGADGQPGAK	4 Oxidation (P); Label:15N(1) (P) [+1.00]	0.00200000202000000000200000X000.0
Collagen alpha-1(I) chain OS=Gallus gallus GN=COL1A1 PE=1 SV=3	7405	138696	1404	414	160	51	69.8	Gallus gallus	1	0	902.085	2703.23	0.0034	786	815	1	45.32	GAPGDRGEPGPPGPAGFAGPPGADGQPGAK	4 Oxidation (P); Label:15N(1) (G) [+1.00]	0.X02000002020000000000000002000.0
Collagen alpha-1(I) chain OS=Gallus gallus GN=COL1A1 PE=1 SV=3	7405	138696	1404	414	160	51	69.8	Gallus gallus	1	0	902.088	2703.24	0.013	786	815	1	38.22	GAPGDRGEPGPPGPAGFAGPPGADGQPGAK	Oxidation (K); 3 Oxidation (P); Label:15N(1) (G) [+1.00]	0.002X00002020000000000000000001.0
Collagen alpha-1(I) chain OS=Gallus gallus GN=COL1A1 PE=1 SV=3	7405	138696	1404	414	160	51	69.8	Gallus gallus	1	1	904.439	2710.29	0.0067	974	1003	1	0.42	QGPSGASGERGPPGPMGPPGLAGPPGEAGR	Oxidation (P)	0.002000000000000000000000000000.0
Collagen alpha-1(I) chain OS=Gallus gallus GN=COL1A1 PE=1 SV=3	7405	138696	1404	414	160	51	69.8	Gallus gallus	1	1	905.437	2713.29	0.0035	1101	1130	0	51.97	GFSGLQGPPGPPGAPGEQGPSGASGPAGPR	Oxidation (P); Gly->Asn (G) [+57.02]	0.X00000000000002000000000000000.0
Collagen alpha-1(I) chain OS=Gallus gallus GN=COL1A1 PE=1 SV=3	7405	138696	1404	414	160	51	69.8	Gallus gallus	1	0	907.082	2718.22	-0.0023	786	815	1	52.9	GAPGDRGEPGPPGPAGFAGPPGADGQPGAK	3 Oxidation (P); Dioxidation (P) [+31.99]	0.00200000X000000000002000002000.0
Collagen alpha-1(I) chain OS=Gallus gallus GN=COL1A1 PE=1 SV=3	7405	138696	1404	414	160	51	69.8	Gallus gallus	1	0	907.085	2718.23	0.0061	786	815	1	50.84	GAPGDRGEPGPPGPAGFAGPPGADGQPGAK	4 Oxidation (P); Oxidation (D) [+15.99]	0.00200000202000000000000X002000.0
Collagen alpha-1(I) chain OS=Gallus gallus GN=COL1A1 PE=1 SV=3	7405	138696	1404	414	160	51	69.8	Gallus gallus	1	0	907.085	2718.23	0.0064	786	815	1	43.32	GAPGDRGEPGPPGPAGFAGPPGADGQPGAK	6 Oxidation (P); Deoxy (D) [-15.99]	0.00200000202000000002200X002000.0
Collagen alpha-1(I) chain OS=Gallus gallus GN=COL1A1 PE=1 SV=3	7405	138696	1404	414	160	51	69.8	Gallus gallus	1	0	907.086	2718.24	0.0091	786	815	1	4.99	GAPGDRGEPGPPGPAGFAGPPGADGQPGAK	Oxidation (K); 4 Oxidation (P)	0.002000002020000000000000002001.0
Collagen alpha-1(I) chain OS=Gallus gallus GN=COL1A1 PE=1 SV=3	7405	138696	1404	414	160	51	69.8	Gallus gallus	1	0	907.087	2718.24	0.0118	786	815	1	24.62	GAPGDRGEPGPPGPAGFAGPPGADGQPGAK	5 Oxidation (P)	0.002000002020000000002000002000.0
Collagen alpha-1(I) chain OS=Gallus gallus GN=COL1A1 PE=1 SV=3	7405	138696	1404	414	160	51	69.8	Gallus gallus	1	0	907.415	2719.22	0.0112	786	815	1	47.09	GAPGDRGEPGPPGPAGFAGPPGADGQPGAK	5 Oxidation (P); Deamidated (R) [+0.98]	0.00200X002020000000002000002000.0
Collagen alpha-1(I) chain OS=Gallus gallus GN=COL1A1 PE=1 SV=3	7405	138696	1404	414	160	51	69.8	Gallus gallus	1	1	911.102	2730.28	0.0027	1101	1130	0	44.53	GFSGLQGPPGPPGAPGEQGPSGASGPAGPR	Oxidation (P); Gly->Met (G) [+74.02]	0.000000002000X00000000000000000.0
Collagen alpha-1(I) chain OS=Gallus gallus GN=COL1A1 PE=1 SV=3	7405	138696	1404	414	160	51	69.8	Gallus gallus	1	1	1373.65	2745.28	0.0031	1101	1130	0	65.31	GFSGLQGPPGPPGAPGEQGPSGASGPAGPR	3 Oxidation (P); Gly (S) [+57.02]	0.00X000000022002000000000000000.0
Collagen alpha-1(I) chain OS=Gallus gallus GN=COL1A1 PE=1 SV=3	7405	138696	1404	414	160	51	69.8	Gallus gallus	1	1	916.101	2745.28	0.0053	1101	1130	0	55.05	GFSGLQGPPGPPGAPGEQGPSGASGPAGPR	3 Oxidation (P); Gly (S) [+57.02]	0.00X000000022002000000000000000.0
Collagen alpha-1(I) chain OS=Gallus gallus GN=COL1A1 PE=1 SV=3	7405	138696	1404	414	160	51	69.8	Gallus gallus	1	1	916.433	2746.28	-0.0056	1101	1130	0	54.88	GFSGLQGPPGPPGAPGEQGPSGASGPAGPR	3 Oxidation (P); Carbofuran (S) [+58.03]	0.00X000000022002000000000000000.0
Collagen alpha-1(I) chain OS=Gallus gallus GN=COL1A1 PE=1 SV=3	7405	138696	1404	414	160	51	69.8	Gallus gallus	1	0	920.761	2759.26	0.0079	786	815	1	33.42	GAPGDRGEPGPPGPAGFAGPPGADGQPGAK	Oxidation (K); 3 Oxidation (P); Carbamidomethyl (N-term) [+57.02]	X.002000002020000000000000000001.0
Collagen alpha-1(I) chain OS=Gallus gallus GN=COL1A1 PE=1 SV=3	7405	138696	1404	414	160	51	69.8	Gallus gallus	1	0	926.092	2775.25	0.0057	786	815	1	39.68	GAPGDRGEPGPPGPAGFAGPPGADGQPGAK	5 Oxidation (P); Ala->Gln (A) [+57.02]	0.0X2000002020000000002000002000.0
Collagen alpha-1(I) chain OS=Gallus gallus GN=COL1A1 PE=1 SV=3	7405	138696	1404	414	160	51	69.8	Gallus gallus	1	1	929.772	2786.29	-0.0064	1101	1130	0	33.02	GFSGLQGPPGPPGAPGEQGPSGASGPAGPR	2 Oxidation (P); Dicarbamidomethyl (N-term) [+114.04]	X.000000000002002000000000000000.0
Collagen alpha-1(I) chain OS=Gallus gallus GN=COL1A1 PE=1 SV=3	7405	138696	1404	414	160	51	69.8	Gallus gallus	1	1	947.453	2839.34	-0.0117	588	620	1	3.89	GAPGPPGAVGAAGKDGEAGAQGPPGPTGPAGER	2 Oxidation (P)	0.000022000000000000000000000000000.0
Collagen alpha-1(I) chain OS=Gallus gallus GN=COL1A1 PE=1 SV=3	7405	138696	1404	414	160	51	69.8	Gallus gallus	1	1	949.13	2844.37	0.0127	1101	1130	0	41.28	GFSGLQGPPGPPGAPGEQGPSGASGPAGPR	3 Oxidation (P); Arg (N-term) [+156.10]	X.000000000022002000000000000000.0
Collagen alpha-1(I) chain OS=Gallus gallus GN=COL1A1 PE=1 SV=3	7405	138696	1404	414	160	51	69.8	Gallus gallus	1	0	954.139	2859.39	0.0045	387	419	1	18.12	GATGAPGIAGAPGFPGARGPSGPQGPSGAPGPK	Oxidation (K); 3 Oxidation (P)	0.000002000002002000000000000000001.0
Collagen alpha-1(I) chain OS=Gallus gallus GN=COL1A1 PE=1 SV=3	7405	138696	1404	414	160	51	69.8	Gallus gallus	1	1	956.13	2865.37	-0.007	588	620	1	42.2	GAPGPPGAVGAAGKDGEAGAQGPPGPTGPAGER	Oxidation (P); Guanidinyl (K) [+42.02]	0.0020000000000X0000000000000000000.0
Collagen alpha-1(I) chain OS=Gallus gallus GN=COL1A1 PE=1 SV=3	7405	138696	1404	414	160	51	69.8	Gallus gallus	1	1	960.479	2878.41	-0.007	753	785	1	15.3	GLTGPIGPPGPAGAPGDKGEAGPPGPAGPTGAR	3 Oxidation (P)	0.000000000020002000000020000000000.0
Collagen alpha-1(I) chain OS=Gallus gallus GN=COL1A1 PE=1 SV=3	7405	138696	1404	414	160	51	69.8	Gallus gallus	1	1	960.48	2878.42	-0.004	753	785	1	24.34	GLTGPIGPPGPAGAPGDKGEAGPPGPAGPTGAR	3 Oxidation (P)	0.000000000020002000000020000000000.0
Collagen alpha-1(I) chain OS=Gallus gallus GN=COL1A1 PE=1 SV=3	7405	138696	1404	414	160	51	69.8	Gallus gallus	1	1	960.48	2878.42	-0.0019	753	785	1	11.94	GLTGPIGPPGPAGAPGDKGEAGPPGPAGPTGAR	3 Oxidation (P)	0.000000000020002000000020000000000.0
Collagen alpha-1(I) chain OS=Gallus gallus GN=COL1A1 PE=1 SV=3	7405	138696	1404	414	160	51	69.8	Gallus gallus	1	1	960.481	2878.42	0.0002	753	785	1	17.18	GLTGPIGPPGPAGAPGDKGEAGPPGPAGPTGAR	3 Oxidation (P)	0.000000000020002000000020000000000.0
Collagen alpha-1(I) chain OS=Gallus gallus GN=COL1A1 PE=1 SV=3	7405	138696	1404	414	160	51	69.8	Gallus gallus	1	1	960.481	2878.42	0.0005	753	785	1	17.96	GLTGPIGPPGPAGAPGDKGEAGPPGPAGPTGAR	3 Oxidation (P)	0.000000000020002000000020000000000.0
Collagen alpha-1(I) chain OS=Gallus gallus GN=COL1A1 PE=1 SV=3	7405	138696	1404	414	160	51	69.8	Gallus gallus	1	1	960.481	2878.42	0.0011	753	785	1	31.48	GLTGPIGPPGPAGAPGDKGEAGPPGPAGPTGAR	3 Oxidation (P)	0.000000000020002000000020000000000.0
Collagen alpha-1(I) chain OS=Gallus gallus GN=COL1A1 PE=1 SV=3	7405	138696	1404	414	160	51	69.8	Gallus gallus	1	1	960.481	2878.42	0.0011	753	785	1	29.83	GLTGPIGPPGPAGAPGDKGEAGPPGPAGPTGAR	3 Oxidation (P)	0.000000000020002000000020000000000.0
Collagen alpha-1(I) chain OS=Gallus gallus GN=COL1A1 PE=1 SV=3	7405	138696	1404	414	160	51	69.8	Gallus gallus	1	1	960.482	2878.42	0.002	753	785	1	17.23	GLTGPIGPPGPAGAPGDKGEAGPPGPAGPTGAR	3 Oxidation (P)	0.000000000020002000000020000000000.0
Collagen alpha-1(I) chain OS=Gallus gallus GN=COL1A1 PE=1 SV=3	7405	138696	1404	414	160	51	69.8	Gallus gallus	1	1	960.482	2878.42	0.002	753	785	1	20.89	GLTGPIGPPGPAGAPGDKGEAGPPGPAGPTGAR	3 Oxidation (P)	0.000000000020002000000020000000000.0
Collagen alpha-1(I) chain OS=Gallus gallus GN=COL1A1 PE=1 SV=3	7405	138696	1404	414	160	51	69.8	Gallus gallus	1	1	960.482	2878.42	0.0026	753	785	1	21.43	GLTGPIGPPGPAGAPGDKGEAGPPGPAGPTGAR	3 Oxidation (P)	0.000000000020002000000020000000000.0
Collagen alpha-1(I) chain OS=Gallus gallus GN=COL1A1 PE=1 SV=3	7405	138696	1404	414	160	51	69.8	Gallus gallus	1	1	960.482	2878.42	0.0035	753	785	1	23.86	GLTGPIGPPGPAGAPGDKGEAGPPGPAGPTGAR	3 Oxidation (P)	0.000000000020002000000020000000000.0
Collagen alpha-1(I) chain OS=Gallus gallus GN=COL1A1 PE=1 SV=3	7405	138696	1404	414	160	51	69.8	Gallus gallus	1	1	960.482	2878.42	0.0035	753	785	1	17.5	GLTGPIGPPGPAGAPGDKGEAGPPGPAGPTGAR	3 Oxidation (P)	0.000000000020002000000020000000000.0
Collagen alpha-1(I) chain OS=Gallus gallus GN=COL1A1 PE=1 SV=3	7405	138696	1404	414	160	51	69.8	Gallus gallus	1	1	960.482	2878.42	0.0035	753	785	1	18.32	GLTGPIGPPGPAGAPGDKGEAGPPGPAGPTGAR	3 Oxidation (P)	0.000000000020002000000020000000000.0
Collagen alpha-1(I) chain OS=Gallus gallus GN=COL1A1 PE=1 SV=3	7405	138696	1404	414	160	51	69.8	Gallus gallus	1	1	960.482	2878.42	0.0035	753	785	1	28.82	GLTGPIGPPGPAGAPGDKGEAGPPGPAGPTGAR	3 Oxidation (P)	0.000000000020002000000020000000000.0
Collagen alpha-1(I) chain OS=Gallus gallus GN=COL1A1 PE=1 SV=3	7405	138696	1404	414	160	51	69.8	Gallus gallus	1	1	960.482	2878.42	0.0035	753	785	1	28.07	GLTGPIGPPGPAGAPGDKGEAGPPGPAGPTGAR	3 Oxidation (P)	0.000000000020002000000020000000000.0
Collagen alpha-1(I) chain OS=Gallus gallus GN=COL1A1 PE=1 SV=3	7405	138696	1404	414	160	51	69.8	Gallus gallus	1	1	960.482	2878.42	0.0038	753	785	1	16.83	GLTGPIGPPGPAGAPGDKGEAGPPGPAGPTGAR	3 Oxidation (P)	0.000000000020002000000020000000000.0
Collagen alpha-1(I) chain OS=Gallus gallus GN=COL1A1 PE=1 SV=3	7405	138696	1404	414	160	51	69.8	Gallus gallus	1	1	960.482	2878.43	0.0044	753	785	1	22.93	GLTGPIGPPGPAGAPGDKGEAGPPGPAGPTGAR	3 Oxidation (P)	0.000000000020002000000020000000000.0
Collagen alpha-1(I) chain OS=Gallus gallus GN=COL1A1 PE=1 SV=3	7405	138696	1404	414	160	51	69.8	Gallus gallus	1	1	960.482	2878.43	0.0047	753	785	1	25.99	GLTGPIGPPGPAGAPGDKGEAGPPGPAGPTGAR	3 Oxidation (P)	0.000000000020002000000020000000000.0
Collagen alpha-1(I) chain OS=Gallus gallus GN=COL1A1 PE=1 SV=3	7405	138696	1404	414	160	51	69.8	Gallus gallus	1	1	960.482	2878.43	0.0047	753	785	1	27.58	GLTGPIGPPGPAGAPGDKGEAGPPGPAGPTGAR	3 Oxidation (P)	0.000000000020002000000020000000000.0
Collagen alpha-1(I) chain OS=Gallus gallus GN=COL1A1 PE=1 SV=3	7405	138696	1404	414	160	51	69.8	Gallus gallus	1	1	960.482	2878.43	0.0047	753	785	1	3.82	GLTGPIGPPGPAGAPGDKGEAGPPGPAGPTGAR	3 Oxidation (P)	0.000000000020002000000020000000000.0
Collagen alpha-1(I) chain OS=Gallus gallus GN=COL1A1 PE=1 SV=3	7405	138696	1404	414	160	51	69.8	Gallus gallus	1	1	960.483	2878.43	0.005	753	785	1	15.49	GLTGPIGPPGPAGAPGDKGEAGPPGPAGPTGAR	3 Oxidation (P)	0.000000000020002000000020000000000.0
Collagen alpha-1(I) chain OS=Gallus gallus GN=COL1A1 PE=1 SV=3	7405	138696	1404	414	160	51	69.8	Gallus gallus	1	1	960.483	2878.43	0.0056	753	785	1	46.02	GLTGPIGPPGPAGAPGDKGEAGPPGPAGPTGAR	3 Oxidation (P)	0.000000000020002000000020000000000.0
Collagen alpha-1(I) chain OS=Gallus gallus GN=COL1A1 PE=1 SV=3	7405	138696	1404	414	160	51	69.8	Gallus gallus	1	1	960.483	2878.43	0.0056	753	785	1	26.35	GLTGPIGPPGPAGAPGDKGEAGPPGPAGPTGAR	3 Oxidation (P)	0.000000000020002000000020000000000.0
Collagen alpha-1(I) chain OS=Gallus gallus GN=COL1A1 PE=1 SV=3	7405	138696	1404	414	160	51	69.8	Gallus gallus	1	1	960.483	2878.43	0.0062	753	785	1	36.73	GLTGPIGPPGPAGAPGDKGEAGPPGPAGPTGAR	3 Oxidation (P)	0.000000000020002000000020000000000.0
Collagen alpha-1(I) chain OS=Gallus gallus GN=COL1A1 PE=1 SV=3	7405	138696	1404	414	160	51	69.8	Gallus gallus	1	1	960.483	2878.43	0.0065	753	785	1	44.15	GLTGPIGPPGPAGAPGDKGEAGPPGPAGPTGAR	Oxidation (K); Oxidation (P); Ala->Ser (A) [+15.99]	0.00000000200000000100000000X000000.0
Collagen alpha-1(I) chain OS=Gallus gallus GN=COL1A1 PE=1 SV=3	7405	138696	1404	414	160	51	69.8	Gallus gallus	1	1	960.484	2878.43	0.0077	753	785	1	25.1	GLTGPIGPPGPAGAPGDKGEAGPPGPAGPTGAR	3 Oxidation (P)	0.000000000020002000000020000000000.0
Collagen alpha-1(I) chain OS=Gallus gallus GN=COL1A1 PE=1 SV=3	7405	138696	1404	414	160	51	69.8	Gallus gallus	1	1	960.484	2878.43	0.0077	753	785	1	7.32	GLTGPIGPPGPAGAPGDKGEAGPPGPAGPTGAR	3 Oxidation (P)	0.000000000020002000000020000000000.0
Collagen alpha-1(I) chain OS=Gallus gallus GN=COL1A1 PE=1 SV=3	7405	138696	1404	414	160	51	69.8	Gallus gallus	1	1	960.484	2878.43	0.0092	753	785	1	43.12	GLTGPIGPPGPAGAPGDKGEAGPPGPAGPTGAR	2 Oxidation (P); Ala->Ser (A) [+15.99]	0.00000000000X002000000020000000000.0
Collagen alpha-1(I) chain OS=Gallus gallus GN=COL1A1 PE=1 SV=3	7405	138696	1404	414	160	51	69.8	Gallus gallus	1	1	960.484	2878.43	0.0101	753	785	1	15.75	GLTGPIGPPGPAGAPGDKGEAGPPGPAGPTGAR	3 Oxidation (P)	0.000000000020002000000020000000000.0
Collagen alpha-1(I) chain OS=Gallus gallus GN=COL1A1 PE=1 SV=3	7405	138696	1404	414	160	51	69.8	Gallus gallus	1	1	960.485	2878.43	0.0122	753	785	1	15.62	GLTGPIGPPGPAGAPGDKGEAGPPGPAGPTGAR	3 Oxidation (P)	0.000000000020002000000020000000000.0
Collagen alpha-1(I) chain OS=Gallus gallus GN=COL1A1 PE=1 SV=3	7405	138696	1404	414	160	51	69.8	Gallus gallus	1	1	960.486	2878.43	0.0137	753	785	1	36.33	GLTGPIGPPGPAGAPGDKGEAGPPGPAGPTGAR	3 Oxidation (P)	0.000000000020002000000020000000000.0
Collagen alpha-1(I) chain OS=Gallus gallus GN=COL1A1 PE=1 SV=3	7405	138696	1404	414	160	51	69.8	Gallus gallus	1	1	960.486	2878.43	0.0137	753	785	1	24.68	GLTGPIGPPGPAGAPGDKGEAGPPGPAGPTGAR	3 Oxidation (P)	0.000000000020002000000020000000000.0
Collagen alpha-1(I) chain OS=Gallus gallus GN=COL1A1 PE=1 SV=3	7405	138696	1404	414	160	51	69.8	Gallus gallus	1	1	960.815	2879.42	0.0051	753	785	1	36.9	GLTGPIGPPGPAGAPGDKGEAGPPGPAGPTGAR	3 Oxidation (P); Label:15N(1) (E) [+1.00]	0.0000000000200020000X0020000000000.0
Collagen alpha-1(I) chain OS=Gallus gallus GN=COL1A1 PE=1 SV=3	7405	138696	1404	414	160	51	69.8	Gallus gallus	1	1	960.815	2879.42	0.0063	753	785	1	42.26	GLTGPIGPPGPAGAPGDKGEAGPPGPAGPTGAR	3 Oxidation (P); Label:15N(1) (G) [+1.00]	0.000000000020002000X00020000000000.0
Collagen alpha-1(I) chain OS=Gallus gallus GN=COL1A1 PE=1 SV=3	7405	138696	1404	414	160	51	69.8	Gallus gallus	1	1	960.817	2879.43	0.0102	753	785	1	64.1	GLTGPIGPPGPAGAPGDKGEAGPPGPAGPTGAR	3 Oxidation (P); Label:15N(1) (A) [+1.00]	0.00000000002000200000X020000000000.0
Collagen alpha-1(I) chain OS=Gallus gallus GN=COL1A1 PE=1 SV=3	7405	138696	1404	414	160	51	69.8	Gallus gallus	1	1	961.461	2881.36	0.0009	588	620	1	44.62	GAPGPPGAVGAAGKDGEAGAQGPPGPTGPAGER	Oxidation (K); 2 Oxidation (P); Ala->Pro (A) [+26.02]	0.00200000000001000X000000000020000.0
Collagen alpha-1(I) chain OS=Gallus gallus GN=COL1A1 PE=1 SV=3	7405	138696	1404	414	160	51	69.8	Gallus gallus	1	1	961.462	2881.36	-0.0065	588	620	1	46.25	GAPGPPGAVGAAGKDGEAGAQGPPGPTGPAGER	2 Oxidation (P); Guanidinyl (K) [+42.02]	0.0020200000000X0000000000000000000.0
Collagen alpha-1(I) chain OS=Gallus gallus GN=COL1A1 PE=1 SV=3	7405	138696	1404	414	160	51	69.8	Gallus gallus	1	1	965.811	2894.41	-0.0062	753	785	1	10.95	GLTGPIGPPGPAGAPGDKGEAGPPGPAGPTGAR	Oxidation (K); 3 Oxidation (P)	0.000000000020002001000020000000000.0
Collagen alpha-1(I) chain OS=Gallus gallus GN=COL1A1 PE=1 SV=3	7405	138696	1404	414	160	51	69.8	Gallus gallus	1	1	965.812	2894.42	-0.0005	753	785	1	10.46	GLTGPIGPPGPAGAPGDKGEAGPPGPAGPTGAR	Oxidation (K); 3 Oxidation (P)	0.000000000020002001000020000000000.0
Collagen alpha-1(I) chain OS=Gallus gallus GN=COL1A1 PE=1 SV=3	7405	138696	1404	414	160	51	69.8	Gallus gallus	1	1	965.813	2894.42	0.0004	753	785	1	12.03	GLTGPIGPPGPAGAPGDKGEAGPPGPAGPTGAR	4 Oxidation (P)	0.000000002020002000000020000000000.0
Collagen alpha-1(I) chain OS=Gallus gallus GN=COL1A1 PE=1 SV=3	7405	138696	1404	414	160	51	69.8	Gallus gallus	1	1	965.814	2894.42	0.0046	753	785	1	18.16	GLTGPIGPPGPAGAPGDKGEAGPPGPAGPTGAR	Oxidation (K); 3 Oxidation (P)	0.000000000020002001000020000000000.0
Collagen alpha-1(I) chain OS=Gallus gallus GN=COL1A1 PE=1 SV=3	7405	138696	1404	414	160	51	69.8	Gallus gallus	1	1	965.814	2894.42	-0.0132	753	785	1	46.45	GLTGPIGPPGPAGAPGDKGEAGPPGPAGPTGAR	3 Oxidation (P); Asp->Met (D) [+16.01]	0.0000000000200020X0000020000000000.0
Collagen alpha-1(I) chain OS=Gallus gallus GN=COL1A1 PE=1 SV=3	7405	138696	1404	414	160	51	69.8	Gallus gallus	1	1	965.814	2894.42	0.0058	753	785	1	25.09	GLTGPIGPPGPAGAPGDKGEAGPPGPAGPTGAR	4 Oxidation (P)	0.000000002020002000000020000000000.0
Collagen alpha-1(I) chain OS=Gallus gallus GN=COL1A1 PE=1 SV=3	7405	138696	1404	414	160	51	69.8	Gallus gallus	1	1	966.149	2895.43	0.0125	753	785	1	37.31	GLTGPIGPPGPAGAPGDKGEAGPPGPAGPTGAR	Oxidation (K); 3 Oxidation (P); Label:15N(1) (P) [+1.00]	0.0000000020X0002001000020000000000.0
Collagen alpha-1(I) chain OS=Gallus gallus GN=COL1A1 PE=1 SV=3	7405	138696	1404	414	160	51	69.8	Gallus gallus	1	1	967.121	2898.34	0.0073	984	1015	1	36.85	GPPGPMGPPGLAGPPGEAGREGAPGAEGAPGR	5 Oxidation (P); Label:15N(1) (P) [+1.00]	0.0200000020000X200000000200000200.0
Collagen alpha-1(I) chain OS=Gallus gallus GN=COL1A1 PE=1 SV=3	7405	138696	1404	414	160	51	69.8	Gallus gallus	1	1	971.145	2910.41	0.0018	753	785	1	40.17	GLTGPIGPPGPAGAPGDKGEAGPPGPAGPTGAR	Oxidation (K); 2 Oxidation (P); Dioxidation (P) [+31.99]	0.00000000X000002001000020000000000.0
Collagen alpha-1(I) chain OS=Gallus gallus GN=COL1A1 PE=1 SV=3	7405	138696	1404	414	160	51	69.8	Gallus gallus	1	1	971.148	2910.42	0.0122	753	785	1	12.08	GLTGPIGPPGPAGAPGDKGEAGPPGPAGPTGAR	5 Oxidation (P)	0.000000002020002000000022000000000.0
Collagen alpha-1(I) chain OS=Gallus gallus GN=COL1A1 PE=1 SV=3	7405	138696	1404	414	160	51	69.8	Gallus gallus	1	1	979.489	2935.45	0.0033	753	785	1	49.51	GLTGPIGPPGPAGAPGDKGEAGPPGPAGPTGAR	3 Oxidation (P); Carbamidomethyl (N-term) [+57.02]	X.000000000020002000000020000000000.0
Collagen alpha-1(I) chain OS=Gallus gallus GN=COL1A1 PE=1 SV=3	7405	138696	1404	414	160	51	69.8	Gallus gallus	1	1	979.49	2935.45	0.0063	753	785	1	35.37	GLTGPIGPPGPAGAPGDKGEAGPPGPAGPTGAR	3 Oxidation (P); Carbamidomethyl (N-term) [+57.02]	X.000000000020002000000020000000000.0
Collagen alpha-1(I) chain OS=Gallus gallus GN=COL1A1 PE=1 SV=3	7405	138696	1404	414	160	51	69.8	Gallus gallus	1	1	980.468	2938.38	-0.0137	588	620	1	48.97	GAPGPPGAVGAAGKDGEAGAQGPPGPTGPAGER	Oxidation (P); Ala->Trp (A) [+115.04]	0.0020000X0000000000000000000000000.0
Collagen alpha-1(I) chain OS=Gallus gallus GN=COL1A1 PE=1 SV=3	7405	138696	1404	414	160	51	69.8	Gallus gallus	1	1	999.814	2996.42	-0.002	816	851	1	34.38	GETGDAGAKGDAGPPGPAGPTGAPGPAGQVGAPGPK	Oxidation (P); Pro->Gly (P) [-40.03]	0.00000000000000000000000X000000002000.0
Collagen alpha-1(I) chain OS=Gallus gallus GN=COL1A1 PE=1 SV=3	7405	138696	1404	414	160	51	69.8	Gallus gallus	1	1	1004.82	3011.42	0.001	816	851	1	50.39	GETGDAGAKGDAGPPGPAGPTGAPGPAGEVGAPGPK	Oxidation (K); Oxidation (P); Glu->Ser (E) [-42.01]	0.0000000000000020000000000000X0000001.0
Collagen alpha-1(I) chain OS=Gallus gallus GN=COL1A1 PE=1 SV=3	7405	138696	1404	414	160	51	69.8	Gallus gallus	1	1	1004.82	3011.43	0.007	816	851	1	65.33	GETGDAGAKGDAGPPGPAGPTGAPGPAGEVGAPGPK	Oxidation (K); Oxidation (P); Glu->Ser (E) [-42.01]	0.0000000000000020000000000000X0000001.0
Collagen alpha-1(I) chain OS=Gallus gallus GN=COL1A1 PE=1 SV=3	7405	138696	1404	414	160	51	69.8	Gallus gallus	1	1	1005.15	3012.43	0.0078	816	851	1	41.77	GETGDAGAKGDAGPPGPAGPTGAPGPAGQVGAPGPK	Oxidation (K); Oxidation (P); Pro->Gly (P) [-40.03]	0.0000000000000020000000000000000000X1.0
Collagen alpha-1(I) chain OS=Gallus gallus GN=COL1A1 PE=1 SV=3	7405	138696	1404	414	160	51	69.8	Gallus gallus	1	1	1009.52	3025.53	-0.0008	924	956	1	19.85	GSPGADGPIGAPGTPGPQGIAGQRGVVGLPGQR	3 Oxidation (P)	0.000000000000002020000000000002000.0
Collagen alpha-1(I) chain OS=Gallus gallus GN=COL1A1 PE=1 SV=3	7405	138696	1404	414	160	51	69.8	Gallus gallus	1	1	1010.15	3027.42	0.0021	816	851	1	53.35	GETGDAGAKGDAGPPGPAGPTGAPGPAGEVGAPGPK	3 Oxidation (P); Glu->Ser (E) [-42.01]	0.0000000000000200000000000000X0002020.0
Collagen alpha-1(I) chain OS=Gallus gallus GN=COL1A1 PE=1 SV=3	7405	138696	1404	414	160	51	69.8	Gallus gallus	1	1	1010.15	3027.43	0.0081	816	851	1	47.79	GETGDAGAKGDAGPPGPAGPTGAPGPAGEVGAPGPK	2 Oxidation (K); 2 Oxidation (P); Glu->Ala (E) [-58.01]	0.0000000010000000000000000200X0002001.0
Collagen alpha-1(I) chain OS=Gallus gallus GN=COL1A1 PE=1 SV=3	7405	138696	1404	414	160	51	69.8	Gallus gallus	1	1	1012.85	3035.53	0.014	753	785	1	35.01	GLTGPIGPPGPAGAPGDKGEAGPPGPAGPTGAR	4 Oxidation (P); CLIP_TRAQ_2 (N-term) [+141.10]	X.000000002020002000000020000000000.0
Collagen alpha-1(I) chain OS=Gallus gallus GN=COL1A1 PE=1 SV=3	7405	138696	1404	414	160	51	69.8	Gallus gallus	1	1	1015.18	3042.53	0.0082	924	956	1	35.95	GSPGADGPIGAPGTPGPQGIAGQRGVVGLPGQR	4 Oxidation (P); Label:15N(1) (P) [+1.00]	0.0020000000020020X0000000000002000.0
Collagen alpha-1(I) chain OS=Gallus gallus GN=COL1A1 PE=1 SV=3	7405	138696	1404	414	160	51	69.8	Gallus gallus	1	1	1015.48	3043.42	0.0062	816	851	1	54.12	GETGDAGAKGDAGPPGPAGPTGAPGPAGEVGAPGPK	2 Oxidation (K); 2 Oxidation (P); Glu->Ser (E) [-42.01]	0.0000000010000200000000000000X0000021.0
Collagen alpha-1(I) chain OS=Gallus gallus GN=COL1A1 PE=1 SV=3	7405	138696	1404	414	160	51	69.8	Gallus gallus	1	0	1018.14	3051.4	-0.0134	177	209	0	18.42	GLPGPPGAPGPQGFQGPPGEPGEPGASGPMGPR	3 Oxidation (P)	0.000022002000000000000000000000000.0
Collagen alpha-1(I) chain OS=Gallus gallus GN=COL1A1 PE=1 SV=3	7405	138696	1404	414	160	51	69.8	Gallus gallus	1	0	1018.14	3051.4	-0.0104	177	209	0	12.33	GLPGPPGAPGPQGFQGPPGEPGEPGASGPMGPR	3 Oxidation (P)	0.000022002000000000000000000000000.0
Collagen alpha-1(I) chain OS=Gallus gallus GN=COL1A1 PE=1 SV=3	7405	138696	1404	414	160	51	69.8	Gallus gallus	1	1	1023.82	3068.44	0.0006	816	851	1	8.28	GETGDAGAKGDAGPPGPAGPTGAPGPAGQVGAPGPK	Oxidation (K); 2 Oxidation (P)	0.000000001000000000000000020000002000.0
Collagen alpha-1(I) chain OS=Gallus gallus GN=COL1A1 PE=1 SV=3	7405	138696	1404	414	160	51	69.8	Gallus gallus	1	1	1026.84	3077.5	0.0067	1016	1051	2	35.34	DGAAGPKGDRGETGPAGPPGAPGAPGAPGPVGPAGK	Oxidation (P); Pro->Asn (P) [+16.99]	0.000000000000000000200000X00000000000.0
Collagen alpha-1(I) chain OS=Gallus gallus GN=COL1A1 PE=1 SV=3	7405	138696	1404	414	160	51	69.8	Gallus gallus	1	0	1028.81	3083.41	0.0038	177	209	0	8.98	GLPGPPGAPGPQGFQGPPGEPGEPGASGPMGPR	5 Oxidation (P)	0.000022002020000020000000000000000.0
Collagen alpha-1(I) chain OS=Gallus gallus GN=COL1A1 PE=1 SV=3	7405	138696	1404	414	160	51	69.8	Gallus gallus	1	1	1029.15	3084.44	0.0017	816	851	1	19.58	GETGDAGAKGDAGPPGPAGPTGAPGPAGQVGAPGPK	4 Oxidation (P)	0.000000000000020000000000020000002020.0
Collagen alpha-1(I) chain OS=Gallus gallus GN=COL1A1 PE=1 SV=3	7405	138696	1404	414	160	51	69.8	Gallus gallus	1	1	1031.84	3092.49	0.001	1016	1051	2	33.49	DGAAGPKGDRGETGPAGPPGAPGAPGAPGPVGPAGK	2 Oxidation (P); Ala->Ser (A) [+15.99]	0.00000000000000000000X000200200000000.0
Collagen alpha-1(I) chain OS=Gallus gallus GN=COL1A1 PE=1 SV=3	7405	138696	1404	414	160	51	69.8	Gallus gallus	1	1	1031.84	3092.5	0.004	1016	1051	2	38.22	DGAAGPKGDRGETGPAGPPGAPGAPGAPGPVGPAGK	2 Oxidation (P); Ala->Ser (A) [+15.99]	0.00000000000000000020020000X000000000.0
Collagen alpha-1(I) chain OS=Gallus gallus GN=COL1A1 PE=1 SV=3	7405	138696	1404	414	160	51	69.8	Gallus gallus	1	0	1034.14	3099.4	0.0019	177	209	0	2.53	GLPGPPGAPGPQGFQGPPGEPGEPGASGPMGPR	6 Oxidation (P)	0.002022000000000000000002000020020.0
Collagen alpha-1(I) chain OS=Gallus gallus GN=COL1A1 PE=1 SV=3	7405	138696	1404	414	160	51	69.8	Gallus gallus	1	0	1034.14	3099.4	0.0049	177	209	0	0.5	GLPGPPGAPGPQGFQGPPGEPGEPGASGPMGPR	6 Oxidation (P)	0.002022000000000000000002000020020.0
Collagen alpha-1(I) chain OS=Gallus gallus GN=COL1A1 PE=1 SV=3	7405	138696	1404	414	160	51	69.8	Gallus gallus	1	0	1034.14	3099.41	0.0079	177	209	0	11.11	GLPGPPGAPGPQGFQGPPGEPGEPGASGPMGPR	6 Oxidation (P)	0.002022000000000000000002000020020.0
Collagen alpha-1(I) chain OS=Gallus gallus GN=COL1A1 PE=1 SV=3	7405	138696	1404	414	160	51	69.8	Gallus gallus	1	1	1037.84	3110.5	0.015	1016	1051	2	37.36	DGAAGPKGDRGETGPAGPPGAPGAPGAPGPVGPAGK	Oxidation (K); 3 Oxidation (P); 2 Label:15N(1) (A) [+1.00]	0.000X00100000000X00200200200000000000.0
Collagen alpha-1(I) chain OS=Gallus gallus GN=COL1A1 PE=1 SV=3	7405	138696	1404	414	160	51	69.8	Gallus gallus	1	1	1042.84	3125.48	0.0051	1016	1051	2	39.05	DGAAGPKGDRGETGPAGPPGAPGAPGAPGPVGPAGK	Oxidation (K); 4 Oxidation (P); Label:15N(1) (E) [+1.00]	0.00000010000X000000200200200200000000.0
Collagen alpha-1(I) chain OS=Gallus gallus GN=COL1A1 PE=1 SV=3	7405	138696	1404	414	160	51	69.8	Gallus gallus	1	1	1048.5	3142.47	0.0069	816	851	1	40.75	GETGDAGAKGDAGPPGPAGPTGAPGPAGEVGAPGPK	4 Oxidation (P); Glu->Trp (E) [+57.04]	0.0X0000000000020000000000020000002020.0
Collagen alpha-1(I) chain OS=Gallus gallus GN=COL1A1 PE=1 SV=3	7405	138696	1404	414	160	51	69.8	Gallus gallus	1	1	1052.49	3154.44	0.0121	351	386	1	3.96	GSEGPQGSRGEPGPPGPAGAAGPAGNPGADGQPGAK	3 Oxidation (P)	0.000000000000022020000000000000000000.0
Collagen alpha-1(I) chain OS=Gallus gallus GN=COL1A1 PE=1 SV=3	7405	138696	1404	414	160	51	69.8	Gallus gallus	1	1	1093.81	3278.41	-0.0019	687	722	1	20.38	GANGAPGNDGAKGDAGAPGAPGNEGPPGLEGMPGER	5 Oxidation (P)	0.000002000000000002002000022000000000.0
Collagen alpha-1(I) chain OS=Gallus gallus GN=COL1A1 PE=1 SV=3	7405	138696	1404	414	160	51	69.8	Gallus gallus	1	1	1134.53	3400.57	0.0013	312	350	1	44.68	GNDGAPGAAGPPGPTGPAGPPGFPGAAGAKGETGPQGAR	Oxidation (K); 5 Oxidation (P); Deoxy (T) [-15.99]	0.00000200002000000000200200000100X020000.0
Collagen alpha-1(I) chain OS=Gallus gallus GN=COL1A1 PE=1 SV=3	7405	138696	1404	414	160	51	69.8	Gallus gallus	1	1	1134.53	3400.57	0.0073	312	350	1	43.94	GNDGAPGAAGPPGPTGPAGPPGFPGAAGAKGETGPQGAR	5 Oxidation (P)	0.000002000020000000002002000000000020000.0
Collagen alpha-1(I) chain OS=Gallus gallus GN=COL1A1 PE=1 SV=3	7405	138696	1404	414	160	51	69.8	Gallus gallus	1	1	1135.19	3402.56	-0.0008	312	350	1	41.57	GNDGAPGAAGPPGPTGPAGPPGFPGAAGAKGETGPQGAR	5 Oxidation (P); 2 Label:15N(1) (G) [+1.00]	0.000002000020000000X02X02000000000020000.0
Collagen alpha-1(I) chain OS=Gallus gallus GN=COL1A1 PE=1 SV=3	7405	138696	1404	414	160	51	69.8	Gallus gallus	1	1	1296.61	3886.81	0.019	360	404	1	39.5	GEPGPPGPAGAAGPAGNPGADGQPGAKGATGAPGIAGAPGFPGAR	Oxidation (K); 7 Oxidation (P); 2 Label:15N(1) (P) [+1.00]	0.0000220X00000X0002000002001000002000002002000.0
Collagen alpha-1(I) chain OS=Gallus gallus GN=COL1A1 PE=1 SV=3	7405	138696	1404	414	160	51	69.8	Gallus gallus	1	1	1315.29	3942.83	0.014	360	404	1	42.97	GEPGPPGPAGAAGPAGNPGADGQPGAKGATGAPGIAGAPGFPGAR	7 Oxidation (P); Gly->Met (G) [+74.02]	0.002020000000000002000002000000002X00002002000.0
Collagen alpha-1(I) chain OS=Canis lupus familiaris GN=COL1A1 PE=1 SV=1	4138	139704	839	223	87	25	53.1	Canis lupus familiaris	1	0	406.723	811.431	0.001	349	357	0	47.63	GEAGPQGAR	Glu->Val (E) [-29.97]	0.0X0000000.0
Collagen alpha-1(I) chain OS=Canis lupus familiaris GN=COL1A1 PE=1 SV=1	4138	139704	839	223	87	25	53.1	Canis lupus familiaris	0	0	413.209	824.403	-0.0002	891	899	0	33.22	PGPPGPAGK	3 Oxidation (P)	0.200202000.0
Collagen alpha-1(I) chain OS=Canis lupus familiaris GN=COL1A1 PE=1 SV=1	4138	139704	839	223	87	25	53.1	Canis lupus familiaris	0	0	417.211	832.407	-0.0009	265	273	0	50.94	GFSGLDGAK	Dehydrated (S) [-18.01]	0.00X000000.0
Collagen alpha-1(I) chain OS=Canis lupus familiaris GN=COL1A1 PE=1 SV=1	4138	139704	839	223	87	25	53.1	Canis lupus familiaris	0	0	417.211	832.408	0.0001	265	273	0	34.02	GFSGLDGAK	Dehydrated (S) [-18.01]	0.00X000000.0
Collagen alpha-1(I) chain OS=Canis lupus familiaris GN=COL1A1 PE=1 SV=1	4138	139704	839	223	87	25	53.1	Canis lupus familiaris	0	0	418.722	835.429	-0.0012	1081	1089	0	22.97	GPAGPQGPR
Collagen alpha-1(I) chain OS=Canis lupus familiaris GN=COL1A1 PE=1 SV=1	4138	139704	839	223	87	25	53.1	Canis lupus familiaris	0	0	418.722	835.429	-0.0006	1081	1089	0	36.01	GPAGPQGPR
Collagen alpha-1(I) chain OS=Canis lupus familiaris GN=COL1A1 PE=1 SV=1	4138	139704	839	223	87	25	53.1	Canis lupus familiaris	0	0	418.722	835.43	-0.0004	1081	1089	0	38.08	GPAGPQGPR
Collagen alpha-1(I) chain OS=Canis lupus familiaris GN=COL1A1 PE=1 SV=1	4138	139704	839	223	87	25	53.1	Canis lupus familiaris	0	0	418.722	835.43	-0.0004	1081	1089	0	48.74	GPAGPQGPR
Collagen alpha-1(I) chain OS=Canis lupus familiaris GN=COL1A1 PE=1 SV=1	4138	139704	839	223	87	25	53.1	Canis lupus familiaris	0	0	418.722	835.43	-0.0004	1081	1089	0	28.44	GPAGPQGPR
Collagen alpha-1(I) chain OS=Canis lupus familiaris GN=COL1A1 PE=1 SV=1	4138	139704	839	223	87	25	53.1	Canis lupus familiaris	0	0	418.722	835.43	-0.0002	1081	1089	0	34.31	GPAGPQGPR
Collagen alpha-1(I) chain OS=Canis lupus familiaris GN=COL1A1 PE=1 SV=1	4138	139704	839	223	87	25	53.1	Canis lupus familiaris	0	0	418.722	835.43	-0.0002	1081	1089	0	29.07	GPAGPQGPR
Collagen alpha-1(I) chain OS=Canis lupus familiaris GN=COL1A1 PE=1 SV=1	4138	139704	839	223	87	25	53.1	Canis lupus familiaris	0	0	418.722	835.43	-0.0002	1081	1089	0	27.3	GPAGPQGPR
Collagen alpha-1(I) chain OS=Canis lupus familiaris GN=COL1A1 PE=1 SV=1	4138	139704	839	223	87	25	53.1	Canis lupus familiaris	0	0	418.722	835.43	0	1081	1089	0	32.35	GPAGPQGPR
Collagen alpha-1(I) chain OS=Canis lupus familiaris GN=COL1A1 PE=1 SV=1	4138	139704	839	223	87	25	53.1	Canis lupus familiaris	0	0	418.722	835.43	0	1081	1089	0	41.39	GPAGPQGPR
Collagen alpha-1(I) chain OS=Canis lupus familiaris GN=COL1A1 PE=1 SV=1	4138	139704	839	223	87	25	53.1	Canis lupus familiaris	0	0	418.722	835.43	0	1081	1089	0	36.75	GPAGPQGPR
Collagen alpha-1(I) chain OS=Canis lupus familiaris GN=COL1A1 PE=1 SV=1	4138	139704	839	223	87	25	53.1	Canis lupus familiaris	0	0	418.722	835.43	0	1081	1089	0	34.06	GPAGPQGPR
Collagen alpha-1(I) chain OS=Canis lupus familiaris GN=COL1A1 PE=1 SV=1	4138	139704	839	223	87	25	53.1	Canis lupus familiaris	0	0	418.722	835.43	0.0002	1081	1089	0	41.39	GPAGPQGPR
Collagen alpha-1(I) chain OS=Canis lupus familiaris GN=COL1A1 PE=1 SV=1	4138	139704	839	223	87	25	53.1	Canis lupus familiaris	0	0	418.722	835.43	0.0002	1081	1089	0	26.59	GPAGPQGPR
Collagen alpha-1(I) chain OS=Canis lupus familiaris GN=COL1A1 PE=1 SV=1	4138	139704	839	223	87	25	53.1	Canis lupus familiaris	0	0	418.722	835.43	0.0002	1081	1089	0	23.55	GPAGPQGPR
Collagen alpha-1(I) chain OS=Canis lupus familiaris GN=COL1A1 PE=1 SV=1	4138	139704	839	223	87	25	53.1	Canis lupus familiaris	0	0	418.722	835.43	0.0002	1081	1089	0	31.05	GPAGPQGPR
Collagen alpha-1(I) chain OS=Canis lupus familiaris GN=COL1A1 PE=1 SV=1	4138	139704	839	223	87	25	53.1	Canis lupus familiaris	0	0	418.723	835.43	0.0004	1081	1089	0	37.77	GPAGPQGPR
Collagen alpha-1(I) chain OS=Canis lupus familiaris GN=COL1A1 PE=1 SV=1	4138	139704	839	223	87	25	53.1	Canis lupus familiaris	0	0	418.723	835.43	0.0004	1081	1089	0	53.55	GPAGPQGPR
Collagen alpha-1(I) chain OS=Canis lupus familiaris GN=COL1A1 PE=1 SV=1	4138	139704	839	223	87	25	53.1	Canis lupus familiaris	0	0	418.723	835.431	0.0006	1081	1089	0	39.73	GPAGPQGPR
Collagen alpha-1(I) chain OS=Canis lupus familiaris GN=COL1A1 PE=1 SV=1	4138	139704	839	223	87	25	53.1	Canis lupus familiaris	0	0	418.723	835.431	0.0006	1081	1089	0	28.01	GPAGPQGPR
Collagen alpha-1(I) chain OS=Canis lupus familiaris GN=COL1A1 PE=1 SV=1	4138	139704	839	223	87	25	53.1	Canis lupus familiaris	0	0	418.723	835.431	0.0006	1081	1089	0	39.81	GPAGPQGPR
Collagen alpha-1(I) chain OS=Canis lupus familiaris GN=COL1A1 PE=1 SV=1	4138	139704	839	223	87	25	53.1	Canis lupus familiaris	0	0	418.723	835.431	0.0008	1081	1089	0	41.26	GPAGPQGPR
Collagen alpha-1(I) chain OS=Canis lupus familiaris GN=COL1A1 PE=1 SV=1	4138	139704	839	223	87	25	53.1	Canis lupus familiaris	0	0	418.723	835.431	0.0008	1081	1089	0	29.65	GPAGPQGPR
Collagen alpha-1(I) chain OS=Canis lupus familiaris GN=COL1A1 PE=1 SV=1	4138	139704	839	223	87	25	53.1	Canis lupus familiaris	0	0	418.723	835.431	0.0008	1081	1089	0	34.72	GPAGPQGPR
Collagen alpha-1(I) chain OS=Canis lupus familiaris GN=COL1A1 PE=1 SV=1	4138	139704	839	223	87	25	53.1	Canis lupus familiaris	0	0	418.723	835.431	0.001	1081	1089	0	28.2	GPAGPQGPR
Collagen alpha-1(I) chain OS=Canis lupus familiaris GN=COL1A1 PE=1 SV=1	4138	139704	839	223	87	25	53.1	Canis lupus familiaris	0	0	418.723	835.431	0.0012	1081	1089	0	40.34	GPAGPQGPR
Collagen alpha-1(I) chain OS=Canis lupus familiaris GN=COL1A1 PE=1 SV=1	4138	139704	839	223	87	25	53.1	Canis lupus familiaris	0	0	418.723	835.431	0.0012	1081	1089	0	20.08	GPAGPQGPR
Collagen alpha-1(I) chain OS=Canis lupus familiaris GN=COL1A1 PE=1 SV=1	4138	139704	839	223	87	25	53.1	Canis lupus familiaris	0	0	418.723	835.432	0.0018	1081	1089	0	45.74	GPAGPQGPR
Collagen alpha-1(I) chain OS=Canis lupus familiaris GN=COL1A1 PE=1 SV=1	4138	139704	839	223	87	25	53.1	Canis lupus familiaris	0	0	418.724	835.433	0.0028	1081	1089	0	36.01	GPAGPQGPR
Collagen alpha-1(I) chain OS=Canis lupus familiaris GN=COL1A1 PE=1 SV=1	4138	139704	839	223	87	25	53.1	Canis lupus familiaris	0	0	426.216	850.418	-0.0006	265	273	0	4.05	GFSGLDGAK
Collagen alpha-1(I) chain OS=Canis lupus familiaris GN=COL1A1 PE=1 SV=1	4138	139704	839	223	87	25	53.1	Canis lupus familiaris	0	0	426.216	850.418	-0.0004	265	273	0	5.92	GFSGLDGAK
Collagen alpha-1(I) chain OS=Canis lupus familiaris GN=COL1A1 PE=1 SV=1	4138	139704	839	223	87	25	53.1	Canis lupus familiaris	0	0	426.216	850.418	-0.0004	265	273	0	12.87	GFSGLDGAK
Collagen alpha-1(I) chain OS=Canis lupus familiaris GN=COL1A1 PE=1 SV=1	4138	139704	839	223	87	25	53.1	Canis lupus familiaris	0	0	426.216	850.418	0	265	273	0	10.34	GFSGLDGAK
Collagen alpha-1(I) chain OS=Canis lupus familiaris GN=COL1A1 PE=1 SV=1	4138	139704	839	223	87	25	53.1	Canis lupus familiaris	0	0	426.217	850.419	0.0002	265	273	0	31.26	GFSGLDGAK
Collagen alpha-1(I) chain OS=Canis lupus familiaris GN=COL1A1 PE=1 SV=1	4138	139704	839	223	87	25	53.1	Canis lupus familiaris	0	0	426.217	850.419	0.0002	265	273	0	24.32	GFSGLDGAK
Collagen alpha-1(I) chain OS=Canis lupus familiaris GN=COL1A1 PE=1 SV=1	4138	139704	839	223	87	25	53.1	Canis lupus familiaris	0	0	426.217	850.419	0.0005	265	273	0	36.93	GFSGLDGAK	Oxidation (K); Deoxy (D) [-15.99]	0.00000X001.0
Collagen alpha-1(I) chain OS=Canis lupus familiaris GN=COL1A1 PE=1 SV=1	4138	139704	839	223	87	25	53.1	Canis lupus familiaris	0	0	426.217	850.419	0.0006	265	273	0	17.31	GFSGLDGAK
Collagen alpha-1(I) chain OS=Canis lupus familiaris GN=COL1A1 PE=1 SV=1	4138	139704	839	223	87	25	53.1	Canis lupus familiaris	0	0	426.217	850.419	0.0008	265	273	0	5.06	GFSGLDGAK
Collagen alpha-1(I) chain OS=Canis lupus familiaris GN=COL1A1 PE=1 SV=1	4138	139704	839	223	87	25	53.1	Canis lupus familiaris	0	0	426.218	850.421	0.0022	265	273	0	39.45	GFSGLDGAK
Collagen alpha-1(I) chain OS=Canis lupus familiaris GN=COL1A1 PE=1 SV=1	4138	139704	839	223	87	25	53.1	Canis lupus familiaris	0	0	426.72	851.425	-0.0001	241	249	0	25.13	GPPGPQGAR	Oxidation (P)	0.002000000.0
Collagen alpha-1(I) chain OS=Canis lupus familiaris GN=COL1A1 PE=1 SV=1	4138	139704	839	223	87	25	53.1	Canis lupus familiaris	0	0	426.72	851.425	0.0005	241	249	0	9.83	GPPGPQGAR	Oxidation (P)	0.002000000.0
Collagen alpha-1(I) chain OS=Canis lupus familiaris GN=COL1A1 PE=1 SV=1	4138	139704	839	223	87	25	53.1	Canis lupus familiaris	0	0	426.72	851.426	0.0011	241	249	0	29.07	GPPGPQGAR	Oxidation (P)	0.002000000.0
Collagen alpha-1(I) chain OS=Canis lupus familiaris GN=COL1A1 PE=1 SV=1	4138	139704	839	223	87	25	53.1	Canis lupus familiaris	1	0	429.707	857.4	0.0005	349	357	0	10.43	GEAGPQGAR	Oxidation (P)	0.000020000.0
Collagen alpha-1(I) chain OS=Canis lupus familiaris GN=COL1A1 PE=1 SV=1	4138	139704	839	223	87	25	53.1	Canis lupus familiaris	0	0	433.728	865.441	0	309	318	0	27.53	PGAPGPAGAR	Oxidation (P)	0.0002000000.0
Collagen alpha-1(I) chain OS=Canis lupus familiaris GN=COL1A1 PE=1 SV=1	4138	139704	839	223	87	25	53.1	Canis lupus familiaris	1	0	441.726	881.437	0.0013	309	318	0	16.8	PGAPGPAGAR	2 Oxidation (P)	0.2002000000.0
Collagen alpha-1(I) chain OS=Canis lupus familiaris GN=COL1A1 PE=1 SV=1	4138	139704	839	223	87	25	53.1	Canis lupus familiaris	0	0	441.761	881.507	-0.0013	955	963	0	19.91	GVVGLPGQR
Collagen alpha-1(I) chain OS=Canis lupus familiaris GN=COL1A1 PE=1 SV=1	4138	139704	839	223	87	25	53.1	Canis lupus familiaris	0	0	447.233	892.452	0.0007	1081	1089	0	39.13	GPAGPQGPR	Gly->Asn (G) [+57.02]	0.X00000000.0
Collagen alpha-1(I) chain OS=Canis lupus familiaris GN=COL1A1 PE=1 SV=1	4138	139704	839	223	87	25	53.1	Canis lupus familiaris	0	0	449.758	897.502	-0.0012	955	963	0	31.04	GVVGLPGQR	Oxidation (P)	0.000002000.0
Collagen alpha-1(I) chain OS=Canis lupus familiaris GN=COL1A1 PE=1 SV=1	4138	139704	839	223	87	25	53.1	Canis lupus familiaris	0	0	449.758	897.502	-0.0012	955	963	0	34.67	GVVGLPGQR	Oxidation (P)	0.000002000.0
Collagen alpha-1(I) chain OS=Canis lupus familiaris GN=COL1A1 PE=1 SV=1	4138	139704	839	223	87	25	53.1	Canis lupus familiaris	0	0	449.758	897.502	-0.001	955	963	0	25.75	GVVGLPGQR	Oxidation (P)	0.000002000.0
Collagen alpha-1(I) chain OS=Canis lupus familiaris GN=COL1A1 PE=1 SV=1	4138	139704	839	223	87	25	53.1	Canis lupus familiaris	0	0	449.758	897.502	-0.001	955	963	0	30.87	GVVGLPGQR	Oxidation (P)	0.000002000.0
Collagen alpha-1(I) chain OS=Canis lupus familiaris GN=COL1A1 PE=1 SV=1	4138	139704	839	223	87	25	53.1	Canis lupus familiaris	0	0	449.759	897.502	-0.0008	955	963	0	31.82	GVVGLPGQR	Oxidation (P)	0.000002000.0
Collagen alpha-1(I) chain OS=Canis lupus familiaris GN=COL1A1 PE=1 SV=1	4138	139704	839	223	87	25	53.1	Canis lupus familiaris	0	0	449.759	897.502	-0.0008	955	963	0	21.54	GVVGLPGQR	Oxidation (P)	0.000002000.0
Collagen alpha-1(I) chain OS=Canis lupus familiaris GN=COL1A1 PE=1 SV=1	4138	139704	839	223	87	25	53.1	Canis lupus familiaris	0	0	449.759	897.503	-0.0006	955	963	0	49.88	GVVGLPGQR	Oxidation (P)	0.000002000.0
Collagen alpha-1(I) chain OS=Canis lupus familiaris GN=COL1A1 PE=1 SV=1	4138	139704	839	223	87	25	53.1	Canis lupus familiaris	0	0	449.759	897.503	-0.0006	955	963	0	31.2	GVVGLPGQR	Oxidation (P)	0.000002000.0
Collagen alpha-1(I) chain OS=Canis lupus familiaris GN=COL1A1 PE=1 SV=1	4138	139704	839	223	87	25	53.1	Canis lupus familiaris	0	0	449.759	897.503	-0.0004	955	963	0	31.04	GVVGLPGQR	Oxidation (P)	0.000002000.0
Collagen alpha-1(I) chain OS=Canis lupus familiaris GN=COL1A1 PE=1 SV=1	4138	139704	839	223	87	25	53.1	Canis lupus familiaris	0	0	449.759	897.503	-0.0004	955	963	0	33.03	GVVGLPGQR	Oxidation (P)	0.000002000.0
Collagen alpha-1(I) chain OS=Canis lupus familiaris GN=COL1A1 PE=1 SV=1	4138	139704	839	223	87	25	53.1	Canis lupus familiaris	0	0	449.759	897.503	-0.0004	955	963	0	30.89	GVVGLPGQR	Oxidation (P)	0.000002000.0
Collagen alpha-1(I) chain OS=Canis lupus familiaris GN=COL1A1 PE=1 SV=1	4138	139704	839	223	87	25	53.1	Canis lupus familiaris	0	0	449.759	897.503	-0.0002	955	963	0	26.76	GVVGLPGQR	Oxidation (P)	0.000002000.0
Collagen alpha-1(I) chain OS=Canis lupus familiaris GN=COL1A1 PE=1 SV=1	4138	139704	839	223	87	25	53.1	Canis lupus familiaris	0	0	449.759	897.503	-0.0002	955	963	0	36.88	GVVGLPGQR	Oxidation (P)	0.000002000.0
Collagen alpha-1(I) chain OS=Canis lupus familiaris GN=COL1A1 PE=1 SV=1	4138	139704	839	223	87	25	53.1	Canis lupus familiaris	0	0	449.759	897.503	-0.0002	955	963	0	31.05	GVVGLPGQR	Oxidation (P)	0.000002000.0
Collagen alpha-1(I) chain OS=Canis lupus familiaris GN=COL1A1 PE=1 SV=1	4138	139704	839	223	87	25	53.1	Canis lupus familiaris	0	0	449.759	897.503	-0.0002	955	963	0	36.2	GVVGLPGQR	Oxidation (P)	0.000002000.0
Collagen alpha-1(I) chain OS=Canis lupus familiaris GN=COL1A1 PE=1 SV=1	4138	139704	839	223	87	25	53.1	Canis lupus familiaris	0	0	449.759	897.503	-0.0002	955	963	0	34.62	GVVGLPGQR	Oxidation (P)	0.000002000.0
Collagen alpha-1(I) chain OS=Canis lupus familiaris GN=COL1A1 PE=1 SV=1	4138	139704	839	223	87	25	53.1	Canis lupus familiaris	0	0	449.759	897.503	-0.0002	955	963	0	30.94	GVVGLPGQR	Oxidation (P)	0.000002000.0
Collagen alpha-1(I) chain OS=Canis lupus familiaris GN=COL1A1 PE=1 SV=1	4138	139704	839	223	87	25	53.1	Canis lupus familiaris	0	0	449.759	897.503	-0.0002	955	963	0	39.93	GVVGLPGQR	Oxidation (P)	0.000002000.0
Collagen alpha-1(I) chain OS=Canis lupus familiaris GN=COL1A1 PE=1 SV=1	4138	139704	839	223	87	25	53.1	Canis lupus familiaris	0	0	449.759	897.503	-0.0002	955	963	0	29.27	GVVGLPGQR	Oxidation (P)	0.000002000.0
Collagen alpha-1(I) chain OS=Canis lupus familiaris GN=COL1A1 PE=1 SV=1	4138	139704	839	223	87	25	53.1	Canis lupus familiaris	0	0	449.759	897.503	0	955	963	0	30.86	GVVGLPGQR	Oxidation (P)	0.000002000.0
Collagen alpha-1(I) chain OS=Canis lupus familiaris GN=COL1A1 PE=1 SV=1	4138	139704	839	223	87	25	53.1	Canis lupus familiaris	0	0	449.759	897.503	0	955	963	0	34.46	GVVGLPGQR	Oxidation (P)	0.000002000.0
Collagen alpha-1(I) chain OS=Canis lupus familiaris GN=COL1A1 PE=1 SV=1	4138	139704	839	223	87	25	53.1	Canis lupus familiaris	0	0	449.759	897.503	0	955	963	0	34.17	GVVGLPGQR	Oxidation (P)	0.000002000.0
Collagen alpha-1(I) chain OS=Canis lupus familiaris GN=COL1A1 PE=1 SV=1	4138	139704	839	223	87	25	53.1	Canis lupus familiaris	0	0	449.759	897.503	0	955	963	0	42.76	GVVGLPGQR	Oxidation (P)	0.000002000.0
Collagen alpha-1(I) chain OS=Canis lupus familiaris GN=COL1A1 PE=1 SV=1	4138	139704	839	223	87	25	53.1	Canis lupus familiaris	0	0	449.759	897.503	0	955	963	0	34.61	GVVGLPGQR	Oxidation (P)	0.000002000.0
Collagen alpha-1(I) chain OS=Canis lupus familiaris GN=COL1A1 PE=1 SV=1	4138	139704	839	223	87	25	53.1	Canis lupus familiaris	0	0	449.759	897.503	0	955	963	0	22.71	GVVGLPGQR	Oxidation (P)	0.000002000.0
Collagen alpha-1(I) chain OS=Canis lupus familiaris GN=COL1A1 PE=1 SV=1	4138	139704	839	223	87	25	53.1	Canis lupus familiaris	0	0	449.759	897.503	0	955	963	0	31.23	GVVGLPGQR	Oxidation (P)	0.000002000.0
Collagen alpha-1(I) chain OS=Canis lupus familiaris GN=COL1A1 PE=1 SV=1	4138	139704	839	223	87	25	53.1	Canis lupus familiaris	0	0	449.759	897.503	0	955	963	0	30.91	GVVGLPGQR	Oxidation (P)	0.000002000.0
Collagen alpha-1(I) chain OS=Canis lupus familiaris GN=COL1A1 PE=1 SV=1	4138	139704	839	223	87	25	53.1	Canis lupus familiaris	0	0	449.759	897.503	0	955	963	0	34.71	GVVGLPGQR	Oxidation (P)	0.000002000.0
Collagen alpha-1(I) chain OS=Canis lupus familiaris GN=COL1A1 PE=1 SV=1	4138	139704	839	223	87	25	53.1	Canis lupus familiaris	0	0	449.759	897.503	0	955	963	0	31.08	GVVGLPGQR	Oxidation (P)	0.000002000.0
Collagen alpha-1(I) chain OS=Canis lupus familiaris GN=COL1A1 PE=1 SV=1	4138	139704	839	223	87	25	53.1	Canis lupus familiaris	0	0	449.759	897.503	0.0002	955	963	0	29.04	GVVGLPGQR	Oxidation (P)	0.000002000.0
Collagen alpha-1(I) chain OS=Canis lupus familiaris GN=COL1A1 PE=1 SV=1	4138	139704	839	223	87	25	53.1	Canis lupus familiaris	0	0	449.759	897.503	0.0002	955	963	0	34.16	GVVGLPGQR	Oxidation (P)	0.000002000.0
Collagen alpha-1(I) chain OS=Canis lupus familiaris GN=COL1A1 PE=1 SV=1	4138	139704	839	223	87	25	53.1	Canis lupus familiaris	0	0	449.759	897.503	0.0002	955	963	0	31.15	GVVGLPGQR	Oxidation (P)	0.000002000.0
Collagen alpha-1(I) chain OS=Canis lupus familiaris GN=COL1A1 PE=1 SV=1	4138	139704	839	223	87	25	53.1	Canis lupus familiaris	0	0	449.759	897.503	0.0002	955	963	0	31.29	GVVGLPGQR	Oxidation (P)	0.000002000.0
Collagen alpha-1(I) chain OS=Canis lupus familiaris GN=COL1A1 PE=1 SV=1	4138	139704	839	223	87	25	53.1	Canis lupus familiaris	0	0	449.759	897.503	0.0002	955	963	0	34.24	GVVGLPGQR	Oxidation (P)	0.000002000.0
Collagen alpha-1(I) chain OS=Canis lupus familiaris GN=COL1A1 PE=1 SV=1	4138	139704	839	223	87	25	53.1	Canis lupus familiaris	0	0	449.759	897.503	0.0002	955	963	0	24.59	GVVGLPGQR	Oxidation (P)	0.000002000.0
Collagen alpha-1(I) chain OS=Canis lupus familiaris GN=COL1A1 PE=1 SV=1	4138	139704	839	223	87	25	53.1	Canis lupus familiaris	0	0	449.759	897.503	0.0002	955	963	0	30.89	GVVGLPGQR	Oxidation (P)	0.000002000.0
Collagen alpha-1(I) chain OS=Canis lupus familiaris GN=COL1A1 PE=1 SV=1	4138	139704	839	223	87	25	53.1	Canis lupus familiaris	0	0	449.759	897.503	0.0002	955	963	0	31.39	GVVGLPGQR	Oxidation (P)	0.000002000.0
Collagen alpha-1(I) chain OS=Canis lupus familiaris GN=COL1A1 PE=1 SV=1	4138	139704	839	223	87	25	53.1	Canis lupus familiaris	0	0	449.759	897.503	0.0002	955	963	0	31.02	GVVGLPGQR	Oxidation (P)	0.000002000.0
Collagen alpha-1(I) chain OS=Canis lupus familiaris GN=COL1A1 PE=1 SV=1	4138	139704	839	223	87	25	53.1	Canis lupus familiaris	0	0	449.759	897.503	0.0002	955	963	0	31.03	GVVGLPGQR	Oxidation (P)	0.000002000.0
Collagen alpha-1(I) chain OS=Canis lupus familiaris GN=COL1A1 PE=1 SV=1	4138	139704	839	223	87	25	53.1	Canis lupus familiaris	0	0	449.759	897.503	0.0002	955	963	0	30.89	GVVGLPGQR	Oxidation (P)	0.000002000.0
Collagen alpha-1(I) chain OS=Canis lupus familiaris GN=COL1A1 PE=1 SV=1	4138	139704	839	223	87	25	53.1	Canis lupus familiaris	0	0	449.759	897.504	0.0004	955	963	0	33.04	GVVGLPGQR	Oxidation (P)	0.000002000.0
Collagen alpha-1(I) chain OS=Canis lupus familiaris GN=COL1A1 PE=1 SV=1	4138	139704	839	223	87	25	53.1	Canis lupus familiaris	0	0	449.759	897.504	0.0004	955	963	0	31.16	GVVGLPGQR	Oxidation (P)	0.000002000.0
Collagen alpha-1(I) chain OS=Canis lupus familiaris GN=COL1A1 PE=1 SV=1	4138	139704	839	223	87	25	53.1	Canis lupus familiaris	0	0	449.759	897.504	0.0004	955	963	0	34.27	GVVGLPGQR	Oxidation (P)	0.000002000.0
Collagen alpha-1(I) chain OS=Canis lupus familiaris GN=COL1A1 PE=1 SV=1	4138	139704	839	223	87	25	53.1	Canis lupus familiaris	0	0	449.759	897.504	0.0004	955	963	0	31.15	GVVGLPGQR	Oxidation (P)	0.000002000.0
Collagen alpha-1(I) chain OS=Canis lupus familiaris GN=COL1A1 PE=1 SV=1	4138	139704	839	223	87	25	53.1	Canis lupus familiaris	0	0	449.759	897.504	0.0006	955	963	0	25.48	GVVGLPGQR	Oxidation (P)	0.000002000.0
Collagen alpha-1(I) chain OS=Canis lupus familiaris GN=COL1A1 PE=1 SV=1	4138	139704	839	223	87	25	53.1	Canis lupus familiaris	0	0	449.759	897.504	0.0006	955	963	0	24.65	GVVGLPGQR	Oxidation (P)	0.000002000.0
Collagen alpha-1(I) chain OS=Canis lupus familiaris GN=COL1A1 PE=1 SV=1	4138	139704	839	223	87	25	53.1	Canis lupus familiaris	0	0	449.759	897.504	0.0006	955	963	0	31.02	GVVGLPGQR	Oxidation (P)	0.000002000.0
Collagen alpha-1(I) chain OS=Canis lupus familiaris GN=COL1A1 PE=1 SV=1	4138	139704	839	223	87	25	53.1	Canis lupus familiaris	0	0	449.759	897.504	0.0006	955	963	0	33.82	GVVGLPGQR	Oxidation (P)	0.000002000.0
Collagen alpha-1(I) chain OS=Canis lupus familiaris GN=COL1A1 PE=1 SV=1	4138	139704	839	223	87	25	53.1	Canis lupus familiaris	0	0	449.759	897.504	0.0006	955	963	0	30.75	GVVGLPGQR	Oxidation (P)	0.000002000.0
Collagen alpha-1(I) chain OS=Canis lupus familiaris GN=COL1A1 PE=1 SV=1	4138	139704	839	223	87	25	53.1	Canis lupus familiaris	0	0	449.759	897.504	0.0006	955	963	0	31.08	GVVGLPGQR	Oxidation (P)	0.000002000.0
Collagen alpha-1(I) chain OS=Canis lupus familiaris GN=COL1A1 PE=1 SV=1	4138	139704	839	223	87	25	53.1	Canis lupus familiaris	0	0	449.759	897.504	0.0006	955	963	0	16.96	GVVGLPGQR	Oxidation (P)	0.000002000.0
Collagen alpha-1(I) chain OS=Canis lupus familiaris GN=COL1A1 PE=1 SV=1	4138	139704	839	223	87	25	53.1	Canis lupus familiaris	0	0	449.759	897.504	0.0008	955	963	0	32.46	GVVGLPGQR	Oxidation (P)	0.000002000.0
Collagen alpha-1(I) chain OS=Canis lupus familiaris GN=COL1A1 PE=1 SV=1	4138	139704	839	223	87	25	53.1	Canis lupus familiaris	0	0	449.759	897.504	0.0008	955	963	0	31.04	GVVGLPGQR	Oxidation (P)	0.000002000.0
Collagen alpha-1(I) chain OS=Canis lupus familiaris GN=COL1A1 PE=1 SV=1	4138	139704	839	223	87	25	53.1	Canis lupus familiaris	0	0	449.759	897.504	0.0008	955	963	0	11.15	GVVGLPGQR	Oxidation (P)	0.000002000.0
Collagen alpha-1(I) chain OS=Canis lupus familiaris GN=COL1A1 PE=1 SV=1	4138	139704	839	223	87	25	53.1	Canis lupus familiaris	0	0	449.759	897.504	0.001	955	963	0	31	GVVGLPGQR	Oxidation (P)	0.000002000.0
Collagen alpha-1(I) chain OS=Canis lupus familiaris GN=COL1A1 PE=1 SV=1	4138	139704	839	223	87	25	53.1	Canis lupus familiaris	0	0	449.759	897.504	0.001	955	963	0	24.69	GVVGLPGQR	Oxidation (P)	0.000002000.0
Collagen alpha-1(I) chain OS=Canis lupus familiaris GN=COL1A1 PE=1 SV=1	4138	139704	839	223	87	25	53.1	Canis lupus familiaris	0	0	449.759	897.504	0.001	955	963	0	36.06	GVVGLPGQR	Oxidation (R) [+15.99]	0.00000000X.0
Collagen alpha-1(I) chain OS=Canis lupus familiaris GN=COL1A1 PE=1 SV=1	4138	139704	839	223	87	25	53.1	Canis lupus familiaris	0	0	449.76	897.505	0.0014	955	963	0	30.88	GVVGLPGQR	Oxidation (P)	0.000002000.0
Collagen alpha-1(I) chain OS=Canis lupus familiaris GN=COL1A1 PE=1 SV=1	4138	139704	839	223	87	25	53.1	Canis lupus familiaris	0	0	449.76	897.505	0.0016	955	963	0	30.85	GVVGLPGQR	Oxidation (P)	0.000002000.0
Collagen alpha-1(I) chain OS=Canis lupus familiaris GN=COL1A1 PE=1 SV=1	4138	139704	839	223	87	25	53.1	Canis lupus familiaris	0	0	454.728	907.44	0.0005	265	273	0	43.5	GFSGLDGAK	Gly->Asn (G) [+57.02]	0.X00000000.0
Collagen alpha-1(I) chain OS=Canis lupus familiaris GN=COL1A1 PE=1 SV=1	4138	139704	839	223	87	25	53.1	Canis lupus familiaris	1	0	461.735	921.455	-0.0002	890	899	0	43.3	PPGPPGPAGK	3 Oxidation (P)	0.0200202000.0
Collagen alpha-1(I) chain OS=Canis lupus familiaris GN=COL1A1 PE=1 SV=1	4138	139704	839	223	87	25	53.1	Canis lupus familiaris	1	0	461.736	921.456	0.0008	890	899	0	42.46	PPGPPGPAGK	3 Oxidation (P)	0.0200202000.0
Collagen alpha-1(I) chain OS=Canis lupus familiaris GN=COL1A1 PE=1 SV=1	4138	139704	839	223	87	25	53.1	Canis lupus familiaris	1	0	467.741	933.468	0.0008	561	570	0	20.01	PGPPGPPGAR	2 Oxidation (P)	0.0002020000.0
Collagen alpha-1(I) chain OS=Canis lupus familiaris GN=COL1A1 PE=1 SV=1	4138	139704	839	223	87	25	53.1	Canis lupus familiaris	0	0	480.745	959.475	0.0004	252	261	0	52.77	PGTAGLPGMK	2 Oxidation (P)	0.2000002000.0
Collagen alpha-1(I) chain OS=Canis lupus familiaris GN=COL1A1 PE=1 SV=1	4138	139704	839	223	87	25	53.1	Canis lupus familiaris	0	0	486.231	970.447	0	981	990	0	33.5	QGPSGTSGER	Thr->Pro (T) [-3.99]	0.00000X0000.0
Collagen alpha-1(I) chain OS=Canis lupus familiaris GN=COL1A1 PE=1 SV=1	4138	139704	839	223	87	25	53.1	Canis lupus familiaris	0	0	486.232	970.449	0.0018	981	990	0	45.51	QGPSGTSGER	Thr->Pro (T) [-3.99]	0.00000X0000.0
Collagen alpha-1(I) chain OS=Canis lupus familiaris GN=COL1A1 PE=1 SV=1	4138	139704	839	223	87	25	53.1	Canis lupus familiaris	0	0	488.749	975.484	-0.0006	573	582	0	36.01	AGVMGFPGPK	Oxidation (K)	0.0000000001.0
Collagen alpha-1(I) chain OS=Canis lupus familiaris GN=COL1A1 PE=1 SV=1	4138	139704	839	223	87	25	53.1	Canis lupus familiaris	0	0	490.767	979.52	0.0005	945	954	0	55.75	PGPQGIAGQR
Collagen alpha-1(I) chain OS=Canis lupus familiaris GN=COL1A1 PE=1 SV=1	4138	139704	839	223	87	25	53.1	Canis lupus familiaris	0	0	490.768	979.521	0.0013	945	954	0	47.43	PGPQGIAGQR
Collagen alpha-1(I) chain OS=Canis lupus familiaris GN=COL1A1 PE=1 SV=1	4138	139704	839	223	87	25	53.1	Canis lupus familiaris	0	0	496.773	991.532	0.0007	1080	1089	1	47.47	RGPAGPQGPR
Collagen alpha-1(I) chain OS=Canis lupus familiaris GN=COL1A1 PE=1 SV=1	4138	139704	839	223	87	25	53.1	Canis lupus familiaris	0	0	504.267	1006.52	0.0003	264	273	1	33.9	RGFSGLDGAK
Collagen alpha-1(I) chain OS=Canis lupus familiaris GN=COL1A1 PE=1 SV=1	4138	139704	839	223	87	25	53.1	Canis lupus familiaris	0	0	505.756	1009.5	0.0025	1126	1137	0	48.44	GPSGASGPAGPR
Collagen alpha-1(I) chain OS=Canis lupus familiaris GN=COL1A1 PE=1 SV=1	4138	139704	839	223	87	25	53.1	Canis lupus familiaris	0	0	510.747	1019.48	0.0006	673	681	1	7.83	GERGFPGER	Oxidation (P)	0.000002000.0
Collagen alpha-1(I) chain OS=Canis lupus familiaris GN=COL1A1 PE=1 SV=1	4138	139704	839	223	87	25	53.1	Canis lupus familiaris	1	0	518.776	1035.54	0.0019	597	608	0	46.67	PGPPGAVGPAGK	2 Oxidation (P)	0.200000002000.0
Collagen alpha-1(I) chain OS=Canis lupus familiaris GN=COL1A1 PE=1 SV=1	4138	139704	839	223	87	25	53.1	Canis lupus familiaris	0	0	522.739	1043.46	-0.0001	694	705	0	9.27	GANGAPGNDGAK	Oxidation (P)	0.000002000000.0
Collagen alpha-1(I) chain OS=Canis lupus familiaris GN=COL1A1 PE=1 SV=1	4138	139704	839	223	87	25	53.1	Canis lupus familiaris	0	0	523.231	1044.45	0.0002	694	705	0	38.3	GANGAPGNDGAK	Oxidation (P); Deamidated (NQ) [+0.98]	0.0000020X0000.0
Collagen alpha-1(I) chain OS=Canis lupus familiaris GN=COL1A1 PE=1 SV=1	4138	139704	839	223	87	25	53.1	Canis lupus familiaris	0	0	523.231	1044.45	0.0012	694	705	0	43.26	GANGAPGNDGAK	Oxidation (P); Deamidated (NQ) [+0.98]	0.0000020X0000.0
Collagen alpha-1(I) chain OS=Canis lupus familiaris GN=COL1A1 PE=1 SV=1	4138	139704	839	223	87	25	53.1	Canis lupus familiaris	0	0	523.275	1044.54	0.0004	401	411	0	36	IAGAPGFPGAR	2 Oxidation (P)	0.00002002000.0
Collagen alpha-1(I) chain OS=Canis lupus familiaris GN=COL1A1 PE=1 SV=1	4138	139704	839	223	87	25	53.1	Canis lupus familiaris	0	0	527.81	1053.61	0.0013	954	963	1	37.81	RGVVGLPGQR	Oxidation (P)	0.0000002000.0
Collagen alpha-1(I) chain OS=Canis lupus familiaris GN=COL1A1 PE=1 SV=1	4138	139704	839	223	87	25	53.1	Canis lupus familiaris	1	0	359.856	1076.55	-0.0002	307	318	1	43.17	GRPGAPGPAGAR	Pro->pyro-Glu (P) [+13.98]	0.00X000000000.0
Collagen alpha-1(I) chain OS=Canis lupus familiaris GN=COL1A1 PE=1 SV=1	4138	139704	839	223	87	25	53.1	Canis lupus familiaris	0	0	359.857	1076.55	0.0019	307	318	1	33.85	GRPGAPGPAGAR	Pro->pyro-Glu (P) [+13.98]	0.00X000000000.0
Collagen alpha-1(I) chain OS=Canis lupus familiaris GN=COL1A1 PE=1 SV=1	4138	139704	839	223	87	25	53.1	Canis lupus familiaris	0	0	360.528	1078.56	-0.0007	307	318	1	24.98	GRPGAPGPAGAR	Oxidation (P)	0.000002000000.0
Collagen alpha-1(I) chain OS=Canis lupus familiaris GN=COL1A1 PE=1 SV=1	4138	139704	839	223	87	25	53.1	Canis lupus familiaris	0	0	360.528	1078.56	-0.0004	307	318	1	19.07	GRPGAPGPAGAR	Oxidation (P)	0.000002000000.0
Collagen alpha-1(I) chain OS=Canis lupus familiaris GN=COL1A1 PE=1 SV=1	4138	139704	839	223	87	25	53.1	Canis lupus familiaris	0	0	360.528	1078.56	-0.0004	307	318	1	23.42	GRPGAPGPAGAR	Oxidation (P)	0.002000000000.0
Collagen alpha-1(I) chain OS=Canis lupus familiaris GN=COL1A1 PE=1 SV=1	4138	139704	839	223	87	25	53.1	Canis lupus familiaris	0	0	540.289	1078.56	-0.0001	307	318	1	13.54	GRPGAPGPAGAR	Oxidation (P)	0.000000020000.0
Collagen alpha-1(I) chain OS=Canis lupus familiaris GN=COL1A1 PE=1 SV=1	4138	139704	839	223	87	25	53.1	Canis lupus familiaris	0	0	360.528	1078.56	-0.0001	307	318	1	18.33	GRPGAPGPAGAR	Oxidation (P)	0.000002000000.0
Collagen alpha-1(I) chain OS=Canis lupus familiaris GN=COL1A1 PE=1 SV=1	4138	139704	839	223	87	25	53.1	Canis lupus familiaris	0	0	360.528	1078.56	0.0002	307	318	1	48.98	GRPGAPGPAGAR	Ala->Ser (A) [+15.99]	0.0000X0000000.0
Collagen alpha-1(I) chain OS=Canis lupus familiaris GN=COL1A1 PE=1 SV=1	4138	139704	839	223	87	25	53.1	Canis lupus familiaris	0	0	360.529	1078.56	0.0005	307	318	1	24.17	GRPGAPGPAGAR	Oxidation (P)	0.002000000000.0
Collagen alpha-1(I) chain OS=Canis lupus familiaris GN=COL1A1 PE=1 SV=1	4138	139704	839	223	87	25	53.1	Canis lupus familiaris	0	0	541.796	1081.58	-0.0001	250	261	0	36.64	GLPGTAGLPGMK	Oxidation (K); Oxidation (P); Dethiomethyl (M) [-48.00]	0.0020000000X1.0
Collagen alpha-1(I) chain OS=Canis lupus familiaris GN=COL1A1 PE=1 SV=1	4138	139704	839	223	87	25	53.1	Canis lupus familiaris	0	0	548.285	1094.56	-0.0025	307	318	1	14.28	GRPGAPGPAGAR	2 Oxidation (P)	0.002002000000.0
Collagen alpha-1(I) chain OS=Canis lupus familiaris GN=COL1A1 PE=1 SV=1	4138	139704	839	223	87	25	53.1	Canis lupus familiaris	0	0	365.86	1094.56	-0.0011	307	318	1	26.41	GRPGAPGPAGAR	2 Oxidation (P)	0.002002000000.0
Collagen alpha-1(I) chain OS=Canis lupus familiaris GN=COL1A1 PE=1 SV=1	4138	139704	839	223	87	25	53.1	Canis lupus familiaris	0	0	365.86	1094.56	-0.0011	307	318	1	22.7	GRPGAPGPAGAR	2 Oxidation (P)	0.002002000000.0
Collagen alpha-1(I) chain OS=Canis lupus familiaris GN=COL1A1 PE=1 SV=1	4138	139704	839	223	87	25	53.1	Canis lupus familiaris	0	0	548.286	1094.56	-0.0011	307	318	1	29.47	GRPGAPGPAGAR	2 Oxidation (P)	0.002002000000.0
Collagen alpha-1(I) chain OS=Canis lupus familiaris GN=COL1A1 PE=1 SV=1	4138	139704	839	223	87	25	53.1	Canis lupus familiaris	0	0	548.286	1094.56	-0.0009	307	318	1	31	GRPGAPGPAGAR	2 Oxidation (P)	0.002002000000.0
Collagen alpha-1(I) chain OS=Canis lupus familiaris GN=COL1A1 PE=1 SV=1	4138	139704	839	223	87	25	53.1	Canis lupus familiaris	0	0	548.286	1094.56	-0.0009	307	318	1	24.68	GRPGAPGPAGAR	2 Oxidation (P)	0.002002000000.0
Collagen alpha-1(I) chain OS=Canis lupus familiaris GN=COL1A1 PE=1 SV=1	4138	139704	839	223	87	25	53.1	Canis lupus familiaris	0	0	548.286	1094.56	-0.0009	307	318	1	8.35	GRPGAPGPAGAR	2 Oxidation (P)	0.002000020000.0
Collagen alpha-1(I) chain OS=Canis lupus familiaris GN=COL1A1 PE=1 SV=1	4138	139704	839	223	87	25	53.1	Canis lupus familiaris	0	0	548.286	1094.56	-0.0009	307	318	1	6.72	GRPGAPGPAGAR	2 Oxidation (P)	0.002000020000.0
Collagen alpha-1(I) chain OS=Canis lupus familiaris GN=COL1A1 PE=1 SV=1	4138	139704	839	223	87	25	53.1	Canis lupus familiaris	0	0	548.286	1094.56	-0.0009	307	318	1	9.92	GRPGAPGPAGAR	2 Oxidation (P)	0.002002000000.0
Collagen alpha-1(I) chain OS=Canis lupus familiaris GN=COL1A1 PE=1 SV=1	4138	139704	839	223	87	25	53.1	Canis lupus familiaris	0	0	365.86	1094.56	-0.0008	307	318	1	20.6	GRPGAPGPAGAR	2 Oxidation (P)	0.002002000000.0
Collagen alpha-1(I) chain OS=Canis lupus familiaris GN=COL1A1 PE=1 SV=1	4138	139704	839	223	87	25	53.1	Canis lupus familiaris	0	0	365.86	1094.56	-0.0008	307	318	1	34.7	GRPGAPGPAGAR	Oxidation (P); Ala->Ser (A) [+15.99]	0.0020X0000000.0
Collagen alpha-1(I) chain OS=Canis lupus familiaris GN=COL1A1 PE=1 SV=1	4138	139704	839	223	87	25	53.1	Canis lupus familiaris	0	0	365.86	1094.56	-0.0008	307	318	1	48.05	GRPGAPGPAGAR	Oxidation (P); Ala->Ser (A) [+15.99]	0.0020X0000000.0
Collagen alpha-1(I) chain OS=Canis lupus familiaris GN=COL1A1 PE=1 SV=1	4138	139704	839	223	87	25	53.1	Canis lupus familiaris	0	0	365.86	1094.56	-0.0008	307	318	1	28.79	GRPGAPGPAGAR	2 Oxidation (P)	0.002002000000.0
Collagen alpha-1(I) chain OS=Canis lupus familiaris GN=COL1A1 PE=1 SV=1	4138	139704	839	223	87	25	53.1	Canis lupus familiaris	0	0	548.286	1094.56	-0.0007	307	318	1	15.56	GRPGAPGPAGAR	2 Oxidation (P)	0.002002000000.0
Collagen alpha-1(I) chain OS=Canis lupus familiaris GN=COL1A1 PE=1 SV=1	4138	139704	839	223	87	25	53.1	Canis lupus familiaris	0	0	548.286	1094.56	-0.0007	307	318	1	3.99	GRPGAPGPAGAR	2 Oxidation (P)	0.000002020000.0
Collagen alpha-1(I) chain OS=Canis lupus familiaris GN=COL1A1 PE=1 SV=1	4138	139704	839	223	87	25	53.1	Canis lupus familiaris	0	0	365.86	1094.56	-0.0005	307	318	1	23.18	GRPGAPGPAGAR	2 Oxidation (P)	0.002002000000.0
Collagen alpha-1(I) chain OS=Canis lupus familiaris GN=COL1A1 PE=1 SV=1	4138	139704	839	223	87	25	53.1	Canis lupus familiaris	0	0	365.86	1094.56	-0.0005	307	318	1	23.3	GRPGAPGPAGAR	2 Oxidation (P)	0.002002000000.0
Collagen alpha-1(I) chain OS=Canis lupus familiaris GN=COL1A1 PE=1 SV=1	4138	139704	839	223	87	25	53.1	Canis lupus familiaris	0	0	365.86	1094.56	-0.0005	307	318	1	24.76	GRPGAPGPAGAR	2 Oxidation (P)	0.002002000000.0
Collagen alpha-1(I) chain OS=Canis lupus familiaris GN=COL1A1 PE=1 SV=1	4138	139704	839	223	87	25	53.1	Canis lupus familiaris	0	0	548.286	1094.56	-0.0005	307	318	1	15.46	GRPGAPGPAGAR	2 Oxidation (P)	0.002002000000.0
Collagen alpha-1(I) chain OS=Canis lupus familiaris GN=COL1A1 PE=1 SV=1	4138	139704	839	223	87	25	53.1	Canis lupus familiaris	0	0	548.286	1094.56	-0.0005	307	318	1	7.87	GRPGAPGPAGAR	2 Oxidation (P)	0.002000020000.0
Collagen alpha-1(I) chain OS=Canis lupus familiaris GN=COL1A1 PE=1 SV=1	4138	139704	839	223	87	25	53.1	Canis lupus familiaris	0	0	548.286	1094.56	-0.0003	307	318	1	20.39	GRPGAPGPAGAR	2 Oxidation (P)	0.002002000000.0
Collagen alpha-1(I) chain OS=Canis lupus familiaris GN=COL1A1 PE=1 SV=1	4138	139704	839	223	87	25	53.1	Canis lupus familiaris	0	0	548.286	1094.56	-0.0003	307	318	1	32.71	GRPGAPGPAGAR	2 Oxidation (P)	0.002002000000.0
Collagen alpha-1(I) chain OS=Canis lupus familiaris GN=COL1A1 PE=1 SV=1	4138	139704	839	223	87	25	53.1	Canis lupus familiaris	0	0	548.286	1094.56	-0.0003	307	318	1	30.41	GRPGAPGPAGAR	2 Oxidation (P)	0.002002000000.0
Collagen alpha-1(I) chain OS=Canis lupus familiaris GN=COL1A1 PE=1 SV=1	4138	139704	839	223	87	25	53.1	Canis lupus familiaris	0	0	548.286	1094.56	-0.0003	307	318	1	10.84	GRPGAPGPAGAR	2 Oxidation (P)	0.002000020000.0
Collagen alpha-1(I) chain OS=Canis lupus familiaris GN=COL1A1 PE=1 SV=1	4138	139704	839	223	87	25	53.1	Canis lupus familiaris	0	0	365.86	1094.56	-0.0002	307	318	1	48.97	GRPGAPGPAGAR	Oxidation (P); Ala->Ser (A) [+15.99]	0.0020X0000000.0
Collagen alpha-1(I) chain OS=Canis lupus familiaris GN=COL1A1 PE=1 SV=1	4138	139704	839	223	87	25	53.1	Canis lupus familiaris	0	0	365.86	1094.56	-0.0002	307	318	1	20.47	GRPGAPGPAGAR	2 Oxidation (P)	0.002002000000.0
Collagen alpha-1(I) chain OS=Canis lupus familiaris GN=COL1A1 PE=1 SV=1	4138	139704	839	223	87	25	53.1	Canis lupus familiaris	0	0	365.86	1094.56	-0.0002	307	318	1	23.79	GRPGAPGPAGAR	2 Oxidation (P)	0.002002000000.0
Collagen alpha-1(I) chain OS=Canis lupus familiaris GN=COL1A1 PE=1 SV=1	4138	139704	839	223	87	25	53.1	Canis lupus familiaris	0	0	365.86	1094.56	-0.0002	307	318	1	21.67	GRPGAPGPAGAR	2 Oxidation (P)	0.002002000000.0
Collagen alpha-1(I) chain OS=Canis lupus familiaris GN=COL1A1 PE=1 SV=1	4138	139704	839	223	87	25	53.1	Canis lupus familiaris	0	0	365.86	1094.56	-0.0002	307	318	1	25.51	GRPGAPGPAGAR	2 Oxidation (P)	0.002002000000.0
Collagen alpha-1(I) chain OS=Canis lupus familiaris GN=COL1A1 PE=1 SV=1	4138	139704	839	223	87	25	53.1	Canis lupus familiaris	0	0	365.86	1094.56	-0.0002	307	318	1	17.97	GRPGAPGPAGAR	2 Oxidation (P)	0.002002000000.0
Collagen alpha-1(I) chain OS=Canis lupus familiaris GN=COL1A1 PE=1 SV=1	4138	139704	839	223	87	25	53.1	Canis lupus familiaris	0	0	365.86	1094.56	-0.0002	307	318	1	23.12	GRPGAPGPAGAR	2 Oxidation (P)	0.002002000000.0
Collagen alpha-1(I) chain OS=Canis lupus familiaris GN=COL1A1 PE=1 SV=1	4138	139704	839	223	87	25	53.1	Canis lupus familiaris	0	0	365.86	1094.56	-0.0002	307	318	1	24.69	GRPGAPGPAGAR	2 Oxidation (P)	0.002002000000.0
Collagen alpha-1(I) chain OS=Canis lupus familiaris GN=COL1A1 PE=1 SV=1	4138	139704	839	223	87	25	53.1	Canis lupus familiaris	0	0	365.86	1094.56	-0.0002	307	318	1	16.77	GRPGAPGPAGAR	2 Oxidation (P)	0.002002000000.0
Collagen alpha-1(I) chain OS=Canis lupus familiaris GN=COL1A1 PE=1 SV=1	4138	139704	839	223	87	25	53.1	Canis lupus familiaris	0	0	548.286	1094.56	-0.0001	307	318	1	44.19	GRPGAPGPAGAR	2 Oxidation (P)	0.002002000000.0
Collagen alpha-1(I) chain OS=Canis lupus familiaris GN=COL1A1 PE=1 SV=1	4138	139704	839	223	87	25	53.1	Canis lupus familiaris	0	0	548.286	1094.56	-0.0001	307	318	1	22.36	GRPGAPGPAGAR	2 Oxidation (P)	0.002002000000.0
Collagen alpha-1(I) chain OS=Canis lupus familiaris GN=COL1A1 PE=1 SV=1	4138	139704	839	223	87	25	53.1	Canis lupus familiaris	0	0	548.286	1094.56	-0.0001	307	318	1	9.11	GRPGAPGPAGAR	2 Oxidation (P)	0.002002000000.0
Collagen alpha-1(I) chain OS=Canis lupus familiaris GN=COL1A1 PE=1 SV=1	4138	139704	839	223	87	25	53.1	Canis lupus familiaris	0	0	365.86	1094.56	0.0001	307	318	1	35.97	GRPGAPGPAGAR	Dioxidation (P) [+31.99]	0.00X000000000.0
Collagen alpha-1(I) chain OS=Canis lupus familiaris GN=COL1A1 PE=1 SV=1	4138	139704	839	223	87	25	53.1	Canis lupus familiaris	0	0	365.86	1094.56	0.0001	307	318	1	24.53	GRPGAPGPAGAR	2 Oxidation (P)	0.002002000000.0
Collagen alpha-1(I) chain OS=Canis lupus familiaris GN=COL1A1 PE=1 SV=1	4138	139704	839	223	87	25	53.1	Canis lupus familiaris	0	0	365.86	1094.56	0.0001	307	318	1	25.98	GRPGAPGPAGAR	2 Oxidation (P)	0.002002000000.0
Collagen alpha-1(I) chain OS=Canis lupus familiaris GN=COL1A1 PE=1 SV=1	4138	139704	839	223	87	25	53.1	Canis lupus familiaris	0	0	365.86	1094.56	0.0001	307	318	1	38.4	GRPGAPGPAGAR	2 Oxidation (P)	0.002002000000.0
Collagen alpha-1(I) chain OS=Canis lupus familiaris GN=COL1A1 PE=1 SV=1	4138	139704	839	223	87	25	53.1	Canis lupus familiaris	0	0	365.86	1094.56	0.0001	307	318	1	24.82	GRPGAPGPAGAR	2 Oxidation (P)	0.002002000000.0
Collagen alpha-1(I) chain OS=Canis lupus familiaris GN=COL1A1 PE=1 SV=1	4138	139704	839	223	87	25	53.1	Canis lupus familiaris	0	0	365.86	1094.56	0.0001	307	318	1	22.13	GRPGAPGPAGAR	2 Oxidation (P)	0.002002000000.0
Collagen alpha-1(I) chain OS=Canis lupus familiaris GN=COL1A1 PE=1 SV=1	4138	139704	839	223	87	25	53.1	Canis lupus familiaris	0	0	365.86	1094.56	0.0001	307	318	1	14.8	GRPGAPGPAGAR	2 Oxidation (P)	0.002002000000.0
Collagen alpha-1(I) chain OS=Canis lupus familiaris GN=COL1A1 PE=1 SV=1	4138	139704	839	223	87	25	53.1	Canis lupus familiaris	0	0	365.86	1094.56	0.0001	307	318	1	26.56	GRPGAPGPAGAR	2 Oxidation (P)	0.002002000000.0
Collagen alpha-1(I) chain OS=Canis lupus familiaris GN=COL1A1 PE=1 SV=1	4138	139704	839	223	87	25	53.1	Canis lupus familiaris	0	0	365.86	1094.56	0.0001	307	318	1	17.08	GRPGAPGPAGAR	2 Oxidation (P)	0.002002000000.0
Collagen alpha-1(I) chain OS=Canis lupus familiaris GN=COL1A1 PE=1 SV=1	4138	139704	839	223	87	25	53.1	Canis lupus familiaris	0	0	365.86	1094.56	0.0001	307	318	1	22.42	GRPGAPGPAGAR	2 Oxidation (P)	0.002002000000.0
Collagen alpha-1(I) chain OS=Canis lupus familiaris GN=COL1A1 PE=1 SV=1	4138	139704	839	223	87	25	53.1	Canis lupus familiaris	0	0	365.86	1094.56	0.0001	307	318	1	36.35	GRPGAPGPAGAR	Oxidation (P); Ala->Ser (A) [+15.99]	0.0020X0000000.0
Collagen alpha-1(I) chain OS=Canis lupus familiaris GN=COL1A1 PE=1 SV=1	4138	139704	839	223	87	25	53.1	Canis lupus familiaris	0	0	365.86	1094.56	0.0001	307	318	1	29.74	GRPGAPGPAGAR	2 Oxidation (P)	0.002002000000.0
Collagen alpha-1(I) chain OS=Canis lupus familiaris GN=COL1A1 PE=1 SV=1	4138	139704	839	223	87	25	53.1	Canis lupus familiaris	0	0	365.86	1094.56	0.0001	307	318	1	16.03	GRPGAPGPAGAR	2 Oxidation (P)	0.002002000000.0
Collagen alpha-1(I) chain OS=Canis lupus familiaris GN=COL1A1 PE=1 SV=1	4138	139704	839	223	87	25	53.1	Canis lupus familiaris	0	0	365.86	1094.56	0.0001	307	318	1	13.83	GRPGAPGPAGAR	2 Oxidation (P)	0.002002000000.0
Collagen alpha-1(I) chain OS=Canis lupus familiaris GN=COL1A1 PE=1 SV=1	4138	139704	839	223	87	25	53.1	Canis lupus familiaris	0	0	365.86	1094.56	0.0001	307	318	1	19.57	GRPGAPGPAGAR	2 Oxidation (P)	0.002002000000.0
Collagen alpha-1(I) chain OS=Canis lupus familiaris GN=COL1A1 PE=1 SV=1	4138	139704	839	223	87	25	53.1	Canis lupus familiaris	0	0	365.86	1094.56	0.0001	307	318	1	17.61	GRPGAPGPAGAR	2 Oxidation (P)	0.002002000000.0
Collagen alpha-1(I) chain OS=Canis lupus familiaris GN=COL1A1 PE=1 SV=1	4138	139704	839	223	87	25	53.1	Canis lupus familiaris	0	0	365.86	1094.56	0.0001	307	318	1	20.36	GRPGAPGPAGAR	2 Oxidation (P)	0.002002000000.0
Collagen alpha-1(I) chain OS=Canis lupus familiaris GN=COL1A1 PE=1 SV=1	4138	139704	839	223	87	25	53.1	Canis lupus familiaris	0	0	548.286	1094.56	0.0001	307	318	1	15.98	GRPGAPGPAGAR	2 Oxidation (P)	0.002002000000.0
Collagen alpha-1(I) chain OS=Canis lupus familiaris GN=COL1A1 PE=1 SV=1	4138	139704	839	223	87	25	53.1	Canis lupus familiaris	0	0	365.86	1094.56	0.0004	307	318	1	23.52	GRPGAPGPAGAR	2 Oxidation (P)	0.002002000000.0
Collagen alpha-1(I) chain OS=Canis lupus familiaris GN=COL1A1 PE=1 SV=1	4138	139704	839	223	87	25	53.1	Canis lupus familiaris	0	0	365.86	1094.56	0.0004	307	318	1	23.08	GRPGAPGPAGAR	2 Oxidation (P)	0.002002000000.0
Collagen alpha-1(I) chain OS=Canis lupus familiaris GN=COL1A1 PE=1 SV=1	4138	139704	839	223	87	25	53.1	Canis lupus familiaris	0	0	365.86	1094.56	0.0004	307	318	1	28.15	GRPGAPGPAGAR	2 Oxidation (P)	0.002002000000.0
Collagen alpha-1(I) chain OS=Canis lupus familiaris GN=COL1A1 PE=1 SV=1	4138	139704	839	223	87	25	53.1	Canis lupus familiaris	0	0	365.86	1094.56	0.0004	307	318	1	23.22	GRPGAPGPAGAR	2 Oxidation (P)	0.002002000000.0
Collagen alpha-1(I) chain OS=Canis lupus familiaris GN=COL1A1 PE=1 SV=1	4138	139704	839	223	87	25	53.1	Canis lupus familiaris	0	0	365.86	1094.56	0.0004	307	318	1	14.17	GRPGAPGPAGAR	2 Oxidation (P)	0.002002000000.0
Collagen alpha-1(I) chain OS=Canis lupus familiaris GN=COL1A1 PE=1 SV=1	4138	139704	839	223	87	25	53.1	Canis lupus familiaris	0	0	365.86	1094.56	0.0004	307	318	1	25.46	GRPGAPGPAGAR	2 Oxidation (P)	0.002002000000.0
Collagen alpha-1(I) chain OS=Canis lupus familiaris GN=COL1A1 PE=1 SV=1	4138	139704	839	223	87	25	53.1	Canis lupus familiaris	0	0	548.287	1094.56	0.0005	307	318	1	51.51	GRPGAPGPAGAR	2 Oxidation (P)	0.002002000000.0
Collagen alpha-1(I) chain OS=Canis lupus familiaris GN=COL1A1 PE=1 SV=1	4138	139704	839	223	87	25	53.1	Canis lupus familiaris	0	0	365.86	1094.56	0.0007	307	318	1	17.87	GRPGAPGPAGAR	2 Oxidation (P)	0.002002000000.0
Collagen alpha-1(I) chain OS=Canis lupus familiaris GN=COL1A1 PE=1 SV=1	4138	139704	839	223	87	25	53.1	Canis lupus familiaris	0	0	365.86	1094.56	0.0007	307	318	1	44.19	GRPGAPGPAGAR	2 Oxidation (P)	0.002002000000.0
Collagen alpha-1(I) chain OS=Canis lupus familiaris GN=COL1A1 PE=1 SV=1	4138	139704	839	223	87	25	53.1	Canis lupus familiaris	0	0	365.86	1094.56	0.0007	307	318	1	26.97	GRPGAPGPAGAR	2 Oxidation (P)	0.002002000000.0
Collagen alpha-1(I) chain OS=Canis lupus familiaris GN=COL1A1 PE=1 SV=1	4138	139704	839	223	87	25	53.1	Canis lupus familiaris	0	0	365.86	1094.56	0.0007	307	318	1	14.37	GRPGAPGPAGAR	2 Oxidation (P)	0.002002000000.0
Collagen alpha-1(I) chain OS=Canis lupus familiaris GN=COL1A1 PE=1 SV=1	4138	139704	839	223	87	25	53.1	Canis lupus familiaris	0	0	365.86	1094.56	0.0007	307	318	1	22.73	GRPGAPGPAGAR	2 Oxidation (P)	0.002002000000.0
Collagen alpha-1(I) chain OS=Canis lupus familiaris GN=COL1A1 PE=1 SV=1	4138	139704	839	223	87	25	53.1	Canis lupus familiaris	0	0	365.86	1094.56	0.0007	307	318	1	21.02	GRPGAPGPAGAR	2 Oxidation (P)	0.002002000000.0
Collagen alpha-1(I) chain OS=Canis lupus familiaris GN=COL1A1 PE=1 SV=1	4138	139704	839	223	87	25	53.1	Canis lupus familiaris	0	0	365.86	1094.56	0.0007	307	318	1	28.46	GRPGAPGPAGAR	2 Oxidation (P)	0.002002000000.0
Collagen alpha-1(I) chain OS=Canis lupus familiaris GN=COL1A1 PE=1 SV=1	4138	139704	839	223	87	25	53.1	Canis lupus familiaris	0	0	365.86	1094.56	0.0007	307	318	1	23.59	GRPGAPGPAGAR	2 Oxidation (P)	0.002002000000.0
Collagen alpha-1(I) chain OS=Canis lupus familiaris GN=COL1A1 PE=1 SV=1	4138	139704	839	223	87	25	53.1	Canis lupus familiaris	0	0	365.86	1094.56	0.0007	307	318	1	39.27	GRPGAPGPAGAR	Oxidation (P); Ala->Ser (A) [+15.99]	0.0020X0000000.0
Collagen alpha-1(I) chain OS=Canis lupus familiaris GN=COL1A1 PE=1 SV=1	4138	139704	839	223	87	25	53.1	Canis lupus familiaris	0	0	365.86	1094.56	0.0007	307	318	1	22.81	GRPGAPGPAGAR	2 Oxidation (P)	0.002002000000.0
Collagen alpha-1(I) chain OS=Canis lupus familiaris GN=COL1A1 PE=1 SV=1	4138	139704	839	223	87	25	53.1	Canis lupus familiaris	0	0	365.86	1094.56	0.0007	307	318	1	21.92	GRPGAPGPAGAR	2 Oxidation (P)	0.002002000000.0
Collagen alpha-1(I) chain OS=Canis lupus familiaris GN=COL1A1 PE=1 SV=1	4138	139704	839	223	87	25	53.1	Canis lupus familiaris	0	0	365.86	1094.56	0.0007	307	318	1	16.21	GRPGAPGPAGAR	2 Oxidation (P)	0.002002000000.0
Collagen alpha-1(I) chain OS=Canis lupus familiaris GN=COL1A1 PE=1 SV=1	4138	139704	839	223	87	25	53.1	Canis lupus familiaris	0	0	365.86	1094.56	0.0007	307	318	1	25.33	GRPGAPGPAGAR	2 Oxidation (P)	0.002002000000.0
Collagen alpha-1(I) chain OS=Canis lupus familiaris GN=COL1A1 PE=1 SV=1	4138	139704	839	223	87	25	53.1	Canis lupus familiaris	0	0	548.287	1094.56	0.0007	307	318	1	32.16	GRPGAPGPAGAR	2 Oxidation (P)	0.002002000000.0
Collagen alpha-1(I) chain OS=Canis lupus familiaris GN=COL1A1 PE=1 SV=1	4138	139704	839	223	87	25	53.1	Canis lupus familiaris	0	0	548.287	1094.56	0.0007	307	318	1	9.64	GRPGAPGPAGAR	2 Oxidation (P)	0.000002020000.0
Collagen alpha-1(I) chain OS=Canis lupus familiaris GN=COL1A1 PE=1 SV=1	4138	139704	839	223	87	25	53.1	Canis lupus familiaris	0	0	548.287	1094.56	0.0009	307	318	1	14.65	GRPGAPGPAGAR	2 Oxidation (P)	0.002002000000.0
Collagen alpha-1(I) chain OS=Canis lupus familiaris GN=COL1A1 PE=1 SV=1	4138	139704	839	223	87	25	53.1	Canis lupus familiaris	0	0	548.287	1094.56	0.0009	307	318	1	13.25	GRPGAPGPAGAR	2 Oxidation (P)	0.002002000000.0
Collagen alpha-1(I) chain OS=Canis lupus familiaris GN=COL1A1 PE=1 SV=1	4138	139704	839	223	87	25	53.1	Canis lupus familiaris	0	0	548.287	1094.56	0.0009	307	318	1	4.75	GRPGAPGPAGAR	2 Oxidation (P)	0.002002000000.0
Collagen alpha-1(I) chain OS=Canis lupus familiaris GN=COL1A1 PE=1 SV=1	4138	139704	839	223	87	25	53.1	Canis lupus familiaris	0	0	548.287	1094.56	0.0009	307	318	1	8.07	GRPGAPGPAGAR	2 Oxidation (P)	0.002002000000.0
Collagen alpha-1(I) chain OS=Canis lupus familiaris GN=COL1A1 PE=1 SV=1	4138	139704	839	223	87	25	53.1	Canis lupus familiaris	0	0	365.86	1094.56	0.001	307	318	1	37.99	GRPGAPGPAGAR	2 Oxidation (P)	0.002002000000.0
Collagen alpha-1(I) chain OS=Canis lupus familiaris GN=COL1A1 PE=1 SV=1	4138	139704	839	223	87	25	53.1	Canis lupus familiaris	0	0	365.86	1094.56	0.001	307	318	1	18.29	GRPGAPGPAGAR	2 Oxidation (P)	0.002002000000.0
Collagen alpha-1(I) chain OS=Canis lupus familiaris GN=COL1A1 PE=1 SV=1	4138	139704	839	223	87	25	53.1	Canis lupus familiaris	0	0	365.86	1094.56	0.001	307	318	1	25.2	GRPGAPGPAGAR	2 Oxidation (P)	0.002002000000.0
Collagen alpha-1(I) chain OS=Canis lupus familiaris GN=COL1A1 PE=1 SV=1	4138	139704	839	223	87	25	53.1	Canis lupus familiaris	0	0	365.86	1094.56	0.001	307	318	1	30.37	GRPGAPGPAGAR	2 Oxidation (P)	0.002002000000.0
Collagen alpha-1(I) chain OS=Canis lupus familiaris GN=COL1A1 PE=1 SV=1	4138	139704	839	223	87	25	53.1	Canis lupus familiaris	0	0	365.86	1094.56	0.001	307	318	1	30.12	GRPGAPGPAGAR	2 Oxidation (P)	0.002002000000.0
Collagen alpha-1(I) chain OS=Canis lupus familiaris GN=COL1A1 PE=1 SV=1	4138	139704	839	223	87	25	53.1	Canis lupus familiaris	0	0	365.86	1094.56	0.001	307	318	1	15.68	GRPGAPGPAGAR	2 Oxidation (P)	0.002002000000.0
Collagen alpha-1(I) chain OS=Canis lupus familiaris GN=COL1A1 PE=1 SV=1	4138	139704	839	223	87	25	53.1	Canis lupus familiaris	0	0	365.86	1094.56	0.001	307	318	1	18.4	GRPGAPGPAGAR	2 Oxidation (P)	0.002002000000.0
Collagen alpha-1(I) chain OS=Canis lupus familiaris GN=COL1A1 PE=1 SV=1	4138	139704	839	223	87	25	53.1	Canis lupus familiaris	0	0	365.86	1094.56	0.001	307	318	1	24.52	GRPGAPGPAGAR	2 Oxidation (P)	0.002002000000.0
Collagen alpha-1(I) chain OS=Canis lupus familiaris GN=COL1A1 PE=1 SV=1	4138	139704	839	223	87	25	53.1	Canis lupus familiaris	0	0	365.86	1094.56	0.001	307	318	1	19.02	GRPGAPGPAGAR	2 Oxidation (P)	0.002002000000.0
Collagen alpha-1(I) chain OS=Canis lupus familiaris GN=COL1A1 PE=1 SV=1	4138	139704	839	223	87	25	53.1	Canis lupus familiaris	0	0	548.287	1094.56	0.0011	307	318	1	26.16	GRPGAPGPAGAR	2 Oxidation (P)	0.002002000000.0
Collagen alpha-1(I) chain OS=Canis lupus familiaris GN=COL1A1 PE=1 SV=1	4138	139704	839	223	87	25	53.1	Canis lupus familiaris	0	0	548.287	1094.56	0.0011	307	318	1	16.4	GRPGAPGPAGAR	2 Oxidation (P)	0.002002000000.0
Collagen alpha-1(I) chain OS=Canis lupus familiaris GN=COL1A1 PE=1 SV=1	4138	139704	839	223	87	25	53.1	Canis lupus familiaris	0	0	365.86	1094.56	0.0013	307	318	1	31.54	GRPGAPGPAGAR	2 Oxidation (P)	0.002002000000.0
Collagen alpha-1(I) chain OS=Canis lupus familiaris GN=COL1A1 PE=1 SV=1	4138	139704	839	223	87	25	53.1	Canis lupus familiaris	0	0	365.86	1094.56	0.0013	307	318	1	32.97	GRPGAPGPAGAR	2 Oxidation (P)	0.002002000000.0
Collagen alpha-1(I) chain OS=Canis lupus familiaris GN=COL1A1 PE=1 SV=1	4138	139704	839	223	87	25	53.1	Canis lupus familiaris	0	0	365.86	1094.56	0.0013	307	318	1	27.41	GRPGAPGPAGAR	2 Oxidation (P)	0.002002000000.0
Collagen alpha-1(I) chain OS=Canis lupus familiaris GN=COL1A1 PE=1 SV=1	4138	139704	839	223	87	25	53.1	Canis lupus familiaris	0	0	365.861	1094.56	0.0016	307	318	1	42.66	GRPGAPGPAGAR	2 Oxidation (P)	0.002002000000.0
Collagen alpha-1(I) chain OS=Canis lupus familiaris GN=COL1A1 PE=1 SV=1	4138	139704	839	223	87	25	53.1	Canis lupus familiaris	0	0	365.861	1094.56	0.0016	307	318	1	21.82	GRPGAPGPAGAR	2 Oxidation (P)	0.002002000000.0
Collagen alpha-1(I) chain OS=Canis lupus familiaris GN=COL1A1 PE=1 SV=1	4138	139704	839	223	87	25	53.1	Canis lupus familiaris	0	0	548.287	1094.56	0.0017	307	318	1	37.85	GRPGAPGPAGAR	2 Oxidation (P)	0.002002000000.0
Collagen alpha-1(I) chain OS=Canis lupus familiaris GN=COL1A1 PE=1 SV=1	4138	139704	839	223	87	25	53.1	Canis lupus familiaris	0	0	365.861	1094.56	0.0022	307	318	1	33.84	GRPGAPGPAGAR	Dioxidation (P) [+31.99]	0.00X000000000.0
Collagen alpha-1(I) chain OS=Canis lupus familiaris GN=COL1A1 PE=1 SV=1	4138	139704	839	223	87	25	53.1	Canis lupus familiaris	0	0	365.861	1094.56	0.0025	307	318	1	21.25	GRPGAPGPAGAR	2 Oxidation (P)	0.002002000000.0
Collagen alpha-1(I) chain OS=Canis lupus familiaris GN=COL1A1 PE=1 SV=1	4138	139704	839	223	87	25	53.1	Canis lupus familiaris	0	0	548.288	1094.56	0.0033	307	318	1	24.99	GRPGAPGPAGAR	2 Oxidation (P)	0.002002000000.0
Collagen alpha-1(I) chain OS=Canis lupus familiaris GN=COL1A1 PE=1 SV=1	4138	139704	839	223	87	25	53.1	Canis lupus familiaris	0	0	549.291	1096.57	0.0005	571	582	0	36.54	GQAGVMGFPGPK	Dethiomethyl (M) [-48.00]	0.00000X000000.0
Collagen alpha-1(I) chain OS=Canis lupus familiaris GN=COL1A1 PE=1 SV=1	4138	139704	839	223	87	25	53.1	Canis lupus familiaris	0	0	550.752	1099.49	0.0002	1011	1022	0	17.51	EGSPGAEGSPGR
Collagen alpha-1(I) chain OS=Canis lupus familiaris GN=COL1A1 PE=1 SV=1	4138	139704	839	223	87	25	53.1	Canis lupus familiaris	0	0	550.753	1099.49	0.0016	1011	1022	0	36.38	EGSPGAEGSPGR
Collagen alpha-1(I) chain OS=Canis lupus familiaris GN=COL1A1 PE=1 SV=1	4138	139704	839	223	87	25	53.1	Canis lupus familiaris	1	0	553.29	1104.57	-0.0026	682	693	0	10.7	GVQGPPGPAGPR	Oxidation (P)	0.000000020000.0
Collagen alpha-1(I) chain OS=Canis lupus familiaris GN=COL1A1 PE=1 SV=1	4138	139704	839	223	87	25	53.1	Canis lupus familiaris	0	0	557.288	1112.56	0	571	582	0	47.08	GQAGVMGFPGPK	Oxidation (P); Dethiomethyl (M) [-48.00]	0.00000X002000.0
Collagen alpha-1(I) chain OS=Canis lupus familiaris GN=COL1A1 PE=1 SV=1	4138	139704	839	223	87	25	53.1	Canis lupus familiaris	0	0	557.288	1112.56	0.001	571	582	0	47.52	GQAGVMGFPGPK	Oxidation (P); Dethiomethyl (M) [-48.00]	0.00000X002000.0
Collagen alpha-1(I) chain OS=Canis lupus familiaris GN=COL1A1 PE=1 SV=1	4138	139704	839	223	87	25	53.1	Canis lupus familiaris	0	0	557.288	1112.56	0.001	571	582	0	46.51	GQAGVMGFPGPK	Oxidation (P); Dethiomethyl (M) [-48.00]	0.00000X002000.0
Collagen alpha-1(I) chain OS=Canis lupus familiaris GN=COL1A1 PE=1 SV=1	4138	139704	839	223	87	25	53.1	Canis lupus familiaris	0	0	557.289	1112.56	0.0016	571	582	0	41.68	GQAGVMGFPGPK	Oxidation (P); Dethiomethyl (M) [-48.00]	0.00000X002000.0
Collagen alpha-1(I) chain OS=Canis lupus familiaris GN=COL1A1 PE=1 SV=1	4138	139704	839	223	87	25	53.1	Canis lupus familiaris	0	0	562.783	1123.55	-0.0005	969	980	0	42.27	PGLPGPSGEPGK	Oxidation (K); Oxidation (P)	0.000200000001.0
Collagen alpha-1(I) chain OS=Canis lupus familiaris GN=COL1A1 PE=1 SV=1	4138	139704	839	223	87	25	53.1	Canis lupus familiaris	0	0	565.286	1128.56	0.0016	571	582	0	34.38	GQAGVMGFPGPK	Oxidation (K); Oxidation (P); Dethiomethyl (M) [-48.00]	0.00000X002001.0
Collagen alpha-1(I) chain OS=Canis lupus familiaris GN=COL1A1 PE=1 SV=1	4138	139704	839	223	87	25	53.1	Canis lupus familiaris	0	0	565.796	1129.58	-0.0027	250	261	0	14.94	GLPGTAGLPGMK	Oxidation (K); Oxidation (P)	0.002000000001.0
Collagen alpha-1(I) chain OS=Canis lupus familiaris GN=COL1A1 PE=1 SV=1	4138	139704	839	223	87	25	53.1	Canis lupus familiaris	0	0	565.797	1129.58	-0.0009	250	261	0	45.88	GLPGTAGLPGMK	2 Oxidation (P)	0.002000002000.0
Collagen alpha-1(I) chain OS=Canis lupus familiaris GN=COL1A1 PE=1 SV=1	4138	139704	839	223	87	25	53.1	Canis lupus familiaris	0	0	565.798	1129.58	0.0003	250	261	0	4.23	GLPGTAGLPGMK	Oxidation (K); Oxidation (P)	0.002000000001.0
Collagen alpha-1(I) chain OS=Canis lupus familiaris GN=COL1A1 PE=1 SV=1	4138	139704	839	223	87	25	53.1	Canis lupus familiaris	0	0	565.798	1129.58	0.0007	250	261	0	26.52	GLPGTAGLPGMK	2 Oxidation (P)	0.002000002000.0
Collagen alpha-1(I) chain OS=Canis lupus familiaris GN=COL1A1 PE=1 SV=1	4138	139704	839	223	87	25	53.1	Canis lupus familiaris	0	0	565.798	1129.58	0.0013	250	261	0	31.27	GLPGTAGLPGMK	2 Oxidation (P)	0.002000002000.0
Collagen alpha-1(I) chain OS=Canis lupus familiaris GN=COL1A1 PE=1 SV=1	4138	139704	839	223	87	25	53.1	Canis lupus familiaris	0	0	565.798	1129.58	0.0019	250	261	0	57.29	GLPGTAGLPGMK	2 Oxidation (P)	0.002000002000.0
Collagen alpha-1(I) chain OS=Canis lupus familiaris GN=COL1A1 PE=1 SV=1	4138	139704	839	223	87	25	53.1	Canis lupus familiaris	1	0	569.287	1136.56	0.0028	682	693	0	4.47	GVQGPPGPAGPR	3 Oxidation (P)	0.000022020000.0
Collagen alpha-1(I) chain OS=Canis lupus familiaris GN=COL1A1 PE=1 SV=1	4138	139704	839	223	87	25	53.1	Canis lupus familiaris	0	0	382.195	1143.56	-0.0044	262	273	1	35.52	GHRGFSGLDGAK	Arg->Val (R) [-57.03]	0.00X000000000.0
Collagen alpha-1(I) chain OS=Canis lupus familiaris GN=COL1A1 PE=1 SV=1	4138	139704	839	223	87	25	53.1	Canis lupus familiaris	0	0	573.292	1144.57	-0.0005	571	582	0	57.45	GQAGVMGFPGPK
Collagen alpha-1(I) chain OS=Canis lupus familiaris GN=COL1A1 PE=1 SV=1	4138	139704	839	223	87	25	53.1	Canis lupus familiaris	0	0	573.292	1144.57	0.0001	571	582	0	12.04	GQAGVMGFPGPK
Collagen alpha-1(I) chain OS=Canis lupus familiaris GN=COL1A1 PE=1 SV=1	4138	139704	839	223	87	25	53.1	Canis lupus familiaris	0	0	573.795	1145.57	-0.0004	250	261	0	39.04	GLPGTAGLPGMK	2 Oxidation (P); Oxidation (M) [+15.99]	0.0020000020X0.0
Collagen alpha-1(I) chain OS=Canis lupus familiaris GN=COL1A1 PE=1 SV=1	4138	139704	839	223	87	25	53.1	Canis lupus familiaris	0	0	573.795	1145.57	-0.0004	250	261	0	21.6	GLPGTAGLPGMK	Oxidation (K); 2 Oxidation (P)	0.002000002001.0
Collagen alpha-1(I) chain OS=Canis lupus familiaris GN=COL1A1 PE=1 SV=1	4138	139704	839	223	87	25	53.1	Canis lupus familiaris	0	0	573.795	1145.58	0.0002	250	261	0	13.81	GLPGTAGLPGMK	Oxidation (K); 2 Oxidation (P)	0.002000002001.0
Collagen alpha-1(I) chain OS=Canis lupus familiaris GN=COL1A1 PE=1 SV=1	4138	139704	839	223	87	25	53.1	Canis lupus familiaris	0	0	573.795	1145.58	0.0012	250	261	0	41.08	GLPGTAGLPGMK	2 Oxidation (P); Oxidation (M) [+15.99]	0.0020000020X0.0
Collagen alpha-1(I) chain OS=Canis lupus familiaris GN=COL1A1 PE=1 SV=1	4138	139704	839	223	87	25	53.1	Canis lupus familiaris	1	0	575.269	1148.52	-0.0046	561	570	0	34.19	PGPPGPPGAR	3 Oxidation (P); Argbiotinhydrazide (R) [+199.07]	0.200200200X.0
Collagen alpha-1(I) chain OS=Canis lupus familiaris GN=COL1A1 PE=1 SV=1	4138	139704	839	223	87	25	53.1	Canis lupus familiaris	0	0	384.868	1151.58	0.0026	307	318	1	40.25	GRPGAPGPAGAR	2 Oxidation (P); Gly->Asn (G) [+57.02]	0.X02002000000.0
Collagen alpha-1(I) chain OS=Canis lupus familiaris GN=COL1A1 PE=1 SV=1	4138	139704	839	223	87	25	53.1	Canis lupus familiaris	0	0	581.289	1160.56	-0.0022	571	582	0	20.39	GQAGVMGFPGPK	Oxidation (K)	0.000000000001.0
Collagen alpha-1(I) chain OS=Canis lupus familiaris GN=COL1A1 PE=1 SV=1	4138	139704	839	223	87	25	53.1	Canis lupus familiaris	0	0	581.289	1160.56	-0.0022	571	582	0	13.17	GQAGVMGFPGPK	Oxidation (P)	0.000000002000.0
Collagen alpha-1(I) chain OS=Canis lupus familiaris GN=COL1A1 PE=1 SV=1	4138	139704	839	223	87	25	53.1	Canis lupus familiaris	0	0	581.289	1160.56	-0.002	571	582	0	13.21	GQAGVMGFPGPK	Oxidation (K)	0.000000000001.0
Collagen alpha-1(I) chain OS=Canis lupus familiaris GN=COL1A1 PE=1 SV=1	4138	139704	839	223	87	25	53.1	Canis lupus familiaris	0	0	581.289	1160.56	-0.0018	571	582	0	15.91	GQAGVMGFPGPK	Oxidation (K)	0.000000000001.0
Collagen alpha-1(I) chain OS=Canis lupus familiaris GN=COL1A1 PE=1 SV=1	4138	139704	839	223	87	25	53.1	Canis lupus familiaris	0	0	581.289	1160.56	-0.0014	571	582	0	26.86	GQAGVMGFPGPK	Oxidation (P)	0.000000002000.0
Collagen alpha-1(I) chain OS=Canis lupus familiaris GN=COL1A1 PE=1 SV=1	4138	139704	839	223	87	25	53.1	Canis lupus familiaris	0	0	581.289	1160.56	-0.001	571	582	0	26.06	GQAGVMGFPGPK	Oxidation (K)	0.000000000001.0
Collagen alpha-1(I) chain OS=Canis lupus familiaris GN=COL1A1 PE=1 SV=1	4138	139704	839	223	87	25	53.1	Canis lupus familiaris	0	0	581.289	1160.56	-0.0008	571	582	0	34.9	GQAGVMGFPGPK	Oxidation (K)	0.000000000001.0
Collagen alpha-1(I) chain OS=Canis lupus familiaris GN=COL1A1 PE=1 SV=1	4138	139704	839	223	87	25	53.1	Canis lupus familiaris	0	0	581.289	1160.56	-0.0006	571	582	0	13.05	GQAGVMGFPGPK	Oxidation (P)	0.000000002000.0
Collagen alpha-1(I) chain OS=Canis lupus familiaris GN=COL1A1 PE=1 SV=1	4138	139704	839	223	87	25	53.1	Canis lupus familiaris	0	0	581.29	1160.56	-0.0002	571	582	0	17.97	GQAGVMGFPGPK	Oxidation (K)	0.000000000001.0
Collagen alpha-1(I) chain OS=Canis lupus familiaris GN=COL1A1 PE=1 SV=1	4138	139704	839	223	87	25	53.1	Canis lupus familiaris	0	0	581.29	1160.56	-0.0002	571	582	0	14.77	GQAGVMGFPGPK	Oxidation (K)	0.000000000001.0
Collagen alpha-1(I) chain OS=Canis lupus familiaris GN=COL1A1 PE=1 SV=1	4138	139704	839	223	87	25	53.1	Canis lupus familiaris	0	0	581.29	1160.56	-0.0002	571	582	0	25.5	GQAGVMGFPGPK	Oxidation (P)	0.000000000020.0
Collagen alpha-1(I) chain OS=Canis lupus familiaris GN=COL1A1 PE=1 SV=1	4138	139704	839	223	87	25	53.1	Canis lupus familiaris	0	0	581.29	1160.56	0	571	582	0	37.73	GQAGVMGFPGPK	Oxidation (K)	0.000000000001.0
Collagen alpha-1(I) chain OS=Canis lupus familiaris GN=COL1A1 PE=1 SV=1	4138	139704	839	223	87	25	53.1	Canis lupus familiaris	0	0	581.29	1160.57	0.0004	571	582	0	54.76	GQAGVMGFPGPK	Oxidation (K)	0.000000000001.0
Collagen alpha-1(I) chain OS=Canis lupus familiaris GN=COL1A1 PE=1 SV=1	4138	139704	839	223	87	25	53.1	Canis lupus familiaris	0	0	581.29	1160.57	0.0004	571	582	0	24.58	GQAGVMGFPGPK	Oxidation (K)	0.000000000001.0
Collagen alpha-1(I) chain OS=Canis lupus familiaris GN=COL1A1 PE=1 SV=1	4138	139704	839	223	87	25	53.1	Canis lupus familiaris	0	0	581.29	1160.57	0.0006	571	582	0	20.53	GQAGVMGFPGPK	Oxidation (P)	0.000000002000.0
Collagen alpha-1(I) chain OS=Canis lupus familiaris GN=COL1A1 PE=1 SV=1	4138	139704	839	223	87	25	53.1	Canis lupus familiaris	0	0	581.29	1160.57	0.0006	571	582	0	19.18	GQAGVMGFPGPK	Oxidation (K)	0.000000000001.0
Collagen alpha-1(I) chain OS=Canis lupus familiaris GN=COL1A1 PE=1 SV=1	4138	139704	839	223	87	25	53.1	Canis lupus familiaris	0	0	581.29	1160.57	0.001	571	582	0	19.56	GQAGVMGFPGPK	Oxidation (P)	0.000000002000.0
Collagen alpha-1(I) chain OS=Canis lupus familiaris GN=COL1A1 PE=1 SV=1	4138	139704	839	223	87	25	53.1	Canis lupus familiaris	0	0	581.29	1160.57	0.0014	571	582	0	50.17	GQAGVMGFPGPK	Oxidation (P)	0.000000002000.0
Collagen alpha-1(I) chain OS=Canis lupus familiaris GN=COL1A1 PE=1 SV=1	4138	139704	839	223	87	25	53.1	Canis lupus familiaris	0	0	581.29	1160.57	0.0014	571	582	0	19.11	GQAGVMGFPGPK	Oxidation (K)	0.000000000001.0
Collagen alpha-1(I) chain OS=Canis lupus familiaris GN=COL1A1 PE=1 SV=1	4138	139704	839	223	87	25	53.1	Canis lupus familiaris	0	0	581.29	1160.57	0.0016	571	582	0	58.39	GQAGVMGFPGPK	Oxidation (P)	0.000000002000.0
Collagen alpha-1(I) chain OS=Canis lupus familiaris GN=COL1A1 PE=1 SV=1	4138	139704	839	223	87	25	53.1	Canis lupus familiaris	0	0	581.291	1160.57	0.0024	571	582	0	18.9	GQAGVMGFPGPK	Oxidation (P)	0.000000002000.0
Collagen alpha-1(I) chain OS=Canis lupus familiaris GN=COL1A1 PE=1 SV=1	4138	139704	839	223	87	25	53.1	Canis lupus familiaris	0	0	581.292	1160.57	0.0036	571	582	0	12.48	GQAGVMGFPGPK	Oxidation (K)	0.000000000001.0
Collagen alpha-1(I) chain OS=Canis lupus familiaris GN=COL1A1 PE=1 SV=1	4138	139704	839	223	87	25	53.1	Canis lupus familiaris	0	0	581.292	1160.57	0.0046	571	582	0	5.93	GQAGVMGFPGPK	Oxidation (P)	0.000000002000.0
Collagen alpha-1(I) chain OS=Canis lupus familiaris GN=COL1A1 PE=1 SV=1	4138	139704	839	223	87	25	53.1	Canis lupus familiaris	0	0	581.782	1161.55	0.0006	571	582	0	50.56	GQAGVMGFPGPK	Oxidation (K); Deamidated (NQ) [+0.98]	0.0X0000000001.0
Collagen alpha-1(I) chain OS=Canis lupus familiaris GN=COL1A1 PE=1 SV=1	4138	139704	839	223	87	25	53.1	Canis lupus familiaris	0	0	581.802	1161.59	0.001	682	693	0	41.45	GVQGPPGPAGPR	Oxidation (P); Gly->Asn (G) [+57.02]	0.000002X00000.0
Collagen alpha-1(I) chain OS=Canis lupus familiaris GN=COL1A1 PE=1 SV=1	4138	139704	839	223	87	25	53.1	Canis lupus familiaris	0	0	581.803	1161.59	0.0022	682	693	0	33.83	GVQGPPGPAGPR	Oxidation (P); Gly->Asn (G) [+57.02]	0.000002X00000.0
Collagen alpha-1(I) chain OS=Canis lupus familiaris GN=COL1A1 PE=1 SV=1	4138	139704	839	223	87	25	53.1	Canis lupus familiaris	0	0	582.295	1162.57	0.0017	682	693	0	34.83	GVQGPPGPAGPR	Oxidation (P); Ala->Glu (A) [+58.01]	0.00000200X000.0
Collagen alpha-1(I) chain OS=Canis lupus familiaris GN=COL1A1 PE=1 SV=1	4138	139704	839	223	87	25	53.1	Canis lupus familiaris	1	0	582.3	1162.59	0.0009	559	570	1	34.2	GRPGPPGPPGAR	3 Oxidation (P)	0.002002002000.0
Collagen alpha-1(I) chain OS=Canis lupus familiaris GN=COL1A1 PE=1 SV=1	4138	139704	839	223	87	25	53.1	Canis lupus familiaris	0	0	582.805	1163.59	0.0013	595	608	0	35.71	GVPGPPGAVGPAGK	2 Oxidation (P); Val->Ala (V) [-28.03]	0.0X200000002000.0
Collagen alpha-1(I) chain OS=Canis lupus familiaris GN=COL1A1 PE=1 SV=1	4138	139704	839	223	87	25	53.1	Canis lupus familiaris	0	0	589.286	1176.56	-0.0025	571	582	0	5.7	GQAGVMGFPGPK	2 Oxidation (P)	0.000000002020.0
Collagen alpha-1(I) chain OS=Canis lupus familiaris GN=COL1A1 PE=1 SV=1	4138	139704	839	223	87	25	53.1	Canis lupus familiaris	0	0	589.286	1176.56	-0.0023	571	582	0	4.74	GQAGVMGFPGPK	Oxidation (K); Oxidation (P)	0.000000002001.0
Collagen alpha-1(I) chain OS=Canis lupus familiaris GN=COL1A1 PE=1 SV=1	4138	139704	839	223	87	25	53.1	Canis lupus familiaris	0	0	589.286	1176.56	-0.0021	571	582	0	7.58	GQAGVMGFPGPK	Oxidation (K); Oxidation (P)	0.000000002001.0
Collagen alpha-1(I) chain OS=Canis lupus familiaris GN=COL1A1 PE=1 SV=1	4138	139704	839	223	87	25	53.1	Canis lupus familiaris	0	0	589.286	1176.56	-0.0017	571	582	0	7.96	GQAGVMGFPGPK	2 Oxidation (P)	0.000000002020.0
Collagen alpha-1(I) chain OS=Canis lupus familiaris GN=COL1A1 PE=1 SV=1	4138	139704	839	223	87	25	53.1	Canis lupus familiaris	0	0	589.287	1176.56	-0.0013	571	582	0	6.08	GQAGVMGFPGPK	Oxidation (K); Oxidation (P)	0.000000002001.0
Collagen alpha-1(I) chain OS=Canis lupus familiaris GN=COL1A1 PE=1 SV=1	4138	139704	839	223	87	25	53.1	Canis lupus familiaris	0	0	589.287	1176.56	-0.0005	571	582	0	34.27	GQAGVMGFPGPK	Oxidation (K); Oxidation (F) [+15.99]	0.0000000X0001.0
Collagen alpha-1(I) chain OS=Canis lupus familiaris GN=COL1A1 PE=1 SV=1	4138	139704	839	223	87	25	53.1	Canis lupus familiaris	0	0	589.287	1176.56	-0.0005	571	582	0	9.26	GQAGVMGFPGPK	Oxidation (K); Oxidation (P)	0.000000000021.0
Collagen alpha-1(I) chain OS=Canis lupus familiaris GN=COL1A1 PE=1 SV=1	4138	139704	839	223	87	25	53.1	Canis lupus familiaris	0	0	589.287	1176.56	-0.0003	571	582	0	11.16	GQAGVMGFPGPK	Oxidation (K); Oxidation (P)	0.000000000021.0
Collagen alpha-1(I) chain OS=Canis lupus familiaris GN=COL1A1 PE=1 SV=1	4138	139704	839	223	87	25	53.1	Canis lupus familiaris	0	0	589.287	1176.56	-0.0001	571	582	0	55.09	GQAGVMGFPGPK	Oxidation (P); Oxidation (M) [+15.99]	0.00000X002000.0
Collagen alpha-1(I) chain OS=Canis lupus familiaris GN=COL1A1 PE=1 SV=1	4138	139704	839	223	87	25	53.1	Canis lupus familiaris	0	0	589.287	1176.56	-0.0001	571	582	0	62.59	GQAGVMGFPGPK	Oxidation (P); Oxidation (M) [+15.99]	0.00000X002000.0
Collagen alpha-1(I) chain OS=Canis lupus familiaris GN=COL1A1 PE=1 SV=1	4138	139704	839	223	87	25	53.1	Canis lupus familiaris	0	0	589.287	1176.56	-0.0001	571	582	0	9.46	GQAGVMGFPGPK	Oxidation (K); Oxidation (P)	0.000000002001.0
Collagen alpha-1(I) chain OS=Canis lupus familiaris GN=COL1A1 PE=1 SV=1	4138	139704	839	223	87	25	53.1	Canis lupus familiaris	0	0	589.287	1176.56	0.0001	571	582	0	54.44	GQAGVMGFPGPK	Oxidation (P); Oxidation (M) [+15.99]	0.00000X002000.0
Collagen alpha-1(I) chain OS=Canis lupus familiaris GN=COL1A1 PE=1 SV=1	4138	139704	839	223	87	25	53.1	Canis lupus familiaris	0	0	589.287	1176.56	0.0001	571	582	0	37.2	GQAGVMGFPGPK	Oxidation (K); Oxidation (P)	0.000000002001.0
Collagen alpha-1(I) chain OS=Canis lupus familiaris GN=COL1A1 PE=1 SV=1	4138	139704	839	223	87	25	53.1	Canis lupus familiaris	0	0	589.287	1176.56	0.0003	571	582	0	48.54	GQAGVMGFPGPK	Oxidation (P); Oxidation (M) [+15.99]	0.00000X002000.0
Collagen alpha-1(I) chain OS=Canis lupus familiaris GN=COL1A1 PE=1 SV=1	4138	139704	839	223	87	25	53.1	Canis lupus familiaris	0	0	589.287	1176.56	0.0003	571	582	0	4.24	GQAGVMGFPGPK	Oxidation (K); Oxidation (P)	0.000000000021.0
Collagen alpha-1(I) chain OS=Canis lupus familiaris GN=COL1A1 PE=1 SV=1	4138	139704	839	223	87	25	53.1	Canis lupus familiaris	0	0	589.287	1176.56	0.0003	571	582	0	13.27	GQAGVMGFPGPK	2 Oxidation (P)	0.000000002020.0
Collagen alpha-1(I) chain OS=Canis lupus familiaris GN=COL1A1 PE=1 SV=1	4138	139704	839	223	87	25	53.1	Canis lupus familiaris	0	0	589.288	1176.56	0.0007	571	582	0	38.65	GQAGVMGFPGPK	Oxidation (K); Oxidation (P)	0.000000002001.0
Collagen alpha-1(I) chain OS=Canis lupus familiaris GN=COL1A1 PE=1 SV=1	4138	139704	839	223	87	25	53.1	Canis lupus familiaris	0	0	589.288	1176.56	0.0011	571	582	0	0.79	GQAGVMGFPGPK	Oxidation (K); Oxidation (P)	0.000000000021.0
Collagen alpha-1(I) chain OS=Canis lupus familiaris GN=COL1A1 PE=1 SV=1	4138	139704	839	223	87	25	53.1	Canis lupus familiaris	0	0	589.288	1176.56	0.0011	571	582	0	25.84	GQAGVMGFPGPK	2 Oxidation (P)	0.000000002020.0
Collagen alpha-1(I) chain OS=Canis lupus familiaris GN=COL1A1 PE=1 SV=1	4138	139704	839	223	87	25	53.1	Canis lupus familiaris	0	0	589.288	1176.56	0.0011	571	582	0	7.74	GQAGVMGFPGPK	Oxidation (K); Oxidation (P)	0.000000000021.0
Collagen alpha-1(I) chain OS=Canis lupus familiaris GN=COL1A1 PE=1 SV=1	4138	139704	839	223	87	25	53.1	Canis lupus familiaris	0	0	589.288	1176.56	0.0013	571	582	0	55.7	GQAGVMGFPGPK	Oxidation (K); Oxidation (P)	0.000000002001.0
Collagen alpha-1(I) chain OS=Canis lupus familiaris GN=COL1A1 PE=1 SV=1	4138	139704	839	223	87	25	53.1	Canis lupus familiaris	0	0	589.288	1176.56	0.0017	571	582	0	26.89	GQAGVMGFPGPK	Oxidation (K); Oxidation (P)	0.000000000021.0
Collagen alpha-1(I) chain OS=Canis lupus familiaris GN=COL1A1 PE=1 SV=1	4138	139704	839	223	87	25	53.1	Canis lupus familiaris	0	0	589.288	1176.56	0.0017	571	582	0	21.63	GQAGVMGFPGPK	2 Oxidation (P)	0.000000002020.0
Collagen alpha-1(I) chain OS=Canis lupus familiaris GN=COL1A1 PE=1 SV=1	4138	139704	839	223	87	25	53.1	Canis lupus familiaris	0	0	589.288	1176.56	0.0027	571	582	0	8.16	GQAGVMGFPGPK	Oxidation (K); Oxidation (P)	0.000000002001.0
Collagen alpha-1(I) chain OS=Canis lupus familiaris GN=COL1A1 PE=1 SV=1	4138	139704	839	223	87	25	53.1	Canis lupus familiaris	0	0	592.281	1182.55	-0.0001	571	582	0	59.83	GQAGVMGFPGPK	Oxidation (P); Cation:Na (C-term) [+21.98]	0.000000000020.X
Collagen alpha-1(I) chain OS=Canis lupus familiaris GN=COL1A1 PE=1 SV=1	4138	139704	839	223	87	25	53.1	Canis lupus familiaris	0	0	594.294	1186.57	0.0005	866	878	0	36.55	PPGATGFPGAAGR	2 Oxidation (P)	0.0200000200000.0
Collagen alpha-1(I) chain OS=Canis lupus familiaris GN=COL1A1 PE=1 SV=1	4138	139704	839	223	87	25	53.1	Canis lupus familiaris	0	0	396.551	1186.63	0.0006	1233	1242	0	21.55	SLSQQIENIR
Collagen alpha-1(I) chain OS=Canis lupus familiaris GN=COL1A1 PE=1 SV=1	4138	139704	839	223	87	25	53.1	Canis lupus familiaris	0	0	597.284	1192.55	-0.002	571	582	0	46.7	GQAGVMGFPGPK	Oxidation (K); Oxidation (P); Oxidation (M) [+15.99]	0.00000X002001.0
Collagen alpha-1(I) chain OS=Canis lupus familiaris GN=COL1A1 PE=1 SV=1	4138	139704	839	223	87	25	53.1	Canis lupus familiaris	0	0	597.284	1192.55	-0.0004	571	582	0	43.29	GQAGVMGFPGPK	Oxidation (K); Oxidation (P); Oxidation (M) [+15.99]	0.00000X002001.0
Collagen alpha-1(I) chain OS=Canis lupus familiaris GN=COL1A1 PE=1 SV=1	4138	139704	839	223	87	25	53.1	Canis lupus familiaris	0	0	597.284	1192.55	-0.0002	571	582	0	9.63	GQAGVMGFPGPK	Oxidation (K); 2 Oxidation (P)	0.000000002021.0
Collagen alpha-1(I) chain OS=Canis lupus familiaris GN=COL1A1 PE=1 SV=1	4138	139704	839	223	87	25	53.1	Canis lupus familiaris	0	0	597.285	1192.56	0.001	571	582	0	34.52	GQAGVMGFPGPK	Oxidation (K); Oxidation (P); Oxidation (M) [+15.99]	0.00000X002001.0
Collagen alpha-1(I) chain OS=Canis lupus familiaris GN=COL1A1 PE=1 SV=1	4138	139704	839	223	87	25	53.1	Canis lupus familiaris	0	0	602.306	1202.6	0.0005	250	261	0	40.41	GLPGTAGLPGMK	Oxidation (K); 2 Oxidation (P); Carbamidomethyl (N-term) [+57.02]	X.002000002001.0
Collagen alpha-1(I) chain OS=Canis lupus familiaris GN=COL1A1 PE=1 SV=1	4138	139704	839	223	87	25	53.1	Canis lupus familiaris	0	0	602.793	1203.57	-0.0002	571	582	0	39.57	GQAGVMGFPGPK	Oxidation (K); Carbamyl (M) [+43.01]	0.00000X000001.0
Collagen alpha-1(I) chain OS=Canis lupus familiaris GN=COL1A1 PE=1 SV=1	4138	139704	839	223	87	25	53.1	Canis lupus familiaris	0	0	602.793	1203.57	0.0004	571	582	0	33.55	GQAGVMGFPGPK	Oxidation (K); Carbamyl (M) [+43.01]	0.00000X000001.0
Collagen alpha-1(I) chain OS=Canis lupus familiaris GN=COL1A1 PE=1 SV=1	4138	139704	839	223	87	25	53.1	Canis lupus familiaris	0	0	607.805	1213.59	0.0009	535	548	0	34.57	GLTGSPGSPGPDGK	2 Oxidation (P); Asp->Ala (D) [-43.99]	0.00000200002X00.0
Collagen alpha-1(I) chain OS=Canis lupus familiaris GN=COL1A1 PE=1 SV=1	4138	139704	839	223	87	25	53.1	Canis lupus familiaris	0	0	609.801	1217.59	0.0011	571	582	0	47.25	GQAGVMGFPGPK	Oxidation (P); Carbamidomethyl (N-term) [+57.02]	X.000000002000.0
Collagen alpha-1(I) chain OS=Canis lupus familiaris GN=COL1A1 PE=1 SV=1	4138	139704	839	223	87	25	53.1	Canis lupus familiaris	0	0	609.801	1217.59	0.0011	571	582	0	44.32	GQAGVMGFPGPK	Oxidation (P); Gly->Asn (G) [+57.02]	0.000000002X00.0
Collagen alpha-1(I) chain OS=Canis lupus familiaris GN=COL1A1 PE=1 SV=1	4138	139704	839	223	87	25	53.1	Canis lupus familiaris	0	0	617.798	1233.58	0.0006	571	582	0	41.49	GQAGVMGFPGPK	2 Oxidation (P); Gly (K) [+57.02]	0.00000000202X.0
Collagen alpha-1(I) chain OS=Canis lupus familiaris GN=COL1A1 PE=1 SV=1	4138	139704	839	223	87	25	53.1	Canis lupus familiaris	0	0	617.798	1233.58	0.0012	571	582	0	33.81	GQAGVMGFPGPK	2 Oxidation (P); Carbamidomethyl (N-term) [+57.02]	X.000000002020.0
Collagen alpha-1(I) chain OS=Canis lupus familiaris GN=COL1A1 PE=1 SV=1	4138	139704	839	223	87	25	53.1	Canis lupus familiaris	0	0	620.795	1239.58	0.0021	535	548	0	52.83	GLTGSPGSPGPDGK	2 Oxidation (P); Dehydrated (T) [-18.01]	0.00X00200200000.0
Collagen alpha-1(I) chain OS=Canis lupus familiaris GN=COL1A1 PE=1 SV=1	4138	139704	839	223	87	25	53.1	Canis lupus familiaris	0	0	414.228	1239.66	-0.0047	955	966	1	11.91	GVVGLPGQRGER	Oxidation (P)	0.000002000000.0
Collagen alpha-1(I) chain OS=Canis lupus familiaris GN=COL1A1 PE=1 SV=1	4138	139704	839	223	87	25	53.1	Canis lupus familiaris	0	0	620.841	1239.67	-0.0001	955	966	1	11.92	GVVGLPGQRGER	Oxidation (P)	0.000002000000.0
Collagen alpha-1(I) chain OS=Canis lupus familiaris GN=COL1A1 PE=1 SV=1	4138	139704	839	223	87	25	53.1	Canis lupus familiaris	0	0	414.231	1239.67	0.0028	955	966	1	20.98	GVVGLPGQRGER	Oxidation (P)	0.000002000000.0
Collagen alpha-1(I) chain OS=Canis lupus familiaris GN=COL1A1 PE=1 SV=1	4138	139704	839	223	87	25	53.1	Canis lupus familiaris	0	0	621.802	1241.59	0.0008	535	548	0	53.11	GLTGSPGSPGPDGK	Oxidation (P)	0.00000200000000.0
Collagen alpha-1(I) chain OS=Canis lupus familiaris GN=COL1A1 PE=1 SV=1	4138	139704	839	223	87	25	53.1	Canis lupus familiaris	0	0	622.804	1243.59	-0.0007	865	878	0	35.03	GPPGATGFPGAAGR	2 Oxidation (P)	0.00200000200000.0
Collagen alpha-1(I) chain OS=Canis lupus familiaris GN=COL1A1 PE=1 SV=1	4138	139704	839	223	87	25	53.1	Canis lupus familiaris	0	0	622.805	1243.6	0.0007	865	878	0	44.61	GPPGATGFPGAAGR	2 Oxidation (P)	0.00200000200000.0
Collagen alpha-1(I) chain OS=Canis lupus familiaris GN=COL1A1 PE=1 SV=1	4138	139704	839	223	87	25	53.1	Canis lupus familiaris	0	0	416.853	1247.54	0.0008	1090	1101	1	33.23	GDKGETGEQGDR
Collagen alpha-1(I) chain OS=Canis lupus familiaris GN=COL1A1 PE=1 SV=1	4138	139704	839	223	87	25	53.1	Canis lupus familiaris	0	0	624.777	1247.54	0.0016	1090	1101	1	48.25	GDKGETGEQGDR
Collagen alpha-1(I) chain OS=Canis lupus familiaris GN=COL1A1 PE=1 SV=1	4138	139704	839	223	87	25	53.1	Canis lupus familiaris	0	0	629.798	1257.58	-0.0019	535	548	0	27.87	GLTGSPGSPGPDGK	2 Oxidation (P)	0.00000200200000.0
Collagen alpha-1(I) chain OS=Canis lupus familiaris GN=COL1A1 PE=1 SV=1	4138	139704	839	223	87	25	53.1	Canis lupus familiaris	0	0	629.799	1257.58	-0.0011	535	548	0	34.77	GLTGSPGSPGPDGK	3 Oxidation (P); Deoxy (D) [-15.99]	0.00000200202X00.0
Collagen alpha-1(I) chain OS=Canis lupus familiaris GN=COL1A1 PE=1 SV=1	4138	139704	839	223	87	25	53.1	Canis lupus familiaris	0	0	629.799	1257.58	-0.0003	535	548	0	26.46	GLTGSPGSPGPDGK	2 Oxidation (P)	0.00000200200000.0
Collagen alpha-1(I) chain OS=Canis lupus familiaris GN=COL1A1 PE=1 SV=1	4138	139704	839	223	87	25	53.1	Canis lupus familiaris	0	0	629.799	1257.58	-0.0003	535	548	0	24.51	GLTGSPGSPGPDGK	2 Oxidation (P)	0.00000200200000.0
Collagen alpha-1(I) chain OS=Canis lupus familiaris GN=COL1A1 PE=1 SV=1	4138	139704	839	223	87	25	53.1	Canis lupus familiaris	0	0	629.799	1257.58	-0.0001	535	548	0	36.41	GLTGSPGSPGPDGK	2 Oxidation (P)	0.00000200200000.0
Collagen alpha-1(I) chain OS=Canis lupus familiaris GN=COL1A1 PE=1 SV=1	4138	139704	839	223	87	25	53.1	Canis lupus familiaris	0	0	629.799	1257.58	0.0001	535	548	0	42.03	GLTGSPGSPGPDGK	2 Oxidation (P)	0.00000200200000.0
Collagen alpha-1(I) chain OS=Canis lupus familiaris GN=COL1A1 PE=1 SV=1	4138	139704	839	223	87	25	53.1	Canis lupus familiaris	0	0	629.799	1257.58	0.0003	535	548	0	36.79	GLTGSPGSPGPDGK	2 Oxidation (P)	0.00000200200000.0
Collagen alpha-1(I) chain OS=Canis lupus familiaris GN=COL1A1 PE=1 SV=1	4138	139704	839	223	87	25	53.1	Canis lupus familiaris	0	0	629.799	1257.58	0.0005	535	548	0	42.46	GLTGSPGSPGPDGK	2 Oxidation (P)	0.00000200200000.0
Collagen alpha-1(I) chain OS=Canis lupus familiaris GN=COL1A1 PE=1 SV=1	4138	139704	839	223	87	25	53.1	Canis lupus familiaris	0	0	629.8	1257.58	0.0009	535	548	0	35.48	GLTGSPGSPGPDGK	2 Oxidation (P)	0.00000200200000.0
Collagen alpha-1(I) chain OS=Canis lupus familiaris GN=COL1A1 PE=1 SV=1	4138	139704	839	223	87	25	53.1	Canis lupus familiaris	0	0	629.8	1257.58	0.0011	535	548	0	24.96	GLTGSPGSPGPDGK	2 Oxidation (P)	0.00000200200000.0
Collagen alpha-1(I) chain OS=Canis lupus familiaris GN=COL1A1 PE=1 SV=1	4138	139704	839	223	87	25	53.1	Canis lupus familiaris	0	0	629.8	1257.58	0.0011	535	548	0	12.01	GLTGSPGSPGPDGK	Oxidation (K); Oxidation (P)	0.00000000002001.0
Collagen alpha-1(I) chain OS=Canis lupus familiaris GN=COL1A1 PE=1 SV=1	4138	139704	839	223	87	25	53.1	Canis lupus familiaris	0	0	629.8	1257.59	0.0013	535	548	0	42.84	GLTGSPGSPGPDGK	2 Oxidation (P)	0.00000200200000.0
Collagen alpha-1(I) chain OS=Canis lupus familiaris GN=COL1A1 PE=1 SV=1	4138	139704	839	223	87	25	53.1	Canis lupus familiaris	0	0	629.8	1257.59	0.0021	535	548	0	39.81	GLTGSPGSPGPDGK	2 Oxidation (P)	0.00000200200000.0
Collagen alpha-1(I) chain OS=Canis lupus familiaris GN=COL1A1 PE=1 SV=1	4138	139704	839	223	87	25	53.1	Canis lupus familiaris	0	0	629.8	1257.59	0.0023	535	548	0	18.79	GLTGSPGSPGPDGK	2 Oxidation (P)	0.00000200200000.0
Collagen alpha-1(I) chain OS=Canis lupus familiaris GN=COL1A1 PE=1 SV=1	4138	139704	839	223	87	25	53.1	Canis lupus familiaris	0	0	632.819	1263.62	0.0021	997	1010	0	50.82	GPPGLAGPPGESGR	Oxidation (P)	0.00200000000000.0
Collagen alpha-1(I) chain OS=Canis lupus familiaris GN=COL1A1 PE=1 SV=1	4138	139704	839	223	87	25	53.1	Canis lupus familiaris	0	0	647.847	1293.68	0.0013	955	966	1	34.17	GVVGLPGQRGER	Oxidation (P); MG-H1 (R) [+54.01]	0.00000200X000.0
Collagen alpha-1(I) chain OS=Canis lupus familiaris GN=COL1A1 PE=1 SV=1	4138	139704	839	223	87	25	53.1	Canis lupus familiaris	0	0	648.814	1295.61	-0.0006	184	197	0	56.38	GLPGPPGAPGPQGF	3 Oxidation (P)	0.00200200200000.0
Collagen alpha-1(I) chain OS=Canis lupus familiaris GN=COL1A1 PE=1 SV=1	4138	139704	839	223	87	25	53.1	Canis lupus familiaris	0	0	650.312	1298.61	0	535	548	0	43.13	GLTGSPGSPGPDGK	Oxidation (P); Gly (K) [+57.02]	0.0000020000000X.0
Collagen alpha-1(I) chain OS=Canis lupus familiaris GN=COL1A1 PE=1 SV=1	4138	139704	839	223	87	25	53.1	Canis lupus familiaris	0	0	435.561	1303.66	-0.0008	1222	1232	1	20.11	DRDLEVDTTLK
Collagen alpha-1(I) chain OS=Canis lupus familiaris GN=COL1A1 PE=1 SV=1	4138	139704	839	223	87	25	53.1	Canis lupus familiaris	0	0	653.823	1305.63	0.0007	412	426	0	42.69	GPSGPQGPSGPPGPK	Oxidation (K); Pro->Ala (P) [-26.02]	0.0000000X0000001.0
Collagen alpha-1(I) chain OS=Canis lupus familiaris GN=COL1A1 PE=1 SV=1	4138	139704	839	223	87	25	53.1	Canis lupus familiaris	0	0	653.823	1305.63	0.0009	412	426	0	64.66	GPSGPQGPSGPPGPK	Oxidation (P); Pro->Ala (P) [-26.02]	0.0000000X0002000.0
Collagen alpha-1(I) chain OS=Canis lupus familiaris GN=COL1A1 PE=1 SV=1	4138	139704	839	223	87	25	53.1	Canis lupus familiaris	0	0	653.824	1305.63	0.0031	412	426	0	54.09	GPSGPQGPSGPPGPK	Oxidation (P); Pro->Ala (P) [-26.02]	0.0000000X0002000.0
Collagen alpha-1(I) chain OS=Canis lupus familiaris GN=COL1A1 PE=1 SV=1	4138	139704	839	223	87	25	53.1	Canis lupus familiaris	0	0	656.83	1311.65	-0.0003	967	980	0	11.97	GFPGLPGPSGEPGK	Oxidation (P)	0.00000200000000.0
Collagen alpha-1(I) chain OS=Canis lupus familiaris GN=COL1A1 PE=1 SV=1	4138	139704	839	223	87	25	53.1	Canis lupus familiaris	0	0	656.83	1311.65	0.0001	967	980	0	31.91	GFPGLPGPSGEPGK	Oxidation (P)	0.00000000000200.0
Collagen alpha-1(I) chain OS=Canis lupus familiaris GN=COL1A1 PE=1 SV=1	4138	139704	839	223	87	25	53.1	Canis lupus familiaris	0	0	656.83	1311.65	0.0001	967	980	0	36.67	GFPGLPGPSGEPGK	Oxidation (P)	0.00000200000000.0
Collagen alpha-1(I) chain OS=Canis lupus familiaris GN=COL1A1 PE=1 SV=1	4138	139704	839	223	87	25	53.1	Canis lupus familiaris	0	0	656.831	1311.65	0.0005	967	980	0	38.27	GFPGLPGPSGEPGK	2 Oxidation (P); Deoxy (S) [-15.99]	0.00000002X00200.0
Collagen alpha-1(I) chain OS=Canis lupus familiaris GN=COL1A1 PE=1 SV=1	4138	139704	839	223	87	25	53.1	Canis lupus familiaris	0	0	656.831	1311.65	0.0007	967	980	0	18.11	GFPGLPGPSGEPGK	Oxidation (P)	0.00000200000000.0
Collagen alpha-1(I) chain OS=Canis lupus familiaris GN=COL1A1 PE=1 SV=1	4138	139704	839	223	87	25	53.1	Canis lupus familiaris	0	0	656.831	1311.65	0.0007	967	980	0	59.13	GFPGLPGPSGEPGK	Oxidation (P)	0.00200000000000.0
Collagen alpha-1(I) chain OS=Canis lupus familiaris GN=COL1A1 PE=1 SV=1	4138	139704	839	223	87	25	53.1	Canis lupus familiaris	0	0	656.831	1311.65	0.0011	967	980	0	49.46	GFPGLPGPSGEPGK	Oxidation (P)	0.00000200000000.0
Collagen alpha-1(I) chain OS=Canis lupus familiaris GN=COL1A1 PE=1 SV=1	4138	139704	839	223	87	25	53.1	Canis lupus familiaris	0	0	656.831	1311.65	0.0011	967	980	0	21.46	GFPGLPGPSGEPGK	Oxidation (P)	0.00000200000000.0
Collagen alpha-1(I) chain OS=Canis lupus familiaris GN=COL1A1 PE=1 SV=1	4138	139704	839	223	87	25	53.1	Canis lupus familiaris	0	0	656.831	1311.65	0.0017	967	980	0	40.06	GFPGLPGPSGEPGK	Oxidation (P)	0.00000200000000.0
Collagen alpha-1(I) chain OS=Canis lupus familiaris GN=COL1A1 PE=1 SV=1	4138	139704	839	223	87	25	53.1	Canis lupus familiaris	0	0	658.31	1314.61	0	535	548	0	52.27	GLTGSPGSPGPDGK	2 Oxidation (P); Gly->Asn (G) [+57.02]	0.X0000200200000.0
Collagen alpha-1(I) chain OS=Canis lupus familiaris GN=COL1A1 PE=1 SV=1	4138	139704	839	223	87	25	53.1	Canis lupus familiaris	0	0	658.311	1314.61	0.0022	535	548	0	71.43	GLTGSPGSPGPDGK	2 Oxidation (P); Gly->Asn (G) [+57.02]	0.X0000200200000.0
Collagen alpha-1(I) chain OS=Canis lupus familiaris GN=COL1A1 PE=1 SV=1	4138	139704	839	223	87	25	53.1	Canis lupus familiaris	0	0	658.323	1314.63	0.0002	864	878	0	54.62	AGPPGATGFPGAAGR	2 Oxidation (P)	0.000200000200000.0
Collagen alpha-1(I) chain OS=Canis lupus familiaris GN=COL1A1 PE=1 SV=1	4138	139704	839	223	87	25	53.1	Canis lupus familiaris	0	0	661.284	1320.55	0.0002	1090	1101	1	50.79	GDKGETGEQGDR	Oxidation (K); Carbamidomethyl (D) [+57.02]	0.0X1000000000.0
Collagen alpha-1(I) chain OS=Canis lupus familiaris GN=COL1A1 PE=1 SV=1	4138	139704	839	223	87	25	53.1	Canis lupus familiaris	0	0	661.821	1321.63	0.002	412	426	0	40.87	GPSGPQGPSGPPGPK	Oxidation (P); Pro->Ser (P) [-10.02]	0.0000000000X2000.0
Collagen alpha-1(I) chain OS=Canis lupus familiaris GN=COL1A1 PE=1 SV=1	4138	139704	839	223	87	25	53.1	Canis lupus familiaris	0	0	662.817	1323.62	0.0027	1123	1137	0	39.17	GEQGPSGASGPAGPR
Collagen alpha-1(I) chain OS=Canis lupus familiaris GN=COL1A1 PE=1 SV=1	4138	139704	839	223	87	25	53.1	Canis lupus familiaris	1	0	662.829	1323.64	0.0015	502	516	1	37.78	GPAGERGSPGPAGPK	2 Oxidation (P); Arg->Orn (R) [-42.02]	0.02000X002000000.0
Collagen alpha-1(I) chain OS=Canis lupus familiaris GN=COL1A1 PE=1 SV=1	4138	139704	839	223	87	25	53.1	Canis lupus familiaris	1	0	664.816	1327.62	0.0013	412	426	0	45.64	GPSGPQGPSGPPGPK	2 Oxidation (P); azole (S) [-20.03]	0.00000000X022000.0
Collagen alpha-1(I) chain OS=Canis lupus familiaris GN=COL1A1 PE=1 SV=1	4138	139704	839	223	87	25	53.1	Canis lupus familiaris	0	0	664.827	1327.64	-0.0022	967	980	0	25.35	GFPGLPGPSGEPGK	2 Oxidation (P)	0.00200200000000.0
Collagen alpha-1(I) chain OS=Canis lupus familiaris GN=COL1A1 PE=1 SV=1	4138	139704	839	223	87	25	53.1	Canis lupus familiaris	0	0	664.827	1327.64	-0.002	967	980	0	17.14	GFPGLPGPSGEPGK	2 Oxidation (P)	0.00000202000000.0
Collagen alpha-1(I) chain OS=Canis lupus familiaris GN=COL1A1 PE=1 SV=1	4138	139704	839	223	87	25	53.1	Canis lupus familiaris	0	0	664.827	1327.64	-0.0018	967	980	0	16.1	GFPGLPGPSGEPGK	2 Oxidation (P)	0.00200200000000.0
Collagen alpha-1(I) chain OS=Canis lupus familiaris GN=COL1A1 PE=1 SV=1	4138	139704	839	223	87	25	53.1	Canis lupus familiaris	0	0	664.827	1327.64	-0.0018	967	980	0	21.86	GFPGLPGPSGEPGK	2 Oxidation (P)	0.00200002000000.0
Collagen alpha-1(I) chain OS=Canis lupus familiaris GN=COL1A1 PE=1 SV=1	4138	139704	839	223	87	25	53.1	Canis lupus familiaris	0	0	664.827	1327.64	-0.0014	967	980	0	17.19	GFPGLPGPSGEPGK	2 Oxidation (P)	0.00200000000200.0
Collagen alpha-1(I) chain OS=Canis lupus familiaris GN=COL1A1 PE=1 SV=1	4138	139704	839	223	87	25	53.1	Canis lupus familiaris	0	0	664.827	1327.64	-0.0012	967	980	0	50.19	GFPGLPGPSGEPGK	2 Oxidation (P)	0.00200002000000.0
Collagen alpha-1(I) chain OS=Canis lupus familiaris GN=COL1A1 PE=1 SV=1	4138	139704	839	223	87	25	53.1	Canis lupus familiaris	0	0	664.827	1327.64	-0.0012	967	980	0	24.36	GFPGLPGPSGEPGK	2 Oxidation (P)	0.00200200000000.0
Collagen alpha-1(I) chain OS=Canis lupus familiaris GN=COL1A1 PE=1 SV=1	4138	139704	839	223	87	25	53.1	Canis lupus familiaris	0	0	664.827	1327.64	-0.001	967	980	0	9.49	GFPGLPGPSGEPGK	2 Oxidation (P)	0.00200200000000.0
Collagen alpha-1(I) chain OS=Canis lupus familiaris GN=COL1A1 PE=1 SV=1	4138	139704	839	223	87	25	53.1	Canis lupus familiaris	0	0	664.827	1327.64	-0.0008	967	980	0	16.44	GFPGLPGPSGEPGK	2 Oxidation (P)	0.00200200000000.0
Collagen alpha-1(I) chain OS=Canis lupus familiaris GN=COL1A1 PE=1 SV=1	4138	139704	839	223	87	25	53.1	Canis lupus familiaris	0	0	664.827	1327.64	-0.0004	967	980	0	26.7	GFPGLPGPSGEPGK	2 Oxidation (P)	0.00200200000000.0
Collagen alpha-1(I) chain OS=Canis lupus familiaris GN=COL1A1 PE=1 SV=1	4138	139704	839	223	87	25	53.1	Canis lupus familiaris	0	0	664.828	1327.64	-0.0002	967	980	0	8.33	GFPGLPGPSGEPGK	2 Oxidation (P)	0.00200200000000.0
Collagen alpha-1(I) chain OS=Canis lupus familiaris GN=COL1A1 PE=1 SV=1	4138	139704	839	223	87	25	53.1	Canis lupus familiaris	0	0	664.828	1327.64	-0.0002	967	980	0	17.62	GFPGLPGPSGEPGK	2 Oxidation (P)	0.00200002000000.0
Collagen alpha-1(I) chain OS=Canis lupus familiaris GN=COL1A1 PE=1 SV=1	4138	139704	839	223	87	25	53.1	Canis lupus familiaris	0	0	664.828	1327.64	0	967	980	0	11.22	GFPGLPGPSGEPGK	2 Oxidation (P)	0.00200200000000.0
Collagen alpha-1(I) chain OS=Canis lupus familiaris GN=COL1A1 PE=1 SV=1	4138	139704	839	223	87	25	53.1	Canis lupus familiaris	0	0	664.828	1327.64	0.0002	967	980	0	32.2	GFPGLPGPSGEPGK	2 Oxidation (P)	0.00200200000000.0
Collagen alpha-1(I) chain OS=Canis lupus familiaris GN=COL1A1 PE=1 SV=1	4138	139704	839	223	87	25	53.1	Canis lupus familiaris	0	0	664.828	1327.64	0.0002	967	980	0	20.51	GFPGLPGPSGEPGK	2 Oxidation (P)	0.00200000000200.0
Collagen alpha-1(I) chain OS=Canis lupus familiaris GN=COL1A1 PE=1 SV=1	4138	139704	839	223	87	25	53.1	Canis lupus familiaris	0	0	664.828	1327.64	0.0004	967	980	0	22.42	GFPGLPGPSGEPGK	2 Oxidation (P)	0.00200000000200.0
Collagen alpha-1(I) chain OS=Canis lupus familiaris GN=COL1A1 PE=1 SV=1	4138	139704	839	223	87	25	53.1	Canis lupus familiaris	0	0	664.828	1327.64	0.0004	967	980	0	6.85	GFPGLPGPSGEPGK	2 Oxidation (P)	0.00000002000200.0
Collagen alpha-1(I) chain OS=Canis lupus familiaris GN=COL1A1 PE=1 SV=1	4138	139704	839	223	87	25	53.1	Canis lupus familiaris	0	0	664.828	1327.64	0.0006	967	980	0	19.11	GFPGLPGPSGEPGK	2 Oxidation (P)	0.00200200000000.0
Collagen alpha-1(I) chain OS=Canis lupus familiaris GN=COL1A1 PE=1 SV=1	4138	139704	839	223	87	25	53.1	Canis lupus familiaris	0	0	664.828	1327.64	0.0008	967	980	0	46.42	GFPGLPGPSGEPGK	2 Oxidation (P)	0.00200200000000.0
Collagen alpha-1(I) chain OS=Canis lupus familiaris GN=COL1A1 PE=1 SV=1	4138	139704	839	223	87	25	53.1	Canis lupus familiaris	0	0	664.828	1327.64	0.0008	967	980	0	56.88	GFPGLPGPSGEPGK	2 Oxidation (P)	0.00200000000200.0
Collagen alpha-1(I) chain OS=Canis lupus familiaris GN=COL1A1 PE=1 SV=1	4138	139704	839	223	87	25	53.1	Canis lupus familiaris	0	0	664.828	1327.64	0.0008	967	980	0	19.71	GFPGLPGPSGEPGK	2 Oxidation (P)	0.00200200000000.0
Collagen alpha-1(I) chain OS=Canis lupus familiaris GN=COL1A1 PE=1 SV=1	4138	139704	839	223	87	25	53.1	Canis lupus familiaris	0	0	664.828	1327.64	0.0008	967	980	0	14.88	GFPGLPGPSGEPGK	2 Oxidation (P)	0.00000202000000.0
Collagen alpha-1(I) chain OS=Canis lupus familiaris GN=COL1A1 PE=1 SV=1	4138	139704	839	223	87	25	53.1	Canis lupus familiaris	0	0	664.828	1327.64	0.0008	967	980	0	17.87	GFPGLPGPSGEPGK	2 Oxidation (P)	0.00200200000000.0
Collagen alpha-1(I) chain OS=Canis lupus familiaris GN=COL1A1 PE=1 SV=1	4138	139704	839	223	87	25	53.1	Canis lupus familiaris	0	0	664.828	1327.64	0.001	967	980	0	36.43	GFPGLPGPSGEPGK	Oxidation (K); Oxidation (P)	0.00000200000001.0
Collagen alpha-1(I) chain OS=Canis lupus familiaris GN=COL1A1 PE=1 SV=1	4138	139704	839	223	87	25	53.1	Canis lupus familiaris	0	0	664.828	1327.64	0.001	967	980	0	24.34	GFPGLPGPSGEPGK	2 Oxidation (P)	0.00200200000000.0
Collagen alpha-1(I) chain OS=Canis lupus familiaris GN=COL1A1 PE=1 SV=1	4138	139704	839	223	87	25	53.1	Canis lupus familiaris	0	0	664.828	1327.64	0.001	967	980	0	19.28	GFPGLPGPSGEPGK	2 Oxidation (P)	0.00200200000000.0
Collagen alpha-1(I) chain OS=Canis lupus familiaris GN=COL1A1 PE=1 SV=1	4138	139704	839	223	87	25	53.1	Canis lupus familiaris	0	0	664.828	1327.64	0.001	967	980	0	13.64	GFPGLPGPSGEPGK	2 Oxidation (P)	0.00200200000000.0
Collagen alpha-1(I) chain OS=Canis lupus familiaris GN=COL1A1 PE=1 SV=1	4138	139704	839	223	87	25	53.1	Canis lupus familiaris	0	0	664.828	1327.64	0.001	967	980	0	8.32	GFPGLPGPSGEPGK	2 Oxidation (P)	0.00200002000000.0
Collagen alpha-1(I) chain OS=Canis lupus familiaris GN=COL1A1 PE=1 SV=1	4138	139704	839	223	87	25	53.1	Canis lupus familiaris	0	0	664.828	1327.64	0.0012	967	980	0	11.46	GFPGLPGPSGEPGK	2 Oxidation (P)	0.00200200000000.0
Collagen alpha-1(I) chain OS=Canis lupus familiaris GN=COL1A1 PE=1 SV=1	4138	139704	839	223	87	25	53.1	Canis lupus familiaris	0	0	664.828	1327.64	0.0012	967	980	0	21.03	GFPGLPGPSGEPGK	2 Oxidation (P)	0.00200200000000.0
Collagen alpha-1(I) chain OS=Canis lupus familiaris GN=COL1A1 PE=1 SV=1	4138	139704	839	223	87	25	53.1	Canis lupus familiaris	0	0	664.828	1327.64	0.0014	967	980	0	9.78	GFPGLPGPSGEPGK	2 Oxidation (P)	0.00200002000000.0
Collagen alpha-1(I) chain OS=Canis lupus familiaris GN=COL1A1 PE=1 SV=1	4138	139704	839	223	87	25	53.1	Canis lupus familiaris	0	0	664.828	1327.64	0.0014	967	980	0	8.58	GFPGLPGPSGEPGK	2 Oxidation (P)	0.00200200000000.0
Collagen alpha-1(I) chain OS=Canis lupus familiaris GN=COL1A1 PE=1 SV=1	4138	139704	839	223	87	25	53.1	Canis lupus familiaris	0	0	664.829	1327.64	0.0018	967	980	0	53.13	GFPGLPGPSGEPGK	2 Oxidation (P)	0.00200002000000.0
Collagen alpha-1(I) chain OS=Canis lupus familiaris GN=COL1A1 PE=1 SV=1	4138	139704	839	223	87	25	53.1	Canis lupus familiaris	0	0	664.829	1327.64	0.0018	967	980	0	11.2	GFPGLPGPSGEPGK	2 Oxidation (P)	0.00200200000000.0
Collagen alpha-1(I) chain OS=Canis lupus familiaris GN=COL1A1 PE=1 SV=1	4138	139704	839	223	87	25	53.1	Canis lupus familiaris	0	0	664.829	1327.64	0.002	967	980	0	56.62	GFPGLPGPSGEPGK	2 Oxidation (P)	0.00200200000000.0
Collagen alpha-1(I) chain OS=Canis lupus familiaris GN=COL1A1 PE=1 SV=1	4138	139704	839	223	87	25	53.1	Canis lupus familiaris	0	0	664.829	1327.64	0.002	967	980	0	15.87	GFPGLPGPSGEPGK	2 Oxidation (P)	0.00200200000000.0
Collagen alpha-1(I) chain OS=Canis lupus familiaris GN=COL1A1 PE=1 SV=1	4138	139704	839	223	87	25	53.1	Canis lupus familiaris	0	0	664.829	1327.64	0.0026	967	980	0	62.31	GFPGLPGPSGEPGK	2 Oxidation (P)	0.00200200000000.0
Collagen alpha-1(I) chain OS=Canis lupus familiaris GN=COL1A1 PE=1 SV=1	4138	139704	839	223	87	25	53.1	Canis lupus familiaris	0	0	664.829	1327.64	0.0026	967	980	0	8.36	GFPGLPGPSGEPGK	2 Oxidation (P)	0.00200002000000.0
Collagen alpha-1(I) chain OS=Canis lupus familiaris GN=COL1A1 PE=1 SV=1	4138	139704	839	223	87	25	53.1	Canis lupus familiaris	0	0	664.829	1327.64	0.0032	967	980	0	12.59	GFPGLPGPSGEPGK	2 Oxidation (P)	0.00200200000000.0
Collagen alpha-1(I) chain OS=Canis lupus familiaris GN=COL1A1 PE=1 SV=1	4138	139704	839	223	87	25	53.1	Canis lupus familiaris	0	0	672.824	1343.63	-0.0017	967	980	0	13.99	GFPGLPGPSGEPGK	3 Oxidation (P)	0.00200002000200.0
Collagen alpha-1(I) chain OS=Canis lupus familiaris GN=COL1A1 PE=1 SV=1	4138	139704	839	223	87	25	53.1	Canis lupus familiaris	0	0	672.825	1343.63	-0.0011	967	980	0	26.98	GFPGLPGPSGEPGK	3 Oxidation (P)	0.00200200000200.0
Collagen alpha-1(I) chain OS=Canis lupus familiaris GN=COL1A1 PE=1 SV=1	4138	139704	839	223	87	25	53.1	Canis lupus familiaris	0	0	672.825	1343.63	-0.0011	967	980	0	20.36	GFPGLPGPSGEPGK	3 Oxidation (P)	0.00200202000000.0
Collagen alpha-1(I) chain OS=Canis lupus familiaris GN=COL1A1 PE=1 SV=1	4138	139704	839	223	87	25	53.1	Canis lupus familiaris	0	0	672.825	1343.63	-0.0011	967	980	0	28.03	GFPGLPGPSGEPGK	3 Oxidation (P)	0.00200202000000.0
Collagen alpha-1(I) chain OS=Canis lupus familiaris GN=COL1A1 PE=1 SV=1	4138	139704	839	223	87	25	53.1	Canis lupus familiaris	0	0	672.825	1343.63	-0.0009	967	980	0	11.76	GFPGLPGPSGEPGK	3 Oxidation (P)	0.00200202000000.0
Collagen alpha-1(I) chain OS=Canis lupus familiaris GN=COL1A1 PE=1 SV=1	4138	139704	839	223	87	25	53.1	Canis lupus familiaris	0	0	672.825	1343.64	-0.0005	967	980	0	23.08	GFPGLPGPSGEPGK	3 Oxidation (P)	0.00200200000200.0
Collagen alpha-1(I) chain OS=Canis lupus familiaris GN=COL1A1 PE=1 SV=1	4138	139704	839	223	87	25	53.1	Canis lupus familiaris	0	0	672.825	1343.64	-0.0005	967	980	0	28.01	GFPGLPGPSGEPGK	3 Oxidation (P)	0.00200200000200.0
Collagen alpha-1(I) chain OS=Canis lupus familiaris GN=COL1A1 PE=1 SV=1	4138	139704	839	223	87	25	53.1	Canis lupus familiaris	0	0	672.825	1343.64	-0.0005	967	980	0	28.41	GFPGLPGPSGEPGK	3 Oxidation (P)	0.00200200000200.0
Collagen alpha-1(I) chain OS=Canis lupus familiaris GN=COL1A1 PE=1 SV=1	4138	139704	839	223	87	25	53.1	Canis lupus familiaris	0	0	672.825	1343.64	-0.0003	967	980	0	12.68	GFPGLPGPSGEPGK	3 Oxidation (P)	0.00200200000200.0
Collagen alpha-1(I) chain OS=Canis lupus familiaris GN=COL1A1 PE=1 SV=1	4138	139704	839	223	87	25	53.1	Canis lupus familiaris	0	0	672.825	1343.64	-0.0001	967	980	0	17.09	GFPGLPGPSGEPGK	3 Oxidation (P)	0.00200200000200.0
Collagen alpha-1(I) chain OS=Canis lupus familiaris GN=COL1A1 PE=1 SV=1	4138	139704	839	223	87	25	53.1	Canis lupus familiaris	0	0	672.825	1343.64	0.0005	967	980	0	25.39	GFPGLPGPSGEPGK	3 Oxidation (P)	0.00200202000000.0
Collagen alpha-1(I) chain OS=Canis lupus familiaris GN=COL1A1 PE=1 SV=1	4138	139704	839	223	87	25	53.1	Canis lupus familiaris	0	0	672.826	1343.64	0.0007	967	980	0	19.36	GFPGLPGPSGEPGK	3 Oxidation (P)	0.00200202000000.0
Collagen alpha-1(I) chain OS=Canis lupus familiaris GN=COL1A1 PE=1 SV=1	4138	139704	839	223	87	25	53.1	Canis lupus familiaris	0	0	672.826	1343.64	0.0007	967	980	0	16.45	GFPGLPGPSGEPGK	3 Oxidation (P)	0.00200002000200.0
[truncated: 17,228 more rows]
