# Supplementary material for: A fossil protein chimera; difficulties in discriminating dinosaur peptide sequences from modern cross-contamination
Source: Proc Biol Sci. 2017 May 31;284(1855):20170544. doi: 10.1098/rspb.2017.0544 (PMC5454271; doi:10.1098/rspb.2017.0544)
Supplement: Table S5 [file rspb20170544supp5.xls]

## Sheet: Table S6_CC507_ErrorTolerant
prot_desc	prot_score	prot_matches	prot_matches_sig	prot_sequences	prot_sequences_sig	prot_cover	prot_tax_str	pep_isbold	pep_isunique	pep_exp_mz	pep_exp_mr	pep_delta	pep_start	pep_end	pep_miss	pep_score	pep_seq	pep_var_mod	pep_var_mod_pos
Collagen alpha-1(I) chain OS=Gallus gallus GN=COL1A1 PE=1 SV=3	7605	1087	369	173	56	67.9	Gallus gallus	1	1	379.214	756.413	-0.0001	723	731	0	9.72	GAAGLPGAK	Oxidation (P)	0.000002000.0
Collagen alpha-1(I) chain OS=Gallus gallus GN=COL1A1 PE=1 SV=3	7605	1087	369	173	56	67.9	Gallus gallus	1	1	379.214	756.413	0.0001	723	731	0	34.4	GAAGLPGAK	Oxidation (P)	0.000002000.0
Collagen alpha-1(I) chain OS=Gallus gallus GN=COL1A1 PE=1 SV=3	7605	1087	369	173	56	67.9	Gallus gallus	1	1	379.214	756.413	0.0003	723	731	0	45.42	GAAGLPGAK	Oxidation (P)	0.000002000.0
Collagen alpha-1(I) chain OS=Gallus gallus GN=COL1A1 PE=1 SV=3	7605	1087	369	173	56	67.9	Gallus gallus	1	1	379.214	756.413	0.0003	723	731	0	14.18	GAAGLPGAK	Oxidation (P)	0.000002000.0
Collagen alpha-1(I) chain OS=Gallus gallus GN=COL1A1 PE=1 SV=3	7605	1087	369	173	56	67.9	Gallus gallus	1	1	379.214	756.413	0.0005	723	731	0	8.16	GAAGLPGAK	Oxidation (K)	0.000000001.0
Collagen alpha-1(I) chain OS=Gallus gallus GN=COL1A1 PE=1 SV=3	7605	1087	369	173	56	67.9	Gallus gallus	1	0	386.692	771.37	0.0001	202	209	0	42.8	ASGPMGPR
Collagen alpha-1(I) chain OS=Gallus gallus GN=COL1A1 PE=1 SV=3	7605	1087	369	173	56	67.9	Gallus gallus	1	1	387.211	772.408	0.0003	723	731	0	20.34	GAAGLPGAK	Oxidation (K); Oxidation (P)	0.000002001.0
Collagen alpha-1(I) chain OS=Gallus gallus GN=COL1A1 PE=1 SV=3	7605	1087	369	173	56	67.9	Gallus gallus	1	1	387.212	772.408	0.0005	723	731	0	24.66	GAAGLPGAK	Oxidation (K); Oxidation (P)	0.000002001.0
Collagen alpha-1(I) chain OS=Gallus gallus GN=COL1A1 PE=1 SV=3	7605	1087	369	173	56	67.9	Gallus gallus	1	0	390.212	778.409	0.0001	1075	1082	0	39.3	PAGPQGPR
Collagen alpha-1(I) chain OS=Gallus gallus GN=COL1A1 PE=1 SV=3	7605	1087	369	173	56	67.9	Gallus gallus	1	1	393.212	784.409	0.0007	501	509	0	0.8	GSPGAVGPK	Oxidation (P)	0.002000000.0
Collagen alpha-1(I) chain OS=Gallus gallus GN=COL1A1 PE=1 SV=3	7605	1087	369	173	56	67.9	Gallus gallus	1	0	398.209	794.404	0.0007	235	242	0	40.97	PPGPQGAR	Oxidation (P)	0.02000000.0
Collagen alpha-1(I) chain OS=Gallus gallus GN=COL1A1 PE=1 SV=3	7605	1087	369	173	56	67.9	Gallus gallus	1	1	401.209	800.403	0.0006	501	509	0	25.85	GSPGAVGPK	Oxidation (K); Oxidation (P)	0.002000001.0
Collagen alpha-1(I) chain OS=Gallus gallus GN=COL1A1 PE=1 SV=3	7605	1087	369	173	56	67.9	Gallus gallus	1	0	413.731	825.447	0.0014	940	947	0	36.69	PQGIAGQR
Collagen alpha-1(I) chain OS=Gallus gallus GN=COL1A1 PE=1 SV=3	7605	1087	369	173	56	67.9	Gallus gallus	1	0	417.211	832.408	0.0003	258	266	0	41.74	GFSGLDGAK	Dehydrated (S) [-18.01]	0.00X000000.0
Collagen alpha-1(I) chain OS=Gallus gallus GN=COL1A1 PE=1 SV=3	7605	1087	369	173	56	67.9	Gallus gallus	1	0	418.723	835.432	0.0022	1074	1082	0	44.67	GPAGPQGPR
Collagen alpha-1(I) chain OS=Gallus gallus GN=COL1A1 PE=1 SV=3	7605	1087	369	173	56	67.9	Gallus gallus	1	0	426.216	850.417	-0.001	258	266	0	5.41	GFSGLDGAK
Collagen alpha-1(I) chain OS=Gallus gallus GN=COL1A1 PE=1 SV=3	7605	1087	369	173	56	67.9	Gallus gallus	1	0	426.216	850.418	-0.0006	258	266	0	9.87	GFSGLDGAK
Collagen alpha-1(I) chain OS=Gallus gallus GN=COL1A1 PE=1 SV=3	7605	1087	369	173	56	67.9	Gallus gallus	1	0	426.216	850.418	-0.0002	258	266	0	29.82	GFSGLDGAK
Collagen alpha-1(I) chain OS=Gallus gallus GN=COL1A1 PE=1 SV=3	7605	1087	369	173	56	67.9	Gallus gallus	1	0	426.216	850.418	0	258	266	0	33.06	GFSGLDGAK
Collagen alpha-1(I) chain OS=Gallus gallus GN=COL1A1 PE=1 SV=3	7605	1087	369	173	56	67.9	Gallus gallus	1	0	426.217	850.419	0.0002	258	266	0	24.7	GFSGLDGAK
Collagen alpha-1(I) chain OS=Gallus gallus GN=COL1A1 PE=1 SV=3	7605	1087	369	173	56	67.9	Gallus gallus	1	0	426.217	850.419	0.0002	258	266	0	17.13	GFSGLDGAK
Collagen alpha-1(I) chain OS=Gallus gallus GN=COL1A1 PE=1 SV=3	7605	1087	369	173	56	67.9	Gallus gallus	1	0	426.217	850.419	0.0002	258	266	0	4.5	GFSGLDGAK
Collagen alpha-1(I) chain OS=Gallus gallus GN=COL1A1 PE=1 SV=3	7605	1087	369	173	56	67.9	Gallus gallus	1	0	426.217	850.419	0.0004	258	266	0	33.74	GFSGLDGAK
Collagen alpha-1(I) chain OS=Gallus gallus GN=COL1A1 PE=1 SV=3	7605	1087	369	173	56	67.9	Gallus gallus	1	0	426.217	850.419	0.0004	258	266	0	9.22	GFSGLDGAK
Collagen alpha-1(I) chain OS=Gallus gallus GN=COL1A1 PE=1 SV=3	7605	1087	369	173	56	67.9	Gallus gallus	1	0	426.72	851.425	-0.0003	234	242	0	7.53	GPPGPQGAR	Oxidation (P)	0.002000000.0
Collagen alpha-1(I) chain OS=Gallus gallus GN=COL1A1 PE=1 SV=3	7605	1087	369	173	56	67.9	Gallus gallus	1	0	426.72	851.425	-0.0001	1074	1082	0	9.8	GPAGPQGPR	Oxidation (P)	0.020000000.0
Collagen alpha-1(I) chain OS=Gallus gallus GN=COL1A1 PE=1 SV=3	7605	1087	369	173	56	67.9	Gallus gallus	1	0	426.72	851.425	0.0001	234	242	0	28	GPPGPQGAR	Oxidation (P)	0.002000000.0
Collagen alpha-1(I) chain OS=Gallus gallus GN=COL1A1 PE=1 SV=3	7605	1087	369	173	56	67.9	Gallus gallus	1	0	426.72	851.425	0.0001	1074	1082	0	7.89	GPAGPQGPR	Oxidation (P)	0.020000000.0
Collagen alpha-1(I) chain OS=Gallus gallus GN=COL1A1 PE=1 SV=3	7605	1087	369	173	56	67.9	Gallus gallus	1	0	426.72	851.426	0.0007	234	242	0	32.16	GPPGPQGAR	Oxidation (P)	0.002000000.0
Collagen alpha-1(I) chain OS=Gallus gallus GN=COL1A1 PE=1 SV=3	7605	1087	369	173	56	67.9	Gallus gallus	1	0	426.72	851.426	0.0007	234	242	0	30.36	GPPGPQGAR	Oxidation (P)	0.002000000.0
Collagen alpha-1(I) chain OS=Gallus gallus GN=COL1A1 PE=1 SV=3	7605	1087	369	173	56	67.9	Gallus gallus	1	0	434.214	866.414	0.0006	258	266	0	42.42	GFSGLDGAK	Oxidation (K)	0.000000001.0
Collagen alpha-1(I) chain OS=Gallus gallus GN=COL1A1 PE=1 SV=3	7605	1087	369	173	56	67.9	Gallus gallus	1	1	435.228	868.441	0.0006	1131	1141	0	31.99	GPPGSAGAAGK
Collagen alpha-1(I) chain OS=Gallus gallus GN=COL1A1 PE=1 SV=3	7605	1087	369	173	56	67.9	Gallus gallus	1	0	441.762	881.509	0.0003	948	956	0	34.2	GVVGLPGQR
Collagen alpha-1(I) chain OS=Gallus gallus GN=COL1A1 PE=1 SV=3	7605	1087	369	173	56	67.9	Gallus gallus	1	1	449.735	897.455	-0.0001	485	494	0	49.95	PGADGIAGPK	Oxidation (P)	0.2000000000.0
Collagen alpha-1(I) chain OS=Gallus gallus GN=COL1A1 PE=1 SV=3	7605	1087	369	173	56	67.9	Gallus gallus	1	1	449.735	897.456	0.0005	485	494	0	51.79	PGADGIAGPK	Oxidation (P)	0.2000000000.0
Collagen alpha-1(I) chain OS=Gallus gallus GN=COL1A1 PE=1 SV=3	7605	1087	369	173	56	67.9	Gallus gallus	1	1	449.735	897.456	0.0007	485	494	0	35.17	PGADGIAGPK	Oxidation (P)	0.2000000000.0
Collagen alpha-1(I) chain OS=Gallus gallus GN=COL1A1 PE=1 SV=3	7605	1087	369	173	56	67.9	Gallus gallus	1	0	449.758	897.502	-0.0014	948	956	0	20.73	GVVGLPGQR	Oxidation (P)	0.000002000.0
Collagen alpha-1(I) chain OS=Gallus gallus GN=COL1A1 PE=1 SV=3	7605	1087	369	173	56	67.9	Gallus gallus	1	0	449.758	897.502	-0.001	948	956	0	26.8	GVVGLPGQR	Oxidation (P)	0.000002000.0
Collagen alpha-1(I) chain OS=Gallus gallus GN=COL1A1 PE=1 SV=3	7605	1087	369	173	56	67.9	Gallus gallus	1	0	449.759	897.502	-0.0008	948	956	0	29.87	GVVGLPGQR	Oxidation (P)	0.000002000.0
Collagen alpha-1(I) chain OS=Gallus gallus GN=COL1A1 PE=1 SV=3	7605	1087	369	173	56	67.9	Gallus gallus	1	0	449.759	897.503	-0.0006	948	956	0	46.44	GVVGLPGQR	Oxidation (P)	0.000002000.0
Collagen alpha-1(I) chain OS=Gallus gallus GN=COL1A1 PE=1 SV=3	7605	1087	369	173	56	67.9	Gallus gallus	1	0	449.759	897.503	-0.0006	948	956	0	21.2	GVVGLPGQR	Oxidation (P)	0.000002000.0
Collagen alpha-1(I) chain OS=Gallus gallus GN=COL1A1 PE=1 SV=3	7605	1087	369	173	56	67.9	Gallus gallus	1	0	449.759	897.503	-0.0006	948	956	0	23.07	GVVGLPGQR	Oxidation (P)	0.000002000.0
Collagen alpha-1(I) chain OS=Gallus gallus GN=COL1A1 PE=1 SV=3	7605	1087	369	173	56	67.9	Gallus gallus	1	0	449.759	897.503	-0.0004	948	956	0	44.59	GVVGLPGQR	Oxidation (P)	0.000002000.0
Collagen alpha-1(I) chain OS=Gallus gallus GN=COL1A1 PE=1 SV=3	7605	1087	369	173	56	67.9	Gallus gallus	1	0	449.759	897.503	-0.0004	948	956	0	21.28	GVVGLPGQR	Oxidation (P)	0.000002000.0
Collagen alpha-1(I) chain OS=Gallus gallus GN=COL1A1 PE=1 SV=3	7605	1087	369	173	56	67.9	Gallus gallus	1	0	449.759	897.503	-0.0004	948	956	0	19.25	GVVGLPGQR	Oxidation (P)	0.000002000.0
Collagen alpha-1(I) chain OS=Gallus gallus GN=COL1A1 PE=1 SV=3	7605	1087	369	173	56	67.9	Gallus gallus	1	0	449.759	897.503	-0.0004	948	956	0	20.08	GVVGLPGQR	Oxidation (P)	0.000002000.0
Collagen alpha-1(I) chain OS=Gallus gallus GN=COL1A1 PE=1 SV=3	7605	1087	369	173	56	67.9	Gallus gallus	1	0	449.759	897.503	-0.0004	948	956	0	30.25	GVVGLPGQR	Oxidation (P)	0.000002000.0
Collagen alpha-1(I) chain OS=Gallus gallus GN=COL1A1 PE=1 SV=3	7605	1087	369	173	56	67.9	Gallus gallus	1	0	449.759	897.503	-0.0002	948	956	0	42.57	GVVGLPGQR	Oxidation (P)	0.000002000.0
Collagen alpha-1(I) chain OS=Gallus gallus GN=COL1A1 PE=1 SV=3	7605	1087	369	173	56	67.9	Gallus gallus	1	0	449.759	897.503	-0.0002	948	956	0	19.34	GVVGLPGQR	Oxidation (P)	0.000002000.0
Collagen alpha-1(I) chain OS=Gallus gallus GN=COL1A1 PE=1 SV=3	7605	1087	369	173	56	67.9	Gallus gallus	1	0	449.759	897.503	-0.0002	948	956	0	20.13	GVVGLPGQR	Oxidation (P)	0.000002000.0
Collagen alpha-1(I) chain OS=Gallus gallus GN=COL1A1 PE=1 SV=3	7605	1087	369	173	56	67.9	Gallus gallus	1	0	449.759	897.503	-0.0002	948	956	0	11.36	GVVGLPGQR	Oxidation (P)	0.000002000.0
Collagen alpha-1(I) chain OS=Gallus gallus GN=COL1A1 PE=1 SV=3	7605	1087	369	173	56	67.9	Gallus gallus	1	0	449.759	897.503	-0.0002	948	956	0	30.34	GVVGLPGQR	Oxidation (P)	0.000002000.0
Collagen alpha-1(I) chain OS=Gallus gallus GN=COL1A1 PE=1 SV=3	7605	1087	369	173	56	67.9	Gallus gallus	1	0	449.759	897.503	0	948	956	0	38.87	GVVGLPGQR	Oxidation (P)	0.000002000.0
Collagen alpha-1(I) chain OS=Gallus gallus GN=COL1A1 PE=1 SV=3	7605	1087	369	173	56	67.9	Gallus gallus	1	0	449.759	897.503	0	948	956	0	39.44	GVVGLPGQR	Oxidation (P)	0.000002000.0
Collagen alpha-1(I) chain OS=Gallus gallus GN=COL1A1 PE=1 SV=3	7605	1087	369	173	56	67.9	Gallus gallus	1	0	449.759	897.503	0	948	956	0	16.94	GVVGLPGQR	Oxidation (P)	0.000002000.0
Collagen alpha-1(I) chain OS=Gallus gallus GN=COL1A1 PE=1 SV=3	7605	1087	369	173	56	67.9	Gallus gallus	1	0	449.759	897.503	0	948	956	0	29.56	GVVGLPGQR	Oxidation (P)	0.000002000.0
Collagen alpha-1(I) chain OS=Gallus gallus GN=COL1A1 PE=1 SV=3	7605	1087	369	173	56	67.9	Gallus gallus	1	0	449.759	897.503	0	948	956	0	25.57	GVVGLPGQR	Oxidation (P)	0.000002000.0
Collagen alpha-1(I) chain OS=Gallus gallus GN=COL1A1 PE=1 SV=3	7605	1087	369	173	56	67.9	Gallus gallus	1	0	449.759	897.503	0	948	956	0	16.25	GVVGLPGQR	Oxidation (P)	0.000002000.0
Collagen alpha-1(I) chain OS=Gallus gallus GN=COL1A1 PE=1 SV=3	7605	1087	369	173	56	67.9	Gallus gallus	1	0	449.759	897.503	0	948	956	0	29.52	GVVGLPGQR	Oxidation (P)	0.000002000.0
Collagen alpha-1(I) chain OS=Gallus gallus GN=COL1A1 PE=1 SV=3	7605	1087	369	173	56	67.9	Gallus gallus	1	0	449.759	897.503	0	948	956	0	18.39	GVVGLPGQR	Oxidation (P)	0.000002000.0
Collagen alpha-1(I) chain OS=Gallus gallus GN=COL1A1 PE=1 SV=3	7605	1087	369	173	56	67.9	Gallus gallus	1	0	449.759	897.503	0.0002	948	956	0	19.26	GVVGLPGQR	Oxidation (P)	0.000002000.0
Collagen alpha-1(I) chain OS=Gallus gallus GN=COL1A1 PE=1 SV=3	7605	1087	369	173	56	67.9	Gallus gallus	1	0	449.759	897.504	0.0004	948	956	0	29.68	GVVGLPGQR	Oxidation (P)	0.000002000.0
Collagen alpha-1(I) chain OS=Gallus gallus GN=COL1A1 PE=1 SV=3	7605	1087	369	173	56	67.9	Gallus gallus	1	0	449.759	897.504	0.0004	948	956	0	31.15	GVVGLPGQR	Oxidation (P)	0.000002000.0
Collagen alpha-1(I) chain OS=Gallus gallus GN=COL1A1 PE=1 SV=3	7605	1087	369	173	56	67.9	Gallus gallus	1	0	449.759	897.504	0.0004	948	956	0	30.93	GVVGLPGQR	Oxidation (P)	0.000002000.0
Collagen alpha-1(I) chain OS=Gallus gallus GN=COL1A1 PE=1 SV=3	7605	1087	369	173	56	67.9	Gallus gallus	1	0	449.759	897.504	0.0004	948	956	0	32.44	GVVGLPGQR	Oxidation (P)	0.000002000.0
Collagen alpha-1(I) chain OS=Gallus gallus GN=COL1A1 PE=1 SV=3	7605	1087	369	173	56	67.9	Gallus gallus	1	0	449.759	897.504	0.0006	948	956	0	30.18	GVVGLPGQR	Oxidation (P)	0.000002000.0
Collagen alpha-1(I) chain OS=Gallus gallus GN=COL1A1 PE=1 SV=3	7605	1087	369	173	56	67.9	Gallus gallus	1	0	449.759	897.504	0.0006	948	956	0	23.83	GVVGLPGQR	Oxidation (P)	0.000002000.0
Collagen alpha-1(I) chain OS=Gallus gallus GN=COL1A1 PE=1 SV=3	7605	1087	369	173	56	67.9	Gallus gallus	1	0	449.759	897.504	0.0008	948	956	0	32.72	GVVGLPGQR	Oxidation (P)	0.000002000.0
Collagen alpha-1(I) chain OS=Gallus gallus GN=COL1A1 PE=1 SV=3	7605	1087	369	173	56	67.9	Gallus gallus	1	0	449.759	897.504	0.001	948	956	0	32.16	GVVGLPGQR	Oxidation (P)	0.000002000.0
Collagen alpha-1(I) chain OS=Gallus gallus GN=COL1A1 PE=1 SV=3	7605	1087	369	173	56	67.9	Gallus gallus	1	0	450.251	898.487	-0.0006	948	956	0	34.21	GVVGLPGQR	Oxidation (P); Deamidated (R) [+0.98]	0.00000200X.0
Collagen alpha-1(I) chain OS=Gallus gallus GN=COL1A1 PE=1 SV=3	7605	1087	369	173	56	67.9	Gallus gallus	1	1	457.72	913.425	0.0001	732	740	1	16.8	GDRGDPGPK	Oxidation (P)	0.000002000.0
Collagen alpha-1(I) chain OS=Gallus gallus GN=COL1A1 PE=1 SV=3	7605	1087	369	173	56	67.9	Gallus gallus	1	0	460.733	919.451	0.0003	862	871	0	33.49	ATGFPGAAGR	Oxidation (P)	0.0000200000.0
Collagen alpha-1(I) chain OS=Gallus gallus GN=COL1A1 PE=1 SV=3	7605	1087	369	173	56	67.9	Gallus gallus	1	0	468.739	935.463	-0.0017	554	563	0	35.92	PGPAGPPGAR	Ala->Met (A) [+60.00]	0.000X000000.0
Collagen alpha-1(I) chain OS=Gallus gallus GN=COL1A1 PE=1 SV=3	7605	1087	369	173	56	67.9	Gallus gallus	1	1	472.233	942.452	0.0005	1016	1025	1	32.03	DGAAGPKGDR
Collagen alpha-1(I) chain OS=Gallus gallus GN=COL1A1 PE=1 SV=3	7605	1087	369	173	56	67.9	Gallus gallus	1	0	490.767	979.52	0.0001	938	947	0	42.26	PGPQGIAGQR
Collagen alpha-1(I) chain OS=Gallus gallus GN=COL1A1 PE=1 SV=3	7605	1087	369	173	56	67.9	Gallus gallus	1	1	497.259	992.504	-0.0001	775	785	0	42.21	PPGPAGPTGAR	Oxidation (P)	0.02000000000.0
Collagen alpha-1(I) chain OS=Gallus gallus GN=COL1A1 PE=1 SV=3	7605	1087	369	173	56	67.9	Gallus gallus	1	0	498.765	995.515	-0.0002	938	947	0	35.26	PGPQGIAGQR	Oxidation (P)	0.2000000000.0
Collagen alpha-1(I) chain OS=Gallus gallus GN=COL1A1 PE=1 SV=3	7605	1087	369	173	56	67.9	Gallus gallus	1	0	498.765	995.515	0.0004	938	947	0	42.08	PGPQGIAGQR	Oxidation (P)	0.2000000000.0
Collagen alpha-1(I) chain OS=Gallus gallus GN=COL1A1 PE=1 SV=3	7605	1087	369	173	56	67.9	Gallus gallus	1	0	501.256	1000.5	0.0002	331	341	0	33.7	PPGFPGAAGAK	2 Oxidation (P)	0.02002000000.0
Collagen alpha-1(I) chain OS=Gallus gallus GN=COL1A1 PE=1 SV=3	7605	1087	369	173	56	67.9	Gallus gallus	1	0	504.267	1006.52	0.0005	257	266	1	33.76	RGFSGLDGAK
Collagen alpha-1(I) chain OS=Gallus gallus GN=COL1A1 PE=1 SV=3	7605	1087	369	173	56	67.9	Gallus gallus	1	0	510.765	1019.52	0.0006	1062	1073	0	56.22	GPAGPPGPAGAR	Oxidation (P)	0.000002000000.0
Collagen alpha-1(I) chain OS=Gallus gallus GN=COL1A1 PE=1 SV=3	7605	1087	369	173	56	67.9	Gallus gallus	1	1	518.274	1034.53	0.0003	166	176	0	37.92	VPGPMGPAGPR
Collagen alpha-1(I) chain OS=Gallus gallus GN=COL1A1 PE=1 SV=3	7605	1087	369	173	56	67.9	Gallus gallus	1	0	523.231	1044.45	0.0008	687	698	0	42.45	GANGAPGNDGAK	Oxidation (P); Deamidated (NQ) [+0.98]	0.0000020X0000.0
Collagen alpha-1(I) chain OS=Gallus gallus GN=COL1A1 PE=1 SV=3	7605	1087	369	173	56	67.9	Gallus gallus	1	1	523.269	1044.52	0.0004	484	494	0	45.17	FPGADGIAGPK	Oxidation (P)	0.02000000000.0
Collagen alpha-1(I) chain OS=Gallus gallus GN=COL1A1 PE=1 SV=3	7605	1087	369	173	56	67.9	Gallus gallus	1	0	523.275	1044.54	0.0006	394	404	0	37.22	IAGAPGFPGAR	2 Oxidation (P)	0.00002002000.0
Collagen alpha-1(I) chain OS=Gallus gallus GN=COL1A1 PE=1 SV=3	7605	1087	369	173	56	67.9	Gallus gallus	1	0	530.83	1059.64	0.0008	1337	1345	0	45.79	VAIQLTFLR
Collagen alpha-1(I) chain OS=Gallus gallus GN=COL1A1 PE=1 SV=3	7605	1087	369	173	56	67.9	Gallus gallus	1	1	540.289	1078.56	-0.0003	300	311	1	18.59	GRPGPSGPAGAR
Collagen alpha-1(I) chain OS=Gallus gallus GN=COL1A1 PE=1 SV=3	7605	1087	369	173	56	67.9	Gallus gallus	1	1	540.289	1078.56	-0.0001	300	311	1	11.41	GRPGPSGPAGAR
Collagen alpha-1(I) chain OS=Gallus gallus GN=COL1A1 PE=1 SV=3	7605	1087	369	173	56	67.9	Gallus gallus	1	1	540.289	1078.56	-0.0001	300	311	1	11.48	GRPGPSGPAGAR
Collagen alpha-1(I) chain OS=Gallus gallus GN=COL1A1 PE=1 SV=3	7605	1087	369	173	56	67.9	Gallus gallus	1	1	540.289	1078.56	0.0007	300	311	1	7.52	GRPGPSGPAGAR
Collagen alpha-1(I) chain OS=Gallus gallus GN=COL1A1 PE=1 SV=3	7605	1087	369	173	56	67.9	Gallus gallus	1	1	540.289	1078.56	0.0009	300	311	1	23.93	GRPGPSGPAGAR
Collagen alpha-1(I) chain OS=Gallus gallus GN=COL1A1 PE=1 SV=3	7605	1087	369	173	56	67.9	Gallus gallus	1	1	360.529	1078.56	0.0014	300	311	1	49.24	GRPGPSGPAGAR
Collagen alpha-1(I) chain OS=Gallus gallus GN=COL1A1 PE=1 SV=3	7605	1087	369	173	56	67.9	Gallus gallus	1	1	540.29	1078.57	0.0019	300	311	1	10.8	GRPGPSGPAGAR
Collagen alpha-1(I) chain OS=Gallus gallus GN=COL1A1 PE=1 SV=3	7605	1087	369	173	56	67.9	Gallus gallus	1	1	540.29	1078.57	0.0021	300	311	1	12.86	GRPGPSGPAGAR
Collagen alpha-1(I) chain OS=Gallus gallus GN=COL1A1 PE=1 SV=3	7605	1087	369	173	56	67.9	Gallus gallus	1	1	543.289	1084.56	0.0005	723	734	1	45.47	GAAGLPGAKGDR	Oxidation (P)	0.000002000000.0
Collagen alpha-1(I) chain OS=Gallus gallus GN=COL1A1 PE=1 SV=3	7605	1087	369	173	56	67.9	Gallus gallus	1	1	543.783	1085.55	-0.0001	483	494	0	35.84	GFPGADGIAGPK
Collagen alpha-1(I) chain OS=Gallus gallus GN=COL1A1 PE=1 SV=3	7605	1087	369	173	56	67.9	Gallus gallus	1	1	543.783	1085.55	0.0001	483	494	0	25.43	GFPGADGIAGPK
Collagen alpha-1(I) chain OS=Gallus gallus GN=COL1A1 PE=1 SV=3	7605	1087	369	173	56	67.9	Gallus gallus	1	0	545.767	1089.52	-0.0003	860	871	0	46.24	PGATGFPGAAGR	2 Oxidation (P)	0.200000200000.0
Collagen alpha-1(I) chain OS=Gallus gallus GN=COL1A1 PE=1 SV=3	7605	1087	369	173	56	67.9	Gallus gallus	1	1	365.86	1094.56	-0.0014	300	311	1	36.61	GRPGPSGPAGAR	Oxidation (P)	0.000020000000.0
Collagen alpha-1(I) chain OS=Gallus gallus GN=COL1A1 PE=1 SV=3	7605	1087	369	173	56	67.9	Gallus gallus	1	1	365.86	1094.56	-0.0008	300	311	1	33.77	GRPGPSGPAGAR	Oxidation (P)	0.002000000000.0
Collagen alpha-1(I) chain OS=Gallus gallus GN=COL1A1 PE=1 SV=3	7605	1087	369	173	56	67.9	Gallus gallus	1	1	365.86	1094.56	-0.0008	300	311	1	32.95	GRPGPSGPAGAR	Oxidation (P)	0.002000000000.0
Collagen alpha-1(I) chain OS=Gallus gallus GN=COL1A1 PE=1 SV=3	7605	1087	369	173	56	67.9	Gallus gallus	1	1	365.86	1094.56	-0.0008	300	311	1	25.76	GRPGPSGPAGAR	Oxidation (P)	0.002000000000.0
Collagen alpha-1(I) chain OS=Gallus gallus GN=COL1A1 PE=1 SV=3	7605	1087	369	173	56	67.9	Gallus gallus	1	1	548.286	1094.56	-0.0007	300	311	1	15.01	GRPGPSGPAGAR	Oxidation (P)	0.002000000000.0
Collagen alpha-1(I) chain OS=Gallus gallus GN=COL1A1 PE=1 SV=3	7605	1087	369	173	56	67.9	Gallus gallus	1	1	365.86	1094.56	-0.0005	300	311	1	9.62	GRPGPSGPAGAR	Oxidation (P)	0.002000000000.0
Collagen alpha-1(I) chain OS=Gallus gallus GN=COL1A1 PE=1 SV=3	7605	1087	369	173	56	67.9	Gallus gallus	1	1	365.86	1094.56	-0.0002	300	311	1	40.14	GRPGPSGPAGAR	Oxidation (P)	0.002000000000.0
Collagen alpha-1(I) chain OS=Gallus gallus GN=COL1A1 PE=1 SV=3	7605	1087	369	173	56	67.9	Gallus gallus	1	1	365.86	1094.56	-0.0002	300	311	1	38.08	GRPGPSGPAGAR	Oxidation (P)	0.002000000000.0
Collagen alpha-1(I) chain OS=Gallus gallus GN=COL1A1 PE=1 SV=3	7605	1087	369	173	56	67.9	Gallus gallus	1	1	548.286	1094.56	-0.0001	300	311	1	39.9	GRPGPSGPAGAR	Oxidation (P)	0.002000000000.0
Collagen alpha-1(I) chain OS=Gallus gallus GN=COL1A1 PE=1 SV=3	7605	1087	369	173	56	67.9	Gallus gallus	1	1	548.286	1094.56	-0.0001	300	311	1	9.12	GRPGPSGPAGAR	Oxidation (P)	0.002000000000.0
Collagen alpha-1(I) chain OS=Gallus gallus GN=COL1A1 PE=1 SV=3	7605	1087	369	173	56	67.9	Gallus gallus	1	1	548.286	1094.56	-0.0001	300	311	1	15.82	GRPGPSGPAGAR	Oxidation (P)	0.002000000000.0
Collagen alpha-1(I) chain OS=Gallus gallus GN=COL1A1 PE=1 SV=3	7605	1087	369	173	56	67.9	Gallus gallus	1	1	548.286	1094.56	-0.0001	300	311	1	23.57	GRPGPSGPAGAR	Oxidation (P)	0.002000000000.0
Collagen alpha-1(I) chain OS=Gallus gallus GN=COL1A1 PE=1 SV=3	7605	1087	369	173	56	67.9	Gallus gallus	1	1	365.86	1094.56	0.0001	300	311	1	31.12	GRPGPSGPAGAR	Oxidation (P)	0.002000000000.0
Collagen alpha-1(I) chain OS=Gallus gallus GN=COL1A1 PE=1 SV=3	7605	1087	369	173	56	67.9	Gallus gallus	1	1	365.86	1094.56	0.0001	300	311	1	29.57	GRPGPSGPAGAR	Oxidation (P)	0.002000000000.0
Collagen alpha-1(I) chain OS=Gallus gallus GN=COL1A1 PE=1 SV=3	7605	1087	369	173	56	67.9	Gallus gallus	1	1	365.86	1094.56	0.0001	300	311	1	32.85	GRPGPSGPAGAR	Oxidation (P)	0.000020000000.0
Collagen alpha-1(I) chain OS=Gallus gallus GN=COL1A1 PE=1 SV=3	7605	1087	369	173	56	67.9	Gallus gallus	1	1	365.86	1094.56	0.0001	300	311	1	43.52	GRPGPSGPAGAR	Oxidation (P)	0.000020000000.0
Collagen alpha-1(I) chain OS=Gallus gallus GN=COL1A1 PE=1 SV=3	7605	1087	369	173	56	67.9	Gallus gallus	1	1	365.86	1094.56	0.0001	300	311	1	37.6	GRPGPSGPAGAR	Oxidation (P)	0.000020000000.0
Collagen alpha-1(I) chain OS=Gallus gallus GN=COL1A1 PE=1 SV=3	7605	1087	369	173	56	67.9	Gallus gallus	1	1	365.86	1094.56	0.0001	300	311	1	36.6	GRPGPSGPAGAR	Oxidation (P)	0.000020000000.0
Collagen alpha-1(I) chain OS=Gallus gallus GN=COL1A1 PE=1 SV=3	7605	1087	369	173	56	67.9	Gallus gallus	1	1	365.86	1094.56	0.0001	300	311	1	42.05	GRPGPSGPAGAR	Oxidation (P)	0.002000000000.0
Collagen alpha-1(I) chain OS=Gallus gallus GN=COL1A1 PE=1 SV=3	7605	1087	369	173	56	67.9	Gallus gallus	1	1	365.86	1094.56	0.0001	300	311	1	28.97	GRPGPSGPAGAR	Oxidation (P)	0.002000000000.0
Collagen alpha-1(I) chain OS=Gallus gallus GN=COL1A1 PE=1 SV=3	7605	1087	369	173	56	67.9	Gallus gallus	1	1	365.86	1094.56	0.0001	300	311	1	54.61	GRPGPSGPAGAR	Oxidation (P)	0.002000000000.0
Collagen alpha-1(I) chain OS=Gallus gallus GN=COL1A1 PE=1 SV=3	7605	1087	369	173	56	67.9	Gallus gallus	1	1	365.86	1094.56	0.0001	300	311	1	41.36	GRPGPSGPAGAR	Oxidation (P)	0.002000000000.0
Collagen alpha-1(I) chain OS=Gallus gallus GN=COL1A1 PE=1 SV=3	7605	1087	369	173	56	67.9	Gallus gallus	1	1	365.86	1094.56	0.0001	300	311	1	45.71	GRPGPSGPAGAR	Oxidation (P)	0.002000000000.0
Collagen alpha-1(I) chain OS=Gallus gallus GN=COL1A1 PE=1 SV=3	7605	1087	369	173	56	67.9	Gallus gallus	1	1	365.86	1094.56	0.0001	300	311	1	56.05	GRPGPSGPAGAR	Oxidation (P)	0.002000000000.0
Collagen alpha-1(I) chain OS=Gallus gallus GN=COL1A1 PE=1 SV=3	7605	1087	369	173	56	67.9	Gallus gallus	1	1	365.86	1094.56	0.0001	300	311	1	45.42	GRPGPSGPAGAR	Oxidation (P)	0.002000000000.0
Collagen alpha-1(I) chain OS=Gallus gallus GN=COL1A1 PE=1 SV=3	7605	1087	369	173	56	67.9	Gallus gallus	1	1	365.86	1094.56	0.0001	300	311	1	22.39	GRPGPSGPAGAR	Oxidation (P)	0.002000000000.0
Collagen alpha-1(I) chain OS=Gallus gallus GN=COL1A1 PE=1 SV=3	7605	1087	369	173	56	67.9	Gallus gallus	1	1	365.86	1094.56	0.0001	300	311	1	41.75	GRPGPSGPAGAR	Oxidation (P)	0.002000000000.0
Collagen alpha-1(I) chain OS=Gallus gallus GN=COL1A1 PE=1 SV=3	7605	1087	369	173	56	67.9	Gallus gallus	1	1	365.86	1094.56	0.0001	300	311	1	29.99	GRPGPSGPAGAR	Oxidation (P)	0.002000000000.0
Collagen alpha-1(I) chain OS=Gallus gallus GN=COL1A1 PE=1 SV=3	7605	1087	369	173	56	67.9	Gallus gallus	1	1	548.286	1094.56	0.0001	300	311	1	47.25	GRPGPSGPAGAR	Oxidation (P)	0.002000000000.0
Collagen alpha-1(I) chain OS=Gallus gallus GN=COL1A1 PE=1 SV=3	7605	1087	369	173	56	67.9	Gallus gallus	1	1	548.286	1094.56	0.0001	300	311	1	38.92	GRPGPSGPAGAR	Oxidation (P)	0.002000000000.0
Collagen alpha-1(I) chain OS=Gallus gallus GN=COL1A1 PE=1 SV=3	7605	1087	369	173	56	67.9	Gallus gallus	1	1	548.286	1094.56	0.0001	300	311	1	8.63	GRPGPSGPAGAR	Oxidation (P)	0.002000000000.0
Collagen alpha-1(I) chain OS=Gallus gallus GN=COL1A1 PE=1 SV=3	7605	1087	369	173	56	67.9	Gallus gallus	1	1	548.287	1094.56	0.0003	300	311	1	36.85	GRPGPSGPAGAR	Oxidation (P)	0.002000000000.0
Collagen alpha-1(I) chain OS=Gallus gallus GN=COL1A1 PE=1 SV=3	7605	1087	369	173	56	67.9	Gallus gallus	1	1	365.86	1094.56	0.0004	300	311	1	27.62	GRPGPSGPAGAR	Oxidation (P)	0.002000000000.0
Collagen alpha-1(I) chain OS=Gallus gallus GN=COL1A1 PE=1 SV=3	7605	1087	369	173	56	67.9	Gallus gallus	1	1	365.86	1094.56	0.0004	300	311	1	12.26	GRPGPSGPAGAR	Oxidation (P)	0.000020000000.0
Collagen alpha-1(I) chain OS=Gallus gallus GN=COL1A1 PE=1 SV=3	7605	1087	369	173	56	67.9	Gallus gallus	1	1	365.86	1094.56	0.0004	300	311	1	16.96	GRPGPSGPAGAR	Oxidation (P)	0.002000000000.0
Collagen alpha-1(I) chain OS=Gallus gallus GN=COL1A1 PE=1 SV=3	7605	1087	369	173	56	67.9	Gallus gallus	1	1	365.86	1094.56	0.0004	300	311	1	40.02	GRPGPSGPAGAR	Oxidation (P)	0.000020000000.0
Collagen alpha-1(I) chain OS=Gallus gallus GN=COL1A1 PE=1 SV=3	7605	1087	369	173	56	67.9	Gallus gallus	1	1	365.86	1094.56	0.0004	300	311	1	45.76	GRPGPSGPAGAR	Oxidation (P)	0.002000000000.0
Collagen alpha-1(I) chain OS=Gallus gallus GN=COL1A1 PE=1 SV=3	7605	1087	369	173	56	67.9	Gallus gallus	1	1	365.86	1094.56	0.0004	300	311	1	35.2	GRPGPSGPAGAR	Oxidation (P)	0.002000000000.0
Collagen alpha-1(I) chain OS=Gallus gallus GN=COL1A1 PE=1 SV=3	7605	1087	369	173	56	67.9	Gallus gallus	1	1	548.287	1094.56	0.0005	300	311	1	47.11	GRPGPSGPAGAR	Oxidation (P)	0.002000000000.0
Collagen alpha-1(I) chain OS=Gallus gallus GN=COL1A1 PE=1 SV=3	7605	1087	369	173	56	67.9	Gallus gallus	1	1	365.86	1094.56	0.0007	300	311	1	25.71	GRPGPSGPAGAR	Oxidation (P)	0.002000000000.0
Collagen alpha-1(I) chain OS=Gallus gallus GN=COL1A1 PE=1 SV=3	7605	1087	369	173	56	67.9	Gallus gallus	1	1	365.86	1094.56	0.0007	300	311	1	36.31	GRPGPSGPAGAR	Oxidation (P)	0.002000000000.0
Collagen alpha-1(I) chain OS=Gallus gallus GN=COL1A1 PE=1 SV=3	7605	1087	369	173	56	67.9	Gallus gallus	1	1	365.86	1094.56	0.0007	300	311	1	47.53	GRPGPSGPAGAR	Oxidation (P)	0.002000000000.0
Collagen alpha-1(I) chain OS=Gallus gallus GN=COL1A1 PE=1 SV=3	7605	1087	369	173	56	67.9	Gallus gallus	1	1	365.86	1094.56	0.0007	300	311	1	28.98	GRPGPSGPAGAR	Oxidation (P)	0.002000000000.0
Collagen alpha-1(I) chain OS=Gallus gallus GN=COL1A1 PE=1 SV=3	7605	1087	369	173	56	67.9	Gallus gallus	1	1	365.86	1094.56	0.0007	300	311	1	42.65	GRPGPSGPAGAR	Oxidation (P)	0.000020000000.0
Collagen alpha-1(I) chain OS=Gallus gallus GN=COL1A1 PE=1 SV=3	7605	1087	369	173	56	67.9	Gallus gallus	1	1	365.86	1094.56	0.0007	300	311	1	35.03	GRPGPSGPAGAR	Oxidation (P)	0.002000000000.0
Collagen alpha-1(I) chain OS=Gallus gallus GN=COL1A1 PE=1 SV=3	7605	1087	369	173	56	67.9	Gallus gallus	1	1	365.86	1094.56	0.0007	300	311	1	25.68	GRPGPSGPAGAR	Oxidation (P)	0.002000000000.0
Collagen alpha-1(I) chain OS=Gallus gallus GN=COL1A1 PE=1 SV=3	7605	1087	369	173	56	67.9	Gallus gallus	1	1	548.287	1094.56	0.0007	300	311	1	44.48	GRPGPSGPAGAR	Oxidation (P)	0.002000000000.0
Collagen alpha-1(I) chain OS=Gallus gallus GN=COL1A1 PE=1 SV=3	7605	1087	369	173	56	67.9	Gallus gallus	1	1	548.287	1094.56	0.0007	300	311	1	37.93	GRPGPSGPAGAR	Oxidation (P)	0.002000000000.0
Collagen alpha-1(I) chain OS=Gallus gallus GN=COL1A1 PE=1 SV=3	7605	1087	369	173	56	67.9	Gallus gallus	1	1	548.287	1094.56	0.0007	300	311	1	39.09	GRPGPSGPAGAR	Oxidation (P)	0.002000000000.0
Collagen alpha-1(I) chain OS=Gallus gallus GN=COL1A1 PE=1 SV=3	7605	1087	369	173	56	67.9	Gallus gallus	1	1	548.287	1094.56	0.0007	300	311	1	44.94	GRPGPSGPAGAR	Oxidation (P)	0.002000000000.0
Collagen alpha-1(I) chain OS=Gallus gallus GN=COL1A1 PE=1 SV=3	7605	1087	369	173	56	67.9	Gallus gallus	1	1	365.86	1094.56	0.001	300	311	1	48.55	GRPGPSGPAGAR	Oxidation (P)	0.002000000000.0
Collagen alpha-1(I) chain OS=Gallus gallus GN=COL1A1 PE=1 SV=3	7605	1087	369	173	56	67.9	Gallus gallus	1	1	365.86	1094.56	0.001	300	311	1	15.43	GRPGPSGPAGAR	Oxidation (P)	0.002000000000.0
Collagen alpha-1(I) chain OS=Gallus gallus GN=COL1A1 PE=1 SV=3	7605	1087	369	173	56	67.9	Gallus gallus	1	1	548.287	1094.56	0.0011	300	311	1	39.16	GRPGPSGPAGAR	Oxidation (P)	0.002000000000.0
Collagen alpha-1(I) chain OS=Gallus gallus GN=COL1A1 PE=1 SV=3	7605	1087	369	173	56	67.9	Gallus gallus	1	1	365.86	1094.56	0.0013	300	311	1	15.72	GRPGPSGPAGAR	Oxidation (P)	0.002000000000.0
Collagen alpha-1(I) chain OS=Gallus gallus GN=COL1A1 PE=1 SV=3	7605	1087	369	173	56	67.9	Gallus gallus	1	1	365.861	1094.56	0.0019	300	311	1	37.52	GRPGPSGPAGAR	Oxidation (P)	0.000020000000.0
Collagen alpha-1(I) chain OS=Gallus gallus GN=COL1A1 PE=1 SV=3	7605	1087	369	173	56	67.9	Gallus gallus	1	1	548.287	1094.56	0.0019	300	311	1	49.15	GRPGPSGPAGAR	Oxidation (P)	0.002000000000.0
Collagen alpha-1(I) chain OS=Gallus gallus GN=COL1A1 PE=1 SV=3	7605	1087	369	173	56	67.9	Gallus gallus	1	1	365.861	1094.56	0.0022	300	311	1	19.44	GRPGPSGPAGAR	Oxidation (P)	0.002000000000.0
Collagen alpha-1(I) chain OS=Gallus gallus GN=COL1A1 PE=1 SV=3	7605	1087	369	173	56	67.9	Gallus gallus	1	1	366.194	1095.56	0.005	300	311	1	41.47	GRPGPSGPAGAR	Oxidation (P); Label:15N(1) (P) [+1.00]	0.0020X0000000.0
Collagen alpha-1(I) chain OS=Gallus gallus GN=COL1A1 PE=1 SV=3	7605	1087	369	173	56	67.9	Gallus gallus	1	1	550.752	1099.49	-0.0008	1004	1015	0	20.91	EGAPGAEGAPGR	2 Oxidation (P)	0.000200000200.0
Collagen alpha-1(I) chain OS=Gallus gallus GN=COL1A1 PE=1 SV=3	7605	1087	369	173	56	67.9	Gallus gallus	1	1	550.752	1099.49	0	1004	1015	0	12.85	EGAPGAEGAPGR	2 Oxidation (P)	0.000200000200.0
Collagen alpha-1(I) chain OS=Gallus gallus GN=COL1A1 PE=1 SV=3	7605	1087	369	173	56	67.9	Gallus gallus	1	1	550.752	1099.49	0.0002	1004	1015	0	12.66	EGAPGAEGAPGR	2 Oxidation (P)	0.000200000200.0
Collagen alpha-1(I) chain OS=Gallus gallus GN=COL1A1 PE=1 SV=3	7605	1087	369	173	56	67.9	Gallus gallus	1	1	550.753	1099.49	0.0018	1004	1015	0	10.08	EGAPGAEGAPGR	2 Oxidation (P)	0.000200000200.0
Collagen alpha-1(I) chain OS=Gallus gallus GN=COL1A1 PE=1 SV=3	7605	1087	369	173	56	67.9	Gallus gallus	1	1	551.285	1100.56	-0.001	723	734	1	15.25	GAAGLPGAKGDR	Oxidation (K); Oxidation (P)	0.000002001000.0
Collagen alpha-1(I) chain OS=Gallus gallus GN=COL1A1 PE=1 SV=3	7605	1087	369	173	56	67.9	Gallus gallus	1	1	551.286	1100.56	-0.0002	723	734	1	24.72	GAAGLPGAKGDR	Oxidation (K); Oxidation (P)	0.000002001000.0
Collagen alpha-1(I) chain OS=Gallus gallus GN=COL1A1 PE=1 SV=3	7605	1087	369	173	56	67.9	Gallus gallus	1	1	551.286	1100.56	-0.0002	723	734	1	29.09	GAAGLPGAKGDR	Oxidation (K); Oxidation (P)	0.000002001000.0
Collagen alpha-1(I) chain OS=Gallus gallus GN=COL1A1 PE=1 SV=3	7605	1087	369	173	56	67.9	Gallus gallus	1	1	367.86	1100.56	0.0001	723	734	1	16.92	GAAGLPGAKGDR	Oxidation (K); Oxidation (P)	0.000002001000.0
Collagen alpha-1(I) chain OS=Gallus gallus GN=COL1A1 PE=1 SV=3	7605	1087	369	173	56	67.9	Gallus gallus	1	1	551.286	1100.56	0.0002	723	734	1	55.15	GAAGLPGAKGDR	Oxidation (K); Oxidation (P)	0.000002001000.0
Collagen alpha-1(I) chain OS=Gallus gallus GN=COL1A1 PE=1 SV=3	7605	1087	369	173	56	67.9	Gallus gallus	1	1	367.86	1100.56	0.0004	723	734	1	17.81	GAAGLPGAKGDR	Oxidation (K); Oxidation (P)	0.000002001000.0
Collagen alpha-1(I) chain OS=Gallus gallus GN=COL1A1 PE=1 SV=3	7605	1087	369	173	56	67.9	Gallus gallus	1	1	551.286	1100.56	0.0008	723	734	1	17.86	GAAGLPGAKGDR	Oxidation (K); Oxidation (P)	0.000002001000.0
Collagen alpha-1(I) chain OS=Gallus gallus GN=COL1A1 PE=1 SV=3	7605	1087	369	173	56	67.9	Gallus gallus	1	1	551.287	1100.56	0.0012	723	734	1	44.81	GAAGLPGAKGDR	Oxidation (K); Oxidation (P)	0.000002001000.0
Collagen alpha-1(I) chain OS=Gallus gallus GN=COL1A1 PE=1 SV=3	7605	1087	369	173	56	67.9	Gallus gallus	1	1	551.779	1101.54	-0.0012	483	494	0	19.12	GFPGADGIAGPK	Oxidation (P)	0.002000000000.0
Collagen alpha-1(I) chain OS=Gallus gallus GN=COL1A1 PE=1 SV=3	7605	1087	369	173	56	67.9	Gallus gallus	1	1	551.78	1101.54	-0.0008	483	494	0	8.09	GFPGADGIAGPK	Oxidation (P)	0.002000000000.0
Collagen alpha-1(I) chain OS=Gallus gallus GN=COL1A1 PE=1 SV=3	7605	1087	369	173	56	67.9	Gallus gallus	1	1	551.78	1101.54	-0.0006	483	494	0	9.98	GFPGADGIAGPK	Oxidation (P)	0.002000000000.0
Collagen alpha-1(I) chain OS=Gallus gallus GN=COL1A1 PE=1 SV=3	7605	1087	369	173	56	67.9	Gallus gallus	1	1	551.78	1101.55	-0.0004	483	494	0	65.07	GFPGADGIAGPK	Oxidation (P)	0.002000000000.0
Collagen alpha-1(I) chain OS=Gallus gallus GN=COL1A1 PE=1 SV=3	7605	1087	369	173	56	67.9	Gallus gallus	1	1	551.78	1101.55	-0.0004	483	494	0	9.31	GFPGADGIAGPK	Oxidation (P)	0.002000000000.0
Collagen alpha-1(I) chain OS=Gallus gallus GN=COL1A1 PE=1 SV=3	7605	1087	369	173	56	67.9	Gallus gallus	1	1	551.78	1101.55	0	483	494	0	46.22	GFPGADGIAGPK	Oxidation (P)	0.002000000000.0
Collagen alpha-1(I) chain OS=Gallus gallus GN=COL1A1 PE=1 SV=3	7605	1087	369	173	56	67.9	Gallus gallus	1	1	551.78	1101.55	0	483	494	0	39.95	GFPGADGIAGPK	Oxidation (P)	0.002000000000.0
Collagen alpha-1(I) chain OS=Gallus gallus GN=COL1A1 PE=1 SV=3	7605	1087	369	173	56	67.9	Gallus gallus	1	1	551.78	1101.55	0.0002	483	494	0	9.46	GFPGADGIAGPK	Oxidation (P)	0.002000000000.0
Collagen alpha-1(I) chain OS=Gallus gallus GN=COL1A1 PE=1 SV=3	7605	1087	369	173	56	67.9	Gallus gallus	1	1	551.78	1101.55	0.0002	483	494	0	1.48	GFPGADGIAGPK	Oxidation (P)	0.002000000000.0
Collagen alpha-1(I) chain OS=Gallus gallus GN=COL1A1 PE=1 SV=3	7605	1087	369	173	56	67.9	Gallus gallus	1	1	551.78	1101.55	0.0002	483	494	0	30.65	GFPGADGIAGPK	Oxidation (P)	0.002000000000.0
Collagen alpha-1(I) chain OS=Gallus gallus GN=COL1A1 PE=1 SV=3	7605	1087	369	173	56	67.9	Gallus gallus	1	1	551.78	1101.55	0.0002	483	494	0	1.22	GFPGADGIAGPK	Oxidation (K)	0.000000000001.0
Collagen alpha-1(I) chain OS=Gallus gallus GN=COL1A1 PE=1 SV=3	7605	1087	369	173	56	67.9	Gallus gallus	1	1	551.78	1101.55	0.0004	483	494	0	64.11	GFPGADGIAGPK	Oxidation (P)	0.002000000000.0
Collagen alpha-1(I) chain OS=Gallus gallus GN=COL1A1 PE=1 SV=3	7605	1087	369	173	56	67.9	Gallus gallus	1	1	551.78	1101.55	0.0004	483	494	0	49.93	GFPGADGIAGPK	Oxidation (P)	0.002000000000.0
Collagen alpha-1(I) chain OS=Gallus gallus GN=COL1A1 PE=1 SV=3	7605	1087	369	173	56	67.9	Gallus gallus	1	1	551.78	1101.55	0.0004	483	494	0	13.98	GFPGADGIAGPK	Oxidation (P)	0.002000000000.0
Collagen alpha-1(I) chain OS=Gallus gallus GN=COL1A1 PE=1 SV=3	7605	1087	369	173	56	67.9	Gallus gallus	1	1	551.78	1101.55	0.0004	483	494	0	17.15	GFPGADGIAGPK	Oxidation (P)	0.002000000000.0
Collagen alpha-1(I) chain OS=Gallus gallus GN=COL1A1 PE=1 SV=3	7605	1087	369	173	56	67.9	Gallus gallus	1	1	551.78	1101.55	0.0006	483	494	0	29.47	GFPGADGIAGPK	Oxidation (P)	0.002000000000.0
Collagen alpha-1(I) chain OS=Gallus gallus GN=COL1A1 PE=1 SV=3	7605	1087	369	173	56	67.9	Gallus gallus	1	1	551.78	1101.55	0.0006	483	494	0	52.89	GFPGADGIAGPK	Oxidation (P)	0.002000000000.0
Collagen alpha-1(I) chain OS=Gallus gallus GN=COL1A1 PE=1 SV=3	7605	1087	369	173	56	67.9	Gallus gallus	1	1	551.78	1101.55	0.001	483	494	0	16.24	GFPGADGIAGPK	Oxidation (P)	0.002000000000.0
Collagen alpha-1(I) chain OS=Gallus gallus GN=COL1A1 PE=1 SV=3	7605	1087	369	173	56	67.9	Gallus gallus	1	1	551.781	1101.55	0.0012	483	494	0	25.99	GFPGADGIAGPK	Oxidation (P)	0.002000000000.0
Collagen alpha-1(I) chain OS=Gallus gallus GN=COL1A1 PE=1 SV=3	7605	1087	369	173	56	67.9	Gallus gallus	1	1	551.781	1101.55	0.0018	483	494	0	1.46	GFPGADGIAGPK	Oxidation (P)	0.002000000000.0
Collagen alpha-1(I) chain OS=Gallus gallus GN=COL1A1 PE=1 SV=3	7605	1087	369	173	56	67.9	Gallus gallus	1	1	551.781	1101.55	0.002	483	494	0	11.75	GFPGADGIAGPK	Oxidation (P)	0.002000000000.0
Collagen alpha-1(I) chain OS=Gallus gallus GN=COL1A1 PE=1 SV=3	7605	1087	369	173	56	67.9	Gallus gallus	1	1	551.781	1101.55	0.0022	483	494	0	12.18	GFPGADGIAGPK	Oxidation (P)	0.002000000000.0
Collagen alpha-1(I) chain OS=Gallus gallus GN=COL1A1 PE=1 SV=3	7605	1087	369	173	56	67.9	Gallus gallus	1	1	554.803	1107.59	-0.0006	881	892	0	39.98	IGLPGPPGPAGK	Oxidation (K); 2 Oxidation (P)	0.000200002001.0
Collagen alpha-1(I) chain OS=Gallus gallus GN=COL1A1 PE=1 SV=3	7605	1087	369	173	56	67.9	Gallus gallus	1	1	557.286	1112.56	0.0006	741	752	1	55.53	GADGAPGKDGLR
Collagen alpha-1(I) chain OS=Gallus gallus GN=COL1A1 PE=1 SV=3	7605	1087	369	173	56	67.9	Gallus gallus	1	1	557.286	1112.56	0.0006	741	752	1	54.97	GADGAPGKDGLR
Collagen alpha-1(I) chain OS=Gallus gallus GN=COL1A1 PE=1 SV=3	7605	1087	369	173	56	67.9	Gallus gallus	1	0	563.268	1124.52	0.0002	542	553	0	33.18	TGPPGPAGQDGR	Oxidation (P)	0.000200000000.0
Collagen alpha-1(I) chain OS=Gallus gallus GN=COL1A1 PE=1 SV=3	7605	1087	369	173	56	67.9	Gallus gallus	1	0	563.268	1124.52	0.0006	542	553	0	7.27	TGPPGPAGQDGR	Oxidation (P)	0.000200000000.0
Collagen alpha-1(I) chain OS=Gallus gallus GN=COL1A1 PE=1 SV=3	7605	1087	369	173	56	67.9	Gallus gallus	1	1	375.86	1124.56	0.0002	576	587	1	29	GAAGEPGKPGER
Collagen alpha-1(I) chain OS=Gallus gallus GN=COL1A1 PE=1 SV=3	7605	1087	369	173	56	67.9	Gallus gallus	1	1	565.284	1128.55	0.0007	741	752	1	65.93	GADGAPGKDGLR	Oxidation (P)	0.000002000000.0
Collagen alpha-1(I) chain OS=Gallus gallus GN=COL1A1 PE=1 SV=3	7605	1087	369	173	56	67.9	Gallus gallus	1	1	565.284	1128.55	0.0007	741	752	1	55.73	GADGAPGKDGLR	Oxidation (K); Oxidation (P); Deoxy (D) [-15.99]	0.00000201X000.0
Collagen alpha-1(I) chain OS=Gallus gallus GN=COL1A1 PE=1 SV=3	7605	1087	369	173	56	67.9	Gallus gallus	1	1	377.192	1128.55	0.0015	741	752	1	42.45	GADGAPGKDGLR	Oxidation (K); Oxidation (P); Deoxy (D) [-15.99]	0.00000201X000.0
Collagen alpha-1(I) chain OS=Gallus gallus GN=COL1A1 PE=1 SV=3	7605	1087	369	173	56	67.9	Gallus gallus	1	1	565.777	1129.54	-0.0002	483	494	0	33.35	GFPGADGIAGPK	Oxidation (P); Formyl (N-term) [+27.99]	X.002000000000.0
Collagen alpha-1(I) chain OS=Gallus gallus GN=COL1A1 PE=1 SV=3	7605	1087	369	173	56	67.9	Gallus gallus	1	0	565.798	1129.58	0.0003	243	254	0	47.07	GLPGTAGLPGMK	2 Oxidation (P)	0.002000002000.0
Collagen alpha-1(I) chain OS=Gallus gallus GN=COL1A1 PE=1 SV=3	7605	1087	369	173	56	67.9	Gallus gallus	1	0	565.798	1129.58	0.0007	243	254	0	48.43	GLPGTAGLPGMK	2 Oxidation (P)	0.002000002000.0
Collagen alpha-1(I) chain OS=Gallus gallus GN=COL1A1 PE=1 SV=3	7605	1087	369	173	56	67.9	Gallus gallus	1	0	565.798	1129.58	0.0011	243	254	0	43.68	GLPGTAGLPGMK	2 Oxidation (P)	0.002000002000.0
Collagen alpha-1(I) chain OS=Gallus gallus GN=COL1A1 PE=1 SV=3	7605	1087	369	173	56	67.9	Gallus gallus	1	0	565.798	1129.58	0.0011	243	254	0	29.15	GLPGTAGLPGMK	2 Oxidation (P)	0.002000002000.0
Collagen alpha-1(I) chain OS=Gallus gallus GN=COL1A1 PE=1 SV=3	7605	1087	369	173	56	67.9	Gallus gallus	1	0	570.781	1139.55	0.0022	962	973	0	53.79	PGLPGPSGEPGK	3 Oxidation (P)	0.200200000200.0
Collagen alpha-1(I) chain OS=Gallus gallus GN=COL1A1 PE=1 SV=3	7605	1087	369	173	56	67.9	Gallus gallus	1	1	571.284	1140.55	0.0003	741	752	1	36.88	GADGAPGKDGLR	Formyl (K) [+27.99]	0.0000000X0000.0
Collagen alpha-1(I) chain OS=Gallus gallus GN=COL1A1 PE=1 SV=3	7605	1087	369	173	56	67.9	Gallus gallus	1	1	571.284	1140.55	0.0007	576	587	1	52.15	GAAGEPGKPGER	Oxidation (P)	0.000002000000.0
Collagen alpha-1(I) chain OS=Gallus gallus GN=COL1A1 PE=1 SV=3	7605	1087	369	173	56	67.9	Gallus gallus	1	0	573.293	1144.57	0.0005	564	575	0	60.75	GQAGVMGFPGPK
Collagen alpha-1(I) chain OS=Gallus gallus GN=COL1A1 PE=1 SV=3	7605	1087	369	173	56	67.9	Gallus gallus	1	0	573.784	1145.55	0.0005	564	575	0	43.31	GQAGVMGFPGPK	Deamidated (NQ) [+0.98]	0.0X0000000000.0
Collagen alpha-1(I) chain OS=Gallus gallus GN=COL1A1 PE=1 SV=3	7605	1087	369	173	56	67.9	Gallus gallus	1	0	573.794	1145.57	-0.0014	243	254	0	4.03	GLPGTAGLPGMK	Oxidation (K); 2 Oxidation (P)	0.002000002001.0
Collagen alpha-1(I) chain OS=Gallus gallus GN=COL1A1 PE=1 SV=3	7605	1087	369	173	56	67.9	Gallus gallus	1	0	573.794	1145.57	-0.0006	243	254	0	12.5	GLPGTAGLPGMK	Oxidation (K); 2 Oxidation (P)	0.002000002001.0
Collagen alpha-1(I) chain OS=Gallus gallus GN=COL1A1 PE=1 SV=3	7605	1087	369	173	56	67.9	Gallus gallus	1	0	573.795	1145.57	-0.0004	243	254	0	40.78	GLPGTAGLPGMK	Oxidation (K); 2 Oxidation (P)	0.002000002001.0
Collagen alpha-1(I) chain OS=Gallus gallus GN=COL1A1 PE=1 SV=3	7605	1087	369	173	56	67.9	Gallus gallus	1	0	573.795	1145.57	-0.0002	243	254	0	22.15	GLPGTAGLPGMK	Oxidation (K); 2 Oxidation (P)	0.002000002001.0
Collagen alpha-1(I) chain OS=Gallus gallus GN=COL1A1 PE=1 SV=3	7605	1087	369	173	56	67.9	Gallus gallus	1	0	573.795	1145.58	0.0004	243	254	0	57.19	GLPGTAGLPGMK	Oxidation (K); 2 Oxidation (P)	0.002000002001.0
Collagen alpha-1(I) chain OS=Gallus gallus GN=COL1A1 PE=1 SV=3	7605	1087	369	173	56	67.9	Gallus gallus	1	0	573.795	1145.58	0.0006	243	254	0	45.81	GLPGTAGLPGMK	2 Oxidation (P); Oxidation (M) [+15.99]	0.0020000020X0.0
Collagen alpha-1(I) chain OS=Gallus gallus GN=COL1A1 PE=1 SV=3	7605	1087	369	173	56	67.9	Gallus gallus	1	1	574.807	1147.6	0.0005	588	601	0	37.14	GAPGPPGAVGAAGK	Oxidation (P); Ala->Pro (A) [+26.02]	0.00200000000X00.0
Collagen alpha-1(I) chain OS=Gallus gallus GN=COL1A1 PE=1 SV=3	7605	1087	369	173	56	67.9	Gallus gallus	1	1	575.292	1148.57	0.0002	300	311	1	33.85	GRPGPSGPAGAR	Oxidation (P); MG-H1 (R) [+54.01]	0.0X2000000000.0
Collagen alpha-1(I) chain OS=Gallus gallus GN=COL1A1 PE=1 SV=3	7605	1087	369	173	56	67.9	Gallus gallus	1	1	580.29	1158.57	-0.0017	483	494	0	35.25	GFPGADGIAGPK	2 Oxidation (P); Amidine (K) [+41.03]	0.00200000002X.0
Collagen alpha-1(I) chain OS=Gallus gallus GN=COL1A1 PE=1 SV=3	7605	1087	369	173	56	67.9	Gallus gallus	1	0	581.289	1160.56	-0.0022	564	575	0	25.1	GQAGVMGFPGPK	Oxidation (K)	0.000000000001.0
Collagen alpha-1(I) chain OS=Gallus gallus GN=COL1A1 PE=1 SV=3	7605	1087	369	173	56	67.9	Gallus gallus	1	0	581.289	1160.56	-0.001	564	575	0	23.18	GQAGVMGFPGPK	Oxidation (K)	0.000000000001.0
Collagen alpha-1(I) chain OS=Gallus gallus GN=COL1A1 PE=1 SV=3	7605	1087	369	173	56	67.9	Gallus gallus	1	0	581.289	1160.56	-0.0008	564	575	0	20.75	GQAGVMGFPGPK	Oxidation (K)	0.000000000001.0
Collagen alpha-1(I) chain OS=Gallus gallus GN=COL1A1 PE=1 SV=3	7605	1087	369	173	56	67.9	Gallus gallus	1	0	581.29	1160.56	-0.0002	564	575	0	20.79	GQAGVMGFPGPK	Oxidation (K)	0.000000000001.0
Collagen alpha-1(I) chain OS=Gallus gallus GN=COL1A1 PE=1 SV=3	7605	1087	369	173	56	67.9	Gallus gallus	1	0	581.29	1160.56	0	564	575	0	28.37	GQAGVMGFPGPK	Oxidation (K)	0.000000000001.0
Collagen alpha-1(I) chain OS=Gallus gallus GN=COL1A1 PE=1 SV=3	7605	1087	369	173	56	67.9	Gallus gallus	1	0	581.29	1160.56	0	564	575	0	49.38	GQAGVMGFPGPK	Oxidation (M) [+15.99]	0.00000X000000.0
Collagen alpha-1(I) chain OS=Gallus gallus GN=COL1A1 PE=1 SV=3	7605	1087	369	173	56	67.9	Gallus gallus	1	0	581.29	1160.56	0	564	575	0	14.47	GQAGVMGFPGPK	Oxidation (K)	0.000000000001.0
Collagen alpha-1(I) chain OS=Gallus gallus GN=COL1A1 PE=1 SV=3	7605	1087	369	173	56	67.9	Gallus gallus	1	0	581.29	1160.56	0	564	575	0	28.18	GQAGVMGFPGPK	Oxidation (K)	0.000000000001.0
Collagen alpha-1(I) chain OS=Gallus gallus GN=COL1A1 PE=1 SV=3	7605	1087	369	173	56	67.9	Gallus gallus	1	0	581.29	1160.57	0.0002	564	575	0	49.17	GQAGVMGFPGPK	Oxidation (P)	0.000000002000.0
Collagen alpha-1(I) chain OS=Gallus gallus GN=COL1A1 PE=1 SV=3	7605	1087	369	173	56	67.9	Gallus gallus	1	0	581.29	1160.57	0.0002	564	575	0	54.81	GQAGVMGFPGPK	Oxidation (K)	0.000000000001.0
Collagen alpha-1(I) chain OS=Gallus gallus GN=COL1A1 PE=1 SV=3	7605	1087	369	173	56	67.9	Gallus gallus	1	0	581.29	1160.57	0.0004	564	575	0	19.6	GQAGVMGFPGPK	Oxidation (K)	0.000000000001.0
Collagen alpha-1(I) chain OS=Gallus gallus GN=COL1A1 PE=1 SV=3	7605	1087	369	173	56	67.9	Gallus gallus	1	0	581.29	1160.57	0.0004	564	575	0	32.83	GQAGVMGFPGPK	Oxidation (K)	0.000000000001.0
Collagen alpha-1(I) chain OS=Gallus gallus GN=COL1A1 PE=1 SV=3	7605	1087	369	173	56	67.9	Gallus gallus	1	0	581.29	1160.57	0.0004	564	575	0	21.87	GQAGVMGFPGPK	Oxidation (P)	0.000000000020.0
Collagen alpha-1(I) chain OS=Gallus gallus GN=COL1A1 PE=1 SV=3	7605	1087	369	173	56	67.9	Gallus gallus	1	0	581.29	1160.57	0.0006	564	575	0	19.82	GQAGVMGFPGPK	Oxidation (P)	0.000000002000.0
Collagen alpha-1(I) chain OS=Gallus gallus GN=COL1A1 PE=1 SV=3	7605	1087	369	173	56	67.9	Gallus gallus	1	0	581.29	1160.57	0.0006	564	575	0	34.64	GQAGVMGFPGPK	Oxidation (K)	0.000000000001.0
Collagen alpha-1(I) chain OS=Gallus gallus GN=COL1A1 PE=1 SV=3	7605	1087	369	173	56	67.9	Gallus gallus	1	0	581.29	1160.57	0.0008	564	575	0	41.91	GQAGVMGFPGPK	Oxidation (K)	0.000000000001.0
Collagen alpha-1(I) chain OS=Gallus gallus GN=COL1A1 PE=1 SV=3	7605	1087	369	173	56	67.9	Gallus gallus	1	0	581.29	1160.57	0.0008	564	575	0	13.19	GQAGVMGFPGPK	Oxidation (K)	0.000000000001.0
Collagen alpha-1(I) chain OS=Gallus gallus GN=COL1A1 PE=1 SV=3	7605	1087	369	173	56	67.9	Gallus gallus	1	0	581.29	1160.57	0.0008	564	575	0	21.62	GQAGVMGFPGPK	Oxidation (K)	0.000000000001.0
Collagen alpha-1(I) chain OS=Gallus gallus GN=COL1A1 PE=1 SV=3	7605	1087	369	173	56	67.9	Gallus gallus	1	0	581.29	1160.57	0.001	564	575	0	54.76	GQAGVMGFPGPK	Oxidation (P)	0.000000002000.0
Collagen alpha-1(I) chain OS=Gallus gallus GN=COL1A1 PE=1 SV=3	7605	1087	369	173	56	67.9	Gallus gallus	1	0	581.29	1160.57	0.001	564	575	0	45.18	GQAGVMGFPGPK	Oxidation (K)	0.000000000001.0
Collagen alpha-1(I) chain OS=Gallus gallus GN=COL1A1 PE=1 SV=3	7605	1087	369	173	56	67.9	Gallus gallus	1	0	581.29	1160.57	0.001	564	575	0	27.04	GQAGVMGFPGPK	Oxidation (K)	0.000000000001.0
Collagen alpha-1(I) chain OS=Gallus gallus GN=COL1A1 PE=1 SV=3	7605	1087	369	173	56	67.9	Gallus gallus	1	0	581.29	1160.57	0.0012	564	575	0	27.62	GQAGVMGFPGPK	Oxidation (P)	0.000000002000.0
Collagen alpha-1(I) chain OS=Gallus gallus GN=COL1A1 PE=1 SV=3	7605	1087	369	173	56	67.9	Gallus gallus	1	0	581.29	1160.57	0.0012	564	575	0	20.97	GQAGVMGFPGPK	Oxidation (P)	0.000000002000.0
Collagen alpha-1(I) chain OS=Gallus gallus GN=COL1A1 PE=1 SV=3	7605	1087	369	173	56	67.9	Gallus gallus	1	0	581.29	1160.57	0.0014	564	575	0	28.85	GQAGVMGFPGPK	Oxidation (K)	0.000000000001.0
Collagen alpha-1(I) chain OS=Gallus gallus GN=COL1A1 PE=1 SV=3	7605	1087	369	173	56	67.9	Gallus gallus	1	0	581.29	1160.57	0.0016	564	575	0	8.88	GQAGVMGFPGPK	Oxidation (K)	0.000000000001.0
Collagen alpha-1(I) chain OS=Gallus gallus GN=COL1A1 PE=1 SV=3	7605	1087	369	173	56	67.9	Gallus gallus	1	0	581.291	1160.57	0.0022	564	575	0	33.8	GQAGVMGFPGPK	Oxidation (K)	0.000000000001.0
Collagen alpha-1(I) chain OS=Gallus gallus GN=COL1A1 PE=1 SV=3	7605	1087	369	173	56	67.9	Gallus gallus	1	0	581.782	1161.55	0	564	575	0	46.78	GQAGVMGFPGPK	Oxidation (K); Deamidated (NQ) [+0.98]	0.0X0000000001.0
Collagen alpha-1(I) chain OS=Gallus gallus GN=COL1A1 PE=1 SV=3	7605	1087	369	173	56	67.9	Gallus gallus	1	0	581.782	1161.55	0	564	575	0	55.27	GQAGVMGFPGPK	Oxidation (K); Deamidated (NQ) [+0.98]	0.0X0000000001.0
Collagen alpha-1(I) chain OS=Gallus gallus GN=COL1A1 PE=1 SV=3	7605	1087	369	173	56	67.9	Gallus gallus	1	0	581.802	1161.59	-0.0002	675	686	0	6.45	GVQGPPGPQGPR	Oxidation (P)	0.000000020000.0
Collagen alpha-1(I) chain OS=Gallus gallus GN=COL1A1 PE=1 SV=3	7605	1087	369	173	56	67.9	Gallus gallus	1	0	581.802	1161.59	0	675	686	0	46.07	GVQGPPGPQGPR	Oxidation (P)	0.000002000000.0
Collagen alpha-1(I) chain OS=Gallus gallus GN=COL1A1 PE=1 SV=3	7605	1087	369	173	56	67.9	Gallus gallus	1	0	581.802	1161.59	0	675	686	0	45.31	GVQGPPGPQGPR	Oxidation (P)	0.000002000000.0
Collagen alpha-1(I) chain OS=Gallus gallus GN=COL1A1 PE=1 SV=3	7605	1087	369	173	56	67.9	Gallus gallus	1	0	581.802	1161.59	0	675	686	0	23.94	GVQGPPGPQGPR	Oxidation (P)	0.000002000000.0
Collagen alpha-1(I) chain OS=Gallus gallus GN=COL1A1 PE=1 SV=3	7605	1087	369	173	56	67.9	Gallus gallus	1	0	581.802	1161.59	0.0002	675	686	0	51.52	GVQGPPGPQGPR	Oxidation (P)	0.000002000000.0
Collagen alpha-1(I) chain OS=Gallus gallus GN=COL1A1 PE=1 SV=3	7605	1087	369	173	56	67.9	Gallus gallus	1	0	581.802	1161.59	0.0002	675	686	0	49.72	GVQGPPGPQGPR	Oxidation (P)	0.000002000000.0
Collagen alpha-1(I) chain OS=Gallus gallus GN=COL1A1 PE=1 SV=3	7605	1087	369	173	56	67.9	Gallus gallus	1	0	581.802	1161.59	0.0002	675	686	0	44.79	GVQGPPGPQGPR	Oxidation (P)	0.000002000000.0
Collagen alpha-1(I) chain OS=Gallus gallus GN=COL1A1 PE=1 SV=3	7605	1087	369	173	56	67.9	Gallus gallus	1	0	581.802	1161.59	0.0002	675	686	0	41.7	GVQGPPGPQGPR	Oxidation (P)	0.000002000000.0
Collagen alpha-1(I) chain OS=Gallus gallus GN=COL1A1 PE=1 SV=3	7605	1087	369	173	56	67.9	Gallus gallus	1	0	581.802	1161.59	0.0002	675	686	0	41.17	GVQGPPGPQGPR	Oxidation (P)	0.000002000000.0
Collagen alpha-1(I) chain OS=Gallus gallus GN=COL1A1 PE=1 SV=3	7605	1087	369	173	56	67.9	Gallus gallus	1	0	581.802	1161.59	0.0004	675	686	0	53.12	GVQGPPGPQGPR	Oxidation (P)	0.000002000000.0
Collagen alpha-1(I) chain OS=Gallus gallus GN=COL1A1 PE=1 SV=3	7605	1087	369	173	56	67.9	Gallus gallus	1	0	581.802	1161.59	0.0004	675	686	0	52.82	GVQGPPGPQGPR	Oxidation (P)	0.000002000000.0
Collagen alpha-1(I) chain OS=Gallus gallus GN=COL1A1 PE=1 SV=3	7605	1087	369	173	56	67.9	Gallus gallus	1	0	581.802	1161.59	0.0004	675	686	0	44.35	GVQGPPGPQGPR	Oxidation (P)	0.000002000000.0
Collagen alpha-1(I) chain OS=Gallus gallus GN=COL1A1 PE=1 SV=3	7605	1087	369	173	56	67.9	Gallus gallus	1	0	581.802	1161.59	0.0004	675	686	0	47.14	GVQGPPGPQGPR	Oxidation (P)	0.000002000000.0
Collagen alpha-1(I) chain OS=Gallus gallus GN=COL1A1 PE=1 SV=3	7605	1087	369	173	56	67.9	Gallus gallus	1	0	581.802	1161.59	0.0006	675	686	0	51.45	GVQGPPGPQGPR	Oxidation (P)	0.000002000000.0
Collagen alpha-1(I) chain OS=Gallus gallus GN=COL1A1 PE=1 SV=3	7605	1087	369	173	56	67.9	Gallus gallus	1	0	581.802	1161.59	0.0006	675	686	0	43.04	GVQGPPGPQGPR	Oxidation (P)	0.000002000000.0
Collagen alpha-1(I) chain OS=Gallus gallus GN=COL1A1 PE=1 SV=3	7605	1087	369	173	56	67.9	Gallus gallus	1	0	581.802	1161.59	0.0008	675	686	0	40.41	GVQGPPGPQGPR	Oxidation (P)	0.000002000000.0
Collagen alpha-1(I) chain OS=Gallus gallus GN=COL1A1 PE=1 SV=3	7605	1087	369	173	56	67.9	Gallus gallus	1	0	581.802	1161.59	0.0008	675	686	0	42.69	GVQGPPGPQGPR	Oxidation (P)	0.000002000000.0
Collagen alpha-1(I) chain OS=Gallus gallus GN=COL1A1 PE=1 SV=3	7605	1087	369	173	56	67.9	Gallus gallus	1	0	581.802	1161.59	0.0008	675	686	0	46.95	GVQGPPGPQGPR	Oxidation (P)	0.000002000000.0
Collagen alpha-1(I) chain OS=Gallus gallus GN=COL1A1 PE=1 SV=3	7605	1087	369	173	56	67.9	Gallus gallus	1	0	581.802	1161.59	0.0008	675	686	0	31.55	GVQGPPGPQGPR	Oxidation (P)	0.000002000000.0
Collagen alpha-1(I) chain OS=Gallus gallus GN=COL1A1 PE=1 SV=3	7605	1087	369	173	56	67.9	Gallus gallus	1	0	581.802	1161.59	0.0008	675	686	0	10.34	GVQGPPGPQGPR	Oxidation (P)	0.000000020000.0
Collagen alpha-1(I) chain OS=Gallus gallus GN=COL1A1 PE=1 SV=3	7605	1087	369	173	56	67.9	Gallus gallus	1	0	582.294	1162.57	0.0001	675	686	0	53.46	GVQGPPGPQGPR	Oxidation (P); Deamidated (NQ) [+0.98]	0.00000200X000.0
Collagen alpha-1(I) chain OS=Gallus gallus GN=COL1A1 PE=1 SV=3	7605	1087	369	173	56	67.9	Gallus gallus	1	0	582.294	1162.57	0.0003	675	686	0	53.24	GVQGPPGPQGPR	Oxidation (P); Deamidated (NQ) [+0.98]	0.00X002000000.0
Collagen alpha-1(I) chain OS=Gallus gallus GN=COL1A1 PE=1 SV=3	7605	1087	369	173	56	67.9	Gallus gallus	1	0	582.294	1162.57	0.0003	675	686	0	60.49	GVQGPPGPQGPR	Oxidation (P); Deamidated (NQ) [+0.98]	0.00X002000000.0
Collagen alpha-1(I) chain OS=Gallus gallus GN=COL1A1 PE=1 SV=3	7605	1087	369	173	56	67.9	Gallus gallus	1	1	582.804	1163.59	0.0008	588	601	0	33.42	GAPGPPGAVGAAGK	Oxidation (P); Acetyl (K) [+42.01]	0.0000200000000X.0
Collagen alpha-1(I) chain OS=Gallus gallus GN=COL1A1 PE=1 SV=3	7605	1087	369	173	56	67.9	Gallus gallus	1	0	589.286	1176.56	-0.0023	564	575	0	13.96	GQAGVMGFPGPK	Oxidation (K); Oxidation (P)	0.000000000021.0
Collagen alpha-1(I) chain OS=Gallus gallus GN=COL1A1 PE=1 SV=3	7605	1087	369	173	56	67.9	Gallus gallus	1	0	589.287	1176.56	-0.0005	564	575	0	10.15	GQAGVMGFPGPK	Oxidation (K); Oxidation (P)	0.000000000021.0
Collagen alpha-1(I) chain OS=Gallus gallus GN=COL1A1 PE=1 SV=3	7605	1087	369	173	56	67.9	Gallus gallus	1	0	589.287	1176.56	-0.0003	564	575	0	55.27	GQAGVMGFPGPK	2 Oxidation (P)	0.000000002020.0
Collagen alpha-1(I) chain OS=Gallus gallus GN=COL1A1 PE=1 SV=3	7605	1087	369	173	56	67.9	Gallus gallus	1	0	589.287	1176.56	-0.0001	564	575	0	17.87	GQAGVMGFPGPK	2 Oxidation (P)	0.000000002020.0
Collagen alpha-1(I) chain OS=Gallus gallus GN=COL1A1 PE=1 SV=3	7605	1087	369	173	56	67.9	Gallus gallus	1	0	589.287	1176.56	0.0001	564	575	0	61.27	GQAGVMGFPGPK	Oxidation (P); Oxidation (M) [+15.99]	0.00000X002000.0
Collagen alpha-1(I) chain OS=Gallus gallus GN=COL1A1 PE=1 SV=3	7605	1087	369	173	56	67.9	Gallus gallus	1	0	589.287	1176.56	0.0001	564	575	0	54.38	GQAGVMGFPGPK	Oxidation (K); Oxidation (P)	0.000000000021.0
Collagen alpha-1(I) chain OS=Gallus gallus GN=COL1A1 PE=1 SV=3	7605	1087	369	173	56	67.9	Gallus gallus	1	0	589.287	1176.56	0.0001	564	575	0	54.5	GQAGVMGFPGPK	Oxidation (K); Oxidation (P)	0.000000000021.0
Collagen alpha-1(I) chain OS=Gallus gallus GN=COL1A1 PE=1 SV=3	7605	1087	369	173	56	67.9	Gallus gallus	1	0	589.287	1176.56	0.0003	564	575	0	9.24	GQAGVMGFPGPK	Oxidation (K); Oxidation (P)	0.000000000021.0
Collagen alpha-1(I) chain OS=Gallus gallus GN=COL1A1 PE=1 SV=3	7605	1087	369	173	56	67.9	Gallus gallus	1	0	589.287	1176.56	0.0005	564	575	0	53.25	GQAGVMGFPGPK	Oxidation (P); Oxidation (M) [+15.99]	0.00000X002000.0
Collagen alpha-1(I) chain OS=Gallus gallus GN=COL1A1 PE=1 SV=3	7605	1087	369	173	56	67.9	Gallus gallus	1	0	589.287	1176.56	0.0005	564	575	0	44.74	GQAGVMGFPGPK	Oxidation (P); Oxidation (M) [+15.99]	0.00000X002000.0
Collagen alpha-1(I) chain OS=Gallus gallus GN=COL1A1 PE=1 SV=3	7605	1087	369	173	56	67.9	Gallus gallus	1	0	589.288	1176.56	0.0007	564	575	0	9.61	GQAGVMGFPGPK	Oxidation (K); Oxidation (P)	0.000000000021.0
Collagen alpha-1(I) chain OS=Gallus gallus GN=COL1A1 PE=1 SV=3	7605	1087	369	173	56	67.9	Gallus gallus	1	0	589.288	1176.56	0.0011	564	575	0	8.3	GQAGVMGFPGPK	Oxidation (K); Oxidation (P)	0.000000000021.0
Collagen alpha-1(I) chain OS=Gallus gallus GN=COL1A1 PE=1 SV=3	7605	1087	369	173	56	67.9	Gallus gallus	1	0	589.288	1176.56	0.0013	564	575	0	11.55	GQAGVMGFPGPK	Oxidation (K); Oxidation (P)	0.000000000021.0
Collagen alpha-1(I) chain OS=Gallus gallus GN=COL1A1 PE=1 SV=3	7605	1087	369	173	56	67.9	Gallus gallus	1	0	589.288	1176.56	0.0015	564	575	0	5.24	GQAGVMGFPGPK	Oxidation (K); Oxidation (P)	0.000000000021.0
Collagen alpha-1(I) chain OS=Gallus gallus GN=COL1A1 PE=1 SV=3	7605	1087	369	173	56	67.9	Gallus gallus	1	0	589.779	1177.54	0.0003	564	575	0	49.65	GQAGVMGFPGPK	Oxidation (K); Oxidation (P); Deamidated (NQ) [+0.98]	0.0X0000000021.0
Collagen alpha-1(I) chain OS=Gallus gallus GN=COL1A1 PE=1 SV=3	7605	1087	369	173	56	67.9	Gallus gallus	1	0	589.799	1177.58	0	675	686	0	18.38	GVQGPPGPQGPR	2 Oxidation (P)	0.000020000020.0
Collagen alpha-1(I) chain OS=Gallus gallus GN=COL1A1 PE=1 SV=3	7605	1087	369	173	56	67.9	Gallus gallus	1	0	589.799	1177.58	0.0004	675	686	0	11.84	GVQGPPGPQGPR	2 Oxidation (P)	0.000002000020.0
Collagen alpha-1(I) chain OS=Gallus gallus GN=COL1A1 PE=1 SV=3	7605	1087	369	173	56	67.9	Gallus gallus	1	1	590.801	1179.59	-0.0002	588	601	0	33.78	GAPGPPGAVGAAGK	2 Oxidation (P); Acetyl (K) [+42.01]	0.0020020000000X.0
Collagen alpha-1(I) chain OS=Gallus gallus GN=COL1A1 PE=1 SV=3	7605	1087	369	173	56	67.9	Gallus gallus	1	1	590.802	1179.59	0.0006	588	601	0	36.53	GAPGPPGAVGAAGK	2 Oxidation (P); Acetyl (K) [+42.01]	0.0020020000000X.0
Collagen alpha-1(I) chain OS=Gallus gallus GN=COL1A1 PE=1 SV=3	7605	1087	369	173	56	67.9	Gallus gallus	1	0	592.281	1182.55	0.0015	564	575	0	43.69	GQAGVMGFPGPK	Oxidation (P); Cation:Na (C-term) [+21.98]	0.000000002000.X
Collagen alpha-1(I) chain OS=Gallus gallus GN=COL1A1 PE=1 SV=3	7605	1087	369	173	56	67.9	Gallus gallus	1	0	594.294	1186.57	0.0005	859	871	0	61.93	PPGATGFPGAAGR	2 Oxidation (P)	0.0200000200000.0
Collagen alpha-1(I) chain OS=Gallus gallus GN=COL1A1 PE=1 SV=3	7605	1087	369	173	56	67.9	Gallus gallus	1	0	594.81	1187.6	-0.0001	1060	1073	0	35.93	PAGPAGPPGPAGAR	Oxidation (P)	0.00000002000000.0
Collagen alpha-1(I) chain OS=Gallus gallus GN=COL1A1 PE=1 SV=3	7605	1087	369	173	56	67.9	Gallus gallus	1	1	596.31	1190.6	0.0003	991	1003	0	44.57	PPGLAGPPGEAGR	Oxidation (P)	0.0000000200000.0
Collagen alpha-1(I) chain OS=Gallus gallus GN=COL1A1 PE=1 SV=3	7605	1087	369	173	56	67.9	Gallus gallus	1	0	597.285	1192.56	0.0004	564	575	0	49.76	GQAGVMGFPGPK	Oxidation (K); Oxidation (P); Oxidation (M) [+15.99]	0.00000X002001.0
Collagen alpha-1(I) chain OS=Gallus gallus GN=COL1A1 PE=1 SV=3	7605	1087	369	173	56	67.9	Gallus gallus	1	0	597.285	1192.56	0.0004	564	575	0	8.54	GQAGVMGFPGPK	Oxidation (K); 2 Oxidation (P)	0.000000002021.0
Collagen alpha-1(I) chain OS=Gallus gallus GN=COL1A1 PE=1 SV=3	7605	1087	369	173	56	67.9	Gallus gallus	1	0	597.285	1192.56	0.0006	564	575	0	48.56	GQAGVMGFPGPK	Oxidation (K); Oxidation (P); Oxidation (M) [+15.99]	0.00000X002001.0
Collagen alpha-1(I) chain OS=Gallus gallus GN=COL1A1 PE=1 SV=3	7605	1087	369	173	56	67.9	Gallus gallus	1	0	597.285	1192.56	0.0006	564	575	0	6.13	GQAGVMGFPGPK	Oxidation (K); 2 Oxidation (P)	0.000000002021.0
Collagen alpha-1(I) chain OS=Gallus gallus GN=COL1A1 PE=1 SV=3	7605	1087	369	173	56	67.9	Gallus gallus	1	0	597.285	1192.56	0.0012	564	575	0	42.09	GQAGVMGFPGPK	Oxidation (P); Dioxidation (M) [+31.99]	0.00000X002000.0
Collagen alpha-1(I) chain OS=Gallus gallus GN=COL1A1 PE=1 SV=3	7605	1087	369	173	56	67.9	Gallus gallus	1	0	401.207	1200.6	-0.0002	255	266	1	37.82	GHRGFSGLDGAK
Collagen alpha-1(I) chain OS=Gallus gallus GN=COL1A1 PE=1 SV=3	7605	1087	369	173	56	67.9	Gallus gallus	1	0	602.792	1203.57	-0.0004	564	575	0	53.05	GQAGVMGFPGPK	Oxidation (P); Carbamyl (M) [+43.01]	0.00000X002000.0
Collagen alpha-1(I) chain OS=Gallus gallus GN=COL1A1 PE=1 SV=3	7605	1087	369	173	56	67.9	Gallus gallus	1	0	602.793	1203.57	0.0012	564	575	0	38.05	GQAGVMGFPGPK	Oxidation (P); Carbamyl (M) [+43.01]	0.00000X002000.0
Collagen alpha-1(I) chain OS=Gallus gallus GN=COL1A1 PE=1 SV=3	7605	1087	369	173	56	67.9	Gallus gallus	1	1	604.307	1206.6	0.0005	991	1003	0	54.38	PPGLAGPPGEAGR	2 Oxidation (P)	0.0200002000000.0
Collagen alpha-1(I) chain OS=Gallus gallus GN=COL1A1 PE=1 SV=3	7605	1087	369	173	56	67.9	Gallus gallus	1	1	604.307	1206.6	0.0005	464	476	0	49.78	PGPAGLPGPAGER	2 Oxidation (P)	0.2000002000000.0
Collagen alpha-1(I) chain OS=Gallus gallus GN=COL1A1 PE=1 SV=3	7605	1087	369	173	56	67.9	Gallus gallus	1	1	604.307	1206.6	0.0007	464	476	0	49.34	PGPAGLPGPAGER	2 Oxidation (P)	0.2000002000000.0
Collagen alpha-1(I) chain OS=Gallus gallus GN=COL1A1 PE=1 SV=3	7605	1087	369	173	56	67.9	Gallus gallus	1	0	613.805	1225.6	0.0017	528	541	0	31.23	GLTGSPGSPGPDGK
Collagen alpha-1(I) chain OS=Gallus gallus GN=COL1A1 PE=1 SV=3	7605	1087	369	173	56	67.9	Gallus gallus	1	1	613.812	1225.61	0.0003	328	341	0	66.71	PAGPPGFPGAAGAK	2 Oxidation (P)	0.00002002000000.0
Collagen alpha-1(I) chain OS=Gallus gallus GN=COL1A1 PE=1 SV=3	7605	1087	369	173	56	67.9	Gallus gallus	1	1	613.812	1225.61	0.0003	328	341	0	34.62	PAGPPGFPGAAGAK	2 Oxidation (P)	0.00002002000000.0
Collagen alpha-1(I) chain OS=Gallus gallus GN=COL1A1 PE=1 SV=3	7605	1087	369	173	56	67.9	Gallus gallus	1	0	620.794	1239.57	-0.0001	528	541	0	59.89	GLTGSPGSPGPDGK	2 Oxidation (P); Dehydrated (T) [-18.01]	0.00X00200200000.0
Collagen alpha-1(I) chain OS=Gallus gallus GN=COL1A1 PE=1 SV=3	7605	1087	369	173	56	67.9	Gallus gallus	1	0	414.23	1239.67	-0.0002	948	959	1	15.67	GVVGLPGQRGER	Oxidation (P)	0.000002000000.0
Collagen alpha-1(I) chain OS=Gallus gallus GN=COL1A1 PE=1 SV=3	7605	1087	369	173	56	67.9	Gallus gallus	1	0	620.841	1239.67	-0.0001	948	959	1	22.46	GVVGLPGQRGER	Oxidation (P)	0.000002000000.0
Collagen alpha-1(I) chain OS=Gallus gallus GN=COL1A1 PE=1 SV=3	7605	1087	369	173	56	67.9	Gallus gallus	1	0	414.23	1239.67	0.0007	948	959	1	17.15	GVVGLPGQRGER	Oxidation (P)	0.000002000000.0
Collagen alpha-1(I) chain OS=Gallus gallus GN=COL1A1 PE=1 SV=3	7605	1087	369	173	56	67.9	Gallus gallus	1	0	621.802	1241.59	0.0002	528	541	0	67.86	GLTGSPGSPGPDGK	Oxidation (P)	0.00000200000000.0
Collagen alpha-1(I) chain OS=Gallus gallus GN=COL1A1 PE=1 SV=3	7605	1087	369	173	56	67.9	Gallus gallus	1	0	621.802	1241.59	0.0002	528	541	0	62.42	GLTGSPGSPGPDGK	Oxidation (P)	0.00000200000000.0
Collagen alpha-1(I) chain OS=Gallus gallus GN=COL1A1 PE=1 SV=3	7605	1087	369	173	56	67.9	Gallus gallus	1	0	621.802	1241.59	0.0004	528	541	0	64.52	GLTGSPGSPGPDGK	Oxidation (P)	0.00000200000000.0
Collagen alpha-1(I) chain OS=Gallus gallus GN=COL1A1 PE=1 SV=3	7605	1087	369	173	56	67.9	Gallus gallus	1	0	621.802	1241.59	0.0008	528	541	0	15.44	GLTGSPGSPGPDGK	Oxidation (P)	0.00000200000000.0
Collagen alpha-1(I) chain OS=Gallus gallus GN=COL1A1 PE=1 SV=3	7605	1087	369	173	56	67.9	Gallus gallus	1	0	622.805	1243.6	0.0007	858	871	0	40.78	GPPGATGFPGAAGR	2 Oxidation (P)	0.00200000200000.0
Collagen alpha-1(I) chain OS=Gallus gallus GN=COL1A1 PE=1 SV=3	7605	1087	369	173	56	67.9	Gallus gallus	1	0	623.32	1244.63	-0.0003	1059	1073	0	38.49	GPAGPAGPPGPAGAR	Oxidation (P)	0.000000002000000.0
Collagen alpha-1(I) chain OS=Gallus gallus GN=COL1A1 PE=1 SV=3	7605	1087	369	173	56	67.9	Gallus gallus	1	0	416.853	1247.54	-0.0001	1083	1094	1	37.99	GDKGETGEQGDR
Collagen alpha-1(I) chain OS=Gallus gallus GN=COL1A1 PE=1 SV=3	7605	1087	369	173	56	67.9	Gallus gallus	1	0	624.777	1247.54	0.001	1083	1094	1	46.42	GDKGETGEQGDR
Collagen alpha-1(I) chain OS=Gallus gallus GN=COL1A1 PE=1 SV=3	7605	1087	369	173	56	67.9	Gallus gallus	1	1	624.82	1247.63	-0.0006	990	1003	0	36.81	GPPGLAGPPGEAGR	Oxidation (P)	0.00000000200000.0
Collagen alpha-1(I) chain OS=Gallus gallus GN=COL1A1 PE=1 SV=3	7605	1087	369	173	56	67.9	Gallus gallus	1	0	629.798	1257.58	-0.0019	528	541	0	18.03	GLTGSPGSPGPDGK	2 Oxidation (P)	0.00000200200000.0
Collagen alpha-1(I) chain OS=Gallus gallus GN=COL1A1 PE=1 SV=3	7605	1087	369	173	56	67.9	Gallus gallus	1	0	629.799	1257.58	-0.0009	528	541	0	23.93	GLTGSPGSPGPDGK	2 Oxidation (P)	0.00000200200000.0
Collagen alpha-1(I) chain OS=Gallus gallus GN=COL1A1 PE=1 SV=3	7605	1087	369	173	56	67.9	Gallus gallus	1	0	629.799	1257.58	-0.0005	528	541	0	32.01	GLTGSPGSPGPDGK	2 Oxidation (P)	0.00000200200000.0
Collagen alpha-1(I) chain OS=Gallus gallus GN=COL1A1 PE=1 SV=3	7605	1087	369	173	56	67.9	Gallus gallus	1	0	629.799	1257.58	-0.0001	528	541	0	24.7	GLTGSPGSPGPDGK	2 Oxidation (P)	0.00000200200000.0
Collagen alpha-1(I) chain OS=Gallus gallus GN=COL1A1 PE=1 SV=3	7605	1087	369	173	56	67.9	Gallus gallus	1	0	629.799	1257.58	-0.0001	528	541	0	40.98	GLTGSPGSPGPDGK	2 Oxidation (P)	0.00000200200000.0
Collagen alpha-1(I) chain OS=Gallus gallus GN=COL1A1 PE=1 SV=3	7605	1087	369	173	56	67.9	Gallus gallus	1	0	629.799	1257.58	-0.0001	528	541	0	49.62	GLTGSPGSPGPDGK	3 Oxidation (P); Deoxy (D) [-15.99]	0.00000200202X00.0
Collagen alpha-1(I) chain OS=Gallus gallus GN=COL1A1 PE=1 SV=3	7605	1087	369	173	56	67.9	Gallus gallus	1	0	629.799	1257.58	-0.0001	528	541	0	61.82	GLTGSPGSPGPDGK	2 Oxidation (P)	0.00000200200000.0
Collagen alpha-1(I) chain OS=Gallus gallus GN=COL1A1 PE=1 SV=3	7605	1087	369	173	56	67.9	Gallus gallus	1	0	629.799	1257.58	0.0001	528	541	0	35.01	GLTGSPGSPGPDGK	2 Oxidation (P)	0.00000200200000.0
Collagen alpha-1(I) chain OS=Gallus gallus GN=COL1A1 PE=1 SV=3	7605	1087	369	173	56	67.9	Gallus gallus	1	0	629.799	1257.58	0.0001	528	541	0	42.06	GLTGSPGSPGPDGK	3 Oxidation (P); Deoxy (D) [-15.99]	0.00000200202X00.0
Collagen alpha-1(I) chain OS=Gallus gallus GN=COL1A1 PE=1 SV=3	7605	1087	369	173	56	67.9	Gallus gallus	1	0	629.799	1257.58	0.0003	528	541	0	39.58	GLTGSPGSPGPDGK	2 Oxidation (P)	0.00000200200000.0
Collagen alpha-1(I) chain OS=Gallus gallus GN=COL1A1 PE=1 SV=3	7605	1087	369	173	56	67.9	Gallus gallus	1	0	629.799	1257.58	0.0003	528	541	0	49.05	GLTGSPGSPGPDGK	2 Oxidation (P)	0.00000200200000.0
Collagen alpha-1(I) chain OS=Gallus gallus GN=COL1A1 PE=1 SV=3	7605	1087	369	173	56	67.9	Gallus gallus	1	0	629.799	1257.58	0.0003	528	541	0	42.69	GLTGSPGSPGPDGK	3 Oxidation (P); Deoxy (D) [-15.99]	0.00000200202X00.0
Collagen alpha-1(I) chain OS=Gallus gallus GN=COL1A1 PE=1 SV=3	7605	1087	369	173	56	67.9	Gallus gallus	1	0	629.799	1257.58	0.0005	528	541	0	38.06	GLTGSPGSPGPDGK	2 Oxidation (P)	0.00000200200000.0
Collagen alpha-1(I) chain OS=Gallus gallus GN=COL1A1 PE=1 SV=3	7605	1087	369	173	56	67.9	Gallus gallus	1	0	629.799	1257.58	0.0005	528	541	0	36.44	GLTGSPGSPGPDGK	2 Oxidation (P)	0.00000200200000.0
Collagen alpha-1(I) chain OS=Gallus gallus GN=COL1A1 PE=1 SV=3	7605	1087	369	173	56	67.9	Gallus gallus	1	0	629.799	1257.58	0.0007	528	541	0	46.8	GLTGSPGSPGPDGK	2 Oxidation (P)	0.00000200200000.0
Collagen alpha-1(I) chain OS=Gallus gallus GN=COL1A1 PE=1 SV=3	7605	1087	369	173	56	67.9	Gallus gallus	1	0	629.799	1257.58	0.0007	528	541	0	27.05	GLTGSPGSPGPDGK	2 Oxidation (P)	0.00000200200000.0
Collagen alpha-1(I) chain OS=Gallus gallus GN=COL1A1 PE=1 SV=3	7605	1087	369	173	56	67.9	Gallus gallus	1	0	629.8	1257.58	0.0009	528	541	0	58.24	GLTGSPGSPGPDGK	2 Oxidation (P)	0.00000200200000.0
Collagen alpha-1(I) chain OS=Gallus gallus GN=COL1A1 PE=1 SV=3	7605	1087	369	173	56	67.9	Gallus gallus	1	0	629.8	1257.58	0.0009	528	541	0	34.92	GLTGSPGSPGPDGK	2 Oxidation (P)	0.00000200200000.0
Collagen alpha-1(I) chain OS=Gallus gallus GN=COL1A1 PE=1 SV=3	7605	1087	369	173	56	67.9	Gallus gallus	1	0	629.8	1257.58	0.0011	528	541	0	41.05	GLTGSPGSPGPDGK	2 Oxidation (P)	0.00000200200000.0
Collagen alpha-1(I) chain OS=Gallus gallus GN=COL1A1 PE=1 SV=3	7605	1087	369	173	56	67.9	Gallus gallus	1	1	629.83	1257.65	-0.0003	482	494	1	33.43	RGFPGADGIAGPK	Oxidation (P)	0.0002000000000.0
Collagen alpha-1(I) chain OS=Gallus gallus GN=COL1A1 PE=1 SV=3	7605	1087	369	173	56	67.9	Gallus gallus	1	0	632.774	1263.53	0.0005	1083	1094	1	47.61	GDKGETGEQGDR	Oxidation (K)	0.001000000000.0
Collagen alpha-1(I) chain OS=Gallus gallus GN=COL1A1 PE=1 SV=3	7605	1087	369	173	56	67.9	Gallus gallus	1	1	632.818	1263.62	0.0005	990	1003	0	45.77	GPPGLAGPPGEAGR	2 Oxidation (P)	0.00200000200000.0
Collagen alpha-1(I) chain OS=Gallus gallus GN=COL1A1 PE=1 SV=3	7605	1087	369	173	56	67.9	Gallus gallus	1	0	634.324	1266.63	0.0026	935	947	0	58.61	PGTPGPQGIAGQR	2 Oxidation (P)	0.2002000000000.0
Collagen alpha-1(I) chain OS=Gallus gallus GN=COL1A1 PE=1 SV=3	7605	1087	369	173	56	67.9	Gallus gallus	1	0	634.324	1266.63	0.0028	935	947	0	48.63	PGTPGPQGIAGQR	2 Oxidation (P)	0.2002000000000.0
Collagen alpha-1(I) chain OS=Gallus gallus GN=COL1A1 PE=1 SV=3	7605	1087	369	173	56	67.9	Gallus gallus	1	1	637.311	1272.61	0.0008	723	736	2	35.67	GAAGLPGAKGDRGD	Oxidation (K); Oxidation (P)	0.00000200100000.0
Collagen alpha-1(I) chain OS=Gallus gallus GN=COL1A1 PE=1 SV=3	7605	1087	369	173	56	67.9	Gallus gallus	1	0	640.79	1279.57	0.0008	528	541	0	33.18	GLTGSPGSPGPDGK	2 Oxidation (P); Cation:Na (DE) [+21.98]	0.00000200200X00.0
Collagen alpha-1(I) chain OS=Gallus gallus GN=COL1A1 PE=1 SV=3	7605	1087	369	173	56	67.9	Gallus gallus	1	1	646.323	1290.63	0.0004	607	620	0	33.56	AQGPPGPTGPAGER
Collagen alpha-1(I) chain OS=Gallus gallus GN=COL1A1 PE=1 SV=3	7605	1087	369	173	56	67.9	Gallus gallus	1	0	646.829	1291.64	0.0032	405	419	0	40.15	GPSGPQGPSGAPGPK	Label:18O(1) (S) [+2.00]	0.00X000000000000.0
Collagen alpha-1(I) chain OS=Gallus gallus GN=COL1A1 PE=1 SV=3	7605	1087	369	173	56	67.9	Gallus gallus	1	0	647.847	1293.68	-0.0001	948	959	1	36.85	GVVGLPGQRGER	Oxidation (P); MG-H1 (R) [+54.01]	0.00000200000X.0
Collagen alpha-1(I) chain OS=Gallus gallus GN=COL1A1 PE=1 SV=3	7605	1087	369	173	56	67.9	Gallus gallus	1	0	648.833	1295.65	0	960	973	0	33.55	GFPGLPGPSGEPGK
Collagen alpha-1(I) chain OS=Gallus gallus GN=COL1A1 PE=1 SV=3	7605	1087	369	173	56	67.9	Gallus gallus	1	0	653.812	1305.61	-0.0035	405	419	0	35.37	GPSGPQGPSGAPGPK	Ser->Cys (S) [+15.98]	0.00000000X000000.0
Collagen alpha-1(I) chain OS=Gallus gallus GN=COL1A1 PE=1 SV=3	7605	1087	369	173	56	67.9	Gallus gallus	1	0	653.822	1305.63	-0.0015	405	419	0	30.85	GPSGPQGPSGAPGPK	Oxidation (P)	0.000000000002000.0
Collagen alpha-1(I) chain OS=Gallus gallus GN=COL1A1 PE=1 SV=3	7605	1087	369	173	56	67.9	Gallus gallus	1	0	653.823	1305.63	-0.0005	405	419	0	33.86	GPSGPQGPSGAPGPK	Oxidation (P)	0.000000000002000.0
Collagen alpha-1(I) chain OS=Gallus gallus GN=COL1A1 PE=1 SV=3	7605	1087	369	173	56	67.9	Gallus gallus	1	0	653.823	1305.63	-0.0001	405	419	0	44.52	GPSGPQGPSGAPGPK	Oxidation (P)	0.000000000000020.0
Collagen alpha-1(I) chain OS=Gallus gallus GN=COL1A1 PE=1 SV=3	7605	1087	369	173	56	67.9	Gallus gallus	1	0	653.823	1305.63	0.0001	405	419	0	33.49	GPSGPQGPSGAPGPK	Oxidation (P)	0.000000000002000.0
Collagen alpha-1(I) chain OS=Gallus gallus GN=COL1A1 PE=1 SV=3	7605	1087	369	173	56	67.9	Gallus gallus	1	0	653.823	1305.63	0.0001	405	419	0	17.21	GPSGPQGPSGAPGPK	Oxidation (P)	0.000000000002000.0
Collagen alpha-1(I) chain OS=Gallus gallus GN=COL1A1 PE=1 SV=3	7605	1087	369	173	56	67.9	Gallus gallus	1	0	653.823	1305.63	0.0003	405	419	0	74.07	GPSGPQGPSGAPGPK	Oxidation (P)	0.000000000002000.0
Collagen alpha-1(I) chain OS=Gallus gallus GN=COL1A1 PE=1 SV=3	7605	1087	369	173	56	67.9	Gallus gallus	1	0	653.823	1305.63	0.0003	405	419	0	35.38	GPSGPQGPSGAPGPK	Oxidation (P)	0.000000000002000.0
Collagen alpha-1(I) chain OS=Gallus gallus GN=COL1A1 PE=1 SV=3	7605	1087	369	173	56	67.9	Gallus gallus	1	0	653.823	1305.63	0.0005	405	419	0	34.92	GPSGPQGPSGAPGPK	Oxidation (K)	0.000000000000001.0
Collagen alpha-1(I) chain OS=Gallus gallus GN=COL1A1 PE=1 SV=3	7605	1087	369	173	56	67.9	Gallus gallus	1	0	653.823	1305.63	0.0005	405	419	0	30.16	GPSGPQGPSGAPGPK	Oxidation (P)	0.000000000002000.0
Collagen alpha-1(I) chain OS=Gallus gallus GN=COL1A1 PE=1 SV=3	7605	1087	369	173	56	67.9	Gallus gallus	1	0	653.823	1305.63	0.0005	405	419	0	23.64	GPSGPQGPSGAPGPK	Oxidation (P)	0.000000000000020.0
Collagen alpha-1(I) chain OS=Gallus gallus GN=COL1A1 PE=1 SV=3	7605	1087	369	173	56	67.9	Gallus gallus	1	0	653.823	1305.63	0.0005	405	419	0	61.41	GPSGPQGPSGAPGPK	Oxidation (P)	0.000000000002000.0
Collagen alpha-1(I) chain OS=Gallus gallus GN=COL1A1 PE=1 SV=3	7605	1087	369	173	56	67.9	Gallus gallus	1	0	653.823	1305.63	0.0005	405	419	0	55.53	GPSGPQGPSGAPGPK	Oxidation (P)	0.000000000002000.0
Collagen alpha-1(I) chain OS=Gallus gallus GN=COL1A1 PE=1 SV=3	7605	1087	369	173	56	67.9	Gallus gallus	1	0	653.823	1305.63	0.0005	405	419	0	54.14	GPSGPQGPSGAPGPK	2 Oxidation (P); Deoxy (S) [-15.99]	0.00000002X002000.0
Collagen alpha-1(I) chain OS=Gallus gallus GN=COL1A1 PE=1 SV=3	7605	1087	369	173	56	67.9	Gallus gallus	1	0	653.823	1305.63	0.0005	405	419	0	29.38	GPSGPQGPSGAPGPK	Oxidation (P)	0.000000000002000.0
Collagen alpha-1(I) chain OS=Gallus gallus GN=COL1A1 PE=1 SV=3	7605	1087	369	173	56	67.9	Gallus gallus	1	0	653.823	1305.63	0.0005	405	419	0	21.03	GPSGPQGPSGAPGPK	Oxidation (P)	0.000000000002000.0
Collagen alpha-1(I) chain OS=Gallus gallus GN=COL1A1 PE=1 SV=3	7605	1087	369	173	56	67.9	Gallus gallus	1	0	653.823	1305.63	0.0005	405	419	0	57.38	GPSGPQGPSGAPGPK	Oxidation (P)	0.000000000002000.0
Collagen alpha-1(I) chain OS=Gallus gallus GN=COL1A1 PE=1 SV=3	7605	1087	369	173	56	67.9	Gallus gallus	1	0	653.823	1305.63	0.0007	405	419	0	49.62	GPSGPQGPSGAPGPK	Oxidation (P)	0.000000000002000.0
Collagen alpha-1(I) chain OS=Gallus gallus GN=COL1A1 PE=1 SV=3	7605	1087	369	173	56	67.9	Gallus gallus	1	0	653.823	1305.63	0.0007	405	419	0	70.43	GPSGPQGPSGAPGPK	2 Oxidation (P); Deoxy (S) [-15.99]	0.00000002X002000.0
Collagen alpha-1(I) chain OS=Gallus gallus GN=COL1A1 PE=1 SV=3	7605	1087	369	173	56	67.9	Gallus gallus	1	0	653.823	1305.63	0.0007	405	419	0	67.76	GPSGPQGPSGAPGPK	Oxidation (P)	0.000000000002000.0
Collagen alpha-1(I) chain OS=Gallus gallus GN=COL1A1 PE=1 SV=3	7605	1087	369	173	56	67.9	Gallus gallus	1	0	653.823	1305.63	0.0007	405	419	0	49.03	GPSGPQGPSGAPGPK	Oxidation (P)	0.000000000002000.0
Collagen alpha-1(I) chain OS=Gallus gallus GN=COL1A1 PE=1 SV=3	7605	1087	369	173	56	67.9	Gallus gallus	1	0	653.823	1305.63	0.0007	405	419	0	24.94	GPSGPQGPSGAPGPK	Oxidation (P)	0.000000000002000.0
Collagen alpha-1(I) chain OS=Gallus gallus GN=COL1A1 PE=1 SV=3	7605	1087	369	173	56	67.9	Gallus gallus	1	0	653.823	1305.63	0.0009	405	419	0	11.14	GPSGPQGPSGAPGPK	Oxidation (P)	0.000000000002000.0
Collagen alpha-1(I) chain OS=Gallus gallus GN=COL1A1 PE=1 SV=3	7605	1087	369	173	56	67.9	Gallus gallus	1	0	653.823	1305.63	0.0011	405	419	0	46.7	GPSGPQGPSGAPGPK	Oxidation (P)	0.000000000002000.0
Collagen alpha-1(I) chain OS=Gallus gallus GN=COL1A1 PE=1 SV=3	7605	1087	369	173	56	67.9	Gallus gallus	1	0	653.823	1305.63	0.0011	405	419	0	41.55	GPSGPQGPSGAPGPK	Oxidation (P)	0.000000000002000.0
Collagen alpha-1(I) chain OS=Gallus gallus GN=COL1A1 PE=1 SV=3	7605	1087	369	173	56	67.9	Gallus gallus	1	0	653.824	1305.63	0.0017	405	419	0	64.68	GPSGPQGPSGAPGPK	Oxidation (P)	0.000000000002000.0
Collagen alpha-1(I) chain OS=Gallus gallus GN=COL1A1 PE=1 SV=3	7605	1087	369	173	56	67.9	Gallus gallus	1	0	653.824	1305.63	0.0021	405	419	0	7.52	GPSGPQGPSGAPGPK	Oxidation (P)	0.000000020000000.0
Collagen alpha-1(I) chain OS=Gallus gallus GN=COL1A1 PE=1 SV=3	7605	1087	369	173	56	67.9	Gallus gallus	1	1	654.321	1306.63	0.0003	771	785	0	42.04	GEAGPPGPAGPTGAR	Oxidation (P)	0.000002000000000.0
Collagen alpha-1(I) chain OS=Gallus gallus GN=COL1A1 PE=1 SV=3	7605	1087	369	173	56	67.9	Gallus gallus	1	0	654.324	1306.63	0.0055	405	419	0	33.12	GPSGPQGPSGAPGPK	Oxidation (P); Label:15N(1) (S) [+1.00]	0.00X000000000020.0
Collagen alpha-1(I) chain OS=Gallus gallus GN=COL1A1 PE=1 SV=3	7605	1087	369	173	56	67.9	Gallus gallus	1	0	656.83	1311.65	-0.0005	960	973	0	19.17	GFPGLPGPSGEPGK	Oxidation (K)	0.00000000000001.0
Collagen alpha-1(I) chain OS=Gallus gallus GN=COL1A1 PE=1 SV=3	7605	1087	369	173	56	67.9	Gallus gallus	1	0	656.83	1311.65	0.0001	960	973	0	26.05	GFPGLPGPSGEPGK	Oxidation (P)	0.00000002000000.0
Collagen alpha-1(I) chain OS=Gallus gallus GN=COL1A1 PE=1 SV=3	7605	1087	369	173	56	67.9	Gallus gallus	1	0	656.83	1311.65	0.0003	960	973	0	41.22	GFPGLPGPSGEPGK	Oxidation (P)	0.00200000000000.0
Collagen alpha-1(I) chain OS=Gallus gallus GN=COL1A1 PE=1 SV=3	7605	1087	369	173	56	67.9	Gallus gallus	1	0	656.831	1311.65	0.0005	960	973	0	15.97	GFPGLPGPSGEPGK	Oxidation (P)	0.00200000000000.0
Collagen alpha-1(I) chain OS=Gallus gallus GN=COL1A1 PE=1 SV=3	7605	1087	369	173	56	67.9	Gallus gallus	1	0	656.831	1311.65	0.0009	960	973	0	50.51	GFPGLPGPSGEPGK	Oxidation (P)	0.00000200000000.0
Collagen alpha-1(I) chain OS=Gallus gallus GN=COL1A1 PE=1 SV=3	7605	1087	369	173	56	67.9	Gallus gallus	1	0	656.831	1311.65	0.0009	960	973	0	36.03	GFPGLPGPSGEPGK	Oxidation (K)	0.00000000000001.0
Collagen alpha-1(I) chain OS=Gallus gallus GN=COL1A1 PE=1 SV=3	7605	1087	369	173	56	67.9	Gallus gallus	1	0	656.831	1311.65	0.0011	960	973	0	17.6	GFPGLPGPSGEPGK	Oxidation (P)	0.00000000000200.0
Collagen alpha-1(I) chain OS=Gallus gallus GN=COL1A1 PE=1 SV=3	7605	1087	369	173	56	67.9	Gallus gallus	1	0	658.324	1314.63	0.0012	857	871	0	71.86	AGPPGATGFPGAAGR	2 Oxidation (P)	0.000200000200000.0
Collagen alpha-1(I) chain OS=Gallus gallus GN=COL1A1 PE=1 SV=3	7605	1087	369	173	56	67.9	Gallus gallus	1	0	661.821	1321.63	0.0012	405	419	0	6.94	GPSGPQGPSGAPGPK	Oxidation (K); Oxidation (P)	0.000000000000021.0
Collagen alpha-1(I) chain OS=Gallus gallus GN=COL1A1 PE=1 SV=3	7605	1087	369	173	56	67.9	Gallus gallus	1	0	661.821	1321.63	0.0016	405	419	0	35.58	GPSGPQGPSGAPGPK	Oxidation (K); Oxidation (P)	0.000000000002001.0
Collagen alpha-1(I) chain OS=Gallus gallus GN=COL1A1 PE=1 SV=3	7605	1087	369	173	56	67.9	Gallus gallus	1	0	661.821	1321.63	0.0016	405	419	0	23.72	GPSGPQGPSGAPGPK	Oxidation (K); Oxidation (P)	0.000000000002001.0
Collagen alpha-1(I) chain OS=Gallus gallus GN=COL1A1 PE=1 SV=3	7605	1087	369	173	56	67.9	Gallus gallus	1	0	661.822	1321.63	0.0024	405	419	0	15.83	GPSGPQGPSGAPGPK	Oxidation (K); Oxidation (P)	0.000000000002001.0
Collagen alpha-1(I) chain OS=Gallus gallus GN=COL1A1 PE=1 SV=3	7605	1087	369	173	56	67.9	Gallus gallus	1	0	664.825	1327.64	-0.0054	960	973	0	11.16	GFPGLPGPSGEPGK	2 Oxidation (P)	0.00200200000000.0
Collagen alpha-1(I) chain OS=Gallus gallus GN=COL1A1 PE=1 SV=3	7605	1087	369	173	56	67.9	Gallus gallus	1	0	664.827	1327.64	-0.0024	960	973	0	7.8	GFPGLPGPSGEPGK	2 Oxidation (P)	0.00200200000000.0
Collagen alpha-1(I) chain OS=Gallus gallus GN=COL1A1 PE=1 SV=3	7605	1087	369	173	56	67.9	Gallus gallus	1	0	664.827	1327.64	-0.0016	960	973	0	3.47	GFPGLPGPSGEPGK	2 Oxidation (P)	0.00200200000000.0
Collagen alpha-1(I) chain OS=Gallus gallus GN=COL1A1 PE=1 SV=3	7605	1087	369	173	56	67.9	Gallus gallus	1	0	664.827	1327.64	-0.0012	960	973	0	11.79	GFPGLPGPSGEPGK	2 Oxidation (P)	0.00200200000000.0
Collagen alpha-1(I) chain OS=Gallus gallus GN=COL1A1 PE=1 SV=3	7605	1087	369	173	56	67.9	Gallus gallus	1	0	664.827	1327.64	-0.0008	960	973	0	32.87	GFPGLPGPSGEPGK	2 Oxidation (P)	0.00200200000000.0
Collagen alpha-1(I) chain OS=Gallus gallus GN=COL1A1 PE=1 SV=3	7605	1087	369	173	56	67.9	Gallus gallus	1	0	664.828	1327.64	0	960	973	0	53.12	GFPGLPGPSGEPGK	2 Oxidation (P)	0.00200200000000.0
Collagen alpha-1(I) chain OS=Gallus gallus GN=COL1A1 PE=1 SV=3	7605	1087	369	173	56	67.9	Gallus gallus	1	0	664.828	1327.64	0	960	973	0	11.83	GFPGLPGPSGEPGK	2 Oxidation (P)	0.00200002000000.0
Collagen alpha-1(I) chain OS=Gallus gallus GN=COL1A1 PE=1 SV=3	7605	1087	369	173	56	67.9	Gallus gallus	1	0	664.828	1327.64	0.0002	960	973	0	36.18	GFPGLPGPSGEPGK	Oxidation (K); Oxidation (P)	0.00000200000001.0
Collagen alpha-1(I) chain OS=Gallus gallus GN=COL1A1 PE=1 SV=3	7605	1087	369	173	56	67.9	Gallus gallus	1	0	664.828	1327.64	0.0004	960	973	0	45.06	GFPGLPGPSGEPGK	2 Oxidation (P)	0.00200200000000.0
Collagen alpha-1(I) chain OS=Gallus gallus GN=COL1A1 PE=1 SV=3	7605	1087	369	173	56	67.9	Gallus gallus	1	0	664.828	1327.64	0.0004	960	973	0	14.6	GFPGLPGPSGEPGK	2 Oxidation (P)	0.00200002000000.0
Collagen alpha-1(I) chain OS=Gallus gallus GN=COL1A1 PE=1 SV=3	7605	1087	369	173	56	67.9	Gallus gallus	1	0	664.828	1327.64	0.0004	960	973	0	6.18	GFPGLPGPSGEPGK	2 Oxidation (P)	0.00200002000000.0
Collagen alpha-1(I) chain OS=Gallus gallus GN=COL1A1 PE=1 SV=3	7605	1087	369	173	56	67.9	Gallus gallus	1	0	664.828	1327.64	0.0008	960	973	0	20.38	GFPGLPGPSGEPGK	2 Oxidation (P)	0.00200200000000.0
Collagen alpha-1(I) chain OS=Gallus gallus GN=COL1A1 PE=1 SV=3	7605	1087	369	173	56	67.9	Gallus gallus	1	0	664.828	1327.64	0.001	960	973	0	31.94	GFPGLPGPSGEPGK	2 Oxidation (P)	0.00200000000200.0
Collagen alpha-1(I) chain OS=Gallus gallus GN=COL1A1 PE=1 SV=3	7605	1087	369	173	56	67.9	Gallus gallus	1	0	664.828	1327.64	0.0016	960	973	0	60.56	GFPGLPGPSGEPGK	2 Oxidation (P)	0.00200200000000.0
Collagen alpha-1(I) chain OS=Gallus gallus GN=COL1A1 PE=1 SV=3	7605	1087	369	173	56	67.9	Gallus gallus	1	0	664.829	1327.64	0.0018	960	973	0	51.62	GFPGLPGPSGEPGK	2 Oxidation (P)	0.00000200000200.0
Collagen alpha-1(I) chain OS=Gallus gallus GN=COL1A1 PE=1 SV=3	7605	1087	369	173	56	67.9	Gallus gallus	1	0	664.829	1327.64	0.0018	960	973	0	51.03	GFPGLPGPSGEPGK	2 Oxidation (P)	0.00200200000000.0
Collagen alpha-1(I) chain OS=Gallus gallus GN=COL1A1 PE=1 SV=3	7605	1087	369	173	56	67.9	Gallus gallus	1	0	664.83	1327.64	0.0038	960	973	0	8.69	GFPGLPGPSGEPGK	2 Oxidation (P)	0.00200200000000.0
Collagen alpha-1(I) chain OS=Gallus gallus GN=COL1A1 PE=1 SV=3	7605	1087	369	173	56	67.9	Gallus gallus	1	1	446.89	1337.65	0.0054	230	242	1	12.96	PGQRGPPGPQGAR	4 Oxidation (P)	0.2000022020000.0
Collagen alpha-1(I) chain OS=Gallus gallus GN=COL1A1 PE=1 SV=3	7605	1087	369	173	56	67.9	Gallus gallus	1	0	672.825	1343.64	-0.0003	960	973	0	8.52	GFPGLPGPSGEPGK	3 Oxidation (P)	0.00200002000200.0
Collagen alpha-1(I) chain OS=Gallus gallus GN=COL1A1 PE=1 SV=3	7605	1087	369	173	56	67.9	Gallus gallus	1	0	672.825	1343.64	0.0005	960	973	0	53.3	GFPGLPGPSGEPGK	3 Oxidation (P)	0.00200200000200.0
Collagen alpha-1(I) chain OS=Gallus gallus GN=COL1A1 PE=1 SV=3	7605	1087	369	173	56	67.9	Gallus gallus	1	0	672.825	1343.64	0.0005	960	973	0	33.52	GFPGLPGPSGEPGK	3 Oxidation (P)	0.00200200000200.0
Collagen alpha-1(I) chain OS=Gallus gallus GN=COL1A1 PE=1 SV=3	7605	1087	369	173	56	67.9	Gallus gallus	1	0	672.825	1343.64	0.0005	960	973	0	10.99	GFPGLPGPSGEPGK	3 Oxidation (P)	0.00200200000200.0
Collagen alpha-1(I) chain OS=Gallus gallus GN=COL1A1 PE=1 SV=3	7605	1087	369	173	56	67.9	Gallus gallus	1	0	672.826	1343.64	0.0007	960	973	0	50.98	GFPGLPGPSGEPGK	3 Oxidation (P)	0.00200202000000.0
Collagen alpha-1(I) chain OS=Gallus gallus GN=COL1A1 PE=1 SV=3	7605	1087	369	173	56	67.9	Gallus gallus	1	0	672.826	1343.64	0.0007	960	973	0	62.5	GFPGLPGPSGEPGK	3 Oxidation (P)	0.00200200000200.0
Collagen alpha-1(I) chain OS=Gallus gallus GN=COL1A1 PE=1 SV=3	7605	1087	369	173	56	67.9	Gallus gallus	1	0	672.826	1343.64	0.0009	960	973	0	32.8	GFPGLPGPSGEPGK	3 Oxidation (P)	0.00200200000200.0
Collagen alpha-1(I) chain OS=Gallus gallus GN=COL1A1 PE=1 SV=3	7605	1087	369	173	56	67.9	Gallus gallus	1	0	672.826	1343.64	0.0011	960	973	0	2.53	GFPGLPGPSGEPGK	3 Oxidation (P)	0.00200202000000.0
Collagen alpha-1(I) chain OS=Gallus gallus GN=COL1A1 PE=1 SV=3	7605	1087	369	173	56	67.9	Gallus gallus	1	0	672.826	1343.64	0.0015	960	973	0	52.83	GFPGLPGPSGEPGK	3 Oxidation (P)	0.00200200000200.0
Collagen alpha-1(I) chain OS=Gallus gallus GN=COL1A1 PE=1 SV=3	7605	1087	369	173	56	67.9	Gallus gallus	1	0	672.826	1343.64	0.0019	960	973	0	16.21	GFPGLPGPSGEPGK	3 Oxidation (P)	0.00200202000000.0
Collagen alpha-1(I) chain OS=Gallus gallus GN=COL1A1 PE=1 SV=3	7605	1087	369	173	56	67.9	Gallus gallus	1	0	680.823	1359.63	0.001	960	973	0	20.82	GFPGLPGPSGEPGK	4 Oxidation (P)	0.00200202000200.0
Collagen alpha-1(I) chain OS=Gallus gallus GN=COL1A1 PE=1 SV=3	7605	1087	369	173	56	67.9	Gallus gallus	1	1	683.851	1365.69	-0.001	878	892	0	58.98	SGNIGLPGPPGPAGK	3 Oxidation (P)	0.000000202200000.0
Collagen alpha-1(I) chain OS=Gallus gallus GN=COL1A1 PE=1 SV=3	7605	1087	369	173	56	67.9	Gallus gallus	1	1	692.846	1383.68	-0.0007	326	341	0	36.94	TGPAGPPGFPGAAGAK	2 Oxidation (P)	0.0000002002000000.0
Collagen alpha-1(I) chain OS=Gallus gallus GN=COL1A1 PE=1 SV=3	7605	1087	369	173	56	67.9	Gallus gallus	1	1	697.338	1392.66	-0.0009	462	476	0	46.7	GEPGPAGLPGPAGER	2 Oxidation (P)	0.002000002000000.0
Collagen alpha-1(I) chain OS=Gallus gallus GN=COL1A1 PE=1 SV=3	7605	1087	369	173	56	67.9	Gallus gallus	1	1	697.339	1392.66	-0.0005	462	476	0	14.12	GEPGPAGLPGPAGER	2 Oxidation (P)	0.002000002000000.0
Collagen alpha-1(I) chain OS=Gallus gallus GN=COL1A1 PE=1 SV=3	7605	1087	369	173	56	67.9	Gallus gallus	1	1	697.339	1392.66	0.0007	462	476	0	25.77	GEPGPAGLPGPAGER	2 Oxidation (P)	0.002000002000000.0
Collagen alpha-1(I) chain OS=Gallus gallus GN=COL1A1 PE=1 SV=3	7605	1087	369	173	56	67.9	Gallus gallus	1	1	697.339	1392.66	0.0009	462	476	0	39.23	GEPGPAGLPGPAGER	2 Oxidation (P)	0.002000002000000.0
Collagen alpha-1(I) chain OS=Gallus gallus GN=COL1A1 PE=1 SV=3	7605	1087	369	173	56	67.9	Gallus gallus	1	1	697.339	1392.66	0.0009	462	476	0	51.09	GEPGPAGLPGPAGER	2 Oxidation (P)	0.002000002000000.0
Collagen alpha-1(I) chain OS=Gallus gallus GN=COL1A1 PE=1 SV=3	7605	1087	369	173	56	67.9	Gallus gallus	1	1	697.34	1392.66	0.0011	462	476	0	23.53	GEPGPAGLPGPAGER	2 Oxidation (P)	0.002000002000000.0
Collagen alpha-1(I) chain OS=Gallus gallus GN=COL1A1 PE=1 SV=3	7605	1087	369	173	56	67.9	Gallus gallus	1	1	697.34	1392.66	0.0015	462	476	0	24.08	GEPGPAGLPGPAGER	2 Oxidation (P)	0.002000002000000.0
Collagen alpha-1(I) chain OS=Gallus gallus GN=COL1A1 PE=1 SV=3	7605	1087	369	173	56	67.9	Gallus gallus	1	0	701.84	1401.66	0.0013	856	871	0	60.89	SAGPPGATGFPGAAGR	2 Oxidation (P)	0.0000200000200000.0
Collagen alpha-1(I) chain OS=Gallus gallus GN=COL1A1 PE=1 SV=3	7605	1087	369	173	56	67.9	Gallus gallus	1	1	705.337	1408.66	0.001	462	476	0	14.82	GEPGPAGLPGPAGER	3 Oxidation (P)	0.002020002000000.0
Collagen alpha-1(I) chain OS=Gallus gallus GN=COL1A1 PE=1 SV=3	7605	1087	369	173	56	67.9	Gallus gallus	1	1	705.337	1408.66	0.001	462	476	0	11.09	GEPGPAGLPGPAGER	3 Oxidation (P)	0.002000002020000.0
Collagen alpha-1(I) chain OS=Gallus gallus GN=COL1A1 PE=1 SV=3	7605	1087	369	173	56	67.9	Gallus gallus	1	0	708.337	1414.66	0.0015	855	871	0	73.67	GSAGPPGATGFPGAAGR	2 Oxidation (P); Thr->Gly (T) [-44.03]	0.00000200X00200000.0
Collagen alpha-1(I) chain OS=Gallus gallus GN=COL1A1 PE=1 SV=3	7605	1087	369	173	56	67.9	Gallus gallus	1	1	708.847	1415.68	0.0061	771	785	0	47.04	GEAGPPGPAGPTGAR	Oxidation (P); ICPL:2H(4) (N-term) [+109.05]	X.000002000000000.0
Collagen alpha-1(I) chain OS=Gallus gallus GN=COL1A1 PE=1 SV=3	7605	1087	369	173	56	67.9	Gallus gallus	1	1	708.847	1415.68	0.0056	771	785	0	35.94	GEAGPPGPAGPTGAR	Oxidation (P); dNIC (N-term) [+109.05]	X.000002000000000.0
Collagen alpha-1(I) chain OS=Gallus gallus GN=COL1A1 PE=1 SV=3	7605	1087	369	173	56	67.9	Gallus gallus	1	1	711.834	1421.65	0.0003	900	915	1	35.62	GETGPAGRPGEPGPAG	Oxidation (P)	0.0000000020000000.0
Collagen alpha-1(I) chain OS=Gallus gallus GN=COL1A1 PE=1 SV=3	7605	1087	369	173	56	67.9	Gallus gallus	1	0	715.345	1428.68	0.0008	855	871	0	38.02	GSAGPPGATGFPGAAGR	2 Oxidation (P); Ser->Gly (S) [-30.01]	0.0X000200000200000.0
Collagen alpha-1(I) chain OS=Gallus gallus GN=COL1A1 PE=1 SV=3	7605	1087	369	173	56	67.9	Gallus gallus	1	0	722.353	1442.69	0.0004	855	871	0	66.77	GSAGPPGATGFPGAAGR	Oxidation (P)	0.00000000000200000.0
Collagen alpha-1(I) chain OS=Gallus gallus GN=COL1A1 PE=1 SV=3	7605	1087	369	173	56	67.9	Gallus gallus	1	0	722.353	1442.69	0.0004	855	871	0	75.49	GSAGPPGATGFPGAAGR	Oxidation (P)	0.00000200000000000.0
Collagen alpha-1(I) chain OS=Gallus gallus GN=COL1A1 PE=1 SV=3	7605	1087	369	173	56	67.9	Gallus gallus	1	0	722.353	1442.69	0.0006	855	871	0	65.58	GSAGPPGATGFPGAAGR	Oxidation (P)	0.00000200000000000.0
Collagen alpha-1(I) chain OS=Gallus gallus GN=COL1A1 PE=1 SV=3	7605	1087	369	173	56	67.9	Gallus gallus	1	0	722.353	1442.69	0.0008	855	871	0	75.58	GSAGPPGATGFPGAAGR	Oxidation (P)	0.00000000000200000.0
Collagen alpha-1(I) chain OS=Gallus gallus GN=COL1A1 PE=1 SV=3	7605	1087	369	173	56	67.9	Gallus gallus	1	0	723.89	1445.77	0.0028	1143	1157	0	34.68	GLNGLPGPIGPPGPR	3 Oxidation (P)	0.000002000022000.0
Collagen alpha-1(I) chain OS=Gallus gallus GN=COL1A1 PE=1 SV=3	7605	1087	369	173	56	67.9	Gallus gallus	1	0	730.347	1458.68	-0.0055	855	871	0	18.89	GSAGPPGATGFPGAAGR	2 Oxidation (P)	0.00000200000200000.0
Collagen alpha-1(I) chain OS=Gallus gallus GN=COL1A1 PE=1 SV=3	7605	1087	369	173	56	67.9	Gallus gallus	1	0	730.348	1458.68	-0.0033	855	871	0	26.73	GSAGPPGATGFPGAAGR	2 Oxidation (P)	0.00000200000200000.0
Collagen alpha-1(I) chain OS=Gallus gallus GN=COL1A1 PE=1 SV=3	7605	1087	369	173	56	67.9	Gallus gallus	1	0	730.348	1458.68	-0.0031	855	871	0	5.86	GSAGPPGATGFPGAAGR	2 Oxidation (P)	0.00000200000200000.0
Collagen alpha-1(I) chain OS=Gallus gallus GN=COL1A1 PE=1 SV=3	7605	1087	369	173	56	67.9	Gallus gallus	1	0	730.349	1458.68	-0.0021	855	871	0	17.26	GSAGPPGATGFPGAAGR	2 Oxidation (P)	0.00000200000200000.0
Collagen alpha-1(I) chain OS=Gallus gallus GN=COL1A1 PE=1 SV=3	7605	1087	369	173	56	67.9	Gallus gallus	1	0	487.235	1458.68	-0.0017	855	871	0	14.34	GSAGPPGATGFPGAAGR	2 Oxidation (P)	0.00000200000200000.0
Collagen alpha-1(I) chain OS=Gallus gallus GN=COL1A1 PE=1 SV=3	7605	1087	369	173	56	67.9	Gallus gallus	1	0	730.349	1458.68	-0.0013	855	871	0	32.46	GSAGPPGATGFPGAAGR	2 Oxidation (P)	0.00000200000200000.0
Collagen alpha-1(I) chain OS=Gallus gallus GN=COL1A1 PE=1 SV=3	7605	1087	369	173	56	67.9	Gallus gallus	1	0	730.35	1458.68	-0.0003	855	871	0	25.07	GSAGPPGATGFPGAAGR	2 Oxidation (P)	0.00000200000200000.0
Collagen alpha-1(I) chain OS=Gallus gallus GN=COL1A1 PE=1 SV=3	7605	1087	369	173	56	67.9	Gallus gallus	1	0	730.35	1458.68	-0.0003	855	871	0	31.75	GSAGPPGATGFPGAAGR	2 Oxidation (P)	0.00000200000200000.0
Collagen alpha-1(I) chain OS=Gallus gallus GN=COL1A1 PE=1 SV=3	7605	1087	369	173	56	67.9	Gallus gallus	1	0	487.236	1458.68	-0.0002	855	871	0	60.27	GSAGPPGATGFPGAAGR	Oxidation (P); Ala->Ser (A) [+15.99]	0.0000000X000200000.0
Collagen alpha-1(I) chain OS=Gallus gallus GN=COL1A1 PE=1 SV=3	7605	1087	369	173	56	67.9	Gallus gallus	1	0	730.35	1458.68	-0.0001	855	871	0	90.73	GSAGPPGATGFPGAAGR	2 Oxidation (P)	0.00000200000200000.0
Collagen alpha-1(I) chain OS=Gallus gallus GN=COL1A1 PE=1 SV=3	7605	1087	369	173	56	67.9	Gallus gallus	1	0	730.35	1458.69	0.0001	855	871	0	120.35	GSAGPPGATGFPGAAGR	2 Oxidation (P)	0.00000200000200000.0
Collagen alpha-1(I) chain OS=Gallus gallus GN=COL1A1 PE=1 SV=3	7605	1087	369	173	56	67.9	Gallus gallus	1	0	730.35	1458.69	0.0003	855	871	0	78.1	GSAGPPGATGFPGAAGR	2 Oxidation (P)	0.00000200000200000.0
Collagen alpha-1(I) chain OS=Gallus gallus GN=COL1A1 PE=1 SV=3	7605	1087	369	173	56	67.9	Gallus gallus	1	0	730.35	1458.69	0.0007	855	871	0	64.02	GSAGPPGATGFPGAAGR	2 Oxidation (P)	0.00000200000200000.0
Collagen alpha-1(I) chain OS=Gallus gallus GN=COL1A1 PE=1 SV=3	7605	1087	369	173	56	67.9	Gallus gallus	1	0	730.35	1458.69	0.0009	855	871	0	30.97	GSAGPPGATGFPGAAGR	2 Oxidation (P)	0.00000200000200000.0
Collagen alpha-1(I) chain OS=Gallus gallus GN=COL1A1 PE=1 SV=3	7605	1087	369	173	56	67.9	Gallus gallus	1	0	730.35	1458.69	0.0011	855	871	0	18.63	GSAGPPGATGFPGAAGR	2 Oxidation (P)	0.00000200000200000.0
Collagen alpha-1(I) chain OS=Gallus gallus GN=COL1A1 PE=1 SV=3	7605	1087	369	173	56	67.9	Gallus gallus	1	0	730.351	1458.69	0.0013	855	871	0	103.88	GSAGPPGATGFPGAAGR	2 Oxidation (P)	0.00000200000200000.0
Collagen alpha-1(I) chain OS=Gallus gallus GN=COL1A1 PE=1 SV=3	7605	1087	369	173	56	67.9	Gallus gallus	1	0	730.351	1458.69	0.0013	855	871	0	47.54	GSAGPPGATGFPGAAGR	2 Oxidation (P)	0.00000200000200000.0
Collagen alpha-1(I) chain OS=Gallus gallus GN=COL1A1 PE=1 SV=3	7605	1087	369	173	56	67.9	Gallus gallus	1	0	730.351	1458.69	0.0015	855	871	0	73.38	GSAGPPGATGFPGAAGR	2 Oxidation (P)	0.00000200000200000.0
Collagen alpha-1(I) chain OS=Gallus gallus GN=COL1A1 PE=1 SV=3	7605	1087	369	173	56	67.9	Gallus gallus	1	0	730.351	1458.69	0.0015	855	871	0	21.43	GSAGPPGATGFPGAAGR	2 Oxidation (P)	0.00000200000200000.0
Collagen alpha-1(I) chain OS=Gallus gallus GN=COL1A1 PE=1 SV=3	7605	1087	369	173	56	67.9	Gallus gallus	1	0	730.351	1458.69	0.0015	855	871	0	73.59	GSAGPPGATGFPGAAGR	2 Oxidation (P)	0.00000200000200000.0
Collagen alpha-1(I) chain OS=Gallus gallus GN=COL1A1 PE=1 SV=3	7605	1087	369	173	56	67.9	Gallus gallus	1	0	730.351	1458.69	0.0015	855	871	0	64.13	GSAGPPGATGFPGAAGR	2 Oxidation (P)	0.00000200000200000.0
Collagen alpha-1(I) chain OS=Gallus gallus GN=COL1A1 PE=1 SV=3	7605	1087	369	173	56	67.9	Gallus gallus	1	0	730.351	1458.69	0.0019	855	871	0	37.69	GSAGPPGATGFPGAAGR	2 Oxidation (P)	0.00000200000200000.0
Collagen alpha-1(I) chain OS=Gallus gallus GN=COL1A1 PE=1 SV=3	7605	1087	369	173	56	67.9	Gallus gallus	1	0	487.236	1458.69	0.0019	855	871	0	38.66	GSAGPPGATGFPGAAGR	Oxidation (P); Ala->Ser (A) [+15.99]	0.0000000X000200000.0
Collagen alpha-1(I) chain OS=Gallus gallus GN=COL1A1 PE=1 SV=3	7605	1087	369	173	56	67.9	Gallus gallus	1	0	730.351	1458.69	0.0027	855	871	0	34.23	GSAGPPGATGFPGAAGR	2 Oxidation (P)	0.00000200000200000.0
Collagen alpha-1(I) chain OS=Gallus gallus GN=COL1A1 PE=1 SV=3	7605	1087	369	173	56	67.9	Gallus gallus	1	0	730.352	1458.69	0.0053	855	871	0	8.94	GSAGPPGATGFPGAAGR	2 Oxidation (P)	0.00000200000200000.0
Collagen alpha-1(I) chain OS=Gallus gallus GN=COL1A1 PE=1 SV=3	7605	1087	369	173	56	67.9	Gallus gallus	1	1	732.378	1462.74	0.0002	877	892	0	65.53	PSGNIGLPGPPGPAGK	Oxidation (K); 2 Oxidation (P)	0.0000000200200001.0
Collagen alpha-1(I) chain OS=Gallus gallus GN=COL1A1 PE=1 SV=3	7605	1087	369	173	56	67.9	Gallus gallus	1	1	732.378	1462.74	0.0006	877	892	0	63.56	PSGNIGLPGPPGPAGK	3 Oxidation (P)	0.0000000200202000.0
Collagen alpha-1(I) chain OS=Gallus gallus GN=COL1A1 PE=1 SV=3	7605	1087	369	173	56	67.9	Gallus gallus	1	0	738.346	1474.68	-0.0019	855	871	0	20.05	GSAGPPGATGFPGAAGR	3 Oxidation (P)	0.00002200000200000.0
Collagen alpha-1(I) chain OS=Gallus gallus GN=COL1A1 PE=1 SV=3	7605	1087	369	173	56	67.9	Gallus gallus	1	0	738.348	1474.68	0.0009	855	871	0	6.61	GSAGPPGATGFPGAAGR	3 Oxidation (P)	0.00002200000200000.0
Collagen alpha-1(I) chain OS=Gallus gallus GN=COL1A1 PE=1 SV=3	7605	1087	369	173	56	67.9	Gallus gallus	1	0	738.348	1474.68	0.0014	855	871	0	37.93	GSAGPPGATGFPGAAGR	Oxidation (P); Dioxidation (P) [+31.99]	0.00000X00000200000.0
Collagen alpha-1(I) chain OS=Gallus gallus GN=COL1A1 PE=1 SV=3	7605	1087	369	173	56	67.9	Gallus gallus	1	1	738.867	1475.72	0.0005	988	1003	0	35.23	PMGPPGLAGPPGEAGR	Oxidation (P)	0.0000000000200000.0
Collagen alpha-1(I) chain OS=Gallus gallus GN=COL1A1 PE=1 SV=3	7605	1087	369	173	56	67.9	Gallus gallus	1	1	741.372	1480.73	-0.0008	325	341	0	36.15	PTGPAGPPGFPGAAGAK	2 Oxidation (P)	0.00000002002000000.0
Collagen alpha-1(I) chain OS=Gallus gallus GN=COL1A1 PE=1 SV=3	7605	1087	369	173	56	67.9	Gallus gallus	1	1	741.373	1480.73	0.0004	325	341	0	50.26	PTGPAGPPGFPGAAGAK	2 Oxidation (P)	0.00000002002000000.0
Collagen alpha-1(I) chain OS=Gallus gallus GN=COL1A1 PE=1 SV=3	7605	1087	369	173	56	67.9	Gallus gallus	1	0	744.864	1487.71	0.0007	1056	1073	0	34.72	GETGPAGPAGPPGPAGAR	Oxidation (P); Thr->Gly (T) [-44.03]	0.00X000000002000000.0
Collagen alpha-1(I) chain OS=Gallus gallus GN=COL1A1 PE=1 SV=3	7605	1087	369	173	56	67.9	Gallus gallus	1	0	744.864	1487.71	0.0017	1056	1073	0	38.49	GETGPAGPAGPPGPAGAR	Oxidation (P); Thr->Gly (T) [-44.03]	0.00X000000002000000.0
Collagen alpha-1(I) chain OS=Gallus gallus GN=COL1A1 PE=1 SV=3	7605	1087	369	173	56	67.9	Gallus gallus	1	1	746.866	1491.72	0.0038	988	1003	0	44.02	PMGPPGLAGPPGEAGR	2 Oxidation (P)	0.2000000000200000.0
Collagen alpha-1(I) chain OS=Gallus gallus GN=COL1A1 PE=1 SV=3	7605	1087	369	173	56	67.9	Gallus gallus	1	0	748.885	1495.76	-0.0015	243	257	1	40.83	GLPGTAGLPGMKGHR	Oxidation (K); 2 Oxidation (P)	0.002000002001000.0
Collagen alpha-1(I) chain OS=Gallus gallus GN=COL1A1 PE=1 SV=3	7605	1087	369	173	56	67.9	Gallus gallus	1	0	748.886	1495.76	0.0001	243	257	1	48.63	GLPGTAGLPGMKGHR	Oxidation (K); Oxidation (P); Oxidation (M) [+15.99]	0.0020000000X1000.0
Collagen alpha-1(I) chain OS=Gallus gallus GN=COL1A1 PE=1 SV=3	7605	1087	369	173	56	67.9	Gallus gallus	1	0	754.859	1507.7	0.0021	1114	1130	0	71.08	APGEQGPSGASGPAGPR	Oxidation (P)	0.02000000000000000.0
Collagen alpha-1(I) chain OS=Gallus gallus GN=COL1A1 PE=1 SV=3	7605	1087	369	173	56	67.9	Gallus gallus	1	0	754.887	1507.76	0.0025	243	257	1	36.78	GLPGTAGLPGMKGHR	2 Oxidation (P); Formyl (K) [+27.99]	0.00200000200X000.0
Collagen alpha-1(I) chain OS=Gallus gallus GN=COL1A1 PE=1 SV=3	7605	1087	369	173	56	67.9	Gallus gallus	1	0	757.41	1512.81	0.0016	1142	1157	0	26.36	DGLNGLPGPIGPPGPR
Collagen alpha-1(I) chain OS=Gallus gallus GN=COL1A1 PE=1 SV=3	7605	1087	369	173	56	67.9	Gallus gallus	1	0	758.879	1515.74	0.0006	1056	1073	0	58.05	GETGPAGPAGPPGPAGAR
Collagen alpha-1(I) chain OS=Gallus gallus GN=COL1A1 PE=1 SV=3	7605	1087	369	173	56	67.9	Gallus gallus	1	0	763.866	1525.72	0.0013	799	815	0	68.81	PAGFAGPPGADGQPGAK	2 Oxidation (P)	0.00000002000002000.0
Collagen alpha-1(I) chain OS=Gallus gallus GN=COL1A1 PE=1 SV=3	7605	1087	369	173	56	67.9	Gallus gallus	1	0	764.879	1527.74	0.0012	387	404	0	47.22	GATGAPGIAGAPGFPGAR	3 Oxidation (P); Thr->Gly (T) [-44.03]	0.00X002000002002000.0
Collagen alpha-1(I) chain OS=Gallus gallus GN=COL1A1 PE=1 SV=3	7605	1087	369	173	56	67.9	Gallus gallus	1	0	765.407	1528.8	0	1142	1157	0	10.2	DGLNGLPGPIGPPGPR	Oxidation (P)	0.0000000000020000.0
Collagen alpha-1(I) chain OS=Gallus gallus GN=COL1A1 PE=1 SV=3	7605	1087	369	173	56	67.9	Gallus gallus	1	0	765.408	1528.8	0.0016	1142	1157	0	2.05	DGLNGLPGPIGPPGPR	Oxidation (P)	0.0000000000000020.0
Collagen alpha-1(I) chain OS=Gallus gallus GN=COL1A1 PE=1 SV=3	7605	1087	369	173	56	67.9	Gallus gallus	1	0	765.9	1529.79	0.002	1142	1157	0	38.3	DGLNGLPGPIGPPGPR	Oxidation (P); Deamidated (NQ) [+0.98]	0.000X000000002000.0
Collagen alpha-1(I) chain OS=Gallus gallus GN=COL1A1 PE=1 SV=3	7605	1087	369	173	56	67.9	Gallus gallus	1	0	766.876	1531.74	-0.0001	1056	1073	0	38.58	GETGPAGPAGPPGPAGAR	Oxidation (P)	0.000000000002000000.0
Collagen alpha-1(I) chain OS=Gallus gallus GN=COL1A1 PE=1 SV=3	7605	1087	369	173	56	67.9	Gallus gallus	1	0	766.876	1531.74	0.0005	1056	1073	0	85.42	GETGPAGPAGPPGPAGAR	Oxidation (P)	0.000000000002000000.0
Collagen alpha-1(I) chain OS=Gallus gallus GN=COL1A1 PE=1 SV=3	7605	1087	369	173	56	67.9	Gallus gallus	1	0	766.877	1531.74	0.0007	1056	1073	0	68.57	GETGPAGPAGPPGPAGAR	Oxidation (P)	0.000000000002000000.0
Collagen alpha-1(I) chain OS=Gallus gallus GN=COL1A1 PE=1 SV=3	7605	1087	369	173	56	67.9	Gallus gallus	1	0	766.877	1531.74	0.0007	1056	1073	0	69.21	GETGPAGPAGPPGPAGAR	Oxidation (P)	0.000000000002000000.0
Collagen alpha-1(I) chain OS=Gallus gallus GN=COL1A1 PE=1 SV=3	7605	1087	369	173	56	67.9	Gallus gallus	1	0	766.877	1531.74	0.0007	1056	1073	0	48.44	GETGPAGPAGPPGPAGAR	Oxidation (P)	0.000000000000020000.0
Collagen alpha-1(I) chain OS=Gallus gallus GN=COL1A1 PE=1 SV=3	7605	1087	369	173	56	67.9	Gallus gallus	1	0	766.877	1531.74	0.0009	1056	1073	0	79.27	GETGPAGPAGPPGPAGAR	Oxidation (P)	0.000000000002000000.0
Collagen alpha-1(I) chain OS=Gallus gallus GN=COL1A1 PE=1 SV=3	7605	1087	369	173	56	67.9	Gallus gallus	1	0	766.877	1531.74	0.0009	1056	1073	0	58.7	GETGPAGPAGPPGPAGAR	Oxidation (P)	0.000000000002000000.0
Collagen alpha-1(I) chain OS=Gallus gallus GN=COL1A1 PE=1 SV=3	7605	1087	369	173	56	67.9	Gallus gallus	1	0	766.877	1531.74	0.0011	1056	1073	0	71.36	GETGPAGPAGPPGPAGAR	Oxidation (P)	0.000000000002000000.0
Collagen alpha-1(I) chain OS=Gallus gallus GN=COL1A1 PE=1 SV=3	7605	1087	369	173	56	67.9	Gallus gallus	1	0	766.877	1531.74	0.0011	1056	1073	0	39.29	GETGPAGPAGPPGPAGAR	Oxidation (P)	0.000000000000020000.0
Collagen alpha-1(I) chain OS=Gallus gallus GN=COL1A1 PE=1 SV=3	7605	1087	369	173	56	67.9	Gallus gallus	1	0	766.877	1531.74	0.0017	1056	1073	0	23.26	GETGPAGPAGPPGPAGAR	Oxidation (P)	0.000000000000020000.0
Collagen alpha-1(I) chain OS=Gallus gallus GN=COL1A1 PE=1 SV=3	7605	1087	369	173	56	67.9	Gallus gallus	1	0	766.877	1531.74	0.0021	1056	1073	0	42.79	GETGPAGPAGPPGPAGAR	Oxidation (P)	0.000000000020000000.0
Collagen alpha-1(I) chain OS=Gallus gallus GN=COL1A1 PE=1 SV=3	7605	1087	369	173	56	67.9	Gallus gallus	1	1	769.884	1537.75	0.0017	324	341	0	38.87	GPTGPAGPPGFPGAAGAK	2 Oxidation (P)	0.000000002002000000.0
Collagen alpha-1(I) chain OS=Gallus gallus GN=COL1A1 PE=1 SV=3	7605	1087	369	173	56	67.9	Gallus gallus	1	0	772.889	1543.76	0.0011	1142	1157	0	62.16	DGLNGLPGPIGPPGPR	3 Oxidation (P); Ammonia-loss (N) [-17.03]	0.000X002000022000.0
Collagen alpha-1(I) chain OS=Gallus gallus GN=COL1A1 PE=1 SV=3	7605	1087	369	173	56	67.9	Gallus gallus	1	0	773.404	1544.79	-0.0009	1142	1157	0	21.6	DGLNGLPGPIGPPGPR	2 Oxidation (P)	0.0000000000022000.0
Collagen alpha-1(I) chain OS=Gallus gallus GN=COL1A1 PE=1 SV=3	7605	1087	369	173	56	67.9	Gallus gallus	1	0	773.404	1544.79	-0.0003	1142	1157	0	29.32	DGLNGLPGPIGPPGPR	2 Oxidation (P)	0.0000002000002000.0
Collagen alpha-1(I) chain OS=Gallus gallus GN=COL1A1 PE=1 SV=3	7605	1087	369	173	56	67.9	Gallus gallus	1	0	515.939	1544.79	-0.0002	1142	1157	0	44.02	DGLNGLPGPIGPPGPR	2 Oxidation (P)	0.0000000000022000.0
Collagen alpha-1(I) chain OS=Gallus gallus GN=COL1A1 PE=1 SV=3	7605	1087	369	173	56	67.9	Gallus gallus	1	0	773.405	1544.8	0.0011	1142	1157	0	41.7	DGLNGLPGPIGPPGPR	Dioxidation (R) [+31.99]	0.000000000000000X.0
Collagen alpha-1(I) chain OS=Gallus gallus GN=COL1A1 PE=1 SV=3	7605	1087	369	173	56	67.9	Gallus gallus	1	0	773.897	1545.78	0.0015	1142	1157	0	48.29	DGLNGLPGPIGPPGPR	2 Oxidation (P); Deamidated (NQ) [+0.98]	0.000X000000022000.0
Collagen alpha-1(I) chain OS=Gallus gallus GN=COL1A1 PE=1 SV=3	7605	1087	369	173	56	67.9	Gallus gallus	1	0	773.898	1545.78	0.0017	1142	1157	0	61.54	DGLNGLPGPIGPPGPR	2 Oxidation (P); Deamidated (NQ) [+0.98]	0.000X000000022000.0
Collagen alpha-1(I) chain OS=Gallus gallus GN=COL1A1 PE=1 SV=3	7605	1087	369	173	56	67.9	Gallus gallus	1	0	774.874	1547.73	-0.0004	1056	1073	0	5.64	GETGPAGPAGPPGPAGAR	2 Oxidation (P)	0.000000000002020000.0
Collagen alpha-1(I) chain OS=Gallus gallus GN=COL1A1 PE=1 SV=3	7605	1087	369	173	56	67.9	Gallus gallus	1	1	774.874	1547.73	0	604	620	0	56.08	EAGAQGPPGPTGPAGER
Collagen alpha-1(I) chain OS=Gallus gallus GN=COL1A1 PE=1 SV=3	7605	1087	369	173	56	67.9	Gallus gallus	1	0	774.874	1547.73	0.0002	1056	1073	0	16.3	GETGPAGPAGPPGPAGAR	2 Oxidation (P)	0.000000000002020000.0
Collagen alpha-1(I) chain OS=Gallus gallus GN=COL1A1 PE=1 SV=3	7605	1087	369	173	56	67.9	Gallus gallus	1	0	774.874	1547.73	0.0006	1056	1073	0	51.43	GETGPAGPAGPPGPAGAR	2 Oxidation (P)	0.000000020002000000.0
Collagen alpha-1(I) chain OS=Gallus gallus GN=COL1A1 PE=1 SV=3	7605	1087	369	173	56	67.9	Gallus gallus	1	0	774.874	1547.73	0.0006	1056	1073	0	17.11	GETGPAGPAGPPGPAGAR	2 Oxidation (P)	0.000000000002020000.0
Collagen alpha-1(I) chain OS=Gallus gallus GN=COL1A1 PE=1 SV=3	7605	1087	369	173	56	67.9	Gallus gallus	1	0	774.875	1547.73	0.0016	1056	1073	0	62.94	GETGPAGPAGPPGPAGAR	2 Oxidation (P)	0.000000020002000000.0
Collagen alpha-1(I) chain OS=Gallus gallus GN=COL1A1 PE=1 SV=3	7605	1087	369	173	56	67.9	Gallus gallus	1	1	775.374	1548.73	-0.0022	987	1003	0	56.04	GPMGPPGLAGPPGEAGR	2 Oxidation (P)	0.00000200000200000.0
Collagen alpha-1(I) chain OS=Gallus gallus GN=COL1A1 PE=1 SV=3	7605	1087	369	173	56	67.9	Gallus gallus	1	0	777.888	1553.76	0.0024	387	404	0	69.19	GATGAPGIAGAPGFPGAR	3 Oxidation (P); Dehydrated (T) [-18.01]	0.00X002000002002000.0
Collagen alpha-1(I) chain OS=Gallus gallus GN=COL1A1 PE=1 SV=3	7605	1087	369	173	56	67.9	Gallus gallus	1	0	778.895	1555.78	0.0011	387	404	0	35.21	GATGAPGIAGAPGFPGAR	2 Oxidation (P)	0.000002000002000000.0
Collagen alpha-1(I) chain OS=Gallus gallus GN=COL1A1 PE=1 SV=3	7605	1087	369	173	56	67.9	Gallus gallus	1	0	778.895	1555.78	0.0019	387	404	0	18.23	GATGAPGIAGAPGFPGAR	2 Oxidation (P)	0.000002000002000000.0
Collagen alpha-1(I) chain OS=Gallus gallus GN=COL1A1 PE=1 SV=3	7605	1087	369	173	56	67.9	Gallus gallus	1	0	780.395	1558.78	0.0019	1142	1157	0	58.24	DGLNGLPGPIGPPGPR	2 Oxidation (P); Pro->pyro-Glu (P) [+13.98]	0.00000020000020X0.0
Collagen alpha-1(I) chain OS=Gallus gallus GN=COL1A1 PE=1 SV=3	7605	1087	369	173	56	67.9	Gallus gallus	1	0	781.403	1560.79	0.0008	1142	1157	0	33.59	DGLNGLPGPIGPPGPR	3 Oxidation (P)	0.0000002000020020.0
Collagen alpha-1(I) chain OS=Gallus gallus GN=COL1A1 PE=1 SV=3	7605	1087	369	173	56	67.9	Gallus gallus	1	0	521.597	1561.77	-0.0033	1142	1157	0	40.96	DGLNGLPGPIGPPGPR	3 Oxidation (P); Deamidated (NQ) [+0.98]	0.000X002000022000.0
Collagen alpha-1(I) chain OS=Gallus gallus GN=COL1A1 PE=1 SV=3	7605	1087	369	173	56	67.9	Gallus gallus	1	0	781.894	1561.77	0.0006	1142	1157	0	43.94	DGLNGLPGPIGPPGPR	3 Oxidation (P); Deamidated (NQ) [+0.98]	0.000X002000022000.0
Collagen alpha-1(I) chain OS=Gallus gallus GN=COL1A1 PE=1 SV=3	7605	1087	369	173	56	67.9	Gallus gallus	1	0	781.894	1561.77	0.0008	1142	1157	0	45.01	DGLNGLPGPIGPPGPR	3 Oxidation (P); Deamidated (NQ) [+0.98]	0.000X002000002020.0
Collagen alpha-1(I) chain OS=Gallus gallus GN=COL1A1 PE=1 SV=3	7605	1087	369	173	56	67.9	Gallus gallus	1	0	781.895	1561.77	0.0012	1142	1157	0	72.03	DGLNGLPGPIGPPGPR	3 Oxidation (P); Deamidated (NQ) [+0.98]	0.000X000020022000.0
Collagen alpha-1(I) chain OS=Gallus gallus GN=COL1A1 PE=1 SV=3	7605	1087	369	173	56	67.9	Gallus gallus	1	0	781.896	1561.78	0.0036	1142	1157	0	50.79	DGLNGLPGPIGPPGPR	3 Oxidation (P); Deamidated (NQ) [+0.98]	0.000X002000002020.0
Collagen alpha-1(I) chain OS=Gallus gallus GN=COL1A1 PE=1 SV=3	7605	1087	369	173	56	67.9	Gallus gallus	1	0	782.396	1562.78	-0.0057	1142	1157	0	46.77	DGLNGLPGPIGPPGPR	3 Oxidation (P); 2 Label:15N(1) (G) [+1.00]	0.0X00000X20022000.0
Collagen alpha-1(I) chain OS=Gallus gallus GN=COL1A1 PE=1 SV=3	7605	1087	369	173	56	67.9	Gallus gallus	1	0	783.398	1564.78	0.004	1142	1157	0	44.12	DGLNGLPGPIGPPGPR	3 Oxidation (P); 4 Label:15N(1) (G) [+1.00]	0.0X00X02X00020X20.0
Collagen alpha-1(I) chain OS=Gallus gallus GN=COL1A1 PE=1 SV=3	7605	1087	369	173	56	67.9	Gallus gallus	1	0	786.89	1571.77	-0.0038	387	404	0	36.73	GATGAPGIAGAPGFPGAR	3 Oxidation (P)	0.000002000002002000.0
Collagen alpha-1(I) chain OS=Gallus gallus GN=COL1A1 PE=1 SV=3	7605	1087	369	173	56	67.9	Gallus gallus	1	0	786.891	1571.77	-0.0024	387	404	0	38.79	GATGAPGIAGAPGFPGAR	3 Oxidation (P)	0.000002000002002000.0
Collagen alpha-1(I) chain OS=Gallus gallus GN=COL1A1 PE=1 SV=3	7605	1087	369	173	56	67.9	Gallus gallus	1	0	786.891	1571.77	-0.0024	387	404	0	29.16	GATGAPGIAGAPGFPGAR	3 Oxidation (P)	0.000002000002002000.0
Collagen alpha-1(I) chain OS=Gallus gallus GN=COL1A1 PE=1 SV=3	7605	1087	369	173	56	67.9	Gallus gallus	1	0	786.891	1571.77	-0.0016	387	404	0	27.2	GATGAPGIAGAPGFPGAR	3 Oxidation (P)	0.000002000002002000.0
Collagen alpha-1(I) chain OS=Gallus gallus GN=COL1A1 PE=1 SV=3	7605	1087	369	173	56	67.9	Gallus gallus	1	0	786.891	1571.77	-0.0008	387	404	0	32.5	GATGAPGIAGAPGFPGAR	3 Oxidation (P)	0.000002000002002000.0
Collagen alpha-1(I) chain OS=Gallus gallus GN=COL1A1 PE=1 SV=3	7605	1087	369	173	56	67.9	Gallus gallus	1	0	786.891	1571.77	-0.0008	387	404	0	45.09	GATGAPGIAGAPGFPGAR	3 Oxidation (P)	0.000002000002002000.0
Collagen alpha-1(I) chain OS=Gallus gallus GN=COL1A1 PE=1 SV=3	7605	1087	369	173	56	67.9	Gallus gallus	1	0	786.892	1571.77	-0.0006	387	404	0	50.52	GATGAPGIAGAPGFPGAR	3 Oxidation (P)	0.000002000002002000.0
Collagen alpha-1(I) chain OS=Gallus gallus GN=COL1A1 PE=1 SV=3	7605	1087	369	173	56	67.9	Gallus gallus	1	0	524.93	1571.77	-0.0005	387	404	0	20.51	GATGAPGIAGAPGFPGAR	3 Oxidation (P)	0.000002000002002000.0
Collagen alpha-1(I) chain OS=Gallus gallus GN=COL1A1 PE=1 SV=3	7605	1087	369	173	56	67.9	Gallus gallus	1	0	786.892	1571.77	-0.0004	387	404	0	43.5	GATGAPGIAGAPGFPGAR	3 Oxidation (P)	0.000002000002002000.0
Collagen alpha-1(I) chain OS=Gallus gallus GN=COL1A1 PE=1 SV=3	7605	1087	369	173	56	67.9	Gallus gallus	1	0	786.892	1571.77	-0.0004	387	404	0	27.5	GATGAPGIAGAPGFPGAR	3 Oxidation (P)	0.000002000002002000.0
Collagen alpha-1(I) chain OS=Gallus gallus GN=COL1A1 PE=1 SV=3	7605	1087	369	173	56	67.9	Gallus gallus	1	0	786.892	1571.77	-0.0002	387	404	0	46.12	GATGAPGIAGAPGFPGAR	3 Oxidation (P)	0.000002000002002000.0
Collagen alpha-1(I) chain OS=Gallus gallus GN=COL1A1 PE=1 SV=3	7605	1087	369	173	56	67.9	Gallus gallus	1	0	786.892	1571.77	-0.0002	387	404	0	35.58	GATGAPGIAGAPGFPGAR	3 Oxidation (P)	0.000002000002002000.0
Collagen alpha-1(I) chain OS=Gallus gallus GN=COL1A1 PE=1 SV=3	7605	1087	369	173	56	67.9	Gallus gallus	1	0	786.892	1571.77	0.0002	387	404	0	17.87	GATGAPGIAGAPGFPGAR	3 Oxidation (P)	0.000002000002002000.0
Collagen alpha-1(I) chain OS=Gallus gallus GN=COL1A1 PE=1 SV=3	7605	1087	369	173	56	67.9	Gallus gallus	1	0	786.892	1571.77	0.0002	387	404	0	72.61	GATGAPGIAGAPGFPGAR	3 Oxidation (P)	0.000002000002002000.0
Collagen alpha-1(I) chain OS=Gallus gallus GN=COL1A1 PE=1 SV=3	7605	1087	369	173	56	67.9	Gallus gallus	1	0	786.892	1571.77	0.0002	387	404	0	14.46	GATGAPGIAGAPGFPGAR	3 Oxidation (P)	0.000002000002002000.0
Collagen alpha-1(I) chain OS=Gallus gallus GN=COL1A1 PE=1 SV=3	7605	1087	369	173	56	67.9	Gallus gallus	1	0	786.892	1571.77	0.0004	387	404	0	23.11	GATGAPGIAGAPGFPGAR	3 Oxidation (P)	0.000002000002002000.0
Collagen alpha-1(I) chain OS=Gallus gallus GN=COL1A1 PE=1 SV=3	7605	1087	369	173	56	67.9	Gallus gallus	1	0	524.931	1571.77	0.0004	387	404	0	34.15	GATGAPGIAGAPGFPGAR	3 Oxidation (P)	0.000002000002002000.0
Collagen alpha-1(I) chain OS=Gallus gallus GN=COL1A1 PE=1 SV=3	7605	1087	369	173	56	67.9	Gallus gallus	1	0	786.892	1571.77	0.0006	387	404	0	17.75	GATGAPGIAGAPGFPGAR	3 Oxidation (P)	0.000002000002002000.0
Collagen alpha-1(I) chain OS=Gallus gallus GN=COL1A1 PE=1 SV=3	7605	1087	369	173	56	67.9	Gallus gallus	1	0	786.892	1571.77	0.0006	387	404	0	67.15	GATGAPGIAGAPGFPGAR	3 Oxidation (P)	0.000002000002002000.0
Collagen alpha-1(I) chain OS=Gallus gallus GN=COL1A1 PE=1 SV=3	7605	1087	369	173	56	67.9	Gallus gallus	1	0	786.892	1571.77	0.0006	387	404	0	32.57	GATGAPGIAGAPGFPGAR	3 Oxidation (P)	0.000002000002002000.0
Collagen alpha-1(I) chain OS=Gallus gallus GN=COL1A1 PE=1 SV=3	7605	1087	369	173	56	67.9	Gallus gallus	1	0	786.892	1571.77	0.0008	387	404	0	27.07	GATGAPGIAGAPGFPGAR	3 Oxidation (P)	0.000002000002002000.0
Collagen alpha-1(I) chain OS=Gallus gallus GN=COL1A1 PE=1 SV=3	7605	1087	369	173	56	67.9	Gallus gallus	1	0	786.892	1571.77	0.0008	387	404	0	52.52	GATGAPGIAGAPGFPGAR	3 Oxidation (P)	0.000002000002002000.0
Collagen alpha-1(I) chain OS=Gallus gallus GN=COL1A1 PE=1 SV=3	7605	1087	369	173	56	67.9	Gallus gallus	1	0	786.892	1571.77	0.0008	387	404	0	44.19	GATGAPGIAGAPGFPGAR	3 Oxidation (P)	0.000002000002002000.0
Collagen alpha-1(I) chain OS=Gallus gallus GN=COL1A1 PE=1 SV=3	7605	1087	369	173	56	67.9	Gallus gallus	1	0	786.892	1571.77	0.0008	387	404	0	40.28	GATGAPGIAGAPGFPGAR	3 Oxidation (P)	0.000002000002002000.0
Collagen alpha-1(I) chain OS=Gallus gallus GN=COL1A1 PE=1 SV=3	7605	1087	369	173	56	67.9	Gallus gallus	1	0	786.892	1571.77	0.001	387	404	0	41.82	GATGAPGIAGAPGFPGAR	2 Oxidation (P); Oxidation (R) [+15.99]	0.00000200000200000X.0
Collagen alpha-1(I) chain OS=Gallus gallus GN=COL1A1 PE=1 SV=3	7605	1087	369	173	56	67.9	Gallus gallus	1	0	786.892	1571.77	0.001	387	404	0	28.08	GATGAPGIAGAPGFPGAR	3 Oxidation (P)	0.000002000002002000.0
Collagen alpha-1(I) chain OS=Gallus gallus GN=COL1A1 PE=1 SV=3	7605	1087	369	173	56	67.9	Gallus gallus	1	0	786.893	1571.77	0.0012	387	404	0	22.07	GATGAPGIAGAPGFPGAR	3 Oxidation (P)	0.000002000002002000.0
Collagen alpha-1(I) chain OS=Gallus gallus GN=COL1A1 PE=1 SV=3	7605	1087	369	173	56	67.9	Gallus gallus	1	0	786.893	1571.77	0.0012	387	404	0	40.77	GATGAPGIAGAPGFPGAR	3 Oxidation (P)	0.000002000002002000.0
Collagen alpha-1(I) chain OS=Gallus gallus GN=COL1A1 PE=1 SV=3	7605	1087	369	173	56	67.9	Gallus gallus	1	0	786.893	1571.77	0.0014	387	404	0	30.02	GATGAPGIAGAPGFPGAR	3 Oxidation (P)	0.000002000002002000.0
Collagen alpha-1(I) chain OS=Gallus gallus GN=COL1A1 PE=1 SV=3	7605	1087	369	173	56	67.9	Gallus gallus	1	0	786.893	1571.77	0.0014	387	404	0	47.1	GATGAPGIAGAPGFPGAR	3 Oxidation (P)	0.000002000002002000.0
Collagen alpha-1(I) chain OS=Gallus gallus GN=COL1A1 PE=1 SV=3	7605	1087	369	173	56	67.9	Gallus gallus	1	0	786.893	1571.77	0.0014	387	404	0	56.64	GATGAPGIAGAPGFPGAR	3 Oxidation (P)	0.000002000002002000.0
Collagen alpha-1(I) chain OS=Gallus gallus GN=COL1A1 PE=1 SV=3	7605	1087	369	173	56	67.9	Gallus gallus	1	0	786.893	1571.77	0.0016	387	404	0	38.46	GATGAPGIAGAPGFPGAR	2 Oxidation (P); Oxidation (R) [+15.99]	0.00000200000200000X.0
Collagen alpha-1(I) chain OS=Gallus gallus GN=COL1A1 PE=1 SV=3	7605	1087	369	173	56	67.9	Gallus gallus	1	0	786.893	1571.77	0.0016	387	404	0	39.67	GATGAPGIAGAPGFPGAR	3 Oxidation (P)	0.000002000002002000.0
Collagen alpha-1(I) chain OS=Gallus gallus GN=COL1A1 PE=1 SV=3	7605	1087	369	173	56	67.9	Gallus gallus	1	0	786.893	1571.77	0.0018	387	404	0	28.59	GATGAPGIAGAPGFPGAR	3 Oxidation (P)	0.000002000002002000.0
Collagen alpha-1(I) chain OS=Gallus gallus GN=COL1A1 PE=1 SV=3	7605	1087	369	173	56	67.9	Gallus gallus	1	0	786.893	1571.77	0.0018	387	404	0	40	GATGAPGIAGAPGFPGAR	3 Oxidation (P)	0.000002000002002000.0
Collagen alpha-1(I) chain OS=Gallus gallus GN=COL1A1 PE=1 SV=3	7605	1087	369	173	56	67.9	Gallus gallus	1	0	786.893	1571.77	0.002	387	404	0	67.37	GATGAPGIAGAPGFPGAR	3 Oxidation (P)	0.000002000002002000.0
Collagen alpha-1(I) chain OS=Gallus gallus GN=COL1A1 PE=1 SV=3	7605	1087	369	173	56	67.9	Gallus gallus	1	0	786.893	1571.77	0.002	387	404	0	31.19	GATGAPGIAGAPGFPGAR	3 Oxidation (P)	0.000002000002002000.0
Collagen alpha-1(I) chain OS=Gallus gallus GN=COL1A1 PE=1 SV=3	7605	1087	369	173	56	67.9	Gallus gallus	1	0	786.893	1571.77	0.0026	387	404	0	32.55	GATGAPGIAGAPGFPGAR	3 Oxidation (P)	0.000002000002002000.0
Collagen alpha-1(I) chain OS=Gallus gallus GN=COL1A1 PE=1 SV=3	7605	1087	369	173	56	67.9	Gallus gallus	1	0	786.893	1571.77	0.0026	387	404	0	48.81	GATGAPGIAGAPGFPGAR	2 Oxidation (P); Ala->Ser (A) [+15.99]	0.0000020000020000X0.0
Collagen alpha-1(I) chain OS=Gallus gallus GN=COL1A1 PE=1 SV=3	7605	1087	369	173	56	67.9	Gallus gallus	1	0	786.893	1571.77	0.0028	387	404	0	46.62	GATGAPGIAGAPGFPGAR	2 Oxidation (P); Oxidation (F) [+15.99]	0.0000020000000X2000.0
Collagen alpha-1(I) chain OS=Gallus gallus GN=COL1A1 PE=1 SV=3	7605	1087	369	173	56	67.9	Gallus gallus	1	0	786.893	1571.77	0.003	387	404	0	16.69	GATGAPGIAGAPGFPGAR	3 Oxidation (P)	0.000002000002002000.0
Collagen alpha-1(I) chain OS=Gallus gallus GN=COL1A1 PE=1 SV=3	7605	1087	369	173	56	67.9	Gallus gallus	1	0	787.392	1572.77	0.0028	387	404	0	38.08	GATGAPGIAGAPGFPGAR	3 Oxidation (P); Label:15N(1) (T) [+1.00]	0.00X002000002002000.0
Collagen alpha-1(I) chain OS=Gallus gallus GN=COL1A1 PE=1 SV=3	7605	1087	369	173	56	67.9	Gallus gallus	1	0	787.394	1572.77	0.0066	387	404	0	37.6	GATGAPGIAGAPGFPGAR	3 Oxidation (P); Label:15N(1) (G) [+1.00]	0.000002000002X02000.0
Collagen alpha-1(I) chain OS=Gallus gallus GN=COL1A1 PE=1 SV=3	7605	1087	369	173	56	67.9	Gallus gallus	1	0	788.355	1574.69	-0.0015	360	378	0	35.53	GEPGPPGPAGAAGPAGNPG	3 Oxidation (P)	0.0020200000000000020.0
Collagen alpha-1(I) chain OS=Gallus gallus GN=COL1A1 PE=1 SV=3	7605	1087	369	173	56	67.9	Gallus gallus	1	0	789.4	1576.79	0.0011	1142	1157	0	38.91	DGLNGLPGPIGPPGPR	4 Oxidation (P)	0.0000002000022020.0
Collagen alpha-1(I) chain OS=Gallus gallus GN=COL1A1 PE=1 SV=3	7605	1087	369	173	56	67.9	Gallus gallus	1	0	789.901	1577.79	0.006	1142	1157	0	45.33	DGLNGLPGPIGPPGPR	4 Oxidation (P); Label:15N(1) (P) [+1.00]	0.00000020X0022020.0
Collagen alpha-1(I) chain OS=Gallus gallus GN=COL1A1 PE=1 SV=3	7605	1087	369	173	56	67.9	Gallus gallus	1	0	792.358	1582.7	0.0004	786	802	1	38.89	GAPGDRGEPGPPGPAGF	3 Oxidation (P)	0.00200000200200000.0
Collagen alpha-1(I) chain OS=Gallus gallus GN=COL1A1 PE=1 SV=3	7605	1087	369	173	56	67.9	Gallus gallus	1	1	795.424	1588.83	0.0009	931	947	0	39.14	PIGAPGTPGPQGIAGQR	Oxidation (P)	0.00002000000000000.0
Collagen alpha-1(I) chain OS=Gallus gallus GN=COL1A1 PE=1 SV=3	7605	1087	369	173	56	67.9	Gallus gallus	1	0	795.909	1589.8	-0.0005	753	770	0	74.64	GLTGPIGPPGPAGAPGDK	2 Oxidation (P)	0.000000002000002000.0
Collagen alpha-1(I) chain OS=Gallus gallus GN=COL1A1 PE=1 SV=3	7605	1087	369	173	56	67.9	Gallus gallus	1	0	795.91	1589.8	-0.0001	753	770	0	30.66	GLTGPIGPPGPAGAPGDK	2 Oxidation (P)	0.000000000020002000.0
Collagen alpha-1(I) chain OS=Gallus gallus GN=COL1A1 PE=1 SV=3	7605	1087	369	173	56	67.9	Gallus gallus	1	1	803.385	1604.75	0.0003	603	620	0	33.51	GEAGAQGPPGPTGPAGER
Collagen alpha-1(I) chain OS=Gallus gallus GN=COL1A1 PE=1 SV=3	7605	1087	369	173	56	67.9	Gallus gallus	1	1	803.385	1604.76	0.0007	603	620	0	88.39	GEAGAQGPPGPTGPAGER
Collagen alpha-1(I) chain OS=Gallus gallus GN=COL1A1 PE=1 SV=3	7605	1087	369	173	56	67.9	Gallus gallus	1	1	803.422	1604.83	0.002	931	947	0	35.39	PIGAPGTPGPQGIAGQR	2 Oxidation (P)	0.00002002000000000.0
Collagen alpha-1(I) chain OS=Gallus gallus GN=COL1A1 PE=1 SV=3	7605	1087	369	173	56	67.9	Gallus gallus	1	0	808.408	1614.8	0.0002	1033	1051	0	34.71	PPGAPGAPGAPGPVGPAGK	4 Oxidation (P)	0.0200200200200000000.0
Collagen alpha-1(I) chain OS=Gallus gallus GN=COL1A1 PE=1 SV=3	7605	1087	369	173	56	67.9	Gallus gallus	1	0	808.409	1614.8	0.003	1033	1051	0	35.87	PPGAPGAPGAPGPVGPAGK	4 Oxidation (P)	0.0200200200200000000.0
Collagen alpha-1(I) chain OS=Gallus gallus GN=COL1A1 PE=1 SV=3	7605	1087	369	173	56	67.9	Gallus gallus	1	0	540.609	1618.81	-0.0003	442	458	1	48	PAGVQGPPGPAGEEGKR	Oxidation (P)	0.00000002000000000.0
Collagen alpha-1(I) chain OS=Gallus gallus GN=COL1A1 PE=1 SV=3	7605	1087	369	173	56	67.9	Gallus gallus	1	1	817.414	1632.81	0.0019	875	892	0	45.22	PGPSGNIGLPGPPGPAGK	4 Oxidation (P)	0.002000000200202000.0
Collagen alpha-1(I) chain OS=Gallus gallus GN=COL1A1 PE=1 SV=3	7605	1087	369	173	56	67.9	Gallus gallus	1	1	817.414	1632.81	0.0019	875	892	0	68.67	PGPSGNIGLPGPPGPAGK	4 Oxidation (P)	0.200000000200202000.0
Collagen alpha-1(I) chain OS=Gallus gallus GN=COL1A1 PE=1 SV=3	7605	1087	369	173	56	67.9	Gallus gallus	1	0	819.367	1636.72	0.0035	193	209	0	47.44	PPGEPGEPGASGPMGPR	3 Oxidation (P)	0.02002002000000000.0
Collagen alpha-1(I) chain OS=Gallus gallus GN=COL1A1 PE=1 SV=3	7605	1087	369	173	56	67.9	Gallus gallus	1	0	819.898	1637.78	-0.0077	753	770	0	3.82	GLTGPIGPPGPAGAPGDK	Oxidation (K); 4 Oxidation (P)	0.000020002020002001.0
Collagen alpha-1(I) chain OS=Gallus gallus GN=COL1A1 PE=1 SV=3	7605	1087	369	173	56	67.9	Gallus gallus	1	1	548.609	1642.81	-0.0003	477	494	1	13.82	GAPGSRGFPGADGIAGPK	2 Oxidation (P)	0.002000002000000000.0
Collagen alpha-1(I) chain OS=Gallus gallus GN=COL1A1 PE=1 SV=3	7605	1087	369	173	56	67.9	Gallus gallus	1	1	548.61	1642.81	0.0009	477	494	1	7.73	GAPGSRGFPGADGIAGPK	2 Oxidation (P)	0.002000002000000000.0
Collagen alpha-1(I) chain OS=Gallus gallus GN=COL1A1 PE=1 SV=3	7605	1087	369	173	56	67.9	Gallus gallus	1	0	549.253	1644.74	0.0029	420	437	1	3.28	GNSGEPGAPGNKGDTGAK	2 Oxidation (P)	0.000002002000000000.0
Collagen alpha-1(I) chain OS=Gallus gallus GN=COL1A1 PE=1 SV=3	7605	1087	369	173	56	67.9	Gallus gallus	1	0	823.376	1644.74	0.0031	420	437	1	45.6	GNSGEPGAPGNKGDTGAK	2 Oxidation (P)	0.000002002000000000.0
Collagen alpha-1(I) chain OS=Gallus gallus GN=COL1A1 PE=1 SV=3	7605	1087	369	173	56	67.9	Gallus gallus	1	1	823.935	1645.86	0.002	930	947	0	71.22	GPIGAPGTPGPQGIAGQR	Oxidation (P)	0.000002000000000000.0
Collagen alpha-1(I) chain OS=Gallus gallus GN=COL1A1 PE=1 SV=3	7605	1087	369	173	56	67.9	Gallus gallus	1	0	824.421	1646.83	0.0002	753	771	1	40.75	GLTGPIGPPGPAGAPGDKG	2 Oxidation (P)	0.0000000020000020000.0
Collagen alpha-1(I) chain OS=Gallus gallus GN=COL1A1 PE=1 SV=3	7605	1087	369	173	56	67.9	Gallus gallus	1	0	829.913	1657.81	0.0021	243	257	1	35.82	GLPGTAGLPGMKGHR	Oxidation (K); 2 Oxidation (P); Hex (N-term) [+162.05]	X.002000002001000.0
Collagen alpha-1(I) chain OS=Gallus gallus GN=COL1A1 PE=1 SV=3	7605	1087	369	173	56	67.9	Gallus gallus	1	0	829.913	1657.81	0.0031	243	257	1	46.66	GLPGTAGLPGMKGHR	Oxidation (K); 2 Oxidation (P); Hex (N-term) [+162.05]	X.002000002001000.0
Collagen alpha-1(I) chain OS=Gallus gallus GN=COL1A1 PE=1 SV=3	7605	1087	369	173	56	67.9	Gallus gallus	1	0	831.897	1661.78	0.0045	1112	1130	0	42.27	PGAPGEQGPSGASGPAGPR	Oxidation (P)	0.0002000000000000000.0
Collagen alpha-1(I) chain OS=Gallus gallus GN=COL1A1 PE=1 SV=3	7605	1087	369	173	56	67.9	Gallus gallus	1	1	831.933	1661.85	0.0023	930	947	0	55.37	GPIGAPGTPGPQGIAGQR	2 Oxidation (P)	0.000002002000000000.0
Collagen alpha-1(I) chain OS=Gallus gallus GN=COL1A1 PE=1 SV=3	7605	1087	369	173	56	67.9	Gallus gallus	1	1	558.609	1672.8	-0.0008	258	275	1	46.57	GFSGLDGAKGQPGPAGPK	Oxidation (K); 2 Oxidation (P); Lys->Xle (K) [-15.01]	0.00000000100200002X.0
Collagen alpha-1(I) chain OS=Gallus gallus GN=COL1A1 PE=1 SV=3	7605	1087	369	173	56	67.9	Gallus gallus	1	1	837.411	1672.81	0.002	258	275	1	56.42	GFSGLDGAKGQPGPAGPK	Oxidation (K); Oxidation (P); Deamidated (NQ) [+0.98]	0.0000000010X2000000.0
Collagen alpha-1(I) chain OS=Gallus gallus GN=COL1A1 PE=1 SV=3	7605	1087	369	173	56	67.9	Gallus gallus	1	1	838.885	1675.76	0.0006	602	620	0	33.42	DGEAGAQGPPGPTGPAGER	Oxidation (P); 2 Pro->Pyrrolidinone (P) [-30.01]	0.00000000XX020000000.0
Collagen alpha-1(I) chain OS=Gallus gallus GN=COL1A1 PE=1 SV=3	7605	1087	369	173	56	67.9	Gallus gallus	1	0	840.904	1679.79	0.0033	797	815	0	45.65	PGPAGFAGPPGADGQPGAK	2 Oxidation (P)	0.0020000002000000000.0
Collagen alpha-1(I) chain OS=Gallus gallus GN=COL1A1 PE=1 SV=3	7605	1087	369	173	56	67.9	Gallus gallus	1	0	561.276	1680.81	0.0007	510	527	1	51.16	GSPGEAGRPGEAGLPGAK	2 Oxidation (P); Acetyl (K) [+42.01]	0.00200000200000000X.0
Collagen alpha-1(I) chain OS=Gallus gallus GN=COL1A1 PE=1 SV=3	7605	1087	369	173	56	67.9	Gallus gallus	1	0	841.411	1680.81	0.0013	510	527	1	52.05	GSPGEAGRPGEAGLPGAK	3 Oxidation (P); Ala->Pro (A) [+26.02]	0.00200000200X002000.0
Collagen alpha-1(I) chain OS=Gallus gallus GN=COL1A1 PE=1 SV=3	7605	1087	369	173	56	67.9	Gallus gallus	1	0	841.412	1680.81	0.0021	510	527	1	44.59	GSPGEAGRPGEAGLPGAK	3 Oxidation (P); Ala->Pro (A) [+26.02]	0.00200000200X002000.0
Collagen alpha-1(I) chain OS=Gallus gallus GN=COL1A1 PE=1 SV=3	7605	1087	369	173	56	67.9	Gallus gallus	1	0	563.969	1688.89	0.0018	1142	1157	0	34.96	DGLNGLPGPIGPPGPR	3 Oxidation (P); Lys (N-term) [+128.09]	X.0000002000020020.0
Collagen alpha-1(I) chain OS=Gallus gallus GN=COL1A1 PE=1 SV=3	7605	1087	369	173	56	67.9	Gallus gallus	1	0	847.875	1693.74	-0.0008	192	209	0	37.74	GPPGEPGEPGASGPMGPR	3 Oxidation (P)	0.002002002000000000.0
Collagen alpha-1(I) chain OS=Gallus gallus GN=COL1A1 PE=1 SV=3	7605	1087	369	173	56	67.9	Gallus gallus	1	1	566.268	1695.78	0.0012	1004	1022	1	42.25	EGAPGAEGAPGRDGAAGPK	Oxidation (P); Ala->Ser (A) [+15.99]	0.00020000000000X0000.0
Collagen alpha-1(I) chain OS=Gallus gallus GN=COL1A1 PE=1 SV=3	7605	1087	369	173	56	67.9	Gallus gallus	1	0	848.9	1695.79	0.0006	797	815	0	44.28	PGPAGFAGPPGADGQPGAK	3 Oxidation (P)	0.2000000002000002000.0
Collagen alpha-1(I) chain OS=Gallus gallus GN=COL1A1 PE=1 SV=3	7605	1087	369	173	56	67.9	Gallus gallus	1	0	849.408	1696.8	0.0004	510	527	1	37.25	GSPGEAGRPGEAGLPGAK	2 Oxidation (P); Ala->Glu (A) [+58.01]	0.00200000200X000000.0
Collagen alpha-1(I) chain OS=Gallus gallus GN=COL1A1 PE=1 SV=3	7605	1087	369	173	56	67.9	Gallus gallus	1	0	849.409	1696.8	0.001	510	527	1	33.52	GSPGEAGRPGEAGLPGAK	2 Oxidation (P); Ala->Glu (A) [+58.01]	0.00200000200X000000.0
Collagen alpha-1(I) chain OS=Gallus gallus GN=COL1A1 PE=1 SV=3	7605	1087	369	173	56	67.9	Gallus gallus	1	0	849.409	1696.8	0.001	510	527	1	44.72	GSPGEAGRPGEAGLPGAK	2 Oxidation (P); Ala->Glu (A) [+58.01]	0.00200000000X002000.0
Collagen alpha-1(I) chain OS=Gallus gallus GN=COL1A1 PE=1 SV=3	7605	1087	369	173	56	67.9	Gallus gallus	1	0	566.608	1696.8	0.0011	510	527	1	34	GSPGEAGRPGEAGLPGAK	2 Oxidation (P); Gly->Asp (G) [+58.01]	0.002000002000000X00.0
Collagen alpha-1(I) chain OS=Gallus gallus GN=COL1A1 PE=1 SV=3	7605	1087	369	173	56	67.9	Gallus gallus	1	0	849.409	1696.8	0.0026	510	527	1	35.98	GSPGEAGRPGEAGLPGAK	3 Oxidation (P); Acetyl (K) [+42.01]	0.00200000200000200X.0
Collagen alpha-1(I) chain OS=Gallus gallus GN=COL1A1 PE=1 SV=3	7605	1087	369	173	56	67.9	Gallus gallus	1	1	849.416	1696.82	-0.0003	477	494	1	68.1	GAPGSRGFPGADGIAGPK	2 Oxidation (P); MG-H1 (R) [+54.01]	0.00200X002000000000.0
Collagen alpha-1(I) chain OS=Gallus gallus GN=COL1A1 PE=1 SV=3	7605	1087	369	173	56	67.9	Gallus gallus	1	1	850.916	1699.82	0.0017	258	275	1	34.19	GFSGLDGAKGQPGPAGPK	Oxidation (P); Carboxy (K) [+43.99]	0.00000000X002000000.0
Collagen alpha-1(I) chain OS=Gallus gallus GN=COL1A1 PE=1 SV=3	7605	1087	369	173	56	67.9	Gallus gallus	1	1	855.909	1709.8	0.0017	483	500	1	42.2	GFPGADGIAGPKGPPGER	2 Oxidation (P); Lys->Allysine (K) [-1.03]	0.00200000000X002000.0
Collagen alpha-1(I) chain OS=Gallus gallus GN=COL1A1 PE=1 SV=3	7605	1087	369	173	56	67.9	Gallus gallus	1	1	571.285	1710.83	0.0006	483	500	1	13.75	GFPGADGIAGPKGPPGER	2 Oxidation (P)	0.002000000000002000.0
Collagen alpha-1(I) chain OS=Gallus gallus GN=COL1A1 PE=1 SV=3	7605	1087	369	173	56	67.9	Gallus gallus	1	1	860.898	1719.78	-0.0002	602	620	0	54.31	DGEAGAQGPPGPTGPAGER
Collagen alpha-1(I) chain OS=Gallus gallus GN=COL1A1 PE=1 SV=3	7605	1087	369	173	56	67.9	Gallus gallus	1	1	860.898	1719.78	0.0008	602	620	0	21.17	DGEAGAQGPPGPTGPAGER
Collagen alpha-1(I) chain OS=Gallus gallus GN=COL1A1 PE=1 SV=3	7605	1087	369	173	56	67.9	Gallus gallus	1	1	860.898	1719.78	0.0008	602	620	0	26.58	DGEAGAQGPPGPTGPAGER
Collagen alpha-1(I) chain OS=Gallus gallus GN=COL1A1 PE=1 SV=3	7605	1087	369	173	56	67.9	Gallus gallus	1	1	860.898	1719.78	0.001	602	620	0	90.64	DGEAGAQGPPGPTGPAGER
Collagen alpha-1(I) chain OS=Gallus gallus GN=COL1A1 PE=1 SV=3	7605	1087	369	173	56	67.9	Gallus gallus	1	1	860.898	1719.78	0.001	602	620	0	86.13	DGEAGAQGPPGPTGPAGER	Oxidation (P); Deoxy (T) [-15.99]	0.000000000002X000000.0
Collagen alpha-1(I) chain OS=Gallus gallus GN=COL1A1 PE=1 SV=3	7605	1087	369	173	56	67.9	Gallus gallus	1	1	860.899	1719.78	0.0012	602	620	0	73.87	DGEAGAQGPPGPTGPAGER
Collagen alpha-1(I) chain OS=Gallus gallus GN=COL1A1 PE=1 SV=3	7605	1087	369	173	56	67.9	Gallus gallus	1	1	574.268	1719.78	0.0012	602	620	0	52.18	DGEAGAQGPPGPTGPAGER
Collagen alpha-1(I) chain OS=Gallus gallus GN=COL1A1 PE=1 SV=3	7605	1087	369	173	56	67.9	Gallus gallus	1	1	860.899	1719.78	0.0014	602	620	0	45.67	DGEAGAQGPPGPTGPAGER
Collagen alpha-1(I) chain OS=Gallus gallus GN=COL1A1 PE=1 SV=3	7605	1087	369	173	56	67.9	Gallus gallus	1	1	860.899	1719.78	0.0016	602	620	0	102.4	DGEAGAQGPPGPTGPAGER
Collagen alpha-1(I) chain OS=Gallus gallus GN=COL1A1 PE=1 SV=3	7605	1087	369	173	56	67.9	Gallus gallus	1	1	860.899	1719.78	0.002	602	620	0	93.28	DGEAGAQGPPGPTGPAGER
Collagen alpha-1(I) chain OS=Gallus gallus GN=COL1A1 PE=1 SV=3	7605	1087	369	173	56	67.9	Gallus gallus	1	1	860.899	1719.78	0.0026	602	620	0	10.12	DGEAGAQGPPGPTGPAGER
Collagen alpha-1(I) chain OS=Gallus gallus GN=COL1A1 PE=1 SV=3	7605	1087	369	173	56	67.9	Gallus gallus	1	1	860.899	1719.78	0.0028	602	620	0	60.73	DGEAGAQGPPGPTGPAGER
Collagen alpha-1(I) chain OS=Gallus gallus GN=COL1A1 PE=1 SV=3	7605	1087	369	173	56	67.9	Gallus gallus	1	1	860.899	1719.78	0.003	602	620	0	51.38	DGEAGAQGPPGPTGPAGER
Collagen alpha-1(I) chain OS=Gallus gallus GN=COL1A1 PE=1 SV=3	7605	1087	369	173	56	67.9	Gallus gallus	1	1	860.9	1719.78	0.0034	602	620	0	67.69	DGEAGAQGPPGPTGPAGER
Collagen alpha-1(I) chain OS=Gallus gallus GN=COL1A1 PE=1 SV=3	7605	1087	369	173	56	67.9	Gallus gallus	1	1	861.39	1720.76	-0.0006	602	620	0	79.65	DGEAGAQGPPGPTGPAGER	Deamidated (NQ) [+0.98]	0.000000X000000000000.0
Collagen alpha-1(I) chain OS=Gallus gallus GN=COL1A1 PE=1 SV=3	7605	1087	369	173	56	67.9	Gallus gallus	1	1	862.403	1722.79	-0.0007	602	620	0	41.77	DGEAGAQGPPGPTGPAGER	Label:13C(3) (A) [+3.01]	0.00000X0000000000000.0
Collagen alpha-1(I) chain OS=Gallus gallus GN=COL1A1 PE=1 SV=3	7605	1087	369	173	56	67.9	Gallus gallus	1	1	862.403	1722.79	0.0003	602	620	0	47.72	DGEAGAQGPPGPTGPAGER	Label:13C(3) (A) [+3.01]	0.00000X0000000000000.0
Collagen alpha-1(I) chain OS=Gallus gallus GN=COL1A1 PE=1 SV=3	7605	1087	369	173	56	67.9	Gallus gallus	1	0	863.361	1724.71	0.0012	276	293	0	40.71	GEPGSPGENGAPGQMGPR	3 Oxidation (P); Ammonia-loss (N) [-17.03]	0.00200200X002000000.0
Collagen alpha-1(I) chain OS=Gallus gallus GN=COL1A1 PE=1 SV=3	7605	1087	369	173	56	67.9	Gallus gallus	1	0	863.877	1725.74	0.001	276	293	0	35.87	GEPGSPGENGAPGQMGPR	2 Oxidation (P)	0.000002000002000000.0
Collagen alpha-1(I) chain OS=Gallus gallus GN=COL1A1 PE=1 SV=3	7605	1087	369	173	56	67.9	Gallus gallus	1	0	863.877	1725.74	0.0016	276	293	0	52.04	GEPGSPGENGAPGQMGPR	2 Oxidation (P)	0.002000000002000000.0
Collagen alpha-1(I) chain OS=Gallus gallus GN=COL1A1 PE=1 SV=3	7605	1087	369	173	56	67.9	Gallus gallus	1	0	864.369	1726.72	0.0012	276	293	0	57.67	GEPGSPGENGAPGQMGPR	2 Oxidation (P); Deamidated (NQ) [+0.98]	0.00200000X002000000.0
Collagen alpha-1(I) chain OS=Gallus gallus GN=COL1A1 PE=1 SV=3	7605	1087	369	173	56	67.9	Gallus gallus	1	0	864.369	1726.72	0.0012	276	293	0	57.85	GEPGSPGENGAPGQMGPR	2 Oxidation (P); Deamidated (NQ) [+0.98]	0.00200000X002000000.0
Collagen alpha-1(I) chain OS=Gallus gallus GN=COL1A1 PE=1 SV=3	7605	1087	369	173	56	67.9	Gallus gallus	1	1	864.42	1726.83	-0.001	483	500	1	38.71	GFPGADGIAGPKGPPGER	Oxidation (K); Oxidation (P); Oxidation (R) [+15.99]	0.00200000000100000X.0
Collagen alpha-1(I) chain OS=Gallus gallus GN=COL1A1 PE=1 SV=3	7605	1087	369	173	56	67.9	Gallus gallus	1	1	576.616	1726.83	-0.0001	483	500	1	3.79	GFPGADGIAGPKGPPGER	Oxidation (K); 2 Oxidation (P)	0.002000000001002000.0
Collagen alpha-1(I) chain OS=Gallus gallus GN=COL1A1 PE=1 SV=3	7605	1087	369	173	56	67.9	Gallus gallus	1	1	576.617	1726.83	0.0005	483	500	1	2.09	GFPGADGIAGPKGPPGER	Oxidation (K); 2 Oxidation (P)	0.002000000001002000.0
Collagen alpha-1(I) chain OS=Gallus gallus GN=COL1A1 PE=1 SV=3	7605	1087	369	173	56	67.9	Gallus gallus	1	1	865.939	1729.86	0.0001	874	892	0	46.47	PPGPSGNIGLPGPPGPAGK	4 Oxidation (P)	0.2000000000002202000.0
Collagen alpha-1(I) chain OS=Gallus gallus GN=COL1A1 PE=1 SV=3	7605	1087	369	173	56	67.9	Gallus gallus	1	1	868.896	1735.78	0.0011	602	620	0	34.03	DGEAGAQGPPGPTGPAGER	Oxidation (P)	0.0000000002000000000.0
Collagen alpha-1(I) chain OS=Gallus gallus GN=COL1A1 PE=1 SV=3	7605	1087	369	173	56	67.9	Gallus gallus	1	1	868.896	1735.78	0.0011	602	620	0	23.97	DGEAGAQGPPGPTGPAGER	Oxidation (P)	0.0000000002000000000.0
Collagen alpha-1(I) chain OS=Gallus gallus GN=COL1A1 PE=1 SV=3	7605	1087	369	173	56	67.9	Gallus gallus	1	1	868.896	1735.78	0.0017	602	620	0	94.7	DGEAGAQGPPGPTGPAGER	Oxidation (P)	0.0000000002000000000.0
Collagen alpha-1(I) chain OS=Gallus gallus GN=COL1A1 PE=1 SV=3	7605	1087	369	173	56	67.9	Gallus gallus	1	1	868.896	1735.78	0.0017	602	620	0	80.4	DGEAGAQGPPGPTGPAGER	Oxidation (P)	0.0000000002000000000.0
Collagen alpha-1(I) chain OS=Gallus gallus GN=COL1A1 PE=1 SV=3	7605	1087	369	173	56	67.9	Gallus gallus	1	1	868.896	1735.78	0.0019	602	620	0	25.21	DGEAGAQGPPGPTGPAGER	Oxidation (P)	0.0000000000020000000.0
Collagen alpha-1(I) chain OS=Gallus gallus GN=COL1A1 PE=1 SV=3	7605	1087	369	173	56	67.9	Gallus gallus	1	1	868.896	1735.78	0.0021	602	620	0	43.93	DGEAGAQGPPGPTGPAGER	2 Oxidation (P); Deoxy (T) [-15.99]	0.000000000202X000000.0
Collagen alpha-1(I) chain OS=Gallus gallus GN=COL1A1 PE=1 SV=3	7605	1087	369	173	56	67.9	Gallus gallus	1	1	868.896	1735.78	0.0023	602	620	0	28.79	DGEAGAQGPPGPTGPAGER	Oxidation (P)	0.0000000002000000000.0
Collagen alpha-1(I) chain OS=Gallus gallus GN=COL1A1 PE=1 SV=3	7605	1087	369	173	56	67.9	Gallus gallus	1	1	868.897	1735.78	0.0031	602	620	0	12.34	DGEAGAQGPPGPTGPAGER	Oxidation (P)	0.0000000000020000000.0
Collagen alpha-1(I) chain OS=Gallus gallus GN=COL1A1 PE=1 SV=3	7605	1087	369	173	56	67.9	Gallus gallus	1	1	868.897	1735.78	0.0031	602	620	0	41.23	DGEAGAQGPPGPTGPAGER	Oxidation (P)	0.0000000002000000000.0
Collagen alpha-1(I) chain OS=Gallus gallus GN=COL1A1 PE=1 SV=3	7605	1087	369	173	56	67.9	Gallus gallus	1	1	868.897	1735.78	0.0033	602	620	0	95.11	DGEAGAQGPPGPTGPAGER	Oxidation (P)	0.0000000002000000000.0
Collagen alpha-1(I) chain OS=Gallus gallus GN=COL1A1 PE=1 SV=3	7605	1087	369	173	56	67.9	Gallus gallus	1	1	868.897	1735.78	0.0039	602	620	0	7.62	DGEAGAQGPPGPTGPAGER	Oxidation (P)	0.0000000002000000000.0
Collagen alpha-1(I) chain OS=Gallus gallus GN=COL1A1 PE=1 SV=3	7605	1087	369	173	56	67.9	Gallus gallus	1	1	868.898	1735.78	0.0059	602	620	0	10.17	DGEAGAQGPPGPTGPAGER	Oxidation (P)	0.0000000000000020000.0
Collagen alpha-1(I) chain OS=Gallus gallus GN=COL1A1 PE=1 SV=3	7605	1087	369	173	56	67.9	Gallus gallus	1	1	869.387	1736.76	-0.0001	602	620	0	50.64	DGEAGAQGPPGPTGPAGER	Oxidation (P); Deamidated (NQ) [+0.98]	0.000000X002000000000.0
Collagen alpha-1(I) chain OS=Gallus gallus GN=COL1A1 PE=1 SV=3	7605	1087	369	173	56	67.9	Gallus gallus	1	1	869.398	1736.78	0.0072	602	620	0	36.37	DGEAGAQGPPGPTGPAGER	Oxidation (P); Label:15N(1) (G) [+1.00]	0.0000000002X00000000.0
Collagen alpha-1(I) chain OS=Gallus gallus GN=COL1A1 PE=1 SV=3	7605	1087	369	173	56	67.9	Gallus gallus	1	1	869.906	1737.8	0.0008	1101	1119	0	40.24	GFSGLQGPPGPPGAPGEQG	2 Oxidation (P)	0.0000000020000020000.0
Collagen alpha-1(I) chain OS=Gallus gallus GN=COL1A1 PE=1 SV=3	7605	1087	369	173	56	67.9	Gallus gallus	1	1	870.421	1738.83	0.0006	483	500	1	55.75	GFPGADGIAGPKGPPGER	2 Oxidation (P); Formyl (K) [+27.99]	0.00200000000X002000.0
Collagen alpha-1(I) chain OS=Gallus gallus GN=COL1A1 PE=1 SV=3	7605	1087	369	173	56	67.9	Gallus gallus	1	1	870.422	1738.83	0.0024	483	500	1	77.67	GFPGADGIAGPKGPPGER	2 Oxidation (P); Formyl (K) [+27.99]	0.00200000000X002000.0
Collagen alpha-1(I) chain OS=Gallus gallus GN=COL1A1 PE=1 SV=3	7605	1087	369	173	56	67.9	Gallus gallus	1	0	871.876	1741.74	0.0041	276	293	0	56.37	GEPGSPGENGAPGQMGPR	3 Oxidation (P)	0.002002000002000000.0
Collagen alpha-1(I) chain OS=Gallus gallus GN=COL1A1 PE=1 SV=3	7605	1087	369	173	56	67.9	Gallus gallus	1	0	872.366	1742.72	0.0002	276	293	0	56.34	GEPGSPGENGAPGQMGPR	3 Oxidation (P); Deamidated (NQ) [+0.98]	0.00200200X002000000.0
Collagen alpha-1(I) chain OS=Gallus gallus GN=COL1A1 PE=1 SV=3	7605	1087	369	173	56	67.9	Gallus gallus	1	0	872.366	1742.72	0.0008	276	293	0	60.92	GEPGSPGENGAPGQMGPR	3 Oxidation (P); Deamidated (NQ) [+0.98]	0.0020020000020X0000.0
Collagen alpha-1(I) chain OS=Gallus gallus GN=COL1A1 PE=1 SV=3	7605	1087	369	173	56	67.9	Gallus gallus	1	0	872.367	1742.72	0.0022	276	293	0	77.68	GEPGSPGENGAPGQMGPR	3 Oxidation (P); Deamidated (NQ) [+0.98]	0.00200200X002000000.0
Collagen alpha-1(I) chain OS=Gallus gallus GN=COL1A1 PE=1 SV=3	7605	1087	369	173	56	67.9	Gallus gallus	1	0	872.368	1742.72	0.0044	276	293	0	44.08	GEPGSPGENGAPGQMGPR	3 Oxidation (P); Deamidated (NQ) [+0.98]	0.00200200X002000000.0
Collagen alpha-1(I) chain OS=Gallus gallus GN=COL1A1 PE=1 SV=3	7605	1087	369	173	56	67.9	Gallus gallus	1	0	872.376	1742.74	0.0082	276	293	0	45.97	GEPGSPGENGAPGQMGPR	3 Oxidation (P); Label:15N(1) (A) [+1.00]	0.0020020000X2000000.0
Collagen alpha-1(I) chain OS=Gallus gallus GN=COL1A1 PE=1 SV=3	7605	1087	369	173	56	67.9	Gallus gallus	1	1	872.428	1742.84	0.0014	985	1003	0	78.68	PPGPMGPPGLAGPPGEAGR	2 Oxidation (P)	0.2000000000000200000.0
Collagen alpha-1(I) chain OS=Gallus gallus GN=COL1A1 PE=1 SV=3	7605	1087	369	173	56	67.9	Gallus gallus	1	0	872.856	1743.7	-0.0024	276	293	0	36.99	GEPGSPGENGAPGQMGPR	3 Oxidation (P); 2 Deamidated (NQ) [+0.98]	0.00200200X0020X0000.0
Collagen alpha-1(I) chain OS=Gallus gallus GN=COL1A1 PE=1 SV=3	7605	1087	369	173	56	67.9	Gallus gallus	1	1	584.961	1751.86	0.0008	984	1003	0	42.87	GPPGPMGPPGLAGPPGEAGR	2 Oxidation (P); Dethiomethyl (M) [-48.00]	0.02000X00000000200000.0
Collagen alpha-1(I) chain OS=Gallus gallus GN=COL1A1 PE=1 SV=3	7605	1087	369	173	56	67.9	Gallus gallus	1	1	877.428	1752.84	-0.0017	483	500	1	40.88	GFPGADGIAGPKGPPGER	3 Oxidation (P); Delta:H(2)C(2) (K) [+26.02]	0.00200000002X002000.0
Collagen alpha-1(I) chain OS=Gallus gallus GN=COL1A1 PE=1 SV=3	7605	1087	369	173	56	67.9	Gallus gallus	1	1	877.927	1753.84	0.0009	483	500	1	62.65	GFPGADGIAGPKGPPGER	2 Oxidation (P); Carbamyl (K) [+43.01]	0.00200000000X002000.0
Collagen alpha-1(I) chain OS=Gallus gallus GN=COL1A1 PE=1 SV=3	7605	1087	369	173	56	67.9	Gallus gallus	1	1	585.62	1753.84	0.001	483	500	1	36.49	GFPGADGIAGPKGPPGER	2 Oxidation (P); Carbamyl (K) [+43.01]	0.00200000000X002000.0
Collagen alpha-1(I) chain OS=Gallus gallus GN=COL1A1 PE=1 SV=3	7605	1087	369	173	56	67.9	Gallus gallus	1	0	879.872	1757.73	0.0017	276	293	0	42.68	GEPGSPGENGAPGQMGPR	3 Oxidation (P); Oxidation (M) [+15.99]	0.00200200000200X000.0
Collagen alpha-1(I) chain OS=Gallus gallus GN=COL1A1 PE=1 SV=3	7605	1087	369	173	56	67.9	Gallus gallus	1	0	592.312	1773.91	0.0008	1142	1159	1	1.02	DGLNGLPGPIGPPGPRGR	3 Oxidation (P)	0.000000002002200000.0
Collagen alpha-1(I) chain OS=Gallus gallus GN=COL1A1 PE=1 SV=3	7605	1087	369	173	56	67.9	Gallus gallus	1	1	889.446	1776.88	0.0027	929	947	0	37.95	DGPIGAPGTPGPQGIAGQR	2 Oxidation (P)	0.0000002002000000000.0
Collagen alpha-1(I) chain OS=Gallus gallus GN=COL1A1 PE=1 SV=3	7605	1087	369	173	56	67.9	Gallus gallus	1	1	595.629	1783.87	-0.0015	984	1003	0	25.12	GPPGPMGPPGLAGPPGEAGR	Oxidation (P)	0.02000000000000000000.0
Collagen alpha-1(I) chain OS=Gallus gallus GN=COL1A1 PE=1 SV=3	7605	1087	369	173	56	67.9	Gallus gallus	1	1	893.444	1784.87	0.0086	984	1003	0	33.44	GPPGPMGPPGLAGPPGEAGR	Oxidation (P); Label:15N(1) (P) [+1.00]	0.0000000X000000200000.0
Collagen alpha-1(I) chain OS=Gallus gallus GN=COL1A1 PE=1 SV=3	7605	1087	369	173	56	67.9	Gallus gallus	1	1	893.944	1785.87	-0.0088	984	1003	0	38.36	GPPGPMGPPGLAGPPGEAGR	Oxidation (P); Pro->Val (P) [+2.02]	0.0X200000000000000000.0
Collagen alpha-1(I) chain OS=Gallus gallus GN=COL1A1 PE=1 SV=3	7605	1087	369	173	56	67.9	Gallus gallus	1	1	894.448	1786.88	-0.0028	873	892	0	53.15	GPPGPSGNIGLPGPPGPAGK	4 Oxidation (P)	0.02000000000002202000.0
Collagen alpha-1(I) chain OS=Gallus gallus GN=COL1A1 PE=1 SV=3	7605	1087	369	173	56	67.9	Gallus gallus	1	0	597.298	1788.87	-0.0018	440	458	1	34.99	PGPAGVQGPPGPAGEEGKR	2 Oxidation (P)	0.2000000002000000000.0
Collagen alpha-1(I) chain OS=Gallus gallus GN=COL1A1 PE=1 SV=3	7605	1087	369	173	56	67.9	Gallus gallus	1	0	597.3	1788.88	0.0015	440	458	1	84.36	PGPAGVQGPPGPAGEEGKR	2 Oxidation (P)	0.2000000002000000000.0
Collagen alpha-1(I) chain OS=Gallus gallus GN=COL1A1 PE=1 SV=3	7605	1087	369	173	56	67.9	Gallus gallus	1	0	897.425	1792.84	-0.0028	796	815	0	34.84	PPGPAGFAGPPGADGQPGAK	3 Oxidation (P)	0.20000000002000002000.0
Collagen alpha-1(I) chain OS=Gallus gallus GN=COL1A1 PE=1 SV=3	7605	1087	369	173	56	67.9	Gallus gallus	1	0	599.959	1796.86	-0.0071	855	871	0	70.63	GSAGPPGATGFPGAAGR	2 Oxidation (P); ESP (N-term) [+338.18]	X.00000200000200000.0
Collagen alpha-1(I) chain OS=Gallus gallus GN=COL1A1 PE=1 SV=3	7605	1087	369	173	56	67.9	Gallus gallus	1	1	600.961	1799.86	-0.0004	984	1003	0	13.87	GPPGPMGPPGLAGPPGEAGR	2 Oxidation (P)	0.02000000000000200000.0
Collagen alpha-1(I) chain OS=Gallus gallus GN=COL1A1 PE=1 SV=3	7605	1087	369	173	56	67.9	Gallus gallus	1	1	900.939	1799.86	0.001	984	1003	0	73.35	GPPGPMGPPGLAGPPGEAGR	2 Oxidation (P)	0.02000000000000200000.0
Collagen alpha-1(I) chain OS=Gallus gallus GN=COL1A1 PE=1 SV=3	7605	1087	369	173	56	67.9	Gallus gallus	1	1	900.939	1799.86	0.001	984	1003	0	53.2	GPPGPMGPPGLAGPPGEAGR	2 Oxidation (P)	0.02000000000000200000.0
Collagen alpha-1(I) chain OS=Gallus gallus GN=COL1A1 PE=1 SV=3	7605	1087	369	173	56	67.9	Gallus gallus	1	1	600.962	1799.86	0.0011	984	1003	0	21.64	GPPGPMGPPGLAGPPGEAGR	2 Oxidation (P)	0.02000000000000200000.0
Collagen alpha-1(I) chain OS=Gallus gallus GN=COL1A1 PE=1 SV=3	7605	1087	369	173	56	67.9	Gallus gallus	1	1	600.962	1799.86	0.0014	984	1003	0	53.28	GPPGPMGPPGLAGPPGEAGR	2 Oxidation (P)	0.02000000000000200000.0
Collagen alpha-1(I) chain OS=Gallus gallus GN=COL1A1 PE=1 SV=3	7605	1087	369	173	56	67.9	Gallus gallus	1	1	900.94	1799.86	0.0022	984	1003	0	82.83	GPPGPMGPPGLAGPPGEAGR	2 Oxidation (P)	0.02000000000000200000.0
Collagen alpha-1(I) chain OS=Gallus gallus GN=COL1A1 PE=1 SV=3	7605	1087	369	173	56	67.9	Gallus gallus	1	1	900.94	1799.87	0.003	984	1003	0	73.3	GPPGPMGPPGLAGPPGEAGR	2 Oxidation (P)	0.00000000200002000000.0
Collagen alpha-1(I) chain OS=Gallus gallus GN=COL1A1 PE=1 SV=3	7605	1087	369	173	56	67.9	Gallus gallus	1	1	900.94	1799.87	0.0038	984	1003	0	60.02	GPPGPMGPPGLAGPPGEAGR	Oxidation (P); Ala->Ser (A) [+15.99]	0.00000000000X00200000.0
Collagen alpha-1(I) chain OS=Gallus gallus GN=COL1A1 PE=1 SV=3	7605	1087	369	173	56	67.9	Gallus gallus	1	1	900.941	1799.87	0.004	984	1003	0	15.81	GPPGPMGPPGLAGPPGEAGR	2 Oxidation (P)	0.02000000000000200000.0
Collagen alpha-1(I) chain OS=Gallus gallus GN=COL1A1 PE=1 SV=3	7605	1087	369	173	56	67.9	Gallus gallus	1	1	900.941	1799.87	0.0044	984	1003	0	93.4	GPPGPMGPPGLAGPPGEAGR	Oxidation (P); Oxidation (M) [+15.99]	0.00000X00000000200000.0
Collagen alpha-1(I) chain OS=Gallus gallus GN=COL1A1 PE=1 SV=3	7605	1087	369	173	56	67.9	Gallus gallus	1	0	902.431	1802.85	0.0031	438	457	0	37.94	GEPGPAGVQGPPGPAGEEGK	Oxidation (P)	0.00200000000000000000.0
Collagen alpha-1(I) chain OS=Gallus gallus GN=COL1A1 PE=1 SV=3	7605	1087	369	173	56	67.9	Gallus gallus	1	1	903.44	1804.87	-0.0086	321	341	0	38.21	GPPGPTGPAGPPGFPGAAGAK	3 Oxidation (P)	0.020000000002002000000.0
Collagen alpha-1(I) chain OS=Gallus gallus GN=COL1A1 PE=1 SV=3	7605	1087	369	173	56	67.9	Gallus gallus	1	0	605.962	1814.86	-0.0021	852	871	1	51.83	GARGSAGPPGATGFPGAAGR	2 Oxidation (P); Dihydroxyimidazolidine (R) [+72.02]	0.00X00000200000200000.0
Collagen alpha-1(I) chain OS=Gallus gallus GN=COL1A1 PE=1 SV=3	7605	1087	369	173	56	67.9	Gallus gallus	1	1	606.292	1815.85	-0.0029	984	1003	0	16.45	GPPGPMGPPGLAGPPGEAGR	3 Oxidation (P)	0.00000002200002000000.0
Collagen alpha-1(I) chain OS=Gallus gallus GN=COL1A1 PE=1 SV=3	7605	1087	369	173	56	67.9	Gallus gallus	1	1	606.293	1815.86	-0.0005	984	1003	0	35	GPPGPMGPPGLAGPPGEAGR	3 Oxidation (P)	0.02200000000000200000.0
Collagen alpha-1(I) chain OS=Gallus gallus GN=COL1A1 PE=1 SV=3	7605	1087	369	173	56	67.9	Gallus gallus	1	1	606.293	1815.86	0.0004	984	1003	0	36.44	GPPGPMGPPGLAGPPGEAGR	2 Oxidation (P); Oxidation (M) [+15.99]	0.00000X00200002000000.0
Collagen alpha-1(I) chain OS=Gallus gallus GN=COL1A1 PE=1 SV=3	7605	1087	369	173	56	67.9	Gallus gallus	1	1	908.936	1815.86	0.0004	984	1003	0	41.67	GPPGPMGPPGLAGPPGEAGR	2 Oxidation (P); Ala->Ser (A) [+15.99]	0.02000000000X00200000.0
Collagen alpha-1(I) chain OS=Gallus gallus GN=COL1A1 PE=1 SV=3	7605	1087	369	173	56	67.9	Gallus gallus	1	1	908.936	1815.86	0.0006	984	1003	0	68.98	GPPGPMGPPGLAGPPGEAGR	2 Oxidation (P); Oxidation (M) [+15.99]	0.02000X00000000200000.0
Collagen alpha-1(I) chain OS=Gallus gallus GN=COL1A1 PE=1 SV=3	7605	1087	369	173	56	67.9	Gallus gallus	1	1	606.293	1815.86	0.0007	984	1003	0	51.44	GPPGPMGPPGLAGPPGEAGR	2 Oxidation (P); Oxidation (M) [+15.99]	0.02000X00000000200000.0
Collagen alpha-1(I) chain OS=Gallus gallus GN=COL1A1 PE=1 SV=3	7605	1087	369	173	56	67.9	Gallus gallus	1	1	908.936	1815.86	0.0008	984	1003	0	2.78	GPPGPMGPPGLAGPPGEAGR	3 Oxidation (P)	0.02000000000002200000.0
Collagen alpha-1(I) chain OS=Gallus gallus GN=COL1A1 PE=1 SV=3	7605	1087	369	173	56	67.9	Gallus gallus	1	1	908.937	1815.86	0.001	984	1003	0	38.44	GPPGPMGPPGLAGPPGEAGR	2 Oxidation (P); Ala->Ser (A) [+15.99]	0.02000000000X00200000.0
Collagen alpha-1(I) chain OS=Gallus gallus GN=COL1A1 PE=1 SV=3	7605	1087	369	173	56	67.9	Gallus gallus	1	1	908.937	1815.86	0.0014	984	1003	0	61.35	GPPGPMGPPGLAGPPGEAGR	2 Oxidation (P); Oxidation (M) [+15.99]	0.00000X00200002000000.0
Collagen alpha-1(I) chain OS=Gallus gallus GN=COL1A1 PE=1 SV=3	7605	1087	369	173	56	67.9	Gallus gallus	1	1	908.937	1815.86	0.0014	984	1003	0	67.81	GPPGPMGPPGLAGPPGEAGR	2 Oxidation (P); Oxidation (M) [+15.99]	0.02000X00000000200000.0
Collagen alpha-1(I) chain OS=Gallus gallus GN=COL1A1 PE=1 SV=3	7605	1087	369	173	56	67.9	Gallus gallus	1	1	606.294	1815.86	0.0016	984	1003	0	16.26	GPPGPMGPPGLAGPPGEAGR	3 Oxidation (P)	0.02200000000000200000.0
Collagen alpha-1(I) chain OS=Gallus gallus GN=COL1A1 PE=1 SV=3	7605	1087	369	173	56	67.9	Gallus gallus	1	1	908.937	1815.86	0.0016	984	1003	0	8	GPPGPMGPPGLAGPPGEAGR	3 Oxidation (P)	0.00000002200002000000.0
Collagen alpha-1(I) chain OS=Gallus gallus GN=COL1A1 PE=1 SV=3	7605	1087	369	173	56	67.9	Gallus gallus	1	1	908.937	1815.86	0.0018	984	1003	0	68.71	GPPGPMGPPGLAGPPGEAGR	2 Oxidation (P); Oxidation (M) [+15.99]	0.02000X00000000200000.0
Collagen alpha-1(I) chain OS=Gallus gallus GN=COL1A1 PE=1 SV=3	7605	1087	369	173	56	67.9	Gallus gallus	1	1	908.937	1815.86	0.0018	984	1003	0	17.54	GPPGPMGPPGLAGPPGEAGR	3 Oxidation (P)	0.02200000000000200000.0
Collagen alpha-1(I) chain OS=Gallus gallus GN=COL1A1 PE=1 SV=3	7605	1087	369	173	56	67.9	Gallus gallus	1	1	606.294	1815.86	0.0019	984	1003	0	22.31	GPPGPMGPPGLAGPPGEAGR	3 Oxidation (P)	0.00202002000000000000.0
Collagen alpha-1(I) chain OS=Gallus gallus GN=COL1A1 PE=1 SV=3	7605	1087	369	173	56	67.9	Gallus gallus	1	1	908.937	1815.86	0.002	984	1003	0	50.8	GPPGPMGPPGLAGPPGEAGR	2 Oxidation (P); Ala->Ser (A) [+15.99]	0.02000000000X00200000.0
Collagen alpha-1(I) chain OS=Gallus gallus GN=COL1A1 PE=1 SV=3	7605	1087	369	173	56	67.9	Gallus gallus	1	0	607.286	1818.84	-0.0014	438	457	0	51.81	GEPGPAGVQGPPGPAGEEGK	Oxidation (K); 3 Oxidation (P); Glu->Pro (E) [-31.99]	0.00200000000202000X01.0
Collagen alpha-1(I) chain OS=Gallus gallus GN=COL1A1 PE=1 SV=3	7605	1087	369	173	56	67.9	Gallus gallus	1	0	607.287	1818.84	-0.0005	438	457	0	42.83	GEPGPAGVQGPPGPAGEEGK	Oxidation (K); Ala->Ser (A) [+15.99]	0.00000X00000000000001.0
Collagen alpha-1(I) chain OS=Gallus gallus GN=COL1A1 PE=1 SV=3	7605	1087	369	173	56	67.9	Gallus gallus	1	0	607.287	1818.84	-0.0002	438	457	0	54.44	GEPGPAGVQGPPGPAGEEGK	2 Oxidation (P)	0.00200000000200000000.0
Collagen alpha-1(I) chain OS=Gallus gallus GN=COL1A1 PE=1 SV=3	7605	1087	369	173	56	67.9	Gallus gallus	1	0	910.427	1818.84	0	438	457	0	69.85	GEPGPAGVQGPPGPAGEEGK	2 Oxidation (P)	0.00200000000200000000.0
Collagen alpha-1(I) chain OS=Gallus gallus GN=COL1A1 PE=1 SV=3	7605	1087	369	173	56	67.9	Gallus gallus	1	0	910.427	1818.84	0.0012	438	457	0	74.68	GEPGPAGVQGPPGPAGEEGK	2 Oxidation (P)	0.00200000000200000000.0
Collagen alpha-1(I) chain OS=Gallus gallus GN=COL1A1 PE=1 SV=3	7605	1087	369	173	56	67.9	Gallus gallus	1	0	910.427	1818.84	0.0012	438	457	0	27.62	GEPGPAGVQGPPGPAGEEGK	2 Oxidation (P)	0.00200000000200000000.0
Collagen alpha-1(I) chain OS=Gallus gallus GN=COL1A1 PE=1 SV=3	7605	1087	369	173	56	67.9	Gallus gallus	1	0	910.427	1818.84	0.0016	438	457	0	32.15	GEPGPAGVQGPPGPAGEEGK	2 Oxidation (P)	0.00200000000200000000.0
Collagen alpha-1(I) chain OS=Gallus gallus GN=COL1A1 PE=1 SV=3	7605	1087	369	173	56	67.9	Gallus gallus	1	0	910.427	1818.84	0.0018	438	457	0	68.46	GEPGPAGVQGPPGPAGEEGK	2 Oxidation (P)	0.00200000000200000000.0
Collagen alpha-1(I) chain OS=Gallus gallus GN=COL1A1 PE=1 SV=3	7605	1087	369	173	56	67.9	Gallus gallus	1	0	607.288	1818.84	0.0037	438	457	0	28.8	GEPGPAGVQGPPGPAGEEGK	Oxidation (K); Oxidation (P)	0.00200000000000000001.0
Collagen alpha-1(I) chain OS=Gallus gallus GN=COL1A1 PE=1 SV=3	7605	1087	369	173	56	67.9	Gallus gallus	1	0	910.428	1818.84	0.004	438	457	0	59.41	GEPGPAGVQGPPGPAGEEGK	2 Oxidation (P)	0.00200000000200000000.0
Collagen alpha-1(I) chain OS=Gallus gallus GN=COL1A1 PE=1 SV=3	7605	1087	369	173	56	67.9	Gallus gallus	1	0	910.94	1819.86	0.0024	243	257	1	49.36	GLPGTAGLPGMKGHR	2 Oxidation (P); Glucosylgalactosyl (K) [+340.10]	0.00200000200X000.0
Collagen alpha-1(I) chain OS=Gallus gallus GN=COL1A1 PE=1 SV=3	7605	1087	369	173	56	67.9	Gallus gallus	1	1	607.971	1820.89	-0.001	669	686	1	20.44	GFPGERGVQGPPGPQGPR	2 Oxidation (P)	0.002000000002000000.0
Collagen alpha-1(I) chain OS=Gallus gallus GN=COL1A1 PE=1 SV=3	7605	1087	369	173	56	67.9	Gallus gallus	1	1	611.624	1831.85	-0.001	984	1003	0	15.72	GPPGPMGPPGLAGPPGEAGR	4 Oxidation (P)	0.02202000000000200000.0
Collagen alpha-1(I) chain OS=Gallus gallus GN=COL1A1 PE=1 SV=3	7605	1087	369	173	56	67.9	Gallus gallus	1	1	611.625	1831.85	0.0003	984	1003	0	45.11	GPPGPMGPPGLAGPPGEAGR	2 Oxidation (P); Dioxidation (P) [+31.99]	0.0000X000200000200000.0
Collagen alpha-1(I) chain OS=Gallus gallus GN=COL1A1 PE=1 SV=3	7605	1087	369	173	56	67.9	Gallus gallus	1	1	611.625	1831.85	0.0005	984	1003	0	11.45	GPPGPMGPPGLAGPPGEAGR	4 Oxidation (P)	0.02202000000000200000.0
Collagen alpha-1(I) chain OS=Gallus gallus GN=COL1A1 PE=1 SV=3	7605	1087	369	173	56	67.9	Gallus gallus	1	1	916.934	1831.85	0.0009	984	1003	0	46.52	GPPGPMGPPGLAGPPGEAGR	2 Oxidation (P); Dioxidation (P) [+31.99]	0.0000X000200000200000.0
Collagen alpha-1(I) chain OS=Gallus gallus GN=COL1A1 PE=1 SV=3	7605	1087	369	173	56	67.9	Gallus gallus	1	1	916.934	1831.85	0.0011	984	1003	0	17.75	GPPGPMGPPGLAGPPGEAGR	4 Oxidation (P)	0.00002002200002000000.0
Collagen alpha-1(I) chain OS=Gallus gallus GN=COL1A1 PE=1 SV=3	7605	1087	369	173	56	67.9	Gallus gallus	1	1	916.934	1831.85	0.0013	984	1003	0	4.32	GPPGPMGPPGLAGPPGEAGR	4 Oxidation (P)	0.00002002200002000000.0
Collagen alpha-1(I) chain OS=Gallus gallus GN=COL1A1 PE=1 SV=3	7605	1087	369	173	56	67.9	Gallus gallus	1	1	916.934	1831.85	0.0013	984	1003	0	14.49	GPPGPMGPPGLAGPPGEAGR	4 Oxidation (P)	0.00002002200002000000.0
Collagen alpha-1(I) chain OS=Gallus gallus GN=COL1A1 PE=1 SV=3	7605	1087	369	173	56	67.9	Gallus gallus	1	1	916.934	1831.85	0.0013	984	1003	0	15.58	GPPGPMGPPGLAGPPGEAGR	4 Oxidation (P)	0.00002002200002000000.0
Collagen alpha-1(I) chain OS=Gallus gallus GN=COL1A1 PE=1 SV=3	7605	1087	369	173	56	67.9	Gallus gallus	1	1	611.625	1831.85	0.0015	984	1003	0	50.74	GPPGPMGPPGLAGPPGEAGR	2 Oxidation (P); Dioxidation (P) [+31.99]	0.00X00002000000200000.0
Collagen alpha-1(I) chain OS=Gallus gallus GN=COL1A1 PE=1 SV=3	7605	1087	369	173	56	67.9	Gallus gallus	1	1	916.935	1831.85	0.0023	984	1003	0	17.97	GPPGPMGPPGLAGPPGEAGR	4 Oxidation (P)	0.00002002200002000000.0
Collagen alpha-1(I) chain OS=Gallus gallus GN=COL1A1 PE=1 SV=3	7605	1087	369	173	56	67.9	Gallus gallus	1	1	916.935	1831.86	0.0027	984	1003	0	58.57	GPPGPMGPPGLAGPPGEAGR	2 Oxidation (P); Dioxidation (P) [+31.99]	0.0020X000000000200000.0
Collagen alpha-1(I) chain OS=Gallus gallus GN=COL1A1 PE=1 SV=3	7605	1087	369	173	56	67.9	Gallus gallus	1	1	921.974	1841.93	0.0064	872	892	0	42.98	VGPPGPSGNIGLPGPPGPAGK	Oxidation (K); Oxidation (P); Xle->Thr (I) [-12.04]	0.000000000X00000200001.0
Collagen alpha-1(I) chain OS=Gallus gallus GN=COL1A1 PE=1 SV=3	7605	1087	369	173	56	67.9	Gallus gallus	1	1	924.932	1847.85	0.0024	984	1003	0	31.98	GPPGPMGPPGLAGPPGEAGR	5 Oxidation (P)	0.00202002200002000000.0
Collagen alpha-1(I) chain OS=Gallus gallus GN=COL1A1 PE=1 SV=3	7605	1087	369	173	56	67.9	Gallus gallus	1	1	924.933	1847.85	0.0046	984	1003	0	9.6	GPPGPMGPPGLAGPPGEAGR	5 Oxidation (P)	0.00202002200002000000.0
Collagen alpha-1(I) chain OS=Gallus gallus GN=COL1A1 PE=1 SV=3	7605	1087	369	173	56	67.9	Gallus gallus	1	1	616.967	1847.88	0.0024	602	620	0	41.97	DGEAGAQGPPGPTGPAGER	Lys (N-term) [+128.09]	X.0000000000000000000.0
Collagen alpha-1(I) chain OS=Gallus gallus GN=COL1A1 PE=1 SV=3	7605	1087	369	173	56	67.9	Gallus gallus	1	1	620.97	1859.89	0.0007	1053	1073	1	50.38	GDRGETGPAGPAGPPGPAGAR	Oxidation (P)	0.000000000000002000000.0
Collagen alpha-1(I) chain OS=Gallus gallus GN=COL1A1 PE=1 SV=3	7605	1087	369	173	56	67.9	Gallus gallus	1	1	930.951	1859.89	0.0008	1053	1073	1	78.75	GDRGETGPAGPAGPPGPAGAR	Oxidation (P)	0.000000000000002000000.0
Collagen alpha-1(I) chain OS=Gallus gallus GN=COL1A1 PE=1 SV=3	7605	1087	369	173	56	67.9	Gallus gallus	1	1	622.958	1865.85	0.0018	210	229	2	43.91	GPAGPPGKNGDDGEAGKPGR	Oxidation (K); Oxidation (P); Deamidated (NQ) [+0.98]	0.00000001X00000000200.0
Collagen alpha-1(I) chain OS=Gallus gallus GN=COL1A1 PE=1 SV=3	7605	1087	369	173	56	67.9	Gallus gallus	1	1	938.966	1875.92	0.0051	320	341	0	53.28	AGPPGPTGPAGPPGFPGAAGAK	3 Oxidation (P)	0.0020000000002002000000.0
Collagen alpha-1(I) chain OS=Gallus gallus GN=COL1A1 PE=1 SV=3	7605	1087	369	173	56	67.9	Gallus gallus	1	1	943.478	1884.94	0.0092	872	892	0	34.07	VGPPGPSGNIGLPGPPGPAGK	Oxidation (K); 2 Oxidation (P); Val->Asn (V) [+14.97]	0.X00000000000202000001.0
Collagen alpha-1(I) chain OS=Gallus gallus GN=COL1A1 PE=1 SV=3	7605	1087	369	173	56	67.9	Gallus gallus	1	1	943.981	1885.95	-0.0066	872	892	0	5.19	VGPPGPSGNIGLPGPPGPAGK	4 Oxidation (P)	0.000002000000202200000.0
Collagen alpha-1(I) chain OS=Gallus gallus GN=COL1A1 PE=1 SV=3	7605	1087	369	173	56	67.9	Gallus gallus	1	1	943.984	1885.95	-0.0008	872	892	0	56.66	VGPPGPSGNIGLPGPPGPAGK	Oxidation (K); 4 Oxidation (P); Deoxy (S) [-15.99]	0.000202X00000202000001.0
Collagen alpha-1(I) chain OS=Gallus gallus GN=COL1A1 PE=1 SV=3	7605	1087	369	173	56	67.9	Gallus gallus	1	1	943.984	1885.95	-0.0006	872	892	0	67.63	VGPPGPSGNIGLPGPPGPAGK	2 Oxidation (P); Dioxidation (P) [+31.99]	0.00020000000020000X000.0
Collagen alpha-1(I) chain OS=Gallus gallus GN=COL1A1 PE=1 SV=3	7605	1087	369	173	56	67.9	Gallus gallus	1	1	943.984	1885.95	-0.0004	872	892	0	3.41	VGPPGPSGNIGLPGPPGPAGK	Oxidation (K); 3 Oxidation (P)	0.000002000000202000001.0
Collagen alpha-1(I) chain OS=Gallus gallus GN=COL1A1 PE=1 SV=3	7605	1087	369	173	56	67.9	Gallus gallus	1	1	629.658	1885.95	-0.0004	872	892	0	6.71	VGPPGPSGNIGLPGPPGPAGK	4 Oxidation (P)	0.000002000000202200000.0
Collagen alpha-1(I) chain OS=Gallus gallus GN=COL1A1 PE=1 SV=3	7605	1087	369	173	56	67.9	Gallus gallus	1	1	629.659	1885.95	0.0005	872	892	0	15.91	VGPPGPSGNIGLPGPPGPAGK	4 Oxidation (P)	0.002000000000002202000.0
Collagen alpha-1(I) chain OS=Gallus gallus GN=COL1A1 PE=1 SV=3	7605	1087	369	173	56	67.9	Gallus gallus	1	1	943.984	1885.95	0.0008	872	892	0	18.64	VGPPGPSGNIGLPGPPGPAGK	4 Oxidation (P)	0.002000000000002202000.0
Collagen alpha-1(I) chain OS=Gallus gallus GN=COL1A1 PE=1 SV=3	7605	1087	369	173	56	67.9	Gallus gallus	1	1	943.985	1885.95	0.0012	872	892	0	40.49	VGPPGPSGNIGLPGPPGPAGK	2 Oxidation (P); Dioxidation (P) [+31.99]	0.00020000000020000X000.0
Collagen alpha-1(I) chain OS=Gallus gallus GN=COL1A1 PE=1 SV=3	7605	1087	369	173	56	67.9	Gallus gallus	1	1	943.985	1885.95	0.0012	872	892	0	36.48	VGPPGPSGNIGLPGPPGPAGK	2 Oxidation (P); Dioxidation (P) [+31.99]	0.00020000000020000X000.0
Collagen alpha-1(I) chain OS=Gallus gallus GN=COL1A1 PE=1 SV=3	7605	1087	369	173	56	67.9	Gallus gallus	1	1	943.985	1885.95	0.0014	872	892	0	0.62	VGPPGPSGNIGLPGPPGPAGK	Oxidation (K); 3 Oxidation (P)	0.000002000000202000001.0
Collagen alpha-1(I) chain OS=Gallus gallus GN=COL1A1 PE=1 SV=3	7605	1087	369	173	56	67.9	Gallus gallus	1	1	943.985	1885.95	0.0014	872	892	0	69.89	VGPPGPSGNIGLPGPPGPAGK	2 Oxidation (P); Dioxidation (P) [+31.99]	0.00020000000020000X000.0
Collagen alpha-1(I) chain OS=Gallus gallus GN=COL1A1 PE=1 SV=3	7605	1087	369	173	56	67.9	Gallus gallus	1	1	943.985	1885.95	0.0014	872	892	0	11.86	VGPPGPSGNIGLPGPPGPAGK	4 Oxidation (P)	0.002000000000002202000.0
Collagen alpha-1(I) chain OS=Gallus gallus GN=COL1A1 PE=1 SV=3	7605	1087	369	173	56	67.9	Gallus gallus	1	1	943.985	1885.95	0.0016	872	892	0	20.64	VGPPGPSGNIGLPGPPGPAGK	Oxidation (K); 3 Oxidation (P)	0.000002000000202000001.0
Collagen alpha-1(I) chain OS=Gallus gallus GN=COL1A1 PE=1 SV=3	7605	1087	369	173	56	67.9	Gallus gallus	1	1	943.985	1885.95	0.0016	872	892	0	27.2	VGPPGPSGNIGLPGPPGPAGK	Oxidation (K); 3 Oxidation (P)	0.000002000000202000001.0
Collagen alpha-1(I) chain OS=Gallus gallus GN=COL1A1 PE=1 SV=3	7605	1087	369	173	56	67.9	Gallus gallus	1	1	943.985	1885.96	0.0018	872	892	0	23.9	VGPPGPSGNIGLPGPPGPAGK	4 Oxidation (P)	0.002000000000002202000.0
Collagen alpha-1(I) chain OS=Gallus gallus GN=COL1A1 PE=1 SV=3	7605	1087	369	173	56	67.9	Gallus gallus	1	1	943.985	1885.96	0.002	872	892	0	0.99	VGPPGPSGNIGLPGPPGPAGK	Oxidation (K); 3 Oxidation (P)	0.000002000000202000001.0
Collagen alpha-1(I) chain OS=Gallus gallus GN=COL1A1 PE=1 SV=3	7605	1087	369	173	56	67.9	Gallus gallus	1	1	629.659	1885.96	0.002	872	892	0	14.86	VGPPGPSGNIGLPGPPGPAGK	Oxidation (K); 3 Oxidation (P)	0.002000000000000202001.0
Collagen alpha-1(I) chain OS=Gallus gallus GN=COL1A1 PE=1 SV=3	7605	1087	369	173	56	67.9	Gallus gallus	1	1	629.659	1885.96	0.0024	872	892	0	44.77	VGPPGPSGNIGLPGPPGPAGK	2 Oxidation (P); Dioxidation (P) [+31.99]	0.00020000000020000X000.0
Collagen alpha-1(I) chain OS=Gallus gallus GN=COL1A1 PE=1 SV=3	7605	1087	369	173	56	67.9	Gallus gallus	1	1	629.659	1885.96	0.003	872	892	0	49.3	VGPPGPSGNIGLPGPPGPAGK	2 Oxidation (P); Dioxidation (P) [+31.99]	0.00020000000020000X000.0
Collagen alpha-1(I) chain OS=Gallus gallus GN=COL1A1 PE=1 SV=3	7605	1087	369	173	56	67.9	Gallus gallus	1	1	943.986	1885.96	0.003	872	892	0	34.96	VGPPGPSGNIGLPGPPGPAGK	2 Oxidation (P); Dioxidation (P) [+31.99]	0.00020000000020000X000.0
Collagen alpha-1(I) chain OS=Gallus gallus GN=COL1A1 PE=1 SV=3	7605	1087	369	173	56	67.9	Gallus gallus	1	1	943.986	1885.96	0.0034	872	892	0	15.17	VGPPGPSGNIGLPGPPGPAGK	4 Oxidation (P)	0.002000000000002202000.0
Collagen alpha-1(I) chain OS=Gallus gallus GN=COL1A1 PE=1 SV=3	7605	1087	369	173	56	67.9	Gallus gallus	1	1	943.986	1885.96	0.0036	872	892	0	12.95	VGPPGPSGNIGLPGPPGPAGK	Oxidation (K); 3 Oxidation (P)	0.000002000000202000001.0
Collagen alpha-1(I) chain OS=Gallus gallus GN=COL1A1 PE=1 SV=3	7605	1087	369	173	56	67.9	Gallus gallus	1	1	943.986	1885.96	0.0042	872	892	0	77.21	VGPPGPSGNIGLPGPPGPAGK	Oxidation (K); 4 Oxidation (P); Deoxy (S) [-15.99]	0.000202X00000202000001.0
Collagen alpha-1(I) chain OS=Gallus gallus GN=COL1A1 PE=1 SV=3	7605	1087	369	173	56	67.9	Gallus gallus	1	1	943.987	1885.96	0.0058	872	892	0	36.16	VGPPGPSGNIGLPGPPGPAGK	2 Oxidation (P); Dioxidation (P) [+31.99]	0.000200000000200X00000.0
Collagen alpha-1(I) chain OS=Gallus gallus GN=COL1A1 PE=1 SV=3	7605	1087	369	173	56	67.9	Gallus gallus	1	1	951.98	1901.95	-0.0021	872	892	0	65.2	VGPPGPSGNIGLPGPPGPAGK	Oxidation (K); 5 Oxidation (P); Deoxy (S) [-15.99]	0.002202X00000202000001.0
Collagen alpha-1(I) chain OS=Gallus gallus GN=COL1A1 PE=1 SV=3	7605	1087	369	173	56	67.9	Gallus gallus	1	1	634.99	1901.95	-0.0011	872	892	0	17.07	VGPPGPSGNIGLPGPPGPAGK	Oxidation (K); 4 Oxidation (P)	0.000202000000202000001.0
Collagen alpha-1(I) chain OS=Gallus gallus GN=COL1A1 PE=1 SV=3	7605	1087	369	173	56	67.9	Gallus gallus	1	1	634.99	1901.95	-0.0005	872	892	0	9.34	VGPPGPSGNIGLPGPPGPAGK	Oxidation (K); 4 Oxidation (P)	0.000202000000202000001.0
Collagen alpha-1(I) chain OS=Gallus gallus GN=COL1A1 PE=1 SV=3	7605	1087	369	173	56	67.9	Gallus gallus	1	1	951.982	1901.95	0.0013	872	892	0	70.89	VGPPGPSGNIGLPGPPGPAGK	6 Oxidation (P); Deoxy (S) [-15.99]	0.002202X00000200202000.0
Collagen alpha-1(I) chain OS=Gallus gallus GN=COL1A1 PE=1 SV=3	7605	1087	369	173	56	67.9	Gallus gallus	1	1	951.982	1901.95	0.0015	872	892	0	64.9	VGPPGPSGNIGLPGPPGPAGK	Oxidation (K); 2 Oxidation (P); Dioxidation (P) [+31.99]	0.000200000000X00200001.0
Collagen alpha-1(I) chain OS=Gallus gallus GN=COL1A1 PE=1 SV=3	7605	1087	369	173	56	67.9	Gallus gallus	1	1	951.982	1901.95	0.0017	872	892	0	80.38	VGPPGPSGNIGLPGPPGPAGK	6 Oxidation (P); Deoxy (S) [-15.99]	0.002202X00000200202000.0
Collagen alpha-1(I) chain OS=Gallus gallus GN=COL1A1 PE=1 SV=3	7605	1087	369	173	56	67.9	Gallus gallus	1	1	951.982	1901.95	0.0019	872	892	0	12.4	VGPPGPSGNIGLPGPPGPAGK	5 Oxidation (P)	0.002200000000002202000.0
Collagen alpha-1(I) chain OS=Gallus gallus GN=COL1A1 PE=1 SV=3	7605	1087	369	173	56	67.9	Gallus gallus	1	1	951.983	1901.95	0.0039	872	892	0	14.1	VGPPGPSGNIGLPGPPGPAGK	Oxidation (K); 4 Oxidation (P)	0.000202000000202000001.0
Collagen alpha-1(I) chain OS=Gallus gallus GN=COL1A1 PE=1 SV=3	7605	1087	369	173	56	67.9	Gallus gallus	1	1	974.482	1946.95	0.0016	319	341	0	39.88	AAGPPGPTGPAGPPGFPGAAGAK	3 Oxidation (P)	0.00020000000002002000000.0
Collagen alpha-1(I) chain OS=Gallus gallus GN=COL1A1 PE=1 SV=3	7605	1087	369	173	56	67.9	Gallus gallus	1	1	653.309	1956.91	0.0022	1052	1073	1	37.53	NGDRGETGPAGPAGPPGPAGAR	Oxidation (P); Ammonia-loss (N) [-17.03]	0.X000000000000002000000.0
Collagen alpha-1(I) chain OS=Gallus gallus GN=COL1A1 PE=1 SV=3	7605	1087	369	173	56	67.9	Gallus gallus	1	0	980.48	1958.95	0.0016	438	458	1	59	GEPGPAGVQGPPGPAGEEGKR	Oxidation (P)	0.002000000000000000000.0
Collagen alpha-1(I) chain OS=Gallus gallus GN=COL1A1 PE=1 SV=3	7605	1087	369	173	56	67.9	Gallus gallus	1	0	653.99	1958.95	0.0029	438	458	1	22.43	GEPGPAGVQGPPGPAGEEGKR	Oxidation (P)	0.002000000000000000000.0
Collagen alpha-1(I) chain OS=Gallus gallus GN=COL1A1 PE=1 SV=3	7605	1087	369	173	56	67.9	Gallus gallus	1	0	655.338	1962.99	-0.0012	234	254	1	2.7	GPPGPQGARGLPGTAGLPGMK	3 Oxidation (P)	0.002020000002000000000.0
Collagen alpha-1(I) chain OS=Gallus gallus GN=COL1A1 PE=1 SV=3	7605	1087	369	173	56	67.9	Gallus gallus	1	0	985.439	1968.86	0.0004	190	209	0	50.98	FQGPPGEPGEPGASGPMGPR	3 Oxidation (P)	0.00002002002000000000.0
Collagen alpha-1(I) chain OS=Gallus gallus GN=COL1A1 PE=1 SV=3	7605	1087	369	173	56	67.9	Gallus gallus	1	1	494.49	1973.93	-0.0007	1052	1073	1	4.72	NGDRGETGPAGPAGPPGPAGAR	Oxidation (P)	0.0000000000000002000000.0
Collagen alpha-1(I) chain OS=Gallus gallus GN=COL1A1 PE=1 SV=3	7605	1087	369	173	56	67.9	Gallus gallus	1	1	658.984	1973.93	0.0007	1052	1073	1	32.4	NGDRGETGPAGPAGPPGPAGAR	Oxidation (P)	0.0000000000000002000000.0
Collagen alpha-1(I) chain OS=Gallus gallus GN=COL1A1 PE=1 SV=3	7605	1087	369	173	56	67.9	Gallus gallus	1	1	658.984	1973.93	0.001	1052	1073	1	37.63	NGDRGETGPAGPAGPPGPAGAR	Oxidation (P)	0.0000000000000002000000.0
Collagen alpha-1(I) chain OS=Gallus gallus GN=COL1A1 PE=1 SV=3	7605	1087	369	173	56	67.9	Gallus gallus	1	1	987.973	1973.93	0.0017	1052	1073	1	33.49	NGDRGETGPAGPAGPPGPAGAR	Oxidation (P)	0.0000000000000000020000.0
Collagen alpha-1(I) chain OS=Gallus gallus GN=COL1A1 PE=1 SV=3	7605	1087	369	173	56	67.9	Gallus gallus	1	1	659.31	1974.91	-0.005	1052	1073	1	52.67	NGDRGETGPAGPAGPPGPAGAR	Oxidation (P); Deamidated (R) [+0.98]	0.000X000000000002000000.0
Collagen alpha-1(I) chain OS=Gallus gallus GN=COL1A1 PE=1 SV=3	7605	1087	369	173	56	67.9	Gallus gallus	1	1	659.312	1974.92	0.0007	1052	1073	1	46.95	NGDRGETGPAGPAGPPGPAGAR	Oxidation (P); Deamidated (R) [+0.98]	0.000X000000000002000000.0
Collagen alpha-1(I) chain OS=Gallus gallus GN=COL1A1 PE=1 SV=3	7605	1087	369	173	56	67.9	Gallus gallus	1	1	659.313	1974.92	-0.0096	1052	1073	1	52.49	NGDRGETGPAGPAGPPGPAGAR	Oxidation (P); Label:15N(1) (G) [+1.00]	0.0X00000000000002000000.0
Collagen alpha-1(I) chain OS=Gallus gallus GN=COL1A1 PE=1 SV=3	7605	1087	369	173	56	67.9	Gallus gallus	1	0	659.321	1974.94	0.0007	438	458	1	13.99	GEPGPAGVQGPPGPAGEEGKR	Oxidation (K); Oxidation (P)	0.002000000000000000010.0
Collagen alpha-1(I) chain OS=Gallus gallus GN=COL1A1 PE=1 SV=3	7605	1087	369	173	56	67.9	Gallus gallus	1	0	988.478	1974.94	0.0013	438	458	1	77.5	GEPGPAGVQGPPGPAGEEGKR	2 Oxidation (P)	0.002000000002000000000.0
Collagen alpha-1(I) chain OS=Gallus gallus GN=COL1A1 PE=1 SV=3	7605	1087	369	173	56	67.9	Gallus gallus	1	0	988.478	1974.94	0.0015	438	458	1	45.74	GEPGPAGVQGPPGPAGEEGKR	2 Oxidation (P)	0.002000000002000000000.0
Collagen alpha-1(I) chain OS=Gallus gallus GN=COL1A1 PE=1 SV=3	7605	1087	369	173	56	67.9	Gallus gallus	1	0	988.478	1974.94	0.0021	438	458	1	30.18	GEPGPAGVQGPPGPAGEEGKR	2 Oxidation (P)	0.002000000002000000000.0
Collagen alpha-1(I) chain OS=Gallus gallus GN=COL1A1 PE=1 SV=3	7605	1087	369	173	56	67.9	Gallus gallus	1	0	659.321	1974.94	0.0022	438	458	1	44.14	GEPGPAGVQGPPGPAGEEGKR	2 Oxidation (P)	0.002000000002000000000.0
Collagen alpha-1(I) chain OS=Gallus gallus GN=COL1A1 PE=1 SV=3	7605	1087	369	173	56	67.9	Gallus gallus	1	0	659.321	1974.94	0.0022	438	458	1	27.37	GEPGPAGVQGPPGPAGEEGKR	2 Oxidation (P)	0.002000000002000000000.0
Collagen alpha-1(I) chain OS=Gallus gallus GN=COL1A1 PE=1 SV=3	7605	1087	369	173	56	67.9	Gallus gallus	1	0	659.322	1974.94	0.0031	438	458	1	5.49	GEPGPAGVQGPPGPAGEEGKR	2 Oxidation (P)	0.002000000000020000000.0
Collagen alpha-1(I) chain OS=Gallus gallus GN=COL1A1 PE=1 SV=3	7605	1087	369	173	56	67.9	Gallus gallus	1	0	988.479	1974.94	0.0037	438	458	1	37.71	GEPGPAGVQGPPGPAGEEGKR	2 Oxidation (P)	0.002000000002000000000.0
Collagen alpha-1(I) chain OS=Gallus gallus GN=COL1A1 PE=1 SV=3	7605	1087	369	173	56	67.9	Gallus gallus	1	0	988.479	1974.94	0.0047	438	458	1	71.98	GEPGPAGVQGPPGPAGEEGKR	2 Oxidation (P)	0.002000000002000000000.0
Collagen alpha-1(I) chain OS=Gallus gallus GN=COL1A1 PE=1 SV=3	7605	1087	369	173	56	67.9	Gallus gallus	1	0	988.98	1975.95	0.0087	438	458	1	58.43	GEPGPAGVQGPPGPAGEEGKR	2 Oxidation (P); Label:15N(1) (G) [+1.00]	0.002000000X02000000000.0
Collagen alpha-1(I) chain OS=Gallus gallus GN=COL1A1 PE=1 SV=3	7605	1087	369	173	56	67.9	Gallus gallus	1	1	996.466	1990.92	-0.0053	1052	1073	1	34.56	NGDRGETGPAGPAGPPGPAGAR	2 Oxidation (P); Label:15N(1) (G) [+1.00]	0.0000X00000020002000000.0
Collagen alpha-1(I) chain OS=Gallus gallus GN=COL1A1 PE=1 SV=3	7605	1087	369	173	56	67.9	Gallus gallus	1	1	998.456	1994.9	-0.0002	1101	1122	0	37.9	GFSGLQGPPGPPGAPGEQGPSG	3 Oxidation (P)	0.0000000020220000000000.0
Collagen alpha-1(I) chain OS=Gallus gallus GN=COL1A1 PE=1 SV=3	7605	1087	369	173	56	67.9	Gallus gallus	1	0	1001.5	2000.98	0.0011	753	775	1	35.11	GLTGPIGPPGPAGAPGDKGEAGP	2 Oxidation (P)	0.00000000200000200000000.0
Collagen alpha-1(I) chain OS=Gallus gallus GN=COL1A1 PE=1 SV=3	7605	1087	369	173	56	67.9	Gallus gallus	1	0	1002.48	2002.94	0.001	438	458	1	38.87	GEPGPAGVQGPPGPAGEEGKR	2 Oxidation (P); Formyl (K) [+27.99]	0.0020000000020000000X0.0
Collagen alpha-1(I) chain OS=Gallus gallus GN=COL1A1 PE=1 SV=3	7605	1087	369	173	56	67.9	Gallus gallus	1	1	672.996	2015.97	0.0016	763	785	1	40.24	PAGAPGDKGEAGPPGPAGPTGAR	Oxidation (K); Oxidation (P)	0.00000001000020000000000.0
Collagen alpha-1(I) chain OS=Gallus gallus GN=COL1A1 PE=1 SV=3	7605	1087	369	173	56	67.9	Gallus gallus	1	0	681	2039.98	0.0003	542	563	1	42.78	TGPPGPAGQDGRPGPAGPPGAR	4 Oxidation (P); Label:13C(8)15N(2) (R) [+10.02]	0.002000000000002002200X.0
Collagen alpha-1(I) chain OS=Gallus gallus GN=COL1A1 PE=1 SV=3	7605	1087	369	173	56	67.9	Gallus gallus	1	0	681	2039.98	0.0003	542	563	1	53.41	TGPPGPAGQDGRPGPAGPPGAR	4 Oxidation (P); Label:13C(8)15N(2) (R) [+10.02]	0.002000000000002002200X.0
Collagen alpha-1(I) chain OS=Gallus gallus GN=COL1A1 PE=1 SV=3	7605	1087	369	173	56	67.9	Gallus gallus	1	0	681	2039.98	0.0005	542	563	1	36.14	TGPPGPAGQDGRPGPAGPPGAR	Oxidation (P); Gly->Asp (G) [+58.01]	0.0002000000000000X00000.0
Collagen alpha-1(I) chain OS=Gallus gallus GN=COL1A1 PE=1 SV=3	7605	1087	369	173	56	67.9	Gallus gallus	1	0	681	2039.98	0.0005	542	563	1	43.92	TGPPGPAGQDGRPGPAGPPGAR	Oxidation (P); Gly->Asp (G) [+58.01]	0.0002000000000000X00000.0
Collagen alpha-1(I) chain OS=Gallus gallus GN=COL1A1 PE=1 SV=3	7605	1087	369	173	56	67.9	Gallus gallus	1	0	681	2039.98	0.0006	542	563	1	34.34	TGPPGPAGQDGRPGPAGPPGAR	4 Oxidation (P); Label:13C(8)15N(2) (R) [+10.02]	0.002000000000002002200X.0
Collagen alpha-1(I) chain OS=Gallus gallus GN=COL1A1 PE=1 SV=3	7605	1087	369	173	56	67.9	Gallus gallus	1	0	681	2039.98	0.0009	542	563	1	39.15	TGPPGPAGQDGRPGPAGPPGAR	4 Oxidation (P); Label:13C(8)15N(2) (R) [+10.02]	0.002000000000002002200X.0
Collagen alpha-1(I) chain OS=Gallus gallus GN=COL1A1 PE=1 SV=3	7605	1087	369	173	56	67.9	Gallus gallus	1	0	681.334	2040.98	-0.0076	542	563	1	33.24	TGPPGPAGQDGRPGPAGPPGAR	4 Oxidation (P); Label:2H(7)15N(4) (R) [+11.03]	0.002000000000002002200X.0
Collagen alpha-1(I) chain OS=Gallus gallus GN=COL1A1 PE=1 SV=3	7605	1087	369	173	56	67.9	Gallus gallus	1	1	1025.98	2049.94	0.0002	1101	1123	0	33.56	GFSGLQGPPGPPGAPGEQGPSGA	2 Oxidation (P)	0.00000000000200200000000.0
Collagen alpha-1(I) chain OS=Gallus gallus GN=COL1A1 PE=1 SV=3	7605	1087	369	173	56	67.9	Gallus gallus	1	0	686.332	2055.97	0.0007	542	563	1	41.73	TGPPGPAGQDGRPGPAGPPGAR	2 Oxidation (P); Gly->Asp (G) [+58.01]	0.0020000000000000002X00.0
Collagen alpha-1(I) chain OS=Gallus gallus GN=COL1A1 PE=1 SV=3	7605	1087	369	173	56	67.9	Gallus gallus	1	0	686.332	2055.97	0.0017	542	563	1	34.65	TGPPGPAGQDGRPGPAGPPGAR	5 Oxidation (P); Label:13C(8)15N(2) (R) [+10.02]	0.002000000000202002200X.0
Collagen alpha-1(I) chain OS=Gallus gallus GN=COL1A1 PE=1 SV=3	7605	1087	369	173	56	67.9	Gallus gallus	1	0	686.332	2055.97	0.0022	542	563	1	44.65	TGPPGPAGQDGRPGPAGPPGAR	2 Oxidation (P); Gly->Asp (G) [+58.01]	0.0020000000000X00002000.0
Collagen alpha-1(I) chain OS=Gallus gallus GN=COL1A1 PE=1 SV=3	7605	1087	369	173	56	67.9	Gallus gallus	1	0	686.332	2055.97	0.0023	542	563	1	39.28	TGPPGPAGQDGRPGPAGPPGAR	5 Oxidation (P); Label:13C(8)15N(2) (R) [+10.02]	0.002000000000202002200X.0
Collagen alpha-1(I) chain OS=Gallus gallus GN=COL1A1 PE=1 SV=3	7605	1087	369	173	56	67.9	Gallus gallus	1	0	1040.48	2078.94	0.0007	1260	1277	0	31.35	SGEYWIDPNQGCNLDAIK
Collagen alpha-1(I) chain OS=Gallus gallus GN=COL1A1 PE=1 SV=3	7605	1087	369	173	56	67.9	Gallus gallus	1	0	1050	2097.99	0.0012	554	575	1	0.48	PGPAGPPGARGQAGVMGFPGPK	Oxidation (K); 5 Oxidation (P)	0.2020022000000000000021.0
Collagen alpha-1(I) chain OS=Gallus gallus GN=COL1A1 PE=1 SV=3	7605	1087	369	173	56	67.9	Gallus gallus	1	1	1052.02	2102.02	0.0033	924	947	0	68.95	GSPGADGPIGAPGTPGPQGIAGQR	2 Oxidation (P); Thr->Gly (T) [-44.03]	0.0000000000020X0020000000.0
Collagen alpha-1(I) chain OS=Gallus gallus GN=COL1A1 PE=1 SV=3	7605	1087	369	173	56	67.9	Gallus gallus	1	1	1053.52	2105.02	0.0057	925	947	0	34.81	SPGADGPIGAPGTPGPQGIAGQR	3 Oxidation (P)	0.02000000002002000000000.0
Collagen alpha-1(I) chain OS=Gallus gallus GN=COL1A1 PE=1 SV=3	7605	1087	369	173	56	67.9	Gallus gallus	1	1	705.019	2112.04	0.0015	924	947	0	51.09	GSPGADGPIGAPGTPGPQGIAGQR	Oxidation (P); Dehydrated (T) [-18.01]	0.0000000000020X0000000000.0
Collagen alpha-1(I) chain OS=Gallus gallus GN=COL1A1 PE=1 SV=3	7605	1087	369	173	56	67.9	Gallus gallus	1	0	1059.5	2116.98	0.002	792	815	0	18.61	GEPGPPGPAGFAGPPGADGQPGAK	2 Oxidation (P)	0.000022000000000000000000.0
Collagen alpha-1(I) chain OS=Gallus gallus GN=COL1A1 PE=1 SV=3	7605	1087	369	173	56	67.9	Gallus gallus	1	0	706.668	2116.98	0.0022	792	815	0	12.53	GEPGPPGPAGFAGPPGADGQPGAK	2 Oxidation (P)	0.002020000000000000000000.0
Collagen alpha-1(I) chain OS=Gallus gallus GN=COL1A1 PE=1 SV=3	7605	1087	369	173	56	67.9	Gallus gallus	1	1	1059.52	2117.02	0.0036	317	341	0	57.31	PGAAGPPGPTGPAGPPGFPGAAGAK	4 Oxidation (P)	0.2000020000000002002000000.0
Collagen alpha-1(I) chain OS=Gallus gallus GN=COL1A1 PE=1 SV=3	7605	1087	369	173	56	67.9	Gallus gallus	1	1	1066.03	2130.04	-0.004	924	947	0	43.42	GSPGADGPIGAPGTPGPQGIAGQR	Oxidation (P)	0.000000000002000000000000.0
Collagen alpha-1(I) chain OS=Gallus gallus GN=COL1A1 PE=1 SV=3	7605	1087	369	173	56	67.9	Gallus gallus	1	1	1066.03	2130.05	0	924	947	0	60.09	GSPGADGPIGAPGTPGPQGIAGQR	Oxidation (P)	0.000000000002000000000000.0
Collagen alpha-1(I) chain OS=Gallus gallus GN=COL1A1 PE=1 SV=3	7605	1087	369	173	56	67.9	Gallus gallus	1	1	711.023	2130.05	0.0011	924	947	0	43.6	GSPGADGPIGAPGTPGPQGIAGQR	Oxidation (P)	0.000000000002000000000000.0
Collagen alpha-1(I) chain OS=Gallus gallus GN=COL1A1 PE=1 SV=3	7605	1087	369	173	56	67.9	Gallus gallus	1	1	711.023	2130.05	0.0017	924	947	0	19.08	GSPGADGPIGAPGTPGPQGIAGQR	Oxidation (P)	0.000000000002000000000000.0
Collagen alpha-1(I) chain OS=Gallus gallus GN=COL1A1 PE=1 SV=3	7605	1087	369	173	56	67.9	Gallus gallus	1	1	1066.52	2131.03	0	924	947	0	67.9	GSPGADGPIGAPGTPGPQGIAGQR	Oxidation (P); Deamidated (NQ) [+0.98]	0.0000000000020000000000X0.0
Collagen alpha-1(I) chain OS=Gallus gallus GN=COL1A1 PE=1 SV=3	7605	1087	369	173	56	67.9	Gallus gallus	1	1	1066.52	2131.03	-0.009	924	947	0	64.91	GSPGADGPIGAPGTPGPQGIAGQR	Oxidation (P); Label:15N(1) (P) [+1.00]	0.0000000000020000X0000000.0
Collagen alpha-1(I) chain OS=Gallus gallus GN=COL1A1 PE=1 SV=3	7605	1087	369	173	56	67.9	Gallus gallus	1	0	1067.49	2132.98	-0.0009	792	815	0	75.55	GEPGPPGPAGFAGPPGADGQPGAK	Oxidation (P); Dioxidation (P) [+31.99]	0.00X000000000002000000000.0
Collagen alpha-1(I) chain OS=Gallus gallus GN=COL1A1 PE=1 SV=3	7605	1087	369	173	56	67.9	Gallus gallus	1	0	712	2132.98	0.0009	792	815	0	46.24	GEPGPPGPAGFAGPPGADGQPGAK	2 Oxidation (P); Ala->Ser (A) [+15.99]	0.0000220000000000X0000000.0
Collagen alpha-1(I) chain OS=Gallus gallus GN=COL1A1 PE=1 SV=3	7605	1087	369	173	56	67.9	Gallus gallus	1	0	1067.5	2132.98	0.0011	792	815	0	45.77	GEPGPPGPAGFAGPPGADGQPGAK	Oxidation (P); Dioxidation (P) [+31.99]	0.00X000000000002000000000.0
Collagen alpha-1(I) chain OS=Gallus gallus GN=COL1A1 PE=1 SV=3	7605	1087	369	173	56	67.9	Gallus gallus	1	0	1067.5	2132.98	0.0031	792	815	0	57.42	GEPGPPGPAGFAGPPGADGQPGAK	Oxidation (P); Dioxidation (P) [+31.99]	0.00000X000000002000000000.0
Collagen alpha-1(I) chain OS=Gallus gallus GN=COL1A1 PE=1 SV=3	7605	1087	369	173	56	67.9	Gallus gallus	1	0	712	2132.98	0.0033	792	815	0	50.96	GEPGPPGPAGFAGPPGADGQPGAK	Oxidation (P); Dioxidation (P) [+31.99]	0.00000X000000002000000000.0
Collagen alpha-1(I) chain OS=Gallus gallus GN=COL1A1 PE=1 SV=3	7605	1087	369	173	56	67.9	Gallus gallus	1	0	1067.99	2133.96	-0.0081	792	815	0	38.19	GEPGPPGPAGFAGPPGADGQPGAK	2 Oxidation (P); Pro->Asn (P) [+16.99]	0.00200200000000000000X000.0
Collagen alpha-1(I) chain OS=Gallus gallus GN=COL1A1 PE=1 SV=3	7605	1087	369	173	56	67.9	Gallus gallus	1	0	713.027	2136.06	-0.0011	1026	1051	0	42.63	GETGPAGPPGAPGAPGAPGPVGPAGK	Oxidation (P)	0.00000000200000000000000000.0
Collagen alpha-1(I) chain OS=Gallus gallus GN=COL1A1 PE=1 SV=3	7605	1087	369	173	56	67.9	Gallus gallus	1	0	1069.04	2136.06	0.0034	1026	1051	0	83.45	GETGPAGPPGAPGAPGAPGPVGPAGK	Oxidation (P)	0.00000000200000000000000000.0
Collagen alpha-1(I) chain OS=Gallus gallus GN=COL1A1 PE=1 SV=3	7605	1087	369	173	56	67.9	Gallus gallus	1	1	715.683	2144.03	0.0019	924	947	0	62.86	GSPGADGPIGAPGTPGPQGIAGQR	3 Oxidation (P); Dehydrated (T) [-18.01]	0.0020000000020X2000000000.0
Collagen alpha-1(I) chain OS=Gallus gallus GN=COL1A1 PE=1 SV=3	7605	1087	369	173	56	67.9	Gallus gallus	1	1	1074.03	2146.04	-0.0009	924	947	0	54.68	GSPGADGPIGAPGTPGPQGIAGQR	Oxidation (P); Oxidation (D) [+15.99]	0.00000X000002000000000000.0
Collagen alpha-1(I) chain OS=Gallus gallus GN=COL1A1 PE=1 SV=3	7605	1087	369	173	56	67.9	Gallus gallus	1	1	716.354	2146.04	0.0001	924	947	0	33.25	GSPGADGPIGAPGTPGPQGIAGQR	2 Oxidation (P)	0.000000000002002000000000.0
Collagen alpha-1(I) chain OS=Gallus gallus GN=COL1A1 PE=1 SV=3	7605	1087	369	173	56	67.9	Gallus gallus	1	1	716.354	2146.04	0.001	924	947	0	43.81	GSPGADGPIGAPGTPGPQGIAGQR	3 Oxidation (P); Deoxy (D) [-15.99]	0.00200X000002002000000000.0
Collagen alpha-1(I) chain OS=Gallus gallus GN=COL1A1 PE=1 SV=3	7605	1087	369	173	56	67.9	Gallus gallus	1	1	1074.03	2146.04	0.0011	924	947	0	87.72	GSPGADGPIGAPGTPGPQGIAGQR	2 Oxidation (P)	0.002000000002000000000000.0
Collagen alpha-1(I) chain OS=Gallus gallus GN=COL1A1 PE=1 SV=3	7605	1087	369	173	56	67.9	Gallus gallus	1	1	1074.03	2146.04	0.0011	924	947	0	72.15	GSPGADGPIGAPGTPGPQGIAGQR	2 Oxidation (P)	0.000000000002000020000000.0
Collagen alpha-1(I) chain OS=Gallus gallus GN=COL1A1 PE=1 SV=3	7605	1087	369	173	56	67.9	Gallus gallus	1	1	1074.52	2147.02	-0.0009	924	947	0	60.26	GSPGADGPIGAPGTPGPQGIAGQR	2 Oxidation (P); Deamidated (NQ) [+0.98]	0.00200000000200000X000000.0
Collagen alpha-1(I) chain OS=Gallus gallus GN=COL1A1 PE=1 SV=3	7605	1087	369	173	56	67.9	Gallus gallus	1	1	1074.53	2147.04	0.0041	924	947	0	46.92	GSPGADGPIGAPGTPGPQGIAGQR	2 Oxidation (P); Label:15N(1) (I) [+1.00]	0.0000000000020000200X0000.0
Collagen alpha-1(I) chain OS=Gallus gallus GN=COL1A1 PE=1 SV=3	7605	1087	369	173	56	67.9	Gallus gallus	1	0	1075.49	2148.97	0.0002	792	815	0	37.16	GEPGPPGPAGFAGPPGADGQPGAK	4 Oxidation (P)	0.002020000000002000002000.0
Collagen alpha-1(I) chain OS=Gallus gallus GN=COL1A1 PE=1 SV=3	7605	1087	369	173	56	67.9	Gallus gallus	1	0	717.332	2148.97	0.0014	792	815	0	58.8	GEPGPPGPAGFAGPPGADGQPGAK	2 Oxidation (P); Dioxidation (P) [+31.99]	0.00200200000000000000X000.0
Collagen alpha-1(I) chain OS=Gallus gallus GN=COL1A1 PE=1 SV=3	7605	1087	369	173	56	67.9	Gallus gallus	1	0	717.332	2148.97	0.0014	792	815	0	14.99	GEPGPPGPAGFAGPPGADGQPGAK	4 Oxidation (P)	0.002020000000002000002000.0
Collagen alpha-1(I) chain OS=Gallus gallus GN=COL1A1 PE=1 SV=3	7605	1087	369	173	56	67.9	Gallus gallus	1	0	1075.49	2148.97	0.0022	792	815	0	77.87	GEPGPPGPAGFAGPPGADGQPGAK	4 Oxidation (P)	0.002020000000002000002000.0
Collagen alpha-1(I) chain OS=Gallus gallus GN=COL1A1 PE=1 SV=3	7605	1087	369	173	56	67.9	Gallus gallus	1	0	1075.49	2148.97	0.0022	792	815	0	70.6	GEPGPPGPAGFAGPPGADGQPGAK	4 Oxidation (P)	0.002020000000002000002000.0
Collagen alpha-1(I) chain OS=Gallus gallus GN=COL1A1 PE=1 SV=3	7605	1087	369	173	56	67.9	Gallus gallus	1	0	1075.99	2149.96	0.0022	792	815	0	63.25	GEPGPPGPAGFAGPPGADGQPGAK	4 Oxidation (P); Deamidated (NQ) [+0.98]	0.0020200000000020000X2000.0
Collagen alpha-1(I) chain OS=Gallus gallus GN=COL1A1 PE=1 SV=3	7605	1087	369	173	56	67.9	Gallus gallus	1	0	718.359	2152.05	-0.0004	1026	1051	0	10.55	GETGPAGPPGAPGAPGAPGPVGPAGK	Oxidation (K); Oxidation (P)	0.00000000000200000000000001.0
Collagen alpha-1(I) chain OS=Gallus gallus GN=COL1A1 PE=1 SV=3	7605	1087	369	173	56	67.9	Gallus gallus	1	0	1077.04	2152.06	0.0005	1026	1051	0	69.61	GETGPAGPPGAPGAPGAPGPVGPAGK	2 Oxidation (P)	0.00000000200200000000000000.0
Collagen alpha-1(I) chain OS=Gallus gallus GN=COL1A1 PE=1 SV=3	7605	1087	369	173	56	67.9	Gallus gallus	1	0	1077.04	2152.06	0.0005	1026	1051	0	59.31	GETGPAGPPGAPGAPGAPGPVGPAGK	Oxidation (P); Ala->Ser (A) [+15.99]	0.0000000020000X000000000000.0
Collagen alpha-1(I) chain OS=Gallus gallus GN=COL1A1 PE=1 SV=3	7605	1087	369	173	56	67.9	Gallus gallus	1	0	718.36	2152.06	0.002	1026	1051	0	38.77	GETGPAGPPGAPGAPGAPGPVGPAGK	2 Oxidation (P)	0.00000000200200000000000000.0
Collagen alpha-1(I) chain OS=Gallus gallus GN=COL1A1 PE=1 SV=3	7605	1087	369	173	56	67.9	Gallus gallus	1	1	721.686	2162.04	0.0015	924	947	0	49.18	GSPGADGPIGAPGTPGPQGIAGQR	3 Oxidation (P)	0.002000000002002000000000.0
Collagen alpha-1(I) chain OS=Gallus gallus GN=COL1A1 PE=1 SV=3	7605	1087	369	173	56	67.9	Gallus gallus	1	1	1082.03	2162.04	0.0022	924	947	0	80.51	GSPGADGPIGAPGTPGPQGIAGQR	3 Oxidation (P)	0.002000000002000020000000.0
Collagen alpha-1(I) chain OS=Gallus gallus GN=COL1A1 PE=1 SV=3	7605	1087	369	173	56	67.9	Gallus gallus	1	1	1082.03	2162.04	0.0022	924	947	0	67.79	GSPGADGPIGAPGTPGPQGIAGQR	3 Oxidation (P)	0.002000000002000020000000.0
Collagen alpha-1(I) chain OS=Gallus gallus GN=COL1A1 PE=1 SV=3	7605	1087	369	173	56	67.9	Gallus gallus	1	1	1082.03	2162.04	0.0022	924	947	0	8.4	GSPGADGPIGAPGTPGPQGIAGQR	3 Oxidation (P)	0.002000000002000020000000.0
Collagen alpha-1(I) chain OS=Gallus gallus GN=COL1A1 PE=1 SV=3	7605	1087	369	173	56	67.9	Gallus gallus	1	1	1082.52	2163.02	0.0002	924	947	0	72.62	GSPGADGPIGAPGTPGPQGIAGQR	3 Oxidation (P); Deamidated (NQ) [+0.98]	0.0020000000020020000000X0.0
Collagen alpha-1(I) chain OS=Gallus gallus GN=COL1A1 PE=1 SV=3	7605	1087	369	173	56	67.9	Gallus gallus	1	1	1082.52	2163.03	0.0062	924	947	0	88.9	GSPGADGPIGAPGTPGPQGIAGQR	3 Oxidation (P); Deamidated (NQ) [+0.98]	0.00200000000200200X000000.0
Collagen alpha-1(I) chain OS=Gallus gallus GN=COL1A1 PE=1 SV=3	7605	1087	369	173	56	67.9	Gallus gallus	1	0	1083.49	2164.97	0.0013	792	815	0	58.95	GEPGPPGPAGFAGPPGADGQPGAK	Oxidation (K); 2 Oxidation (P); Dioxidation (P) [+31.99]	0.0020020000000X0000000001.0
Collagen alpha-1(I) chain OS=Gallus gallus GN=COL1A1 PE=1 SV=3	7605	1087	369	173	56	67.9	Gallus gallus	1	0	723.69	2168.05	-0.0011	1026	1051	0	10.27	GETGPAGPPGAPGAPGAPGPVGPAGK	3 Oxidation (P)	0.00000000200200200000000000.0
Collagen alpha-1(I) chain OS=Gallus gallus GN=COL1A1 PE=1 SV=3	7605	1087	369	173	56	67.9	Gallus gallus	1	0	723.691	2168.05	0.0001	1026	1051	0	8.11	GETGPAGPPGAPGAPGAPGPVGPAGK	3 Oxidation (P)	0.00000000200200200000000000.0
Collagen alpha-1(I) chain OS=Gallus gallus GN=COL1A1 PE=1 SV=3	7605	1087	369	173	56	67.9	Gallus gallus	1	0	1085.03	2168.05	0.0016	1026	1051	0	60.21	GETGPAGPPGAPGAPGAPGPVGPAGK	3 Oxidation (P)	0.00000000200200200000000000.0
Collagen alpha-1(I) chain OS=Gallus gallus GN=COL1A1 PE=1 SV=3	7605	1087	369	173	56	67.9	Gallus gallus	1	0	723.692	2168.05	0.0031	1026	1051	0	47.71	GETGPAGPPGAPGAPGAPGPVGPAGK	Oxidation (P); Dioxidation (P) [+31.99]	0.00000000X00000000200000000.0
Collagen alpha-1(I) chain OS=Gallus gallus GN=COL1A1 PE=1 SV=3	7605	1087	369	173	56	67.9	Gallus gallus	1	0	723.692	2168.05	0.0034	1026	1051	0	43.28	GETGPAGPPGAPGAPGAPGPVGPAGK	3 Oxidation (P)	0.00000000200200200000000000.0
Collagen alpha-1(I) chain OS=Gallus gallus GN=COL1A1 PE=1 SV=3	7605	1087	369	173	56	67.9	Gallus gallus	1	0	1085.03	2168.05	0.0036	1026	1051	0	9.73	GETGPAGPPGAPGAPGAPGPVGPAGK	3 Oxidation (P)	0.00000000200200200000000000.0
Collagen alpha-1(I) chain OS=Gallus gallus GN=COL1A1 PE=1 SV=3	7605	1087	369	173	56	67.9	Gallus gallus	1	0	1085.03	2168.05	0.0036	1026	1051	0	26.36	GETGPAGPPGAPGAPGAPGPVGPAGK	3 Oxidation (P)	0.00000000200200200000000000.0
Collagen alpha-1(I) chain OS=Gallus gallus GN=COL1A1 PE=1 SV=3	7605	1087	369	173	56	67.9	Gallus gallus	1	0	1085.53	2169.05	0.0066	1026	1051	0	55.82	GETGPAGPPGAPGAPGAPGPVGPAGK	3 Oxidation (P); Label:15N(1) (P) [+1.00]	0.00000000200200X00200000000.0
Collagen alpha-1(I) chain OS=Gallus gallus GN=COL1A1 PE=1 SV=3	7605	1087	369	173	56	67.9	Gallus gallus	1	0	729.022	2184.05	0.0006	1026	1051	0	33.87	GETGPAGPPGAPGAPGAPGPVGPAGK	4 Oxidation (P)	0.00000000200200200200000000.0
Collagen alpha-1(I) chain OS=Gallus gallus GN=COL1A1 PE=1 SV=3	7605	1087	369	173	56	67.9	Gallus gallus	1	0	729.023	2184.05	0.0012	1026	1051	0	17.14	GETGPAGPPGAPGAPGAPGPVGPAGK	4 Oxidation (P)	0.00000000200200200200000000.0
Collagen alpha-1(I) chain OS=Gallus gallus GN=COL1A1 PE=1 SV=3	7605	1087	369	173	56	67.9	Gallus gallus	1	0	729.023	2184.05	0.0018	1026	1051	0	27.42	GETGPAGPPGAPGAPGAPGPVGPAGK	4 Oxidation (P)	0.00000000200200200200000000.0
Collagen alpha-1(I) chain OS=Gallus gallus GN=COL1A1 PE=1 SV=3	7605	1087	369	173	56	67.9	Gallus gallus	1	0	1093.03	2184.05	0.0047	1026	1051	0	57.15	GETGPAGPPGAPGAPGAPGPVGPAGK	4 Oxidation (P)	0.00000000200200200200000000.0
Collagen alpha-1(I) chain OS=Gallus gallus GN=COL1A1 PE=1 SV=3	7605	1087	369	173	56	67.9	Gallus gallus	1	1	733.353	2197.04	-0.0022	900	923	1	16.94	GETGPAGRPGEPGPAGPPGPPGEK	2 Oxidation (P)	0.000000000000000000022000.0
Collagen alpha-1(I) chain OS=Gallus gallus GN=COL1A1 PE=1 SV=3	7605	1087	369	173	56	67.9	Gallus gallus	1	1	733.354	2197.04	-0.0001	900	923	1	21.08	GETGPAGRPGEPGPAGPPGPPGEK	2 Oxidation (P)	0.000000000000000000022000.0
Collagen alpha-1(I) chain OS=Gallus gallus GN=COL1A1 PE=1 SV=3	7605	1087	369	173	56	67.9	Gallus gallus	1	1	733.354	2197.04	0.0014	900	923	1	11.2	GETGPAGRPGEPGPAGPPGPPGEK	Oxidation (K); Oxidation (P)	0.000000002000000000000001.0
Collagen alpha-1(I) chain OS=Gallus gallus GN=COL1A1 PE=1 SV=3	7605	1087	369	173	56	67.9	Gallus gallus	1	1	737.366	2209.08	0.0007	825	851	0	36.96	GDAGPPGPAGPTGAPGPAGEVGAPGPK	Oxidation (K); Oxidation (P); Glu->Ala (E) [-58.01]	0.0000020000000000000X0000001.0
Collagen alpha-1(I) chain OS=Gallus gallus GN=COL1A1 PE=1 SV=3	7605	1087	369	173	56	67.9	Gallus gallus	1	1	738.685	2213.03	-0.0005	900	923	1	14.33	GETGPAGRPGEPGPAGPPGPPGEK	3 Oxidation (P)	0.000000000000020022000000.0
Collagen alpha-1(I) chain OS=Gallus gallus GN=COL1A1 PE=1 SV=3	7605	1087	369	173	56	67.9	Gallus gallus	1	1	738.685	2213.03	-0.0005	900	923	1	13.56	GETGPAGRPGEPGPAGPPGPPGEK	Oxidation (K); 2 Oxidation (P)	0.000020000000000000002001.0
Collagen alpha-1(I) chain OS=Gallus gallus GN=COL1A1 PE=1 SV=3	7605	1087	369	173	56	67.9	Gallus gallus	1	1	738.686	2213.04	0.0004	900	923	1	15.71	GETGPAGRPGEPGPAGPPGPPGEK	Oxidation (K); 2 Oxidation (P)	0.000020000000000000002001.0
Collagen alpha-1(I) chain OS=Gallus gallus GN=COL1A1 PE=1 SV=3	7605	1087	369	173	56	67.9	Gallus gallus	1	1	738.686	2213.04	0.0004	900	923	1	12.77	GETGPAGRPGEPGPAGPPGPPGEK	3 Oxidation (P)	0.000020000000000000022000.0
Collagen alpha-1(I) chain OS=Gallus gallus GN=COL1A1 PE=1 SV=3	7605	1087	369	173	56	67.9	Gallus gallus	1	1	738.686	2213.04	0.001	900	923	1	36.8	GETGPAGRPGEPGPAGPPGPPGEK	Oxidation (P); Dioxidation (P) [+31.99]	0.00000000200000000000X000.0
Collagen alpha-1(I) chain OS=Gallus gallus GN=COL1A1 PE=1 SV=3	7605	1087	369	173	56	67.9	Gallus gallus	1	1	738.686	2213.04	0.001	900	923	1	38.28	GETGPAGRPGEPGPAGPPGPPGEK	Oxidation (P); Dioxidation (P) [+31.99]	0.00000000200000000000X000.0
Collagen alpha-1(I) chain OS=Gallus gallus GN=COL1A1 PE=1 SV=3	7605	1087	369	173	56	67.9	Gallus gallus	1	1	738.686	2213.04	0.001	900	923	1	42	GETGPAGRPGEPGPAGPPGPPGEK	Oxidation (P); Dioxidation (P) [+31.99]	0.00000000200000000000X000.0
Collagen alpha-1(I) chain OS=Gallus gallus GN=COL1A1 PE=1 SV=3	7605	1087	369	173	56	67.9	Gallus gallus	1	1	738.686	2213.04	0.001	900	923	1	46.92	GETGPAGRPGEPGPAGPPGPPGEK	Oxidation (K); Oxidation (P); Oxidation (R) [+15.99]	0.0000000X0000000002000001.0
Collagen alpha-1(I) chain OS=Gallus gallus GN=COL1A1 PE=1 SV=3	7605	1087	369	173	56	67.9	Gallus gallus	1	1	738.686	2213.04	0.0013	900	923	1	18.65	GETGPAGRPGEPGPAGPPGPPGEK	3 Oxidation (P)	0.000020000000000000022000.0
Collagen alpha-1(I) chain OS=Gallus gallus GN=COL1A1 PE=1 SV=3	7605	1087	369	173	56	67.9	Gallus gallus	1	1	738.686	2213.04	0.0016	900	923	1	40.75	GETGPAGRPGEPGPAGPPGPPGEK	Oxidation (K); Oxidation (P); Oxidation (R) [+15.99]	0.0000000X0000000002000001.0
Collagen alpha-1(I) chain OS=Gallus gallus GN=COL1A1 PE=1 SV=3	7605	1087	369	173	56	67.9	Gallus gallus	1	1	738.686	2213.04	0.0019	900	923	1	7.09	GETGPAGRPGEPGPAGPPGPPGEK	Oxidation (K); 2 Oxidation (P)	0.000000002002000000000001.0
Collagen alpha-1(I) chain OS=Gallus gallus GN=COL1A1 PE=1 SV=3	7605	1087	369	173	56	67.9	Gallus gallus	1	1	738.686	2213.04	0.0022	900	923	1	20.14	GETGPAGRPGEPGPAGPPGPPGEK	Oxidation (K); 2 Oxidation (P)	0.000020000000000000002001.0
Collagen alpha-1(I) chain OS=Gallus gallus GN=COL1A1 PE=1 SV=3	7605	1087	369	173	56	67.9	Gallus gallus	1	1	738.687	2213.04	0.0028	900	923	1	3.18	GETGPAGRPGEPGPAGPPGPPGEK	Oxidation (K); 2 Oxidation (P)	0.000020000000000000002001.0
Collagen alpha-1(I) chain OS=Gallus gallus GN=COL1A1 PE=1 SV=3	7605	1087	369	173	56	67.9	Gallus gallus	1	1	742.698	2225.07	0.0005	825	851	0	33.99	GDAGPPGPAGPTGAPGPAGQVGAPGPK	Oxidation (K); 2 Oxidation (P); Gln->Ala (Q) [-57.02]	0.0000000000200020000X0000001.0
Collagen alpha-1(I) chain OS=Gallus gallus GN=COL1A1 PE=1 SV=3	7605	1087	369	173	56	67.9	Gallus gallus	1	1	742.698	2225.07	0.002	825	851	0	40.54	GDAGPPGPAGPTGAPGPAGEVGAPGPK	Oxidation (K); 2 Oxidation (P); Glu->Ala (E) [-58.01]	0.0000000000200020000X0000001.0
Collagen alpha-1(I) chain OS=Gallus gallus GN=COL1A1 PE=1 SV=3	7605	1087	369	173	56	67.9	Gallus gallus	1	1	1113.55	2225.08	0.0041	825	851	0	41.78	GDAGPPGPAGPTGAPGPAGEVGAPGPK	Oxidation (K); Oxidation (P); Glu->Ser (E) [-42.01]	0.0000200000000000000X0000001.0
Collagen alpha-1(I) chain OS=Gallus gallus GN=COL1A1 PE=1 SV=3	7605	1087	369	173	56	67.9	Gallus gallus	1	1	744.017	2229.03	-0.0007	900	923	1	38.07	GETGPAGRPGEPGPAGPPGPPGEK	3 Oxidation (P); Oxidation (R) [+15.99]	0.0000000X0000000002022000.0
Collagen alpha-1(I) chain OS=Gallus gallus GN=COL1A1 PE=1 SV=3	7605	1087	369	173	56	67.9	Gallus gallus	1	1	744.018	2229.03	0.0008	900	923	1	23.29	GETGPAGRPGEPGPAGPPGPPGEK	Oxidation (K); 3 Oxidation (P)	0.000020000000000000022001.0
Collagen alpha-1(I) chain OS=Gallus gallus GN=COL1A1 PE=1 SV=3	7605	1087	369	173	56	67.9	Gallus gallus	1	1	744.018	2229.03	0.0008	900	923	1	17.01	GETGPAGRPGEPGPAGPPGPPGEK	Oxidation (K); 3 Oxidation (P)	0.000000002002020000000001.0
Collagen alpha-1(I) chain OS=Gallus gallus GN=COL1A1 PE=1 SV=3	7605	1087	369	173	56	67.9	Gallus gallus	1	1	744.018	2229.03	0.0008	900	923	1	42.24	GETGPAGRPGEPGPAGPPGPPGEK	Oxidation (K); 2 Oxidation (P); Oxidation (R) [+15.99]	0.0000000X0000000002020001.0
Collagen alpha-1(I) chain OS=Gallus gallus GN=COL1A1 PE=1 SV=3	7605	1087	369	173	56	67.9	Gallus gallus	1	1	744.018	2229.03	0.0008	900	923	1	14.9	GETGPAGRPGEPGPAGPPGPPGEK	Oxidation (K); 3 Oxidation (P)	0.000000002002020000000001.0
Collagen alpha-1(I) chain OS=Gallus gallus GN=COL1A1 PE=1 SV=3	7605	1087	369	173	56	67.9	Gallus gallus	1	1	744.018	2229.03	0.0008	900	923	1	9.17	GETGPAGRPGEPGPAGPPGPPGEK	4 Oxidation (P)	0.000000002002020020000000.0
Collagen alpha-1(I) chain OS=Gallus gallus GN=COL1A1 PE=1 SV=3	7605	1087	369	173	56	67.9	Gallus gallus	1	1	744.018	2229.03	0.0011	900	923	1	9.62	GETGPAGRPGEPGPAGPPGPPGEK	Oxidation (K); 3 Oxidation (P)	0.000000000002020020000001.0
Collagen alpha-1(I) chain OS=Gallus gallus GN=COL1A1 PE=1 SV=3	7605	1087	369	173	56	67.9	Gallus gallus	1	1	744.018	2229.03	0.0017	900	923	1	20.69	GETGPAGRPGEPGPAGPPGPPGEK	Oxidation (K); 3 Oxidation (P)	0.000020000000000000022001.0
Collagen alpha-1(I) chain OS=Gallus gallus GN=COL1A1 PE=1 SV=3	7605	1087	369	173	56	67.9	Gallus gallus	1	1	744.018	2229.03	0.0017	900	923	1	10.75	GETGPAGRPGEPGPAGPPGPPGEK	Oxidation (K); 3 Oxidation (P)	0.000000000002020020000001.0
Collagen alpha-1(I) chain OS=Gallus gallus GN=COL1A1 PE=1 SV=3	7605	1087	369	173	56	67.9	Gallus gallus	1	1	744.018	2229.03	0.002	900	923	1	19.7	GETGPAGRPGEPGPAGPPGPPGEK	4 Oxidation (P)	0.000000000002020022000000.0
Collagen alpha-1(I) chain OS=Gallus gallus GN=COL1A1 PE=1 SV=3	7605	1087	369	173	56	67.9	Gallus gallus	1	1	744.018	2229.03	0.0036	900	923	1	46.02	GETGPAGRPGEPGPAGPPGPPGEK	Oxidation (K); Oxidation (P); Dioxidation (P) [+31.99]	0.00000000000X000000020001.0
Collagen alpha-1(I) chain OS=Gallus gallus GN=COL1A1 PE=1 SV=3	7605	1087	369	173	56	67.9	Gallus gallus	1	1	744.018	2229.03	0.0035	900	923	1	12	GETGPAGRPGEPGPAGPPGPPGEK	Oxidation (K); 3 Oxidation (P)	0.000000000002020020000001.0
Collagen alpha-1(I) chain OS=Gallus gallus GN=COL1A1 PE=1 SV=3	7605	1087	369	173	56	67.9	Gallus gallus	1	1	1115.52	2229.03	0.0036	900	923	1	54.67	GETGPAGRPGEPGPAGPPGPPGEK	Oxidation (K); Oxidation (P); Dioxidation (P) [+31.99]	0.00000000X000000002000001.0
Collagen alpha-1(I) chain OS=Gallus gallus GN=COL1A1 PE=1 SV=3	7605	1087	369	173	56	67.9	Gallus gallus	1	1	1115.52	2229.03	0.0036	900	923	1	25.97	GETGPAGRPGEPGPAGPPGPPGEK	Oxidation (K); 3 Oxidation (P)	0.000000000002020020000001.0
Collagen alpha-1(I) chain OS=Gallus gallus GN=COL1A1 PE=1 SV=3	7605	1087	369	173	56	67.9	Gallus gallus	1	1	744.019	2229.03	0.0039	900	923	1	33.19	GETGPAGRPGEPGPAGPPGPPGEK	2 Oxidation (P); Dioxidation (K) [+31.99]	0.00000000200200000000000X.0
Collagen alpha-1(I) chain OS=Gallus gallus GN=COL1A1 PE=1 SV=3	7605	1087	369	173	56	67.9	Gallus gallus	1	1	744.019	2229.03	0.005	900	923	1	12.61	GETGPAGRPGEPGPAGPPGPPGEK	4 Oxidation (P)	0.000000000002020022000000.0
Collagen alpha-1(I) chain OS=Gallus gallus GN=COL1A1 PE=1 SV=3	7605	1087	369	173	56	67.9	Gallus gallus	1	1	749.35	2245.03	0.0025	900	923	1	20.79	GETGPAGRPGEPGPAGPPGPPGEK	Oxidation (K); 4 Oxidation (P)	0.000000002002020020000001.0
Collagen alpha-1(I) chain OS=Gallus gallus GN=COL1A1 PE=1 SV=3	7605	1087	369	173	56	67.9	Gallus gallus	1	1	749.367	2245.08	0.0016	315	341	0	51.55	GAPGAAGPPGPTGPAGPPGFPGAAGAK	4 Oxidation (P)	0.002000020000000002002000000.0
Collagen alpha-1(I) chain OS=Gallus gallus GN=COL1A1 PE=1 SV=3	7605	1087	369	173	56	67.9	Gallus gallus	1	1	1123.55	2245.08	0.003	315	341	0	41.6	GAPGAAGPPGPTGPAGPPGFPGAAGAK	4 Oxidation (P)	0.002000020000000002002000000.0
Collagen alpha-1(I) chain OS=Gallus gallus GN=COL1A1 PE=1 SV=3	7605	1087	369	173	56	67.9	Gallus gallus	1	1	1126.48	2250.95	0.0007	699	722	0	36.96	GDAGAPGAPGNEGPPGLEGMPGER	3 Oxidation (P); Pro->pyro-Glu (P) [+13.98]	0.00000200200000X000002000.0
Collagen alpha-1(I) chain OS=Gallus gallus GN=COL1A1 PE=1 SV=3	7605	1087	369	173	56	67.9	Gallus gallus	1	1	751.338	2250.99	0.001	699	722	0	35.82	GDAGAPGAPGNEGPPGLEGMPGER	2 Oxidation (P); 2 Hydroxamic_acid (DE) [+15.01]	0.00000200000X00200X000000.0
Collagen alpha-1(I) chain OS=Gallus gallus GN=COL1A1 PE=1 SV=3	7605	1087	369	173	56	67.9	Gallus gallus	1	1	751.666	2251.98	0.0001	699	722	0	33.68	GDAGAPGAPGNEGPPGLEGMPGER	4 Oxidation (P); Amidated (C-term) [-0.98]	0.000002002000002000002000.X
Collagen alpha-1(I) chain OS=Gallus gallus GN=COL1A1 PE=1 SV=3	7605	1087	369	173	56	67.9	Gallus gallus	1	1	1127	2251.98	0.001	699	722	0	64.81	GDAGAPGAPGNEGPPGLEGMPGER	4 Oxidation (P); Glu->Gln (E) [-0.98]	0.00000200200000200X002000.0
Collagen alpha-1(I) chain OS=Gallus gallus GN=COL1A1 PE=1 SV=3	7605	1087	369	173	56	67.9	Gallus gallus	1	1	1136.09	2270.16	-0.0041	872	896	1	0.63	VGPPGPSGNIGLPGPPGPAGKQGSK	2 Oxidation (K); Oxidation (P)	0.0000000000000000020010001.0
Collagen alpha-1(I) chain OS=Gallus gallus GN=COL1A1 PE=1 SV=3	7605	1087	369	173	56	67.9	Gallus gallus	1	1	758.058	2271.15	0.0011	872	896	1	2.82	VGPPGPSGNIGLPGPPGPAGKEGSK	3 Oxidation (P)	0.0020000000000002020000000.0
Collagen alpha-1(I) chain OS=Gallus gallus GN=COL1A1 PE=1 SV=3	7605	1087	369	173	56	67.9	Gallus gallus	1	1	758.059	2271.15	0.0047	872	896	1	9.42	VGPPGPSGNIGLPGPPGPAGKEGSK	Oxidation (K); 2 Oxidation (P)	0.0020000000000000020010000.0
Collagen alpha-1(I) chain OS=Gallus gallus GN=COL1A1 PE=1 SV=3	7605	1087	369	173	56	67.9	Gallus gallus	1	0	762.025	2283.05	0.0025	360	386	0	37.1	GEPGPPGPAGAAGPAGNPGADGQPGAK	2 Oxidation (P)	0.002020000000000000000000000.0
Collagen alpha-1(I) chain OS=Gallus gallus GN=COL1A1 PE=1 SV=3	7605	1087	369	173	56	67.9	Gallus gallus	1	0	767.356	2299.05	0.0005	360	386	0	39.25	GEPGPPGPAGAAGPAGNPGADGQPGAK	4 Oxidation (P); Deoxy (D) [-15.99]	0.00202000000000000200X002000.0
Collagen alpha-1(I) chain OS=Gallus gallus GN=COL1A1 PE=1 SV=3	7605	1087	369	173	56	67.9	Gallus gallus	1	0	767.356	2299.05	0.0005	360	386	0	27.35	GEPGPPGPAGAAGPAGNPGADGQPGAK	Oxidation (K); 2 Oxidation (P)	0.000022000000000000000000001.0
Collagen alpha-1(I) chain OS=Gallus gallus GN=COL1A1 PE=1 SV=3	7605	1087	369	173	56	67.9	Gallus gallus	1	0	767.356	2299.05	0.0011	360	386	0	36.48	GEPGPPGPAGAAGPAGNPGADGQPGAK	Oxidation (P); Dioxidation (P) [+31.99]	0.0000X0000000000002000000000.0
Collagen alpha-1(I) chain OS=Gallus gallus GN=COL1A1 PE=1 SV=3	7605	1087	369	173	56	67.9	Gallus gallus	1	0	767.356	2299.05	0.0011	360	386	0	23.76	GEPGPPGPAGAAGPAGNPGADGQPGAK	Oxidation (K); 2 Oxidation (P)	0.000022000000000000000000001.0
Collagen alpha-1(I) chain OS=Gallus gallus GN=COL1A1 PE=1 SV=3	7605	1087	369	173	56	67.9	Gallus gallus	1	0	767.357	2299.05	0.0014	360	386	0	35.28	GEPGPPGPAGAAGPAGNPGADGQPGAK	Oxidation (P); Dioxidation (P) [+31.99]	0.00X000000000000002000000000.0
Collagen alpha-1(I) chain OS=Gallus gallus GN=COL1A1 PE=1 SV=3	7605	1087	369	173	56	67.9	Gallus gallus	1	0	767.357	2299.05	0.002	360	386	0	20.65	GEPGPPGPAGAAGPAGNPGADGQPGAK	Oxidation (K); 2 Oxidation (P)	0.002020000000000000000000001.0
Collagen alpha-1(I) chain OS=Gallus gallus GN=COL1A1 PE=1 SV=3	7605	1087	369	173	56	67.9	Gallus gallus	1	0	767.691	2300.05	0.0067	360	386	0	35.05	GEPGPPGPAGAAGPAGNPGADGQPGAK	Oxidation (K); 2 Oxidation (P); Label:15N(1) (P) [+1.00]	0.0020020000000X0000000000001.0
Collagen alpha-1(I) chain OS=Gallus gallus GN=COL1A1 PE=1 SV=3	7605	1087	369	173	56	67.9	Gallus gallus	1	1	768.392	2302.15	-0.0018	872	896	1	0.93	VGPPGPSGNIGLPGPPGPAGKQGSK	Oxidation (K); 4 Oxidation (P)	0.0000020000002022000000001.0
Collagen alpha-1(I) chain OS=Gallus gallus GN=COL1A1 PE=1 SV=3	7605	1087	369	173	56	67.9	Gallus gallus	1	0	772.688	2315.04	0.0001	360	386	0	19.83	GEPGPPGPAGAAGPAGNPGADGQPGAK	4 Oxidation (P)	0.002020000000000002000002000.0
Collagen alpha-1(I) chain OS=Gallus gallus GN=COL1A1 PE=1 SV=3	7605	1087	369	173	56	67.9	Gallus gallus	1	0	772.688	2315.04	0.0001	360	386	0	39.39	GEPGPPGPAGAAGPAGNPGADGQPGAK	4 Oxidation (P)	0.002020000000000002000002000.0
Collagen alpha-1(I) chain OS=Gallus gallus GN=COL1A1 PE=1 SV=3	7605	1087	369	173	56	67.9	Gallus gallus	1	0	772.688	2315.04	0.001	360	386	0	36.41	GEPGPPGPAGAAGPAGNPGADGQPGAK	Oxidation (K); 2 Oxidation (P); Ala->Ser (A) [+15.99]	0.00200000X000000000000002001.0
Collagen alpha-1(I) chain OS=Gallus gallus GN=COL1A1 PE=1 SV=3	7605	1087	369	173	56	67.9	Gallus gallus	1	0	772.688	2315.04	0.0013	360	386	0	54.46	GEPGPPGPAGAAGPAGNPGADGQPGAK	3 Oxidation (P); Ala->Ser (A) [+15.99]	0.00200000X000000002000002000.0
Collagen alpha-1(I) chain OS=Gallus gallus GN=COL1A1 PE=1 SV=3	7605	1087	369	173	56	67.9	Gallus gallus	1	0	772.688	2315.04	0.0019	360	386	0	11.81	GEPGPPGPAGAAGPAGNPGADGQPGAK	4 Oxidation (P)	0.002020000000000002000002000.0
Collagen alpha-1(I) chain OS=Gallus gallus GN=COL1A1 PE=1 SV=3	7605	1087	369	173	56	67.9	Gallus gallus	1	0	772.689	2315.04	0.0031	360	386	0	40.45	GEPGPPGPAGAAGPAGNPGADGQPGAK	Oxidation (K); 2 Oxidation (P); Ala->Ser (A) [+15.99]	0.00200000X000000000000002001.0
Collagen alpha-1(I) chain OS=Gallus gallus GN=COL1A1 PE=1 SV=3	7605	1087	369	173	56	67.9	Gallus gallus	1	0	772.689	2315.04	0.0031	360	386	0	53.07	GEPGPPGPAGAAGPAGNPGADGQPGAK	3 Oxidation (P); Ala->Ser (A) [+15.99]	0.00200000X000000002000002000.0
Collagen alpha-1(I) chain OS=Gallus gallus GN=COL1A1 PE=1 SV=3	7605	1087	369	173	56	67.9	Gallus gallus	1	0	772.689	2315.04	0.0034	360	386	0	18.79	GEPGPPGPAGAAGPAGNPGADGQPGAK	4 Oxidation (P)	0.002020000000000002000002000.0
Collagen alpha-1(I) chain OS=Gallus gallus GN=COL1A1 PE=1 SV=3	7605	1087	369	173	56	67.9	Gallus gallus	1	0	772.689	2315.05	0.004	360	386	0	35.03	GEPGPPGPAGAAGPAGNPGADGQPGAK	3 Oxidation (P); Ala->Ser (A) [+15.99]	0.00200000X000000002000002000.0
Collagen alpha-1(I) chain OS=Gallus gallus GN=COL1A1 PE=1 SV=3	7605	1087	369	173	56	67.9	Gallus gallus	1	0	773.016	2316.03	0.0013	360	386	0	52.62	GEPGPPGPAGAAGPAGNPGADGQPGAK	4 Oxidation (P); Deamidated (NQ) [+0.98]	0.0020200000000000020000X2000.0
Collagen alpha-1(I) chain OS=Gallus gallus GN=COL1A1 PE=1 SV=3	7605	1087	369	173	56	67.9	Gallus gallus	1	0	773.016	2316.03	-0.0099	360	386	0	51.12	GEPGPPGPAGAAGPAGNPGADGQPGAK	Oxidation (K); 2 Oxidation (P); Pro->Asn (P) [+16.99]	0.00200002000000000000000X001.0
Collagen alpha-1(I) chain OS=Gallus gallus GN=COL1A1 PE=1 SV=3	7605	1087	369	173	56	67.9	Gallus gallus	1	0	773.016	2316.03	-0.0111	360	386	0	44.63	GEPGPPGPAGAAGPAGNPGADGQPGAK	4 Oxidation (P); Label:15N(1) (G) [+1.00]	0.002020000000000002000X02000.0
Collagen alpha-1(I) chain OS=Gallus gallus GN=COL1A1 PE=1 SV=3	7605	1087	369	173	56	67.9	Gallus gallus	1	0	773.023	2316.05	0.0075	360	386	0	33.58	GEPGPPGPAGAAGPAGNPGADGQPGAK	Oxidation (K); 3 Oxidation (P); Label:15N(1) (G) [+1.00]	0.002020000000000X00000002001.0
Collagen alpha-1(I) chain OS=Gallus gallus GN=COL1A1 PE=1 SV=3	7605	1087	369	173	56	67.9	Gallus gallus	1	1	776.712	2327.11	-0.0099	564	587	2	35.41	GQAGVMGFPGPKGAAGEPGKPGER	Oxidation (K); 3 Oxidation (P); 2 Label:13C(5)15N(1) (E) [+6.01]	0.0000000020210000X00020X0.0
Collagen alpha-1(I) chain OS=Gallus gallus GN=COL1A1 PE=1 SV=3	7605	1087	369	173	56	67.9	Gallus gallus	1	0	778.02	2331.04	0.0009	360	386	0	35.68	GEPGPPGPAGAAGPAGNPGADGQPGAK	Oxidation (K); 4 Oxidation (P)	0.002020000000000002000002001.0
Collagen alpha-1(I) chain OS=Gallus gallus GN=COL1A1 PE=1 SV=3	7605	1087	369	173	56	67.9	Gallus gallus	1	0	778.02	2331.04	0.0021	360	386	0	50.7	GEPGPPGPAGAAGPAGNPGADGQPGAK	5 Oxidation (P)	0.002020000000020002000002000.0
Collagen alpha-1(I) chain OS=Gallus gallus GN=COL1A1 PE=1 SV=3	7605	1087	369	173	56	67.9	Gallus gallus	1	0	1166.53	2331.04	0.0031	360	386	0	52.98	GEPGPPGPAGAAGPAGNPGADGQPGAK	5 Oxidation (P)	0.002020000000020002000002000.0
Collagen alpha-1(I) chain OS=Gallus gallus GN=COL1A1 PE=1 SV=3	7605	1087	369	173	56	67.9	Gallus gallus	1	0	781.056	2340.15	0.0012	1026	1051	0	37.48	GETGPAGPPGAPGAPGAPGPVGPAGK	4 Oxidation (P); Arg (N-term) [+156.10]	X.00000000200200200200000000.0
Collagen alpha-1(I) chain OS=Gallus gallus GN=COL1A1 PE=1 SV=3	7605	1087	369	173	56	67.9	Gallus gallus	1	0	783.705	2348.09	0.0036	432	457	1	20.02	GDTGAKGEPGPAGVQGPPGPAGEEGK	Oxidation (K); Oxidation (P)	0.00000100000000000002000000.0
Collagen alpha-1(I) chain OS=Gallus gallus GN=COL1A1 PE=1 SV=3	7605	1087	369	173	56	67.9	Gallus gallus	1	0	789.37	2365.09	0.0069	432	457	1	42.98	GDTGAKGEPGPAGVQGPPGPAGEEGK	Oxidation (K); 2 Oxidation (P); Label:15N(1) (G) [+1.00]	0.000001002000X0000002000000.0
Collagen alpha-1(I) chain OS=Gallus gallus GN=COL1A1 PE=1 SV=3	7605	1087	369	173	56	67.9	Gallus gallus	1	1	799.744	2396.21	0.002	1131	1157	1	43.91	GPPGSAGAAGKDGLNGLPGPIGPPGPR	2 Oxidation (P); Deamidated (NQ) [+0.98]	0.00000000000000X000000022000.0
Collagen alpha-1(I) chain OS=Gallus gallus GN=COL1A1 PE=1 SV=3	7605	1087	369	173	56	67.9	Gallus gallus	1	1	805.074	2412.2	-0.0026	1131	1157	1	43.17	GPPGSAGAAGKDGLNGLPGPIGPPGPR	3 Oxidation (P); Deamidated (NQ) [+0.98]	0.00000000000000X002020020000.0
Collagen alpha-1(I) chain OS=Gallus gallus GN=COL1A1 PE=1 SV=3	7605	1087	369	173	56	67.9	Gallus gallus	1	1	805.076	2412.21	-0.0105	1131	1157	1	43.5	GPPGSAGAAGKDGLNGLPGPIGPPGPR	3 Oxidation (P); Label:15N(1) (P) [+1.00]	0.00200000000000000X020020000.0
Collagen alpha-1(I) chain OS=Gallus gallus GN=COL1A1 PE=1 SV=3	7605	1087	369	173	56	67.9	Gallus gallus	1	1	805.41	2413.21	-0.0056	1131	1157	1	34.44	GPPGSAGAAGKDGLNGLPGPIGPPGPR	3 Oxidation (P); 2 Label:15N(1) (P) [+1.00]	0.0X20000000000000000000220X0.0
Collagen alpha-1(I) chain OS=Gallus gallus GN=COL1A1 PE=1 SV=3	7605	1087	369	173	56	67.9	Gallus gallus	1	1	805.41	2413.21	-0.0044	1131	1157	1	39.09	GPPGSAGAAGKDGLNGLPGPIGPPGPR	3 Oxidation (P); 2 Label:15N(1) (L) [+1.00]	0.0200000000000X00X0000002020.0
Collagen alpha-1(I) chain OS=Gallus gallus GN=COL1A1 PE=1 SV=3	7605	1087	369	173	56	67.9	Gallus gallus	1	0	807.376	2419.11	0.0064	405	431	1	34.31	GPSGPQGPSGAPGPKGNSGEPGAPGNK	Oxidation (K); 3 Oxidation (P)	0.000000000002020000002000001.0
Collagen alpha-1(I) chain OS=Gallus gallus GN=COL1A1 PE=1 SV=3	7605	1087	369	173	56	67.9	Gallus gallus	1	1	1215.11	2428.2	-0.0121	1131	1157	1	60.03	GPPGSAGAAGKDGLNGLPGPIGPPGPR	3 Oxidation (P); Pro->Asn (P) [+16.99]	0.02000000000000000X000002020.0
Collagen alpha-1(I) chain OS=Gallus gallus GN=COL1A1 PE=1 SV=3	7605	1087	369	173	56	67.9	Gallus gallus	1	1	810.407	2428.2	-0.0109	1131	1157	1	44.39	GPPGSAGAAGKDGLNGLPGPIGPPGPR	3 Oxidation (P); Pro->Asn (P) [+16.99]	0.02000000000000000X000002020.0
Collagen alpha-1(I) chain OS=Gallus gallus GN=COL1A1 PE=1 SV=3	7605	1087	369	173	56	67.9	Gallus gallus	1	1	810.407	2428.2	0.0006	1131	1157	1	36.22	GPPGSAGAAGKDGLNGLPGPIGPPGPR	4 Oxidation (P); Deamidated (NQ) [+0.98]	0.00200000000000X002020020000.0
Collagen alpha-1(I) chain OS=Gallus gallus GN=COL1A1 PE=1 SV=3	7605	1087	369	173	56	67.9	Gallus gallus	1	1	810.408	2428.2	-0.0079	1131	1157	1	43.5	GPPGSAGAAGKDGLNGLPGPIGPPGPR	3 Oxidation (P); Pro->Asn (P) [+16.99]	0.02000000000000000X000002020.0
Collagen alpha-1(I) chain OS=Gallus gallus GN=COL1A1 PE=1 SV=3	7605	1087	369	173	56	67.9	Gallus gallus	1	1	1215.61	2429.2	-0.0069	1131	1157	1	43.68	GPPGSAGAAGKDGLNGLPGPIGPPGPR	4 Oxidation (P); Label:15N(2) (N) [+1.99]	0.00200000000000X002020020000.0
Collagen alpha-1(I) chain OS=Gallus gallus GN=COL1A1 PE=1 SV=3	7605	1087	369	173	56	67.9	Gallus gallus	1	1	810.741	2429.2	-0.006	1131	1157	1	35.59	GPPGSAGAAGKDGLNGLPGPIGPPGPR	4 Oxidation (P); 2 Label:15N(1) (G) [+1.00]	0.002000000X00X00002020020000.0
Collagen alpha-1(I) chain OS=Gallus gallus GN=COL1A1 PE=1 SV=3	7605	1087	369	173	56	67.9	Gallus gallus	1	1	1215.61	2429.2	-0.0049	1131	1157	1	43.44	GPPGSAGAAGKDGLNGLPGPIGPPGPR	4 Oxidation (P); 2 Label:15N(1) (G) [+1.00]	0.002000000000X00X02020020000.0
Collagen alpha-1(I) chain OS=Gallus gallus GN=COL1A1 PE=1 SV=3	7605	1087	369	173	56	67.9	Gallus gallus	1	1	810.742	2429.2	-0.0039	1131	1157	1	44.94	GPPGSAGAAGKDGLNGLPGPIGPPGPR	4 Oxidation (P); Label:15N(2) (N) [+1.99]	0.00200000000000X002020020000.0
Collagen alpha-1(I) chain OS=Gallus gallus GN=COL1A1 PE=1 SV=3	7605	1087	369	173	56	67.9	Gallus gallus	1	1	814.751	2441.23	0.0009	1131	1157	1	33.53	GPPGSAGAAGKDGLNGLPGPIGPPGPR	4 Oxidation (P); Methyl (K) [+14.02]	0.0020000000X0000002020020000.0
Collagen alpha-1(I) chain OS=Gallus gallus GN=COL1A1 PE=1 SV=3	7605	1087	369	173	56	67.9	Gallus gallus	1	0	822.41	2464.21	-0.0005	1023	1051	1	23.17	GDRGETGPAGPPGAPGAPGAPGPVGPAGK	Oxidation (P)	0.00000000000000200000000000000.0
Collagen alpha-1(I) chain OS=Gallus gallus GN=COL1A1 PE=1 SV=3	7605	1087	369	173	56	67.9	Gallus gallus	1	0	822.411	2464.21	0.001	1023	1051	1	42.31	GDRGETGPAGPPGAPGAPGAPGPVGPAGK	Oxidation (P)	0.00000000000200000000000000000.0
Collagen alpha-1(I) chain OS=Gallus gallus GN=COL1A1 PE=1 SV=3	7605	1087	369	173	56	67.9	Gallus gallus	1	0	823.731	2468.17	0.004	1023	1051	1	45.67	GDRGETGPAGPPGAPGAPGAPGPVGPAGK	4 Oxidation (P); Thr->Gly (T) [-44.03]	0.00000X00000200200200200000000.0
Collagen alpha-1(I) chain OS=Gallus gallus GN=COL1A1 PE=1 SV=3	7605	1087	369	173	56	67.9	Gallus gallus	1	0	827.742	2480.2	-0.0003	1023	1051	1	24.1	GDRGETGPAGPPGAPGAPGAPGPVGPAGK	2 Oxidation (P)	0.00000000000200200000000000000.0
Collagen alpha-1(I) chain OS=Gallus gallus GN=COL1A1 PE=1 SV=3	7605	1087	369	173	56	67.9	Gallus gallus	1	0	827.742	2480.21	0.0006	1023	1051	1	42.98	GDRGETGPAGPPGAPGAPGAPGPVGPAGK	2 Oxidation (P)	0.00000000000200200000000000000.0
Collagen alpha-1(I) chain OS=Gallus gallus GN=COL1A1 PE=1 SV=3	7605	1087	369	173	56	67.9	Gallus gallus	1	0	833.074	2496.2	0.0017	1023	1051	1	24.66	GDRGETGPAGPPGAPGAPGAPGPVGPAGK	3 Oxidation (P)	0.00000000000200200200000000000.0
Collagen alpha-1(I) chain OS=Gallus gallus GN=COL1A1 PE=1 SV=3	7605	1087	369	173	56	67.9	Gallus gallus	1	0	833.075	2496.2	0.0026	1023	1051	1	24.42	GDRGETGPAGPPGAPGAPGAPGPVGPAGK	Oxidation (K); 2 Oxidation (P)	0.00000000000200200000000000001.0
Collagen alpha-1(I) chain OS=Gallus gallus GN=COL1A1 PE=1 SV=3	7605	1087	369	173	56	67.9	Gallus gallus	1	0	833.075	2496.2	0.0026	1023	1051	1	22.65	GDRGETGPAGPPGAPGAPGAPGPVGPAGK	3 Oxidation (P)	0.00000000000200200200000000000.0
Collagen alpha-1(I) chain OS=Gallus gallus GN=COL1A1 PE=1 SV=3	7605	1087	369	173	56	67.9	Gallus gallus	1	0	833.077	2496.21	0.0086	1023	1051	1	8.73	GDRGETGPAGPPGAPGAPGAPGPVGPAGK	3 Oxidation (P)	0.00000000000200200200000000000.0
Collagen alpha-1(I) chain OS=Gallus gallus GN=COL1A1 PE=1 SV=3	7605	1087	369	173	56	67.9	Gallus gallus	1	0	835.737	2504.19	0.0006	432	458	2	39.12	GDTGAKGEPGPAGVQGPPGPAGEEGKR	Oxidation (P); Ala->Ser (A) [+15.99]	0.00000000000X000002000000000.0
Collagen alpha-1(I) chain OS=Gallus gallus GN=COL1A1 PE=1 SV=3	7605	1087	369	173	56	67.9	Gallus gallus	1	0	836.072	2505.19	0.0065	432	458	2	34.04	GDTGAKGEPGPAGVQGPPGPAGEEGKR	2 Oxidation (P); Label:15N(1) (V) [+1.00]	0.0000000000200X0002000000000.0
Collagen alpha-1(I) chain OS=Gallus gallus GN=COL1A1 PE=1 SV=3	7605	1087	369	173	56	67.9	Gallus gallus	1	0	838.402	2512.19	-0.0092	1023	1051	1	17.21	GDRGETGPAGPPGAPGAPGAPGPVGPAGK	4 Oxidation (P)	0.00000000000200200200200000000.0
Collagen alpha-1(I) chain OS=Gallus gallus GN=COL1A1 PE=1 SV=3	7605	1087	369	173	56	67.9	Gallus gallus	1	0	838.406	2512.2	0.0013	1023	1051	1	49.71	GDRGETGPAGPPGAPGAPGAPGPVGPAGK	4 Oxidation (P)	0.00000000000200200200200000000.0
Collagen alpha-1(I) chain OS=Gallus gallus GN=COL1A1 PE=1 SV=3	7605	1087	369	173	56	67.9	Gallus gallus	1	0	838.406	2512.2	0.0028	1023	1051	1	49.68	GDRGETGPAGPPGAPGAPGAPGPVGPAGK	4 Oxidation (P)	0.00000000000200200200200000000.0
Collagen alpha-1(I) chain OS=Gallus gallus GN=COL1A1 PE=1 SV=3	7605	1087	369	173	56	67.9	Gallus gallus	1	0	838.406	2512.2	0.0028	1023	1051	1	46.57	GDRGETGPAGPPGAPGAPGAPGPVGPAGK	4 Oxidation (P)	0.00000000000200200200200000000.0
Collagen alpha-1(I) chain OS=Gallus gallus GN=COL1A1 PE=1 SV=3	7605	1087	369	173	56	67.9	Gallus gallus	1	0	838.407	2512.2	0.0058	1023	1051	1	38.31	GDRGETGPAGPPGAPGAPGAPGPVGPAGK	4 Oxidation (P)	0.00000000000200200200200000000.0
Collagen alpha-1(I) chain OS=Gallus gallus GN=COL1A1 PE=1 SV=3	7605	1087	369	173	56	67.9	Gallus gallus	1	1	839.397	2515.17	-0.0039	312	341	0	48.23	GNDGAPGAAGPPGPTGPAGPPGFPGAAGAK	Oxidation (P); Dioxidation (P) [+31.99]	0.00000200000000000000X000000000.0
Collagen alpha-1(I) chain OS=Gallus gallus GN=COL1A1 PE=1 SV=3	7605	1087	369	173	56	67.9	Gallus gallus	1	1	839.398	2515.17	-0.0003	312	341	0	21.11	GNDGAPGAAGPPGPTGPAGPPGFPGAAGAK	Oxidation (K); 2 Oxidation (P)	0.000002000020000000000000000001.0
Collagen alpha-1(I) chain OS=Gallus gallus GN=COL1A1 PE=1 SV=3	7605	1087	369	173	56	67.9	Gallus gallus	1	1	839.399	2515.17	0.0012	312	341	0	8.9	GNDGAPGAAGPPGPTGPAGPPGFPGAAGAK	3 Oxidation (P)	0.000002000020000000000002000000.0
Collagen alpha-1(I) chain OS=Gallus gallus GN=COL1A1 PE=1 SV=3	7605	1087	369	173	56	67.9	Gallus gallus	1	0	841.068	2520.18	-0.001	432	458	2	39.55	GDTGAKGEPGPAGVQGPPGPAGEEGKR	Oxidation (K); Oxidation (P); Ala->Ser (A) [+15.99]	0.00000100000X000002000000000.0
Collagen alpha-1(I) chain OS=Gallus gallus GN=COL1A1 PE=1 SV=3	7605	1087	369	173	56	67.9	Gallus gallus	1	1	844.729	2531.17	-0.0014	312	341	0	19.67	GNDGAPGAAGPPGPTGPAGPPGFPGAAGAK	4 Oxidation (P)	0.000002000000000000022002000000.0
Collagen alpha-1(I) chain OS=Gallus gallus GN=COL1A1 PE=1 SV=3	7605	1087	369	173	56	67.9	Gallus gallus	1	1	844.73	2531.17	0.0001	312	341	0	56.69	GNDGAPGAAGPPGPTGPAGPPGFPGAAGAK	4 Oxidation (P)	0.000002000020000000002002000000.0
Collagen alpha-1(I) chain OS=Gallus gallus GN=COL1A1 PE=1 SV=3	7605	1087	369	173	56	67.9	Gallus gallus	1	1	844.73	2531.17	0.0007	312	341	0	57.03	GNDGAPGAAGPPGPTGPAGPPGFPGAAGAK	4 Oxidation (P)	0.000002000020000000002002000000.0
Collagen alpha-1(I) chain OS=Gallus gallus GN=COL1A1 PE=1 SV=3	7605	1087	369	173	56	67.9	Gallus gallus	1	1	850.063	2547.17	0.0033	312	341	0	40.73	GNDGAPGAAGPPGPTGPAGPPGFPGAAGAK	Oxidation (K); 2 Oxidation (P); Dioxidation (P) [+31.99]	0.0000020000200000000X0000000001.0
Collagen alpha-1(I) chain OS=Gallus gallus GN=COL1A1 PE=1 SV=3	7605	1087	369	173	56	67.9	Gallus gallus	1	1	850.383	2548.13	-0.0113	267	293	1	45.82	GQPGPAGPKGEPGSPGENGAPGQMGPR	4 Oxidation (P); Label:15N(1) (P) [+1.00]	0.0020000X0002002000002000000.0
Collagen alpha-1(I) chain OS=Gallus gallus GN=COL1A1 PE=1 SV=3	7605	1087	369	173	56	67.9	Gallus gallus	1	1	1275.58	2549.15	-0.0066	1278	1299	0	41.43	VYCNMETGETCVYPTQATIAQK	Ethanolamine (C) [+43.04]	0.00X0000000000000000000.0
Collagen alpha-1(I) chain OS=Gallus gallus GN=COL1A1 PE=1 SV=3	7605	1087	369	173	56	67.9	Gallus gallus	1	1	855.714	2564.12	-0.012	267	293	1	40.54	GQPGPAGPKGEPGSPGENGAPGQMGPR	4 Oxidation (P); Pro->Asn (P) [+16.99]	0.00200002000X002000002000000.0
Collagen alpha-1(I) chain OS=Gallus gallus GN=COL1A1 PE=1 SV=3	7605	1087	369	173	56	67.9	Gallus gallus	1	1	855.714	2564.12	-0.0114	267	293	1	45.93	GQPGPAGPKGEPGSPGENGAPGQMGPR	4 Oxidation (P); Pro->Asn (P) [+16.99]	0.0020000X0002002000002000000.0
Collagen alpha-1(I) chain OS=Gallus gallus GN=COL1A1 PE=1 SV=3	7605	1087	369	173	56	67.9	Gallus gallus	1	1	855.715	2564.12	-0.0079	267	293	1	40.83	GQPGPAGPKGEPGSPGENGAPGQMGPR	Oxidation (K); 5 Oxidation (P); Glu->Asn (E) [-15.00]	0.0020000010X2002000002000020.0
Collagen alpha-1(I) chain OS=Gallus gallus GN=COL1A1 PE=1 SV=3	7605	1087	369	173	56	67.9	Gallus gallus	1	1	872.753	2615.24	0.0016	1102	1130	0	36.77	FSGLQGPPGPPGAPGEQGPSGASGPAGPR	2 Oxidation (P)	0.00000000002002000000000000000.0
Collagen alpha-1(I) chain OS=Gallus gallus GN=COL1A1 PE=1 SV=3	7605	1087	369	173	56	67.9	Gallus gallus	1	1	873.426	2617.26	0.0043	322	350	1	33.19	PPGPTGPAGPPGFPGAAGAKGETGPQGAR	Oxidation (K); 3 Oxidation (P)	0.00000000022002000001000000000.0
Collagen alpha-1(I) chain OS=Gallus gallus GN=COL1A1 PE=1 SV=3	7605	1087	369	173	56	67.9	Gallus gallus	1	1	881.096	2640.27	-0.0016	1101	1130	0	33.95	GFSGLQGPPGPPGAPGEQGPSGASGPAGPR
Collagen alpha-1(I) chain OS=Gallus gallus GN=COL1A1 PE=1 SV=3	7605	1087	369	173	56	67.9	Gallus gallus	1	1	886.427	2656.26	-0.0036	1101	1130	0	31.76	GFSGLQGPPGPPGAPGEQGPSGASGPAGPR	Oxidation (P)	0.000000000020000000000000000000.0
Collagen alpha-1(I) chain OS=Gallus gallus GN=COL1A1 PE=1 SV=3	7605	1087	369	173	56	67.9	Gallus gallus	1	1	886.427	2656.26	-0.0027	1101	1130	0	31.51	GFSGLQGPPGPPGAPGEQGPSGASGPAGPR	Oxidation (P)	0.000000002000000000000000000000.0
Collagen alpha-1(I) chain OS=Gallus gallus GN=COL1A1 PE=1 SV=3	7605	1087	369	173	56	67.9	Gallus gallus	1	1	886.429	2656.26	0.0009	1101	1130	0	37.57	GFSGLQGPPGPPGAPGEQGPSGASGPAGPR	Oxidation (P)	0.000000002000000000000000000000.0
Collagen alpha-1(I) chain OS=Gallus gallus GN=COL1A1 PE=1 SV=3	7605	1087	369	173	56	67.9	Gallus gallus	1	1	886.429	2656.26	0.0009	1101	1130	0	42.08	GFSGLQGPPGPPGAPGEQGPSGASGPAGPR	Oxidation (P)	0.000000000002000000000000000000.0
Collagen alpha-1(I) chain OS=Gallus gallus GN=COL1A1 PE=1 SV=3	7605	1087	369	173	56	67.9	Gallus gallus	1	1	886.429	2656.27	0.003	1101	1130	0	56.52	GFSGLQGPPGPPGAPGEQGPSGASGPAGPR	Oxidation (P)	0.000000002000000000000000000000.0
Collagen alpha-1(I) chain OS=Gallus gallus GN=COL1A1 PE=1 SV=3	7605	1087	369	173	56	67.9	Gallus gallus	1	1	886.757	2657.25	-0.0103	1101	1130	0	33.77	GFSGLQGPPGPPGAPGEQGPSGASGPAGPR	Oxidation (P); Label:15N(1) (P) [+1.00]	0.00000000200X000000000000000000.0
Collagen alpha-1(I) chain OS=Gallus gallus GN=COL1A1 PE=1 SV=3	7605	1087	369	173	56	67.9	Gallus gallus	1	1	886.758	2657.25	-0.0067	1101	1130	0	43.53	GFSGLQGPPGPPGAPGEQGPSGASGPAGPR	Oxidation (P); Label:15N(1) (G) [+1.00]	0.000000002000000X00000000000000.0
Collagen alpha-1(I) chain OS=Gallus gallus GN=COL1A1 PE=1 SV=3	7605	1087	369	173	56	67.9	Gallus gallus	1	1	1329.64	2657.28	-0.008	1101	1130	0	40.43	GFSGLQGPPGPPGAPGEQGPSGASGPAGPR	2 Oxidation (P); Gln->Xle (Q) [-14.97]	0.00000X022000000000000000000000.0
Collagen alpha-1(I) chain OS=Gallus gallus GN=COL1A1 PE=1 SV=3	7605	1087	369	173	56	67.9	Gallus gallus	1	1	891.76	2672.26	0.0014	1101	1130	0	50.04	GFSGLQGPPGPPGAPGEQGPSGASGPAGPR	2 Oxidation (P)	0.000000000002002000000000000000.0
Collagen alpha-1(I) chain OS=Gallus gallus GN=COL1A1 PE=1 SV=3	7605	1087	369	173	56	67.9	Gallus gallus	1	1	891.76	2672.26	0.0014	1101	1130	0	51.65	GFSGLQGPPGPPGAPGEQGPSGASGPAGPR	2 Oxidation (P)	0.000000002020000000000000000000.0
Collagen alpha-1(I) chain OS=Gallus gallus GN=COL1A1 PE=1 SV=3	7605	1087	369	173	56	67.9	Gallus gallus	1	1	891.761	2672.26	0.0038	1101	1130	0	48.64	GFSGLQGPPGPPGAPGEQGPSGASGPAGPR	2 Oxidation (P)	0.000000002020000000000000000000.0
Collagen alpha-1(I) chain OS=Gallus gallus GN=COL1A1 PE=1 SV=3	7605	1087	369	173	56	67.9	Gallus gallus	1	1	1337.14	2672.26	0.0055	1101	1130	0	53.07	GFSGLQGPPGPPGAPGEQGPSGASGPAGPR	2 Oxidation (P)	0.000000002020000000000000000000.0
Collagen alpha-1(I) chain OS=Gallus gallus GN=COL1A1 PE=1 SV=3	7605	1087	369	173	56	67.9	Gallus gallus	1	1	1337.63	2673.25	-0.0057	1101	1130	0	66.73	GFSGLQGPPGPPGAPGEQGPSGASGPAGPR	Oxidation (P); Pro->Asn (P) [+16.99]	0.00000000200000X000000000000000.0
Collagen alpha-1(I) chain OS=Gallus gallus GN=COL1A1 PE=1 SV=3	7605	1087	369	173	56	67.9	Gallus gallus	1	1	892.423	2674.25	-0.0055	1101	1130	0	57.98	GFSGLQGPPGPPGAPGEQGPSGASGPAGPR	2 Oxidation (P); 2 Label:15N(1) (G) [+1.00]	0.000000000002002X00X00000000000.0
Collagen alpha-1(I) chain OS=Gallus gallus GN=COL1A1 PE=1 SV=3	7605	1087	369	173	56	67.9	Gallus gallus	1	0	896.423	2686.25	0.0109	786	815	1	34.25	GAPGDRGEPGPPGPAGFAGPPGADGQPGAK	2 Oxidation (P); Ala->Ser (A) [+15.99]	0.00200000200000X000000000000000.0
Collagen alpha-1(I) chain OS=Gallus gallus GN=COL1A1 PE=1 SV=3	7605	1087	369	173	56	67.9	Gallus gallus	1	1	1345.13	2688.25	0.0006	1101	1130	0	42.92	GFSGLQGPPGPPGAPGEQGPSGASGPAGPR	Oxidation (P); Dioxidation (P) [+31.99]	0.00000000200X000000000000000000.0
Collagen alpha-1(I) chain OS=Gallus gallus GN=COL1A1 PE=1 SV=3	7605	1087	369	173	56	67.9	Gallus gallus	1	1	897.092	2688.25	0.0019	1101	1130	0	59.13	GFSGLQGPPGPPGAPGEQGPSGASGPAGPR	3 Oxidation (P)	0.000000000022002000000000000000.0
Collagen alpha-1(I) chain OS=Gallus gallus GN=COL1A1 PE=1 SV=3	7605	1087	369	173	56	67.9	Gallus gallus	1	1	897.093	2688.26	0.0046	1101	1130	0	38.44	GFSGLQGPPGPPGAPGEQGPSGASGPAGPR	3 Oxidation (P)	0.000000000022002000000000000000.0
Collagen alpha-1(I) chain OS=Gallus gallus GN=COL1A1 PE=1 SV=3	7605	1087	369	173	56	67.9	Gallus gallus	1	1	897.093	2688.26	0.0049	1101	1130	0	65.74	GFSGLQGPPGPPGAPGEQGPSGASGPAGPR	Oxidation (P); Dioxidation (P) [+31.99]	0.0000000000X0002000000000000000.0
Collagen alpha-1(I) chain OS=Gallus gallus GN=COL1A1 PE=1 SV=3	7605	1087	369	173	56	67.9	Gallus gallus	1	1	1345.63	2689.24	-0.0067	1101	1130	0	87.05	GFSGLQGPPGPPGAPGEQGPSGASGPAGPR	2 Oxidation (P); Pro->Asn (P) [+16.99]	0.00000000X002002000000000000000.0
Collagen alpha-1(I) chain OS=Gallus gallus GN=COL1A1 PE=1 SV=3	7605	1087	369	173	56	67.9	Gallus gallus	1	1	897.755	2690.24	0.0104	1101	1130	0	58.51	GFSGLQGPPGPPGAPGEQGPSGASGPAGPR	2 Oxidation (P); Pro->Asp (P) [+17.97]	0.0000000020X2000000000000000000.0
Collagen alpha-1(I) chain OS=Gallus gallus GN=COL1A1 PE=1 SV=3	7605	1087	369	173	56	67.9	Gallus gallus	1	0	901.751	2702.23	0.0002	786	815	1	44.1	GAPGDRGEPGPPGPAGFAGPPGADGQPGAK	3 Oxidation (P); Ala->Ser (A) [+15.99]	0.0020000020200000000000X0000000.0
Collagen alpha-1(I) chain OS=Gallus gallus GN=COL1A1 PE=1 SV=3	7605	1087	369	173	56	67.9	Gallus gallus	1	0	901.752	2702.23	0.0008	786	815	1	38.49	GAPGDRGEPGPPGPAGFAGPPGADGQPGAK	3 Oxidation (P); Ala->Ser (A) [+15.99]	0.0020000020200000000000X0000000.0
Collagen alpha-1(I) chain OS=Gallus gallus GN=COL1A1 PE=1 SV=3	7605	1087	369	173	56	67.9	Gallus gallus	1	0	901.752	2702.23	0.0014	786	815	1	45.28	GAPGDRGEPGPPGPAGFAGPPGADGQPGAK	3 Oxidation (P); Ala->Ser (A) [+15.99]	0.0020000020200000000000X0000000.0
Collagen alpha-1(I) chain OS=Gallus gallus GN=COL1A1 PE=1 SV=3	7605	1087	369	173	56	67.9	Gallus gallus	1	0	902.417	2704.23	0.0027	786	815	1	33.84	GAPGDRGEPGPPGPAGFAGPPGADGQPGAK	Oxidation (K); 3 Oxidation (P); 2 Label:15N(1) (D) [+1.00]	0.0020X000202000000000000X000001.0
Collagen alpha-1(I) chain OS=Gallus gallus GN=COL1A1 PE=1 SV=3	7605	1087	369	173	56	67.9	Gallus gallus	1	0	907.083	2718.23	0.0007	786	815	1	43.3	GAPGDRGEPGPPGPAGFAGPPGADGQPGAK	5 Oxidation (P)	0.002000002020000000002000002000.0
Collagen alpha-1(I) chain OS=Gallus gallus GN=COL1A1 PE=1 SV=3	7605	1087	369	173	56	67.9	Gallus gallus	1	0	907.084	2718.23	0.0025	786	815	1	38.53	GAPGDRGEPGPPGPAGFAGPPGADGQPGAK	5 Oxidation (P)	0.002000002020000000002000002000.0
Collagen alpha-1(I) chain OS=Gallus gallus GN=COL1A1 PE=1 SV=3	7605	1087	369	173	56	67.9	Gallus gallus	1	0	907.084	2718.23	0.0034	786	815	1	18.18	GAPGDRGEPGPPGPAGFAGPPGADGQPGAK	5 Oxidation (P)	0.002000002020000000002000002000.0
Collagen alpha-1(I) chain OS=Gallus gallus GN=COL1A1 PE=1 SV=3	7605	1087	369	173	56	67.9	Gallus gallus	1	0	907.746	2720.22	-0.0056	786	815	1	45.48	GAPGDRGEPGPPGPAGFAGPPGADGQPGAK	Oxidation (K); 4 Oxidation (P); 2 Label:15N(1) (P) [+1.00]	0.0020000020020X00000X2000000001.0
Collagen alpha-1(I) chain OS=Gallus gallus GN=COL1A1 PE=1 SV=3	7605	1087	369	173	56	67.9	Gallus gallus	1	0	912.415	2734.22	0.0027	786	815	1	38.18	GAPGDRGEPGPPGPAGFAGPPGADGQPGAK	Oxidation (K); 4 Oxidation (P); Ala->Ser (A) [+15.99]	0.0020000020200000000000X0002001.0
Collagen alpha-1(I) chain OS=Gallus gallus GN=COL1A1 PE=1 SV=3	7605	1087	369	173	56	67.9	Gallus gallus	1	0	912.418	2734.23	0.0087	786	815	1	34.72	GAPGDRGEPGPPGPAGFAGPPGADGQPGAK	Oxidation (K); 3 Oxidation (P); Dioxidation (P) [+31.99]	0.00200000X000000000002000002001.0
Collagen alpha-1(I) chain OS=Gallus gallus GN=COL1A1 PE=1 SV=3	7605	1087	369	173	56	67.9	Gallus gallus	1	1	950.798	2849.37	0.0029	588	620	1	46.33	GAPGPPGAVGAAGKDGEAGAQGPPGPTGPAGER	Oxidation (K); Ala->Pro (A) [+26.02]	0.00000000000X010000000000000000000.0
Collagen alpha-1(I) chain OS=Gallus gallus GN=COL1A1 PE=1 SV=3	7605	1087	369	173	56	67.9	Gallus gallus	1	1	950.798	2849.37	0.0044	588	620	1	42.4	GAPGPPGAVGAAGKDGEAGAQGPPGPTGPAGER	Oxidation (P); Ala->Pro (A) [+26.02]	0.00200000000X000000000000000000000.0
Collagen alpha-1(I) chain OS=Gallus gallus GN=COL1A1 PE=1 SV=3	7605	1087	369	173	56	67.9	Gallus gallus	1	0	954.471	2860.39	0.0053	387	419	1	44.21	GATGAPGIAGAPGFPGARGPSGPQGPSGAPGPK	Oxidation (K); 3 Oxidation (P); Label:15N(1) (P) [+1.00]	0.0000020000020000000X0000000000021.0
Collagen alpha-1(I) chain OS=Gallus gallus GN=COL1A1 PE=1 SV=3	7605	1087	369	173	56	67.9	Gallus gallus	1	1	955.15	2862.43	0.0036	753	785	1	44.41	GLTGPIGPPGPAGAPGDKGEAGPPGPAGPTGAR	Oxidation (P); Oxidation (R) [+15.99]	0.00000000200000000000000000000000X.0
Collagen alpha-1(I) chain OS=Gallus gallus GN=COL1A1 PE=1 SV=3	7605	1087	369	173	56	67.9	Gallus gallus	1	1	955.458	2863.35	-0.0067	588	620	1	35.99	GAPGPPGAVGAAGKDGEAGAQGPPGPTGPAGER	Oxidation (K); 2 Oxidation (P); Glu->His (E) [+8.02]	0.0020200000000100X0000000000000000.0
Collagen alpha-1(I) chain OS=Gallus gallus GN=COL1A1 PE=1 SV=3	7605	1087	369	173	56	67.9	Gallus gallus	1	1	956.792	2867.35	0.0104	588	620	1	41.57	GAPGPPGAVGAAGKDGEAGAQGPPGPTGPAGER	Oxidation (P); Ala->Asp (A) [+43.99]	0.0020000000000000000X0000000000000.0
Collagen alpha-1(I) chain OS=Gallus gallus GN=COL1A1 PE=1 SV=3	7605	1087	369	173	56	67.9	Gallus gallus	1	1	960.465	2878.37	-0.012	753	785	1	39.38	GLTGPIGPPGPAGAPGDKGEAGPPGPAGPTGAR	3 Oxidation (P); Lys->Gln (K) [-0.04]	0.00000000002000200X000020000000000.0
Collagen alpha-1(I) chain OS=Gallus gallus GN=COL1A1 PE=1 SV=3	7605	1087	369	173	56	67.9	Gallus gallus	1	1	960.478	2878.41	-0.0091	753	785	1	28.01	GLTGPIGPPGPAGAPGDKGEAGPPGPAGPTGAR	3 Oxidation (P)	0.000000000020002000000020000000000.0
Collagen alpha-1(I) chain OS=Gallus gallus GN=COL1A1 PE=1 SV=3	7605	1087	369	173	56	67.9	Gallus gallus	1	1	960.481	2878.42	0.0005	753	785	1	21.9	GLTGPIGPPGPAGAPGDKGEAGPPGPAGPTGAR	3 Oxidation (P)	0.000000000020002000000020000000000.0
Collagen alpha-1(I) chain OS=Gallus gallus GN=COL1A1 PE=1 SV=3	7605	1087	369	173	56	67.9	Gallus gallus	1	1	960.482	2878.42	0.002	753	785	1	35.52	GLTGPIGPPGPAGAPGDKGEAGPPGPAGPTGAR	Oxidation (K); Oxidation (P); Ala->Ser (A) [+15.99]	0.00000000200000000100000000X000000.0
Collagen alpha-1(I) chain OS=Gallus gallus GN=COL1A1 PE=1 SV=3	7605	1087	369	173	56	67.9	Gallus gallus	1	1	960.482	2878.42	0.002	753	785	1	12.42	GLTGPIGPPGPAGAPGDKGEAGPPGPAGPTGAR	3 Oxidation (P)	0.000000000020002000000020000000000.0
Collagen alpha-1(I) chain OS=Gallus gallus GN=COL1A1 PE=1 SV=3	7605	1087	369	173	56	67.9	Gallus gallus	1	1	960.482	2878.42	0.0029	753	785	1	1.02	GLTGPIGPPGPAGAPGDKGEAGPPGPAGPTGAR	3 Oxidation (P)	0.000000000020002000000020000000000.0
Collagen alpha-1(I) chain OS=Gallus gallus GN=COL1A1 PE=1 SV=3	7605	1087	369	173	56	67.9	Gallus gallus	1	1	960.482	2878.42	0.0032	753	785	1	44.11	GLTGPIGPPGPAGAPGDKGEAGPPGPAGPTGAR	3 Oxidation (P)	0.000000000020002000000020000000000.0
Collagen alpha-1(I) chain OS=Gallus gallus GN=COL1A1 PE=1 SV=3	7605	1087	369	173	56	67.9	Gallus gallus	1	1	960.482	2878.43	0.0044	753	785	1	13.96	GLTGPIGPPGPAGAPGDKGEAGPPGPAGPTGAR	Oxidation (K); 2 Oxidation (P)	0.000000000000002001000020000000000.0
Collagen alpha-1(I) chain OS=Gallus gallus GN=COL1A1 PE=1 SV=3	7605	1087	369	173	56	67.9	Gallus gallus	1	1	960.483	2878.43	0.005	753	785	1	31.39	GLTGPIGPPGPAGAPGDKGEAGPPGPAGPTGAR	3 Oxidation (P)	0.000000000020002000000020000000000.0
Collagen alpha-1(I) chain OS=Gallus gallus GN=COL1A1 PE=1 SV=3	7605	1087	369	173	56	67.9	Gallus gallus	1	1	960.814	2879.42	0.0021	753	785	1	52.09	GLTGPIGPPGPAGAPGDKGEAGPPGPAGPTGAR	3 Oxidation (P); Label:15N(1) (P) [+1.00]	0.0000000020X0002000000020000000000.0
Collagen alpha-1(I) chain OS=Gallus gallus GN=COL1A1 PE=1 SV=3	7605	1087	369	173	56	67.9	Gallus gallus	1	1	961.455	2881.34	0.003	984	1015	1	29.44	GPPGPMGPPGLAGPPGEAGREGAPGAEGAPGR	4 Oxidation (P)	0.02000000000000200000000200000200.0
Collagen alpha-1(I) chain OS=Gallus gallus GN=COL1A1 PE=1 SV=3	7605	1087	369	173	56	67.9	Gallus gallus	1	1	961.461	2881.36	0.0024	588	620	1	55.47	GAPGPPGAVGAAGKDGEAGAQGPPGPTGPAGER	Oxidation (K); 2 Oxidation (P); Ala->Pro (A) [+26.02]	0.00202000000X010000000000000000000.0
Collagen alpha-1(I) chain OS=Gallus gallus GN=COL1A1 PE=1 SV=3	7605	1087	369	173	56	67.9	Gallus gallus	1	1	961.463	2881.37	0.0075	588	620	1	36.13	GAPGPPGAVGAAGKDGEAGAQGPPGPTGPAGER	Oxidation (P); Gly->Asp (G) [+58.01]	0.002000000000X00000000000000000000.0
Collagen alpha-1(I) chain OS=Gallus gallus GN=COL1A1 PE=1 SV=3	7605	1087	369	173	56	67.9	Gallus gallus	1	1	965.813	2894.42	0.0001	753	785	1	13.58	GLTGPIGPPGPAGAPGDKGEAGPPGPAGPTGAR	Oxidation (K); 3 Oxidation (P)	0.000000000020002001000020000000000.0
Collagen alpha-1(I) chain OS=Gallus gallus GN=COL1A1 PE=1 SV=3	7605	1087	369	173	56	67.9	Gallus gallus	1	1	965.813	2894.42	0.0016	753	785	1	42.6	GLTGPIGPPGPAGAPGDKGEAGPPGPAGPTGAR	4 Oxidation (P)	0.000000002020002000000020000000000.0
Collagen alpha-1(I) chain OS=Gallus gallus GN=COL1A1 PE=1 SV=3	7605	1087	369	173	56	67.9	Gallus gallus	1	1	965.813	2894.42	0.0019	753	785	1	11.38	GLTGPIGPPGPAGAPGDKGEAGPPGPAGPTGAR	4 Oxidation (P)	0.000000002020002000000020000000000.0
Collagen alpha-1(I) chain OS=Gallus gallus GN=COL1A1 PE=1 SV=3	7605	1087	369	173	56	67.9	Gallus gallus	1	1	965.813	2894.42	0.0025	753	785	1	34.21	GLTGPIGPPGPAGAPGDKGEAGPPGPAGPTGAR	2 Oxidation (P); Dioxidation (P) [+31.99]	0.00000000X000002000000020000000000.0
Collagen alpha-1(I) chain OS=Gallus gallus GN=COL1A1 PE=1 SV=3	7605	1087	369	173	56	67.9	Gallus gallus	1	1	965.814	2894.42	0.0037	753	785	1	10.97	GLTGPIGPPGPAGAPGDKGEAGPPGPAGPTGAR	Oxidation (K); 3 Oxidation (P)	0.000000000020002001000020000000000.0
Collagen alpha-1(I) chain OS=Gallus gallus GN=COL1A1 PE=1 SV=3	7605	1087	369	173	56	67.9	Gallus gallus	1	1	966.787	2897.34	0.002	984	1015	1	6.46	GPPGPMGPPGLAGPPGEAGREGAPGAEGAPGR	5 Oxidation (P)	0.02200000000000200000000200000200.0
Collagen alpha-1(I) chain OS=Gallus gallus GN=COL1A1 PE=1 SV=3	7605	1087	369	173	56	67.9	Gallus gallus	1	1	966.793	2897.36	0.0016	588	620	1	38.34	GAPGPPGAVGAAGKDGEAGAQGPPGPTGPAGER	Oxidation (K); 3 Oxidation (P); Ala->Pro (A) [+26.02]	0.00202000000X010000000000000020000.0
Collagen alpha-1(I) chain OS=Gallus gallus GN=COL1A1 PE=1 SV=3	7605	1087	369	173	56	67.9	Gallus gallus	1	1	966.793	2897.36	0.0028	588	620	1	47.05	GAPGPPGAVGAAGKDGEAGAQGPPGPTGPAGER	Oxidation (K); 3 Oxidation (P); Ala->Pro (A) [+26.02]	0.00202000000X010000000000000020000.0
Collagen alpha-1(I) chain OS=Gallus gallus GN=COL1A1 PE=1 SV=3	7605	1087	369	173	56	67.9	Gallus gallus	1	1	966.794	2897.36	0.0064	588	620	1	41.58	GAPGPPGAVGAAGKDGEAGAQGPPGPTGPAGER	Oxidation (K); 3 Oxidation (P); Ala->Pro (A) [+26.02]	0.00202000000X010000000000000020000.0
Collagen alpha-1(I) chain OS=Gallus gallus GN=COL1A1 PE=1 SV=3	7605	1087	369	173	56	67.9	Gallus gallus	1	1	979.449	2935.33	0.0034	792	824	1	5.25	GEPGPPGPAGFAGPPGADGQPGAKGETGDAGAK	4 Oxidation (P)	0.002020000000002000002000000000000.0
Collagen alpha-1(I) chain OS=Gallus gallus GN=COL1A1 PE=1 SV=3	7605	1087	369	173	56	67.9	Gallus gallus	1	0	984.125	2949.35	0.0086	405	437	2	43.29	GPSGPQGPSGAPGPKGNSGEPGAPGNKGDTGAK	Oxidation (K); 2 Oxidation (P); Pro->Asn (P) [+16.99]	0.00000000000X001000002002000000000.0
Collagen alpha-1(I) chain OS=Gallus gallus GN=COL1A1 PE=1 SV=3	7605	1087	369	173	56	67.9	Gallus gallus	1	1	984.78	2951.32	0.0024	792	824	1	34.68	GEPGPPGPAGFAGPPGADGQPGAKGETGDAGAK	Oxidation (K); 3 Oxidation (P); Ala->Ser (A) [+15.99]	0.00000000000X022000002001000000000.0
Collagen alpha-1(I) chain OS=Gallus gallus GN=COL1A1 PE=1 SV=3	7605	1087	369	173	56	67.9	Gallus gallus	1	0	986.132	2955.37	0.0028	1023	1055	2	41.49	GDRGETGPAGPPGAPGAPGAPGPVGPAGKNGDR	4 Oxidation (P); Deamidated (NQ) [+0.98]	0.00000000000200200200200000000X000.0
Collagen alpha-1(I) chain OS=Gallus gallus GN=COL1A1 PE=1 SV=3	7605	1087	369	173	56	67.9	Gallus gallus	1	1	999.485	2995.43	0.0069	816	851	1	67.68	GETGDAGAKGDAGPPGPAGPTGAPGPAGEVGAPGPK	Oxidation (K); Oxidation (P); Glu->Ala (E) [-58.01]	0.0000000000000020000000000000X0000001.0
Collagen alpha-1(I) chain OS=Gallus gallus GN=COL1A1 PE=1 SV=3	7605	1087	369	173	56	67.9	Gallus gallus	1	1	1004.82	3011.42	0.001	816	851	1	40.75	GETGDAGAKGDAGPPGPAGPTGAPGPAGEVGAPGPK	Oxidation (K); Oxidation (P); Glu->Ser (E) [-42.01]	0.0000000000000020000000000000X0000001.0
Collagen alpha-1(I) chain OS=Gallus gallus GN=COL1A1 PE=1 SV=3	7605	1087	369	173	56	67.9	Gallus gallus	1	1	1004.82	3011.42	0.001	816	851	1	43.89	GETGDAGAKGDAGPPGPAGPTGAPGPAGEVGAPGPK	Oxidation (K); Oxidation (P); Glu->Ser (E) [-42.01]	0.0000000000000020000000000000X0000001.0
Collagen alpha-1(I) chain OS=Gallus gallus GN=COL1A1 PE=1 SV=3	7605	1087	369	173	56	67.9	Gallus gallus	1	1	1005.15	3012.43	0.0108	816	851	1	38.58	GETGDAGAKGDAGPPGPAGPTGAPGPAGQVGAPGPK	Oxidation (K); Oxidation (P); Pro->Gly (P) [-40.03]	0.00000000000000200000000X000000000001.0
Collagen alpha-1(I) chain OS=Gallus gallus GN=COL1A1 PE=1 SV=3	7605	1087	369	173	56	67.9	Gallus gallus	1	1	1010.15	3027.42	0.0021	816	851	1	48.61	GETGDAGAKGDAGPPGPAGPTGAPGPAGEVGAPGPK	4 Oxidation (P); Glu->Ala (E) [-58.01]	0.0000000000000200000000000200X0002020.0
Collagen alpha-1(I) chain OS=Gallus gallus GN=COL1A1 PE=1 SV=3	7605	1087	369	173	56	67.9	Gallus gallus	1	1	1010.48	3028.43	0.0149	816	851	1	37.1	GETGDAGAKGDAGPPGPAGPTGAPGPAGQVGAPGPK	2 Oxidation (K); Oxidation (P); Pro->Gly (P) [-40.03]	0.0000000010000000000000000X0000002001.0
Collagen alpha-1(I) chain OS=Gallus gallus GN=COL1A1 PE=1 SV=3	7605	1087	369	173	56	67.9	Gallus gallus	1	1	1013.84	3038.51	0.0092	1098	1130	1	36.39	GHRGFSGLQGPPGPPGAPGEQGPSGASGPAGPR	Oxidation (P); Dimethyl:2H(4) (N-term) [+32.06]	X.000000000000000002000000000000000.0
Collagen alpha-1(I) chain OS=Gallus gallus GN=COL1A1 PE=1 SV=3	7605	1087	369	173	56	67.9	Gallus gallus	1	1	1014.85	3041.53	0.0062	924	956	1	43.98	GSPGADGPIGAPGTPGPQGIAGQRGVVGLPGQR	4 Oxidation (P)	0.002000000002002000000000000002000.0
Collagen alpha-1(I) chain OS=Gallus gallus GN=COL1A1 PE=1 SV=3	7605	1087	369	173	56	67.9	Gallus gallus	1	1	1015.48	3043.42	0.0062	816	851	1	62.11	GETGDAGAKGDAGPPGPAGPTGAPGPAGEVGAPGPK	Oxidation (K); 4 Oxidation (P); Glu->Ala (E) [-58.01]	0.0000000010000200000000000200X0002020.0
Collagen alpha-1(I) chain OS=Gallus gallus GN=COL1A1 PE=1 SV=3	7605	1087	369	173	56	67.9	Gallus gallus	1	1	1019.15	3054.43	-0.0011	1098	1130	1	17.93	GHRGFSGLQGPPGPPGAPGEQGPSGASGPAGPR	4 Oxidation (P)	0.000000000002022002000000000000000.0
Collagen alpha-1(I) chain OS=Gallus gallus GN=COL1A1 PE=1 SV=3	7605	1087	369	173	56	67.9	Gallus gallus	1	0	1023.48	3067.42	0.0057	177	209	0	12.76	GLPGPPGAPGPQGFQGPPGEPGEPGASGPMGPR	4 Oxidation (P)	0.002020000000000000000000000020020.0
Collagen alpha-1(I) chain OS=Gallus gallus GN=COL1A1 PE=1 SV=3	7605	1087	369	173	56	67.9	Gallus gallus	1	1	1024.48	3070.42	0	1098	1130	1	20.02	GHRGFSGLQGPPGPPGAPGEQGPSGASGPAGPR	5 Oxidation (P)	0.000000000022022002000000000000000.0
Collagen alpha-1(I) chain OS=Gallus gallus GN=COL1A1 PE=1 SV=3	7605	1087	369	173	56	67.9	Gallus gallus	1	0	1028.81	3083.41	0.0008	177	209	0	9.74	GLPGPPGAPGPQGFQGPPGEPGEPGASGPMGPR	5 Oxidation (P)	0.002022000000000000000000000020020.0
Collagen alpha-1(I) chain OS=Gallus gallus GN=COL1A1 PE=1 SV=3	7605	1087	369	173	56	67.9	Gallus gallus	1	0	1028.81	3083.41	0.0038	177	209	0	7.64	GLPGPPGAPGPQGFQGPPGEPGEPGASGPMGPR	5 Oxidation (P)	0.002022000000000000000000000020020.0
Collagen alpha-1(I) chain OS=Gallus gallus GN=COL1A1 PE=1 SV=3	7605	1087	369	173	56	67.9	Gallus gallus	1	1	1032.17	3093.5	0.0149	1016	1051	2	60.55	DGAAGPKGDRGETGPAGPPGAPGAPGAPGPVGPAGK	3 Oxidation (P); Label:15N(1) (P) [+1.00]	0.000000000000000000200200X00200000000.0
Collagen alpha-1(I) chain OS=Gallus gallus GN=COL1A1 PE=1 SV=3	7605	1087	369	173	56	67.9	Gallus gallus	1	0	1034.14	3099.4	0.0019	177	209	0	14.98	GLPGPPGAPGPQGFQGPPGEPGEPGASGPMGPR	6 Oxidation (P)	0.002022000000000000000002000020020.0
Collagen alpha-1(I) chain OS=Gallus gallus GN=COL1A1 PE=1 SV=3	7605	1087	369	173	56	67.9	Gallus gallus	1	0	1034.14	3099.4	0.0019	177	209	0	6.36	GLPGPPGAPGPQGFQGPPGEPGEPGASGPMGPR	6 Oxidation (P)	0.002022002020000000000000000000020.0
Collagen alpha-1(I) chain OS=Gallus gallus GN=COL1A1 PE=1 SV=3	7605	1087	369	173	56	67.9	Gallus gallus	1	0	1034.14	3099.4	0.0049	177	209	0	3.56	GLPGPPGAPGPQGFQGPPGEPGEPGASGPMGPR	6 Oxidation (P)	0.002022000000000000000002000020020.0
Collagen alpha-1(I) chain OS=Gallus gallus GN=COL1A1 PE=1 SV=3	7605	1087	369	173	56	67.9	Gallus gallus	1	1	1037.17	3108.49	0.005	1016	1051	2	37.09	DGAAGPKGDRGETGPAGPPGAPGAPGAPGPVGPAGK	Oxidation (K); 4 Oxidation (P); Deoxy (T) [-15.99]	0.000000100000X00000200200200200000000.0
Collagen alpha-1(I) chain OS=Gallus gallus GN=COL1A1 PE=1 SV=3	7605	1087	369	173	56	67.9	Gallus gallus	1	1	1120.19	3357.55	-0.0047	312	350	1	54.2	GNDGAPGAAGPPGPTGPAGPPGFPGAAGAKGETGPQGAR	5 Oxidation (P); Arg->Xle (R) [-43.02]	0.00000200002000000000200200000000002000X.0
Collagen alpha-1(I) chain OS=Gallus gallus GN=COL1A1 PE=1 SV=3	7605	1087	369	173	56	67.9	Gallus gallus	1	1	847.148	3384.56	-0.0075	312	350	1	9.49	GNDGAPGAAGPPGPTGPAGPPGFPGAAGAKGETGPQGAR	4 Oxidation (P)	0.000002000000000000002002000000000020000.0
Collagen alpha-1(I) chain OS=Gallus gallus GN=COL1A1 PE=1 SV=3	7605	1087	369	173	56	67.9	Gallus gallus	1	1	1129.53	3385.58	0.013	312	350	1	67.11	GNDGAPGAAGPPGPTGPAGPPGFPGAAGAKGETGPQGAR	Oxidation (K); 2 Oxidation (P); Pro->Asn (P) [+16.99]	0.00000200002000000000X000000001000000000.0
Collagen alpha-1(I) chain OS=Gallus gallus GN=COL1A1 PE=1 SV=3	7605	1087	369	173	56	67.9	Gallus gallus	1	1	1134.53	3400.57	0.0013	312	350	1	31.32	GNDGAPGAAGPPGPTGPAGPPGFPGAAGAKGETGPQGAR	5 Oxidation (P)	0.000002000020000000002002000000000020000.0
Collagen alpha-1(I) chain OS=Gallus gallus GN=COL1A1 PE=1 SV=3	7605	1087	369	173	56	67.9	Gallus gallus	1	1	1134.53	3400.57	0.0013	312	350	1	39.83	GNDGAPGAAGPPGPTGPAGPPGFPGAAGAKGETGPQGAR	Oxidation (K); 5 Oxidation (P); Deoxy (T) [-15.99]	0.00000200002000000000200200000100X020000.0
Collagen alpha-1(I) chain OS=Gallus gallus GN=COL1A1 PE=1 SV=3	7605	1087	369	173	56	67.9	Gallus gallus	1	1	1135.19	3402.55	-0.0068	312	350	1	64.61	GNDGAPGAAGPPGPTGPAGPPGFPGAAGAKGETGPQGAR	5 Oxidation (P); 2 Label:15N(1) (T) [+1.00]	0.00000200002000X00000200200000000X020000.0
Collagen alpha-1(I) chain OS=Gallus gallus GN=COL1A1 PE=1 SV=3	7605	1087	369	173	56	67.9	Gallus gallus	1	1	1275.26	3822.76	0.0157	1312	1345	0	41	HVWFGETMSDGFQFEYGGEGSNPADVAIQLTFLR	Fluoro (F) [+17.99]	0.00000000000X0000000000000000000000.0
Collagen alpha-1(I) chain OS=Gallus gallus GN=COL1A1 PE=1 SV=3	7605	1087	369	173	56	67.9	Gallus gallus	1	1	1305.28	3912.82	-0.0022	360	404	1	45.89	GEPGPPGPAGAAGPAGNPGADGQPGAKGATGAPGIAGAPGFPGAR	7 Oxidation (P); Acetyl:13C(2) (K) [+44.02]	0.00202000000000000200000200X000002000002002000.0
Collagen alpha-1(I) chain OS=Canis lupus familiaris GN=COL1A1 PE=1 SV=1	3732	626	194	97	29	50.1	Canis lupus familiaris	1	0	369.693	737.371	0.0002	217	224	0	33.27	GPPGPPGK	2 Oxidation (P)	0.00200200.0
Collagen alpha-1(I) chain OS=Canis lupus familiaris GN=COL1A1 PE=1 SV=1	3732	626	194	97	29	50.1	Canis lupus familiaris	0	0	386.692	771.37	0.0001	209	216	0	42.8	ASGPMGPR
Collagen alpha-1(I) chain OS=Canis lupus familiaris GN=COL1A1 PE=1 SV=1	3732	626	194	97	29	50.1	Canis lupus familiaris	0	0	390.212	778.409	0.0001	1082	1089	0	39.3	PAGPQGPR
Collagen alpha-1(I) chain OS=Canis lupus familiaris GN=COL1A1 PE=1 SV=1	3732	626	194	97	29	50.1	Canis lupus familiaris	1	0	392.708	783.402	0.0031	234	240	1	2.55	PGRPGER	Oxidation (P)	0.0002000.0
Collagen alpha-1(I) chain OS=Canis lupus familiaris GN=COL1A1 PE=1 SV=1	3732	626	194	97	29	50.1	Canis lupus familiaris	0	0	398.209	794.404	0.0007	242	249	0	40.97	PPGPQGAR	Oxidation (P)	0.02000000.0
Collagen alpha-1(I) chain OS=Canis lupus familiaris GN=COL1A1 PE=1 SV=1	3732	626	194	97	29	50.1	Canis lupus familiaris	1	0	406.723	811.432	0.0016	349	357	0	44.07	GEAGPQGAR	Glu->Val (E) [-29.97]	0.0X0000000.0
Collagen alpha-1(I) chain OS=Canis lupus familiaris GN=COL1A1 PE=1 SV=1	3732	626	194	97	29	50.1	Canis lupus familiaris	0	0	413.731	825.447	0.0014	947	954	0	36.69	PQGIAGQR
Collagen alpha-1(I) chain OS=Canis lupus familiaris GN=COL1A1 PE=1 SV=1	3732	626	194	97	29	50.1	Canis lupus familiaris	0	0	417.211	832.408	0.0003	265	273	0	41.74	GFSGLDGAK	Dehydrated (S) [-18.01]	0.00X000000.0
Collagen alpha-1(I) chain OS=Canis lupus familiaris GN=COL1A1 PE=1 SV=1	3732	626	194	97	29	50.1	Canis lupus familiaris	0	0	418.723	835.432	0.0022	1081	1089	0	44.67	GPAGPQGPR
Collagen alpha-1(I) chain OS=Canis lupus familiaris GN=COL1A1 PE=1 SV=1	3732	626	194	97	29	50.1	Canis lupus familiaris	0	0	426.216	850.417	-0.001	265	273	0	5.41	GFSGLDGAK
Collagen alpha-1(I) chain OS=Canis lupus familiaris GN=COL1A1 PE=1 SV=1	3732	626	194	97	29	50.1	Canis lupus familiaris	0	0	426.216	850.418	-0.0006	265	273	0	9.87	GFSGLDGAK
Collagen alpha-1(I) chain OS=Canis lupus familiaris GN=COL1A1 PE=1 SV=1	3732	626	194	97	29	50.1	Canis lupus familiaris	0	0	426.216	850.418	-0.0002	265	273	0	29.82	GFSGLDGAK
Collagen alpha-1(I) chain OS=Canis lupus familiaris GN=COL1A1 PE=1 SV=1	3732	626	194	97	29	50.1	Canis lupus familiaris	0	0	426.216	850.418	0	265	273	0	33.06	GFSGLDGAK
Collagen alpha-1(I) chain OS=Canis lupus familiaris GN=COL1A1 PE=1 SV=1	3732	626	194	97	29	50.1	Canis lupus familiaris	0	0	426.217	850.419	0.0002	265	273	0	24.7	GFSGLDGAK
Collagen alpha-1(I) chain OS=Canis lupus familiaris GN=COL1A1 PE=1 SV=1	3732	626	194	97	29	50.1	Canis lupus familiaris	0	0	426.217	850.419	0.0002	265	273	0	17.13	GFSGLDGAK
Collagen alpha-1(I) chain OS=Canis lupus familiaris GN=COL1A1 PE=1 SV=1	3732	626	194	97	29	50.1	Canis lupus familiaris	0	0	426.217	850.419	0.0002	265	273	0	4.5	GFSGLDGAK
Collagen alpha-1(I) chain OS=Canis lupus familiaris GN=COL1A1 PE=1 SV=1	3732	626	194	97	29	50.1	Canis lupus familiaris	0	0	426.217	850.419	0.0004	265	273	0	33.74	GFSGLDGAK
Collagen alpha-1(I) chain OS=Canis lupus familiaris GN=COL1A1 PE=1 SV=1	3732	626	194	97	29	50.1	Canis lupus familiaris	0	0	426.217	850.419	0.0004	265	273	0	9.22	GFSGLDGAK
Collagen alpha-1(I) chain OS=Canis lupus familiaris GN=COL1A1 PE=1 SV=1	3732	626	194	97	29	50.1	Canis lupus familiaris	0	0	426.72	851.425	-0.0003	241	249	0	7.53	GPPGPQGAR	Oxidation (P)	0.002000000.0
Collagen alpha-1(I) chain OS=Canis lupus familiaris GN=COL1A1 PE=1 SV=1	3732	626	194	97	29	50.1	Canis lupus familiaris	0	0	426.72	851.425	-0.0001	1081	1089	0	9.8	GPAGPQGPR	Oxidation (P)	0.020000000.0
Collagen alpha-1(I) chain OS=Canis lupus familiaris GN=COL1A1 PE=1 SV=1	3732	626	194	97	29	50.1	Canis lupus familiaris	0	0	426.72	851.425	0.0001	241	249	0	28	GPPGPQGAR	Oxidation (P)	0.002000000.0
Collagen alpha-1(I) chain OS=Canis lupus familiaris GN=COL1A1 PE=1 SV=1	3732	626	194	97	29	50.1	Canis lupus familiaris	0	0	426.72	851.425	0.0001	1081	1089	0	7.89	GPAGPQGPR	Oxidation (P)	0.020000000.0
Collagen alpha-1(I) chain OS=Canis lupus familiaris GN=COL1A1 PE=1 SV=1	3732	626	194	97	29	50.1	Canis lupus familiaris	0	0	426.72	851.426	0.0007	241	249	0	32.16	GPPGPQGAR	Oxidation (P)	0.002000000.0
Collagen alpha-1(I) chain OS=Canis lupus familiaris GN=COL1A1 PE=1 SV=1	3732	626	194	97	29	50.1	Canis lupus familiaris	0	0	426.72	851.426	0.0007	241	249	0	30.36	GPPGPQGAR	Oxidation (P)	0.002000000.0
Collagen alpha-1(I) chain OS=Canis lupus familiaris GN=COL1A1 PE=1 SV=1	3732	626	194	97	29	50.1	Canis lupus familiaris	0	0	434.214	866.414	0.0006	265	273	0	42.42	GFSGLDGAK	Oxidation (K)	0.000000001.0
Collagen alpha-1(I) chain OS=Canis lupus familiaris GN=COL1A1 PE=1 SV=1	3732	626	194	97	29	50.1	Canis lupus familiaris	0	0	441.762	881.509	0.0003	955	963	0	34.2	GVVGLPGQR
Collagen alpha-1(I) chain OS=Canis lupus familiaris GN=COL1A1 PE=1 SV=1	3732	626	194	97	29	50.1	Canis lupus familiaris	1	0	449.724	897.433	0.0026	309	318	0	5.59	PGAPGPAGAR	3 Oxidation (P)	0.2002020000.0
Collagen alpha-1(I) chain OS=Canis lupus familiaris GN=COL1A1 PE=1 SV=1	3732	626	194	97	29	50.1	Canis lupus familiaris	0	0	449.758	897.502	-0.0014	955	963	0	20.73	GVVGLPGQR	Oxidation (P)	0.000002000.0
Collagen alpha-1(I) chain OS=Canis lupus familiaris GN=COL1A1 PE=1 SV=1	3732	626	194	97	29	50.1	Canis lupus familiaris	0	0	449.758	897.502	-0.001	955	963	0	26.8	GVVGLPGQR	Oxidation (P)	0.000002000.0
Collagen alpha-1(I) chain OS=Canis lupus familiaris GN=COL1A1 PE=1 SV=1	3732	626	194	97	29	50.1	Canis lupus familiaris	0	0	449.759	897.502	-0.0008	955	963	0	29.87	GVVGLPGQR	Oxidation (P)	0.000002000.0
Collagen alpha-1(I) chain OS=Canis lupus familiaris GN=COL1A1 PE=1 SV=1	3732	626	194	97	29	50.1	Canis lupus familiaris	0	0	449.759	897.503	-0.0006	955	963	0	46.44	GVVGLPGQR	Oxidation (P)	0.000002000.0
Collagen alpha-1(I) chain OS=Canis lupus familiaris GN=COL1A1 PE=1 SV=1	3732	626	194	97	29	50.1	Canis lupus familiaris	0	0	449.759	897.503	-0.0006	955	963	0	21.2	GVVGLPGQR	Oxidation (P)	0.000002000.0
Collagen alpha-1(I) chain OS=Canis lupus familiaris GN=COL1A1 PE=1 SV=1	3732	626	194	97	29	50.1	Canis lupus familiaris	0	0	449.759	897.503	-0.0006	955	963	0	23.07	GVVGLPGQR	Oxidation (P)	0.000002000.0
Collagen alpha-1(I) chain OS=Canis lupus familiaris GN=COL1A1 PE=1 SV=1	3732	626	194	97	29	50.1	Canis lupus familiaris	0	0	449.759	897.503	-0.0004	955	963	0	44.59	GVVGLPGQR	Oxidation (P)	0.000002000.0
Collagen alpha-1(I) chain OS=Canis lupus familiaris GN=COL1A1 PE=1 SV=1	3732	626	194	97	29	50.1	Canis lupus familiaris	0	0	449.759	897.503	-0.0004	955	963	0	21.28	GVVGLPGQR	Oxidation (P)	0.000002000.0
Collagen alpha-1(I) chain OS=Canis lupus familiaris GN=COL1A1 PE=1 SV=1	3732	626	194	97	29	50.1	Canis lupus familiaris	0	0	449.759	897.503	-0.0004	955	963	0	19.25	GVVGLPGQR	Oxidation (P)	0.000002000.0
Collagen alpha-1(I) chain OS=Canis lupus familiaris GN=COL1A1 PE=1 SV=1	3732	626	194	97	29	50.1	Canis lupus familiaris	0	0	449.759	897.503	-0.0004	955	963	0	20.08	GVVGLPGQR	Oxidation (P)	0.000002000.0
Collagen alpha-1(I) chain OS=Canis lupus familiaris GN=COL1A1 PE=1 SV=1	3732	626	194	97	29	50.1	Canis lupus familiaris	0	0	449.759	897.503	-0.0004	955	963	0	30.25	GVVGLPGQR	Oxidation (P)	0.000002000.0
Collagen alpha-1(I) chain OS=Canis lupus familiaris GN=COL1A1 PE=1 SV=1	3732	626	194	97	29	50.1	Canis lupus familiaris	0	0	449.759	897.503	-0.0002	955	963	0	42.57	GVVGLPGQR	Oxidation (P)	0.000002000.0
Collagen alpha-1(I) chain OS=Canis lupus familiaris GN=COL1A1 PE=1 SV=1	3732	626	194	97	29	50.1	Canis lupus familiaris	0	0	449.759	897.503	-0.0002	955	963	0	19.34	GVVGLPGQR	Oxidation (P)	0.000002000.0
Collagen alpha-1(I) chain OS=Canis lupus familiaris GN=COL1A1 PE=1 SV=1	3732	626	194	97	29	50.1	Canis lupus familiaris	0	0	449.759	897.503	-0.0002	955	963	0	20.13	GVVGLPGQR	Oxidation (P)	0.000002000.0
Collagen alpha-1(I) chain OS=Canis lupus familiaris GN=COL1A1 PE=1 SV=1	3732	626	194	97	29	50.1	Canis lupus familiaris	0	0	449.759	897.503	-0.0002	955	963	0	11.36	GVVGLPGQR	Oxidation (P)	0.000002000.0
Collagen alpha-1(I) chain OS=Canis lupus familiaris GN=COL1A1 PE=1 SV=1	3732	626	194	97	29	50.1	Canis lupus familiaris	0	0	449.759	897.503	-0.0002	955	963	0	30.34	GVVGLPGQR	Oxidation (P)	0.000002000.0
Collagen alpha-1(I) chain OS=Canis lupus familiaris GN=COL1A1 PE=1 SV=1	3732	626	194	97	29	50.1	Canis lupus familiaris	0	0	449.759	897.503	0	955	963	0	38.87	GVVGLPGQR	Oxidation (P)	0.000002000.0
Collagen alpha-1(I) chain OS=Canis lupus familiaris GN=COL1A1 PE=1 SV=1	3732	626	194	97	29	50.1	Canis lupus familiaris	0	0	449.759	897.503	0	955	963	0	39.44	GVVGLPGQR	Oxidation (P)	0.000002000.0
Collagen alpha-1(I) chain OS=Canis lupus familiaris GN=COL1A1 PE=1 SV=1	3732	626	194	97	29	50.1	Canis lupus familiaris	0	0	449.759	897.503	0	955	963	0	16.94	GVVGLPGQR	Oxidation (P)	0.000002000.0
Collagen alpha-1(I) chain OS=Canis lupus familiaris GN=COL1A1 PE=1 SV=1	3732	626	194	97	29	50.1	Canis lupus familiaris	0	0	449.759	897.503	0	955	963	0	29.56	GVVGLPGQR	Oxidation (P)	0.000002000.0
Collagen alpha-1(I) chain OS=Canis lupus familiaris GN=COL1A1 PE=1 SV=1	3732	626	194	97	29	50.1	Canis lupus familiaris	0	0	449.759	897.503	0	955	963	0	25.57	GVVGLPGQR	Oxidation (P)	0.000002000.0
Collagen alpha-1(I) chain OS=Canis lupus familiaris GN=COL1A1 PE=1 SV=1	3732	626	194	97	29	50.1	Canis lupus familiaris	0	0	449.759	897.503	0	955	963	0	16.25	GVVGLPGQR	Oxidation (P)	0.000002000.0
Collagen alpha-1(I) chain OS=Canis lupus familiaris GN=COL1A1 PE=1 SV=1	3732	626	194	97	29	50.1	Canis lupus familiaris	0	0	449.759	897.503	0	955	963	0	29.52	GVVGLPGQR	Oxidation (P)	0.000002000.0
Collagen alpha-1(I) chain OS=Canis lupus familiaris GN=COL1A1 PE=1 SV=1	3732	626	194	97	29	50.1	Canis lupus familiaris	0	0	449.759	897.503	0	955	963	0	18.39	GVVGLPGQR	Oxidation (P)	0.000002000.0
Collagen alpha-1(I) chain OS=Canis lupus familiaris GN=COL1A1 PE=1 SV=1	3732	626	194	97	29	50.1	Canis lupus familiaris	0	0	449.759	897.503	0.0002	955	963	0	19.26	GVVGLPGQR	Oxidation (P)	0.000002000.0
Collagen alpha-1(I) chain OS=Canis lupus familiaris GN=COL1A1 PE=1 SV=1	3732	626	194	97	29	50.1	Canis lupus familiaris	0	0	449.759	897.504	0.0004	955	963	0	29.68	GVVGLPGQR	Oxidation (P)	0.000002000.0
Collagen alpha-1(I) chain OS=Canis lupus familiaris GN=COL1A1 PE=1 SV=1	3732	626	194	97	29	50.1	Canis lupus familiaris	0	0	449.759	897.504	0.0004	955	963	0	31.15	GVVGLPGQR	Oxidation (P)	0.000002000.0
Collagen alpha-1(I) chain OS=Canis lupus familiaris GN=COL1A1 PE=1 SV=1	3732	626	194	97	29	50.1	Canis lupus familiaris	0	0	449.759	897.504	0.0004	955	963	0	30.93	GVVGLPGQR	Oxidation (P)	0.000002000.0
Collagen alpha-1(I) chain OS=Canis lupus familiaris GN=COL1A1 PE=1 SV=1	3732	626	194	97	29	50.1	Canis lupus familiaris	0	0	449.759	897.504	0.0004	955	963	0	32.44	GVVGLPGQR	Oxidation (P)	0.000002000.0
Collagen alpha-1(I) chain OS=Canis lupus familiaris GN=COL1A1 PE=1 SV=1	3732	626	194	97	29	50.1	Canis lupus familiaris	0	0	449.759	897.504	0.0006	955	963	0	30.18	GVVGLPGQR	Oxidation (P)	0.000002000.0
Collagen alpha-1(I) chain OS=Canis lupus familiaris GN=COL1A1 PE=1 SV=1	3732	626	194	97	29	50.1	Canis lupus familiaris	0	0	449.759	897.504	0.0006	955	963	0	23.83	GVVGLPGQR	Oxidation (P)	0.000002000.0
Collagen alpha-1(I) chain OS=Canis lupus familiaris GN=COL1A1 PE=1 SV=1	3732	626	194	97	29	50.1	Canis lupus familiaris	0	0	449.759	897.504	0.0008	955	963	0	32.72	GVVGLPGQR	Oxidation (P)	0.000002000.0
Collagen alpha-1(I) chain OS=Canis lupus familiaris GN=COL1A1 PE=1 SV=1	3732	626	194	97	29	50.1	Canis lupus familiaris	0	0	449.759	897.504	0.001	955	963	0	32.16	GVVGLPGQR	Oxidation (P)	0.000002000.0
Collagen alpha-1(I) chain OS=Canis lupus familiaris GN=COL1A1 PE=1 SV=1	3732	626	194	97	29	50.1	Canis lupus familiaris	0	0	450.251	898.487	-0.0006	955	963	0	34.21	GVVGLPGQR	Oxidation (P); Deamidated (R) [+0.98]	0.00000200X.0
Collagen alpha-1(I) chain OS=Canis lupus familiaris GN=COL1A1 PE=1 SV=1	3732	626	194	97	29	50.1	Canis lupus familiaris	0	0	460.733	919.451	0.0003	869	878	0	33.49	ATGFPGAAGR	Oxidation (P)	0.0000200000.0
Collagen alpha-1(I) chain OS=Canis lupus familiaris GN=COL1A1 PE=1 SV=1	3732	626	194	97	29	50.1	Canis lupus familiaris	1	0	467.741	933.468	0.0012	561	570	0	31.02	PGPPGPPGAR	2 Oxidation (P)	0.0002002000.0
Collagen alpha-1(I) chain OS=Canis lupus familiaris GN=COL1A1 PE=1 SV=1	3732	626	194	97	29	50.1	Canis lupus familiaris	0	0	468.739	935.463	-0.0017	561	570	0	35.92	PGPPGPPGAR	Pro->Met (P) [+33.99]	0.000X000000.0
Collagen alpha-1(I) chain OS=Canis lupus familiaris GN=COL1A1 PE=1 SV=1	3732	626	194	97	29	50.1	Canis lupus familiaris	1	0	468.739	935.464	0.0033	561	570	0	35.27	PGPPGPPGAR	2 Oxidation (P); 2 Label:15N(1) (P) [+1.00]	0.002X02X000.0
Collagen alpha-1(I) chain OS=Canis lupus familiaris GN=COL1A1 PE=1 SV=1	3732	626	194	97	29	50.1	Canis lupus familiaris	1	0	475.738	949.461	-0.0005	561	570	0	6.28	PGPPGPPGAR	3 Oxidation (P)	0.2002002000.0
Collagen alpha-1(I) chain OS=Canis lupus familiaris GN=COL1A1 PE=1 SV=1	3732	626	194	97	29	50.1	Canis lupus familiaris	0	0	490.767	979.52	0.0001	945	954	0	42.26	PGPQGIAGQR
Collagen alpha-1(I) chain OS=Canis lupus familiaris GN=COL1A1 PE=1 SV=1	3732	626	194	97	29	50.1	Canis lupus familiaris	0	0	498.765	995.515	-0.0002	945	954	0	35.26	PGPQGIAGQR	Oxidation (P)	0.2000000000.0
Collagen alpha-1(I) chain OS=Canis lupus familiaris GN=COL1A1 PE=1 SV=1	3732	626	194	97	29	50.1	Canis lupus familiaris	0	0	498.765	995.515	0.0004	945	954	0	42.08	PGPQGIAGQR	Oxidation (P)	0.2000000000.0
Collagen alpha-1(I) chain OS=Canis lupus familiaris GN=COL1A1 PE=1 SV=1	3732	626	194	97	29	50.1	Canis lupus familiaris	0	0	504.267	1006.52	0.0005	264	273	1	33.76	RGFSGLDGAK
Collagen alpha-1(I) chain OS=Canis lupus familiaris GN=COL1A1 PE=1 SV=1	3732	626	194	97	29	50.1	Canis lupus familiaris	0	0	523.231	1044.45	0.0008	694	705	0	42.45	GANGAPGNDGAK	Oxidation (P); Deamidated (NQ) [+0.98]	0.0000020X0000.0
Collagen alpha-1(I) chain OS=Canis lupus familiaris GN=COL1A1 PE=1 SV=1	3732	626	194	97	29	50.1	Canis lupus familiaris	0	0	523.275	1044.54	0.0006	401	411	0	37.22	IAGAPGFPGAR	2 Oxidation (P)	0.00002002000.0
Collagen alpha-1(I) chain OS=Canis lupus familiaris GN=COL1A1 PE=1 SV=1	3732	626	194	97	29	50.1	Canis lupus familiaris	0	0	530.83	1059.64	0.0008	1344	1352	0	45.79	VAIQLTFLR
Collagen alpha-1(I) chain OS=Canis lupus familiaris GN=COL1A1 PE=1 SV=1	3732	626	194	97	29	50.1	Canis lupus familiaris	0	0	540.289	1078.56	-0.0003	307	318	1	16	GRPGAPGPAGAR	Oxidation (P)	0.000002000000.0
Collagen alpha-1(I) chain OS=Canis lupus familiaris GN=COL1A1 PE=1 SV=1	3732	626	194	97	29	50.1	Canis lupus familiaris	0	0	540.289	1078.56	-0.0001	307	318	1	10.56	GRPGAPGPAGAR	Oxidation (P)	0.002000000000.0
Collagen alpha-1(I) chain OS=Canis lupus familiaris GN=COL1A1 PE=1 SV=1	3732	626	194	97	29	50.1	Canis lupus familiaris	0	0	540.289	1078.56	-0.0001	307	318	1	4.06	GRPGAPGPAGAR	Oxidation (P)	0.000002000000.0
Collagen alpha-1(I) chain OS=Canis lupus familiaris GN=COL1A1 PE=1 SV=1	3732	626	194	97	29	50.1	Canis lupus familiaris	0	0	540.289	1078.56	0.0009	307	318	1	25.66	GRPGAPGPAGAR	Oxidation (P)	0.000002000000.0
Collagen alpha-1(I) chain OS=Canis lupus familiaris GN=COL1A1 PE=1 SV=1	3732	626	194	97	29	50.1	Canis lupus familiaris	0	0	360.529	1078.56	0.0014	307	318	1	37.51	GRPGAPGPAGAR	Oxidation (P)	0.002000000000.0
Collagen alpha-1(I) chain OS=Canis lupus familiaris GN=COL1A1 PE=1 SV=1	3732	626	194	97	29	50.1	Canis lupus familiaris	0	0	540.29	1078.57	0.0019	307	318	1	10.8	GRPGAPGPAGAR	Oxidation (P)	0.000000020000.0
Collagen alpha-1(I) chain OS=Canis lupus familiaris GN=COL1A1 PE=1 SV=1	3732	626	194	97	29	50.1	Canis lupus familiaris	0	0	540.29	1078.57	0.0021	307	318	1	4.58	GRPGAPGPAGAR	Oxidation (P)	0.000000020000.0
Collagen alpha-1(I) chain OS=Canis lupus familiaris GN=COL1A1 PE=1 SV=1	3732	626	194	97	29	50.1	Canis lupus familiaris	0	0	545.767	1089.52	-0.0003	867	878	0	46.24	PGATGFPGAAGR	2 Oxidation (P)	0.200000200000.0
Collagen alpha-1(I) chain OS=Canis lupus familiaris GN=COL1A1 PE=1 SV=1	3732	626	194	97	29	50.1	Canis lupus familiaris	0	0	365.86	1094.56	-0.0014	307	318	1	23.47	GRPGAPGPAGAR	2 Oxidation (P)	0.002002000000.0
Collagen alpha-1(I) chain OS=Canis lupus familiaris GN=COL1A1 PE=1 SV=1	3732	626	194	97	29	50.1	Canis lupus familiaris	0	0	365.86	1094.56	-0.0008	307	318	1	38.34	GRPGAPGPAGAR	Oxidation (P); Ala->Ser (A) [+15.99]	0.0020X0000000.0
Collagen alpha-1(I) chain OS=Canis lupus familiaris GN=COL1A1 PE=1 SV=1	3732	626	194	97	29	50.1	Canis lupus familiaris	0	0	365.86	1094.56	-0.0008	307	318	1	21.34	GRPGAPGPAGAR	2 Oxidation (P)	0.002002000000.0
Collagen alpha-1(I) chain OS=Canis lupus familiaris GN=COL1A1 PE=1 SV=1	3732	626	194	97	29	50.1	Canis lupus familiaris	0	0	365.86	1094.56	-0.0008	307	318	1	15.76	GRPGAPGPAGAR	2 Oxidation (P)	0.002002000000.0
Collagen alpha-1(I) chain OS=Canis lupus familiaris GN=COL1A1 PE=1 SV=1	3732	626	194	97	29	50.1	Canis lupus familiaris	0	0	548.286	1094.56	-0.0007	307	318	1	18.97	GRPGAPGPAGAR	2 Oxidation (P)	0.002002000000.0
Collagen alpha-1(I) chain OS=Canis lupus familiaris GN=COL1A1 PE=1 SV=1	3732	626	194	97	29	50.1	Canis lupus familiaris	0	0	365.86	1094.56	-0.0005	307	318	1	6.16	GRPGAPGPAGAR	2 Oxidation (P)	0.002002000000.0
Collagen alpha-1(I) chain OS=Canis lupus familiaris GN=COL1A1 PE=1 SV=1	3732	626	194	97	29	50.1	Canis lupus familiaris	0	0	365.86	1094.56	-0.0002	307	318	1	30.53	GRPGAPGPAGAR	2 Oxidation (P)	0.002002000000.0
Collagen alpha-1(I) chain OS=Canis lupus familiaris GN=COL1A1 PE=1 SV=1	3732	626	194	97	29	50.1	Canis lupus familiaris	0	0	365.86	1094.56	-0.0002	307	318	1	26.78	GRPGAPGPAGAR	2 Oxidation (P)	0.002002000000.0
Collagen alpha-1(I) chain OS=Canis lupus familiaris GN=COL1A1 PE=1 SV=1	3732	626	194	97	29	50.1	Canis lupus familiaris	0	0	548.286	1094.56	-0.0001	307	318	1	30.36	GRPGAPGPAGAR	2 Oxidation (P)	0.002002000000.0
Collagen alpha-1(I) chain OS=Canis lupus familiaris GN=COL1A1 PE=1 SV=1	3732	626	194	97	29	50.1	Canis lupus familiaris	0	0	548.286	1094.56	-0.0001	307	318	1	6.45	GRPGAPGPAGAR	2 Oxidation (P)	0.002002000000.0
Collagen alpha-1(I) chain OS=Canis lupus familiaris GN=COL1A1 PE=1 SV=1	3732	626	194	97	29	50.1	Canis lupus familiaris	0	0	548.286	1094.56	-0.0001	307	318	1	10.92	GRPGAPGPAGAR	2 Oxidation (P)	0.002000020000.0
Collagen alpha-1(I) chain OS=Canis lupus familiaris GN=COL1A1 PE=1 SV=1	3732	626	194	97	29	50.1	Canis lupus familiaris	0	0	548.286	1094.56	-0.0001	307	318	1	19.12	GRPGAPGPAGAR	2 Oxidation (P)	0.002002000000.0
Collagen alpha-1(I) chain OS=Canis lupus familiaris GN=COL1A1 PE=1 SV=1	3732	626	194	97	29	50.1	Canis lupus familiaris	0	0	365.86	1094.56	0.0001	307	318	1	19.52	GRPGAPGPAGAR	2 Oxidation (P)	0.002002000000.0
Collagen alpha-1(I) chain OS=Canis lupus familiaris GN=COL1A1 PE=1 SV=1	3732	626	194	97	29	50.1	Canis lupus familiaris	0	0	365.86	1094.56	0.0001	307	318	1	16.89	GRPGAPGPAGAR	2 Oxidation (P)	0.002002000000.0
Collagen alpha-1(I) chain OS=Canis lupus familiaris GN=COL1A1 PE=1 SV=1	3732	626	194	97	29	50.1	Canis lupus familiaris	0	0	365.86	1094.56	0.0001	307	318	1	26.13	GRPGAPGPAGAR	2 Oxidation (P)	0.002002000000.0
Collagen alpha-1(I) chain OS=Canis lupus familiaris GN=COL1A1 PE=1 SV=1	3732	626	194	97	29	50.1	Canis lupus familiaris	0	0	365.86	1094.56	0.0001	307	318	1	24.47	GRPGAPGPAGAR	2 Oxidation (P)	0.002002000000.0
Collagen alpha-1(I) chain OS=Canis lupus familiaris GN=COL1A1 PE=1 SV=1	3732	626	194	97	29	50.1	Canis lupus familiaris	0	0	365.86	1094.56	0.0001	307	318	1	21.21	GRPGAPGPAGAR	2 Oxidation (P)	0.002002000000.0
Collagen alpha-1(I) chain OS=Canis lupus familiaris GN=COL1A1 PE=1 SV=1	3732	626	194	97	29	50.1	Canis lupus familiaris	0	0	365.86	1094.56	0.0001	307	318	1	25.26	GRPGAPGPAGAR	2 Oxidation (P)	0.002002000000.0
Collagen alpha-1(I) chain OS=Canis lupus familiaris GN=COL1A1 PE=1 SV=1	3732	626	194	97	29	50.1	Canis lupus familiaris	0	0	365.86	1094.56	0.0001	307	318	1	28.91	GRPGAPGPAGAR	2 Oxidation (P)	0.002002000000.0
Collagen alpha-1(I) chain OS=Canis lupus familiaris GN=COL1A1 PE=1 SV=1	3732	626	194	97	29	50.1	Canis lupus familiaris	0	0	365.86	1094.56	0.0001	307	318	1	20.16	GRPGAPGPAGAR	2 Oxidation (P)	0.002002000000.0
Collagen alpha-1(I) chain OS=Canis lupus familiaris GN=COL1A1 PE=1 SV=1	3732	626	194	97	29	50.1	Canis lupus familiaris	0	0	365.86	1094.56	0.0001	307	318	1	32.79	GRPGAPGPAGAR	2 Oxidation (P)	0.002002000000.0
Collagen alpha-1(I) chain OS=Canis lupus familiaris GN=COL1A1 PE=1 SV=1	3732	626	194	97	29	50.1	Canis lupus familiaris	0	0	365.86	1094.56	0.0001	307	318	1	30	GRPGAPGPAGAR	2 Oxidation (P)	0.002002000000.0
Collagen alpha-1(I) chain OS=Canis lupus familiaris GN=COL1A1 PE=1 SV=1	3732	626	194	97	29	50.1	Canis lupus familiaris	0	0	365.86	1094.56	0.0001	307	318	1	30.52	GRPGAPGPAGAR	2 Oxidation (P)	0.002002000000.0
Collagen alpha-1(I) chain OS=Canis lupus familiaris GN=COL1A1 PE=1 SV=1	3732	626	194	97	29	50.1	Canis lupus familiaris	0	0	365.86	1094.56	0.0001	307	318	1	39.54	GRPGAPGPAGAR	2 Oxidation (P)	0.002002000000.0
Collagen alpha-1(I) chain OS=Canis lupus familiaris GN=COL1A1 PE=1 SV=1	3732	626	194	97	29	50.1	Canis lupus familiaris	0	0	365.86	1094.56	0.0001	307	318	1	31.95	GRPGAPGPAGAR	2 Oxidation (P)	0.002002000000.0
Collagen alpha-1(I) chain OS=Canis lupus familiaris GN=COL1A1 PE=1 SV=1	3732	626	194	97	29	50.1	Canis lupus familiaris	0	0	365.86	1094.56	0.0001	307	318	1	12.91	GRPGAPGPAGAR	2 Oxidation (P)	0.002002000000.0
Collagen alpha-1(I) chain OS=Canis lupus familiaris GN=COL1A1 PE=1 SV=1	3732	626	194	97	29	50.1	Canis lupus familiaris	0	0	365.86	1094.56	0.0001	307	318	1	28.18	GRPGAPGPAGAR	2 Oxidation (P)	0.002002000000.0
Collagen alpha-1(I) chain OS=Canis lupus familiaris GN=COL1A1 PE=1 SV=1	3732	626	194	97	29	50.1	Canis lupus familiaris	0	0	365.86	1094.56	0.0001	307	318	1	33.51	GRPGAPGPAGAR	Oxidation (P); Ala->Ser (A) [+15.99]	0.0020X0000000.0
Collagen alpha-1(I) chain OS=Canis lupus familiaris GN=COL1A1 PE=1 SV=1	3732	626	194	97	29	50.1	Canis lupus familiaris	0	0	548.286	1094.56	0.0001	307	318	1	45.2	GRPGAPGPAGAR	2 Oxidation (P)	0.002002000000.0
Collagen alpha-1(I) chain OS=Canis lupus familiaris GN=COL1A1 PE=1 SV=1	3732	626	194	97	29	50.1	Canis lupus familiaris	0	0	548.286	1094.56	0.0001	307	318	1	30.53	GRPGAPGPAGAR	2 Oxidation (P)	0.002002000000.0
Collagen alpha-1(I) chain OS=Canis lupus familiaris GN=COL1A1 PE=1 SV=1	3732	626	194	97	29	50.1	Canis lupus familiaris	0	0	548.286	1094.56	0.0001	307	318	1	10.27	GRPGAPGPAGAR	2 Oxidation (P)	0.002002000000.0
Collagen alpha-1(I) chain OS=Canis lupus familiaris GN=COL1A1 PE=1 SV=1	3732	626	194	97	29	50.1	Canis lupus familiaris	0	0	548.287	1094.56	0.0003	307	318	1	35.41	GRPGAPGPAGAR	2 Oxidation (P)	0.002002000000.0
Collagen alpha-1(I) chain OS=Canis lupus familiaris GN=COL1A1 PE=1 SV=1	3732	626	194	97	29	50.1	Canis lupus familiaris	0	0	365.86	1094.56	0.0004	307	318	1	16.14	GRPGAPGPAGAR	2 Oxidation (P)	0.002002000000.0
Collagen alpha-1(I) chain OS=Canis lupus familiaris GN=COL1A1 PE=1 SV=1	3732	626	194	97	29	50.1	Canis lupus familiaris	0	0	365.86	1094.56	0.0004	307	318	1	11.76	GRPGAPGPAGAR	2 Oxidation (P)	0.002002000000.0
Collagen alpha-1(I) chain OS=Canis lupus familiaris GN=COL1A1 PE=1 SV=1	3732	626	194	97	29	50.1	Canis lupus familiaris	0	0	365.86	1094.56	0.0004	307	318	1	12.78	GRPGAPGPAGAR	2 Oxidation (P)	0.002002000000.0
Collagen alpha-1(I) chain OS=Canis lupus familiaris GN=COL1A1 PE=1 SV=1	3732	626	194	97	29	50.1	Canis lupus familiaris	0	0	365.86	1094.56	0.0004	307	318	1	29.59	GRPGAPGPAGAR	2 Oxidation (P)	0.002002000000.0
Collagen alpha-1(I) chain OS=Canis lupus familiaris GN=COL1A1 PE=1 SV=1	3732	626	194	97	29	50.1	Canis lupus familiaris	0	0	365.86	1094.56	0.0004	307	318	1	30.61	GRPGAPGPAGAR	2 Oxidation (P)	0.002002000000.0
Collagen alpha-1(I) chain OS=Canis lupus familiaris GN=COL1A1 PE=1 SV=1	3732	626	194	97	29	50.1	Canis lupus familiaris	0	0	365.86	1094.56	0.0004	307	318	1	22.49	GRPGAPGPAGAR	2 Oxidation (P)	0.002002000000.0
Collagen alpha-1(I) chain OS=Canis lupus familiaris GN=COL1A1 PE=1 SV=1	3732	626	194	97	29	50.1	Canis lupus familiaris	0	0	548.287	1094.56	0.0005	307	318	1	36.46	GRPGAPGPAGAR	2 Oxidation (P)	0.002002000000.0
Collagen alpha-1(I) chain OS=Canis lupus familiaris GN=COL1A1 PE=1 SV=1	3732	626	194	97	29	50.1	Canis lupus familiaris	0	0	365.86	1094.56	0.0007	307	318	1	15.74	GRPGAPGPAGAR	2 Oxidation (P)	0.002002000000.0
Collagen alpha-1(I) chain OS=Canis lupus familiaris GN=COL1A1 PE=1 SV=1	3732	626	194	97	29	50.1	Canis lupus familiaris	0	0	365.86	1094.56	0.0007	307	318	1	32.8	GRPGAPGPAGAR	2 Oxidation (P)	0.002002000000.0
Collagen alpha-1(I) chain OS=Canis lupus familiaris GN=COL1A1 PE=1 SV=1	3732	626	194	97	29	50.1	Canis lupus familiaris	0	0	365.86	1094.56	0.0007	307	318	1	49.01	GRPGAPGPAGAR	Oxidation (P); Ala->Ser (A) [+15.99]	0.0020X0000000.0
Collagen alpha-1(I) chain OS=Canis lupus familiaris GN=COL1A1 PE=1 SV=1	3732	626	194	97	29	50.1	Canis lupus familiaris	0	0	365.86	1094.56	0.0007	307	318	1	23.23	GRPGAPGPAGAR	2 Oxidation (P)	0.002002000000.0
Collagen alpha-1(I) chain OS=Canis lupus familiaris GN=COL1A1 PE=1 SV=1	3732	626	194	97	29	50.1	Canis lupus familiaris	0	0	365.86	1094.56	0.0007	307	318	1	29.57	GRPGAPGPAGAR	2 Oxidation (P)	0.002002000000.0
Collagen alpha-1(I) chain OS=Canis lupus familiaris GN=COL1A1 PE=1 SV=1	3732	626	194	97	29	50.1	Canis lupus familiaris	0	0	365.86	1094.56	0.0007	307	318	1	23.6	GRPGAPGPAGAR	2 Oxidation (P)	0.002002000000.0
Collagen alpha-1(I) chain OS=Canis lupus familiaris GN=COL1A1 PE=1 SV=1	3732	626	194	97	29	50.1	Canis lupus familiaris	0	0	365.86	1094.56	0.0007	307	318	1	17.3	GRPGAPGPAGAR	2 Oxidation (P)	0.002002000000.0
Collagen alpha-1(I) chain OS=Canis lupus familiaris GN=COL1A1 PE=1 SV=1	3732	626	194	97	29	50.1	Canis lupus familiaris	0	0	548.287	1094.56	0.0007	307	318	1	34.43	GRPGAPGPAGAR	2 Oxidation (P)	0.002002000000.0
Collagen alpha-1(I) chain OS=Canis lupus familiaris GN=COL1A1 PE=1 SV=1	3732	626	194	97	29	50.1	Canis lupus familiaris	0	0	548.287	1094.56	0.0007	307	318	1	36.31	GRPGAPGPAGAR	2 Oxidation (P)	0.002002000000.0
Collagen alpha-1(I) chain OS=Canis lupus familiaris GN=COL1A1 PE=1 SV=1	3732	626	194	97	29	50.1	Canis lupus familiaris	0	0	548.287	1094.56	0.0007	307	318	1	28.62	GRPGAPGPAGAR	2 Oxidation (P)	0.002002000000.0
Collagen alpha-1(I) chain OS=Canis lupus familiaris GN=COL1A1 PE=1 SV=1	3732	626	194	97	29	50.1	Canis lupus familiaris	0	0	548.287	1094.56	0.0007	307	318	1	36.09	GRPGAPGPAGAR	2 Oxidation (P)	0.002002000000.0
Collagen alpha-1(I) chain OS=Canis lupus familiaris GN=COL1A1 PE=1 SV=1	3732	626	194	97	29	50.1	Canis lupus familiaris	0	0	365.86	1094.56	0.001	307	318	1	32.85	GRPGAPGPAGAR	2 Oxidation (P)	0.002002000000.0
Collagen alpha-1(I) chain OS=Canis lupus familiaris GN=COL1A1 PE=1 SV=1	3732	626	194	97	29	50.1	Canis lupus familiaris	0	0	365.86	1094.56	0.001	307	318	1	8.81	GRPGAPGPAGAR	2 Oxidation (P)	0.002002000000.0
Collagen alpha-1(I) chain OS=Canis lupus familiaris GN=COL1A1 PE=1 SV=1	3732	626	194	97	29	50.1	Canis lupus familiaris	0	0	548.287	1094.56	0.0011	307	318	1	28.56	GRPGAPGPAGAR	2 Oxidation (P)	0.002002000000.0
Collagen alpha-1(I) chain OS=Canis lupus familiaris GN=COL1A1 PE=1 SV=1	3732	626	194	97	29	50.1	Canis lupus familiaris	0	0	365.86	1094.56	0.0013	307	318	1	11.83	GRPGAPGPAGAR	2 Oxidation (P)	0.002002000000.0
Collagen alpha-1(I) chain OS=Canis lupus familiaris GN=COL1A1 PE=1 SV=1	3732	626	194	97	29	50.1	Canis lupus familiaris	0	0	365.861	1094.56	0.0019	307	318	1	42.37	GRPGAPGPAGAR	Oxidation (P); Ala->Ser (A) [+15.99]	0.0020X0000000.0
Collagen alpha-1(I) chain OS=Canis lupus familiaris GN=COL1A1 PE=1 SV=1	3732	626	194	97	29	50.1	Canis lupus familiaris	0	0	548.287	1094.56	0.0019	307	318	1	37.87	GRPGAPGPAGAR	2 Oxidation (P)	0.002002000000.0
Collagen alpha-1(I) chain OS=Canis lupus familiaris GN=COL1A1 PE=1 SV=1	3732	626	194	97	29	50.1	Canis lupus familiaris	0	0	365.861	1094.56	0.0022	307	318	1	13.79	GRPGAPGPAGAR	2 Oxidation (P)	0.002002000000.0
Collagen alpha-1(I) chain OS=Canis lupus familiaris GN=COL1A1 PE=1 SV=1	3732	626	194	97	29	50.1	Canis lupus familiaris	0	0	550.752	1099.49	-0.0008	1011	1022	0	9.4	EGSPGAEGSPGR
Collagen alpha-1(I) chain OS=Canis lupus familiaris GN=COL1A1 PE=1 SV=1	3732	626	194	97	29	50.1	Canis lupus familiaris	0	0	550.752	1099.49	0.0002	1011	1022	0	0.16	EGSPGAEGSPGR
Collagen alpha-1(I) chain OS=Canis lupus familiaris GN=COL1A1 PE=1 SV=1	3732	626	194	97	29	50.1	Canis lupus familiaris	1	0	553.291	1104.57	0.0006	682	693	0	3.15	GVQGPPGPAGPR	Oxidation (P)	0.000000020000.0
Collagen alpha-1(I) chain OS=Canis lupus familiaris GN=COL1A1 PE=1 SV=1	3732	626	194	97	29	50.1	Canis lupus familiaris	0	0	563.268	1124.52	0.0002	549	560	0	33.18	TGPPGPAGQDGR	Oxidation (P)	0.000200000000.0
Collagen alpha-1(I) chain OS=Canis lupus familiaris GN=COL1A1 PE=1 SV=1	3732	626	194	97	29	50.1	Canis lupus familiaris	0	0	563.268	1124.52	0.0006	549	560	0	7.27	TGPPGPAGQDGR	Oxidation (P)	0.000200000000.0
Collagen alpha-1(I) chain OS=Canis lupus familiaris GN=COL1A1 PE=1 SV=1	3732	626	194	97	29	50.1	Canis lupus familiaris	1	0	564.294	1126.57	0	730	741	1	6.63	GAAGLPGPKGDR	Oxidation (K); Oxidation (P)	0.000000021000.0
Collagen alpha-1(I) chain OS=Canis lupus familiaris GN=COL1A1 PE=1 SV=1	3732	626	194	97	29	50.1	Canis lupus familiaris	0	0	565.798	1129.58	0.0003	250	261	0	47.07	GLPGTAGLPGMK	2 Oxidation (P)	0.002000002000.0
Collagen alpha-1(I) chain OS=Canis lupus familiaris GN=COL1A1 PE=1 SV=1	3732	626	194	97	29	50.1	Canis lupus familiaris	0	0	565.798	1129.58	0.0007	250	261	0	48.43	GLPGTAGLPGMK	2 Oxidation (P)	0.002000002000.0
Collagen alpha-1(I) chain OS=Canis lupus familiaris GN=COL1A1 PE=1 SV=1	3732	626	194	97	29	50.1	Canis lupus familiaris	0	0	565.798	1129.58	0.0011	250	261	0	43.68	GLPGTAGLPGMK	2 Oxidation (P)	0.002000002000.0
Collagen alpha-1(I) chain OS=Canis lupus familiaris GN=COL1A1 PE=1 SV=1	3732	626	194	97	29	50.1	Canis lupus familiaris	0	0	565.798	1129.58	0.0011	250	261	0	29.15	GLPGTAGLPGMK	2 Oxidation (P)	0.002000002000.0
Collagen alpha-1(I) chain OS=Canis lupus familiaris GN=COL1A1 PE=1 SV=1	3732	626	194	97	29	50.1	Canis lupus familiaris	0	0	570.781	1139.55	0.0022	969	980	0	53.79	PGLPGPSGEPGK	3 Oxidation (P)	0.200200000200.0
Collagen alpha-1(I) chain OS=Canis lupus familiaris GN=COL1A1 PE=1 SV=1	3732	626	194	97	29	50.1	Canis lupus familiaris	0	0	573.293	1144.57	0.0005	571	582	0	60.75	GQAGVMGFPGPK
Collagen alpha-1(I) chain OS=Canis lupus familiaris GN=COL1A1 PE=1 SV=1	3732	626	194	97	29	50.1	Canis lupus familiaris	0	0	573.784	1145.55	0.0005	571	582	0	43.31	GQAGVMGFPGPK	Deamidated (NQ) [+0.98]	0.0X0000000000.0
Collagen alpha-1(I) chain OS=Canis lupus familiaris GN=COL1A1 PE=1 SV=1	3732	626	194	97	29	50.1	Canis lupus familiaris	0	0	573.794	1145.57	-0.0014	250	261	0	4.03	GLPGTAGLPGMK	Oxidation (K); 2 Oxidation (P)	0.002000002001.0
Collagen alpha-1(I) chain OS=Canis lupus familiaris GN=COL1A1 PE=1 SV=1	3732	626	194	97	29	50.1	Canis lupus familiaris	0	0	573.794	1145.57	-0.0006	250	261	0	12.5	GLPGTAGLPGMK	Oxidation (K); 2 Oxidation (P)	0.002000002001.0
Collagen alpha-1(I) chain OS=Canis lupus familiaris GN=COL1A1 PE=1 SV=1	3732	626	194	97	29	50.1	Canis lupus familiaris	0	0	573.795	1145.57	-0.0004	250	261	0	40.78	GLPGTAGLPGMK	Oxidation (K); 2 Oxidation (P)	0.002000002001.0
Collagen alpha-1(I) chain OS=Canis lupus familiaris GN=COL1A1 PE=1 SV=1	3732	626	194	97	29	50.1	Canis lupus familiaris	0	0	573.795	1145.57	-0.0002	250	261	0	22.15	GLPGTAGLPGMK	Oxidation (K); 2 Oxidation (P)	0.002000002001.0
Collagen alpha-1(I) chain OS=Canis lupus familiaris GN=COL1A1 PE=1 SV=1	3732	626	194	97	29	50.1	Canis lupus familiaris	0	0	573.795	1145.58	0.0004	250	261	0	57.19	GLPGTAGLPGMK	Oxidation (K); 2 Oxidation (P)	0.002000002001.0
Collagen alpha-1(I) chain OS=Canis lupus familiaris GN=COL1A1 PE=1 SV=1	3732	626	194	97	29	50.1	Canis lupus familiaris	0	0	573.795	1145.58	0.0006	250	261	0	45.81	GLPGTAGLPGMK	2 Oxidation (P); Oxidation (M) [+15.99]	0.0020000020X0.0
Collagen alpha-1(I) chain OS=Canis lupus familiaris GN=COL1A1 PE=1 SV=1	3732	626	194	97	29	50.1	Canis lupus familiaris	0	0	581.289	1160.56	-0.0022	571	582	0	25.1	GQAGVMGFPGPK	Oxidation (K)	0.000000000001.0
Collagen alpha-1(I) chain OS=Canis lupus familiaris GN=COL1A1 PE=1 SV=1	3732	626	194	97	29	50.1	Canis lupus familiaris	0	0	581.289	1160.56	-0.001	571	582	0	23.18	GQAGVMGFPGPK	Oxidation (K)	0.000000000001.0
Collagen alpha-1(I) chain OS=Canis lupus familiaris GN=COL1A1 PE=1 SV=1	3732	626	194	97	29	50.1	Canis lupus familiaris	0	0	581.289	1160.56	-0.0008	571	582	0	20.75	GQAGVMGFPGPK	Oxidation (K)	0.000000000001.0
Collagen alpha-1(I) chain OS=Canis lupus familiaris GN=COL1A1 PE=1 SV=1	3732	626	194	97	29	50.1	Canis lupus familiaris	0	0	581.29	1160.56	-0.0002	571	582	0	20.79	GQAGVMGFPGPK	Oxidation (K)	0.000000000001.0
Collagen alpha-1(I) chain OS=Canis lupus familiaris GN=COL1A1 PE=1 SV=1	3732	626	194	97	29	50.1	Canis lupus familiaris	0	0	581.29	1160.56	0	571	582	0	28.37	GQAGVMGFPGPK	Oxidation (K)	0.000000000001.0
Collagen alpha-1(I) chain OS=Canis lupus familiaris GN=COL1A1 PE=1 SV=1	3732	626	194	97	29	50.1	Canis lupus familiaris	0	0	581.29	1160.56	0	571	582	0	49.38	GQAGVMGFPGPK	Oxidation (M) [+15.99]	0.00000X000000.0
Collagen alpha-1(I) chain OS=Canis lupus familiaris GN=COL1A1 PE=1 SV=1	3732	626	194	97	29	50.1	Canis lupus familiaris	0	0	581.29	1160.56	0	571	582	0	14.47	GQAGVMGFPGPK	Oxidation (K)	0.000000000001.0
Collagen alpha-1(I) chain OS=Canis lupus familiaris GN=COL1A1 PE=1 SV=1	3732	626	194	97	29	50.1	Canis lupus familiaris	0	0	581.29	1160.56	0	571	582	0	28.18	GQAGVMGFPGPK	Oxidation (K)	0.000000000001.0
Collagen alpha-1(I) chain OS=Canis lupus familiaris GN=COL1A1 PE=1 SV=1	3732	626	194	97	29	50.1	Canis lupus familiaris	0	0	581.29	1160.57	0.0002	571	582	0	49.17	GQAGVMGFPGPK	Oxidation (P)	0.000000002000.0
Collagen alpha-1(I) chain OS=Canis lupus familiaris GN=COL1A1 PE=1 SV=1	3732	626	194	97	29	50.1	Canis lupus familiaris	0	0	581.29	1160.57	0.0002	571	582	0	54.81	GQAGVMGFPGPK	Oxidation (K)	0.000000000001.0
Collagen alpha-1(I) chain OS=Canis lupus familiaris GN=COL1A1 PE=1 SV=1	3732	626	194	97	29	50.1	Canis lupus familiaris	0	0	581.29	1160.57	0.0004	571	582	0	19.6	GQAGVMGFPGPK	Oxidation (K)	0.000000000001.0
Collagen alpha-1(I) chain OS=Canis lupus familiaris GN=COL1A1 PE=1 SV=1	3732	626	194	97	29	50.1	Canis lupus familiaris	0	0	581.29	1160.57	0.0004	571	582	0	32.83	GQAGVMGFPGPK	Oxidation (K)	0.000000000001.0
Collagen alpha-1(I) chain OS=Canis lupus familiaris GN=COL1A1 PE=1 SV=1	3732	626	194	97	29	50.1	Canis lupus familiaris	0	0	581.29	1160.57	0.0004	571	582	0	21.87	GQAGVMGFPGPK	Oxidation (P)	0.000000000020.0
Collagen alpha-1(I) chain OS=Canis lupus familiaris GN=COL1A1 PE=1 SV=1	3732	626	194	97	29	50.1	Canis lupus familiaris	0	0	581.29	1160.57	0.0006	571	582	0	19.82	GQAGVMGFPGPK	Oxidation (P)	0.000000002000.0
Collagen alpha-1(I) chain OS=Canis lupus familiaris GN=COL1A1 PE=1 SV=1	3732	626	194	97	29	50.1	Canis lupus familiaris	0	0	581.29	1160.57	0.0006	571	582	0	34.64	GQAGVMGFPGPK	Oxidation (K)	0.000000000001.0
Collagen alpha-1(I) chain OS=Canis lupus familiaris GN=COL1A1 PE=1 SV=1	3732	626	194	97	29	50.1	Canis lupus familiaris	0	0	581.29	1160.57	0.0008	571	582	0	41.91	GQAGVMGFPGPK	Oxidation (K)	0.000000000001.0
Collagen alpha-1(I) chain OS=Canis lupus familiaris GN=COL1A1 PE=1 SV=1	3732	626	194	97	29	50.1	Canis lupus familiaris	0	0	581.29	1160.57	0.0008	571	582	0	13.19	GQAGVMGFPGPK	Oxidation (K)	0.000000000001.0
Collagen alpha-1(I) chain OS=Canis lupus familiaris GN=COL1A1 PE=1 SV=1	3732	626	194	97	29	50.1	Canis lupus familiaris	0	0	581.29	1160.57	0.0008	571	582	0	21.62	GQAGVMGFPGPK	Oxidation (K)	0.000000000001.0
Collagen alpha-1(I) chain OS=Canis lupus familiaris GN=COL1A1 PE=1 SV=1	3732	626	194	97	29	50.1	Canis lupus familiaris	0	0	581.29	1160.57	0.001	571	582	0	54.76	GQAGVMGFPGPK	Oxidation (P)	0.000000002000.0
Collagen alpha-1(I) chain OS=Canis lupus familiaris GN=COL1A1 PE=1 SV=1	3732	626	194	97	29	50.1	Canis lupus familiaris	0	0	581.29	1160.57	0.001	571	582	0	45.18	GQAGVMGFPGPK	Oxidation (K)	0.000000000001.0
Collagen alpha-1(I) chain OS=Canis lupus familiaris GN=COL1A1 PE=1 SV=1	3732	626	194	97	29	50.1	Canis lupus familiaris	0	0	581.29	1160.57	0.001	571	582	0	27.04	GQAGVMGFPGPK	Oxidation (K)	0.000000000001.0
Collagen alpha-1(I) chain OS=Canis lupus familiaris GN=COL1A1 PE=1 SV=1	3732	626	194	97	29	50.1	Canis lupus familiaris	0	0	581.29	1160.57	0.0012	571	582	0	27.62	GQAGVMGFPGPK	Oxidation (P)	0.000000002000.0
Collagen alpha-1(I) chain OS=Canis lupus familiaris GN=COL1A1 PE=1 SV=1	3732	626	194	97	29	50.1	Canis lupus familiaris	0	0	581.29	1160.57	0.0012	571	582	0	20.97	GQAGVMGFPGPK	Oxidation (P)	0.000000002000.0
Collagen alpha-1(I) chain OS=Canis lupus familiaris GN=COL1A1 PE=1 SV=1	3732	626	194	97	29	50.1	Canis lupus familiaris	0	0	581.29	1160.57	0.0014	571	582	0	28.85	GQAGVMGFPGPK	Oxidation (K)	0.000000000001.0
Collagen alpha-1(I) chain OS=Canis lupus familiaris GN=COL1A1 PE=1 SV=1	3732	626	194	97	29	50.1	Canis lupus familiaris	0	0	581.29	1160.57	0.0016	571	582	0	8.88	GQAGVMGFPGPK	Oxidation (K)	0.000000000001.0
Collagen alpha-1(I) chain OS=Canis lupus familiaris GN=COL1A1 PE=1 SV=1	3732	626	194	97	29	50.1	Canis lupus familiaris	0	0	581.291	1160.57	0.0022	571	582	0	33.8	GQAGVMGFPGPK	Oxidation (K)	0.000000000001.0
Collagen alpha-1(I) chain OS=Canis lupus familiaris GN=COL1A1 PE=1 SV=1	3732	626	194	97	29	50.1	Canis lupus familiaris	0	0	581.782	1161.55	0	571	582	0	46.78	GQAGVMGFPGPK	Oxidation (K); Deamidated (NQ) [+0.98]	0.0X0000000001.0
Collagen alpha-1(I) chain OS=Canis lupus familiaris GN=COL1A1 PE=1 SV=1	3732	626	194	97	29	50.1	Canis lupus familiaris	0	0	581.782	1161.55	0	571	582	0	55.27	GQAGVMGFPGPK	Oxidation (K); Deamidated (NQ) [+0.98]	0.0X0000000001.0
Collagen alpha-1(I) chain OS=Canis lupus familiaris GN=COL1A1 PE=1 SV=1	3732	626	194	97	29	50.1	Canis lupus familiaris	0	0	582.294	1162.57	0.0001	682	693	0	53.46	GVQGPPGPAGPR	Oxidation (P); Ala->Glu (A) [+58.01]	0.00000200X000.0
Collagen alpha-1(I) chain OS=Canis lupus familiaris GN=COL1A1 PE=1 SV=1	3732	626	194	97	29	50.1	Canis lupus familiaris	0	0	582.294	1162.57	0.0003	682	693	0	46.2	GVQGPPGPAGPR	Oxidation (P); Ala->Glu (A) [+58.01]	0.00000200X000.0
Collagen alpha-1(I) chain OS=Canis lupus familiaris GN=COL1A1 PE=1 SV=1	3732	626	194	97	29	50.1	Canis lupus familiaris	0	0	582.294	1162.57	0.0003	682	693	0	48.29	GVQGPPGPAGPR	Oxidation (P); Ala->Glu (A) [+58.01]	0.00000200X000.0
Collagen alpha-1(I) chain OS=Canis lupus familiaris GN=COL1A1 PE=1 SV=1	3732	626	194	97	29	50.1	Canis lupus familiaris	0	0	589.286	1176.56	-0.0023	571	582	0	13.96	GQAGVMGFPGPK	Oxidation (K); Oxidation (P)	0.000000000021.0
Collagen alpha-1(I) chain OS=Canis lupus familiaris GN=COL1A1 PE=1 SV=1	3732	626	194	97	29	50.1	Canis lupus familiaris	0	0	589.287	1176.56	-0.0005	571	582	0	10.15	GQAGVMGFPGPK	Oxidation (K); Oxidation (P)	0.000000000021.0
Collagen alpha-1(I) chain OS=Canis lupus familiaris GN=COL1A1 PE=1 SV=1	3732	626	194	97	29	50.1	Canis lupus familiaris	0	0	589.287	1176.56	-0.0003	571	582	0	55.27	GQAGVMGFPGPK	2 Oxidation (P)	0.000000002020.0
Collagen alpha-1(I) chain OS=Canis lupus familiaris GN=COL1A1 PE=1 SV=1	3732	626	194	97	29	50.1	Canis lupus familiaris	0	0	589.287	1176.56	-0.0001	571	582	0	17.87	GQAGVMGFPGPK	2 Oxidation (P)	0.000000002020.0
Collagen alpha-1(I) chain OS=Canis lupus familiaris GN=COL1A1 PE=1 SV=1	3732	626	194	97	29	50.1	Canis lupus familiaris	0	0	589.287	1176.56	0.0001	571	582	0	61.27	GQAGVMGFPGPK	Oxidation (P); Oxidation (M) [+15.99]	0.00000X002000.0
Collagen alpha-1(I) chain OS=Canis lupus familiaris GN=COL1A1 PE=1 SV=1	3732	626	194	97	29	50.1	Canis lupus familiaris	0	0	589.287	1176.56	0.0001	571	582	0	54.38	GQAGVMGFPGPK	Oxidation (K); Oxidation (P)	0.000000000021.0
Collagen alpha-1(I) chain OS=Canis lupus familiaris GN=COL1A1 PE=1 SV=1	3732	626	194	97	29	50.1	Canis lupus familiaris	0	0	589.287	1176.56	0.0001	571	582	0	54.5	GQAGVMGFPGPK	Oxidation (K); Oxidation (P)	0.000000000021.0
Collagen alpha-1(I) chain OS=Canis lupus familiaris GN=COL1A1 PE=1 SV=1	3732	626	194	97	29	50.1	Canis lupus familiaris	0	0	589.287	1176.56	0.0003	571	582	0	9.24	GQAGVMGFPGPK	Oxidation (K); Oxidation (P)	0.000000000021.0
Collagen alpha-1(I) chain OS=Canis lupus familiaris GN=COL1A1 PE=1 SV=1	3732	626	194	97	29	50.1	Canis lupus familiaris	0	0	589.287	1176.56	0.0005	571	582	0	53.25	GQAGVMGFPGPK	Oxidation (P); Oxidation (M) [+15.99]	0.00000X002000.0
Collagen alpha-1(I) chain OS=Canis lupus familiaris GN=COL1A1 PE=1 SV=1	3732	626	194	97	29	50.1	Canis lupus familiaris	0	0	589.287	1176.56	0.0005	571	582	0	44.74	GQAGVMGFPGPK	Oxidation (P); Oxidation (M) [+15.99]	0.00000X002000.0
Collagen alpha-1(I) chain OS=Canis lupus familiaris GN=COL1A1 PE=1 SV=1	3732	626	194	97	29	50.1	Canis lupus familiaris	0	0	589.288	1176.56	0.0007	571	582	0	9.61	GQAGVMGFPGPK	Oxidation (K); Oxidation (P)	0.000000000021.0
Collagen alpha-1(I) chain OS=Canis lupus familiaris GN=COL1A1 PE=1 SV=1	3732	626	194	97	29	50.1	Canis lupus familiaris	0	0	589.288	1176.56	0.0011	571	582	0	8.3	GQAGVMGFPGPK	Oxidation (K); Oxidation (P)	0.000000000021.0
Collagen alpha-1(I) chain OS=Canis lupus familiaris GN=COL1A1 PE=1 SV=1	3732	626	194	97	29	50.1	Canis lupus familiaris	0	0	589.288	1176.56	0.0013	571	582	0	11.55	GQAGVMGFPGPK	Oxidation (K); Oxidation (P)	0.000000000021.0
Collagen alpha-1(I) chain OS=Canis lupus familiaris GN=COL1A1 PE=1 SV=1	3732	626	194	97	29	50.1	Canis lupus familiaris	0	0	589.288	1176.56	0.0015	571	582	0	5.24	GQAGVMGFPGPK	Oxidation (K); Oxidation (P)	0.000000000021.0
Collagen alpha-1(I) chain OS=Canis lupus familiaris GN=COL1A1 PE=1 SV=1	3732	626	194	97	29	50.1	Canis lupus familiaris	0	0	589.779	1177.54	0.0003	571	582	0	49.65	GQAGVMGFPGPK	Oxidation (K); Oxidation (P); Deamidated (NQ) [+0.98]	0.0X0000000021.0
Collagen alpha-1(I) chain OS=Canis lupus familiaris GN=COL1A1 PE=1 SV=1	3732	626	194	97	29	50.1	Canis lupus familiaris	0	0	592.281	1182.55	0.0015	571	582	0	43.69	GQAGVMGFPGPK	Oxidation (P); Cation:Na (C-term) [+21.98]	0.000000002000.X
Collagen alpha-1(I) chain OS=Canis lupus familiaris GN=COL1A1 PE=1 SV=1	3732	626	194	97	29	50.1	Canis lupus familiaris	0	0	594.294	1186.57	0.0005	866	878	0	61.93	PPGATGFPGAAGR	2 Oxidation (P)	0.0200000200000.0
Collagen alpha-1(I) chain OS=Canis lupus familiaris GN=COL1A1 PE=1 SV=1	3732	626	194	97	29	50.1	Canis lupus familiaris	0	0	596.31	1190.6	0.0003	998	1010	0	33.07	PPGLAGPPGESGR
Collagen alpha-1(I) chain OS=Canis lupus familiaris GN=COL1A1 PE=1 SV=1	3732	626	194	97	29	50.1	Canis lupus familiaris	0	0	597.285	1192.56	0.0004	571	582	0	49.76	GQAGVMGFPGPK	Oxidation (K); Oxidation (P); Oxidation (M) [+15.99]	0.00000X002001.0
Collagen alpha-1(I) chain OS=Canis lupus familiaris GN=COL1A1 PE=1 SV=1	3732	626	194	97	29	50.1	Canis lupus familiaris	0	0	597.285	1192.56	0.0004	571	582	0	8.54	GQAGVMGFPGPK	Oxidation (K); 2 Oxidation (P)	0.000000002021.0
Collagen alpha-1(I) chain OS=Canis lupus familiaris GN=COL1A1 PE=1 SV=1	3732	626	194	97	29	50.1	Canis lupus familiaris	0	0	597.285	1192.56	0.0006	571	582	0	48.56	GQAGVMGFPGPK	Oxidation (K); Oxidation (P); Oxidation (M) [+15.99]	0.00000X002001.0
Collagen alpha-1(I) chain OS=Canis lupus familiaris GN=COL1A1 PE=1 SV=1	3732	626	194	97	29	50.1	Canis lupus familiaris	0	0	597.285	1192.56	0.0006	571	582	0	6.13	GQAGVMGFPGPK	Oxidation (K); 2 Oxidation (P)	0.000000002021.0
Collagen alpha-1(I) chain OS=Canis lupus familiaris GN=COL1A1 PE=1 SV=1	3732	626	194	97	29	50.1	Canis lupus familiaris	0	0	597.285	1192.56	0.0012	571	582	0	42.09	GQAGVMGFPGPK	Oxidation (P); Dioxidation (M) [+31.99]	0.00000X002000.0
Collagen alpha-1(I) chain OS=Canis lupus familiaris GN=COL1A1 PE=1 SV=1	3732	626	194	97	29	50.1	Canis lupus familiaris	0	0	401.207	1200.6	-0.0002	262	273	1	37.82	GHRGFSGLDGAK
Collagen alpha-1(I) chain OS=Canis lupus familiaris GN=COL1A1 PE=1 SV=1	3732	626	194	97	29	50.1	Canis lupus familiaris	0	0	602.792	1203.57	-0.0004	571	582	0	53.05	GQAGVMGFPGPK	Oxidation (P); Carbamyl (M) [+43.01]	0.00000X002000.0
Collagen alpha-1(I) chain OS=Canis lupus familiaris GN=COL1A1 PE=1 SV=1	3732	626	194	97	29	50.1	Canis lupus familiaris	0	0	602.793	1203.57	0.0012	571	582	0	38.05	GQAGVMGFPGPK	Oxidation (P); Carbamyl (M) [+43.01]	0.00000X002000.0
Collagen alpha-1(I) chain OS=Canis lupus familiaris GN=COL1A1 PE=1 SV=1	3732	626	194	97	29	50.1	Canis lupus familiaris	0	0	604.307	1206.6	0.0005	998	1010	0	38	PPGLAGPPGESGR	Oxidation (P)	0.0200000000000.0
Collagen alpha-1(I) chain OS=Canis lupus familiaris GN=COL1A1 PE=1 SV=1	3732	626	194	97	29	50.1	Canis lupus familiaris	0	0	613.805	1225.6	0.0017	535	548	0	31.23	GLTGSPGSPGPDGK
Collagen alpha-1(I) chain OS=Canis lupus familiaris GN=COL1A1 PE=1 SV=1	3732	626	194	97	29	50.1	Canis lupus familiaris	0	0	620.794	1239.57	-0.0001	535	548	0	59.89	GLTGSPGSPGPDGK	2 Oxidation (P); Dehydrated (T) [-18.01]	0.00X00200200000.0
Collagen alpha-1(I) chain OS=Canis lupus familiaris GN=COL1A1 PE=1 SV=1	3732	626	194	97	29	50.1	Canis lupus familiaris	0	0	414.23	1239.67	-0.0002	955	966	1	15.67	GVVGLPGQRGER	Oxidation (P)	0.000002000000.0
Collagen alpha-1(I) chain OS=Canis lupus familiaris GN=COL1A1 PE=1 SV=1	3732	626	194	97	29	50.1	Canis lupus familiaris	0	0	620.841	1239.67	-0.0001	955	966	1	22.46	GVVGLPGQRGER	Oxidation (P)	0.000002000000.0
Collagen alpha-1(I) chain OS=Canis lupus familiaris GN=COL1A1 PE=1 SV=1	3732	626	194	97	29	50.1	Canis lupus familiaris	0	0	414.23	1239.67	0.0007	955	966	1	17.15	GVVGLPGQRGER	Oxidation (P)	0.000002000000.0
Collagen alpha-1(I) chain OS=Canis lupus familiaris GN=COL1A1 PE=1 SV=1	3732	626	194	97	29	50.1	Canis lupus familiaris	0	0	621.802	1241.59	0.0002	535	548	0	67.86	GLTGSPGSPGPDGK	Oxidation (P)	0.00000200000000.0
Collagen alpha-1(I) chain OS=Canis lupus familiaris GN=COL1A1 PE=1 SV=1	3732	626	194	97	29	50.1	Canis lupus familiaris	0	0	621.802	1241.59	0.0002	535	548	0	62.42	GLTGSPGSPGPDGK	Oxidation (P)	0.00000200000000.0
Collagen alpha-1(I) chain OS=Canis lupus familiaris GN=COL1A1 PE=1 SV=1	3732	626	194	97	29	50.1	Canis lupus familiaris	0	0	621.802	1241.59	0.0004	535	548	0	64.52	GLTGSPGSPGPDGK	Oxidation (P)	0.00000200000000.0
Collagen alpha-1(I) chain OS=Canis lupus familiaris GN=COL1A1 PE=1 SV=1	3732	626	194	97	29	50.1	Canis lupus familiaris	0	0	621.802	1241.59	0.0008	535	548	0	15.44	GLTGSPGSPGPDGK	Oxidation (P)	0.00000200000000.0
Collagen alpha-1(I) chain OS=Canis lupus familiaris GN=COL1A1 PE=1 SV=1	3732	626	194	97	29	50.1	Canis lupus familiaris	0	0	622.805	1243.6	0.0007	865	878	0	40.78	GPPGATGFPGAAGR	2 Oxidation (P)	0.00200000200000.0
Collagen alpha-1(I) chain OS=Canis lupus familiaris GN=COL1A1 PE=1 SV=1	3732	626	194	97	29	50.1	Canis lupus familiaris	0	0	416.853	1247.54	-0.0001	1090	1101	1	37.99	GDKGETGEQGDR
Collagen alpha-1(I) chain OS=Canis lupus familiaris GN=COL1A1 PE=1 SV=1	3732	626	194	97	29	50.1	Canis lupus familiaris	0	0	624.777	1247.54	0.001	1090	1101	1	46.42	GDKGETGEQGDR
Collagen alpha-1(I) chain OS=Canis lupus familiaris GN=COL1A1 PE=1 SV=1	3732	626	194	97	29	50.1	Canis lupus familiaris	0	0	624.82	1247.63	-0.0006	997	1010	0	36.81	GPPGLAGPPGESGR
Collagen alpha-1(I) chain OS=Canis lupus familiaris GN=COL1A1 PE=1 SV=1	3732	626	194	97	29	50.1	Canis lupus familiaris	0	0	629.798	1257.58	-0.0019	535	548	0	18.03	GLTGSPGSPGPDGK	2 Oxidation (P)	0.00000200200000.0
Collagen alpha-1(I) chain OS=Canis lupus familiaris GN=COL1A1 PE=1 SV=1	3732	626	194	97	29	50.1	Canis lupus familiaris	0	0	629.799	1257.58	-0.0009	535	548	0	23.93	GLTGSPGSPGPDGK	2 Oxidation (P)	0.00000200200000.0
Collagen alpha-1(I) chain OS=Canis lupus familiaris GN=COL1A1 PE=1 SV=1	3732	626	194	97	29	50.1	Canis lupus familiaris	0	0	629.799	1257.58	-0.0005	535	548	0	32.01	GLTGSPGSPGPDGK	2 Oxidation (P)	0.00000200200000.0
Collagen alpha-1(I) chain OS=Canis lupus familiaris GN=COL1A1 PE=1 SV=1	3732	626	194	97	29	50.1	Canis lupus familiaris	0	0	629.799	1257.58	-0.0001	535	548	0	24.7	GLTGSPGSPGPDGK	2 Oxidation (P)	0.00000200200000.0
Collagen alpha-1(I) chain OS=Canis lupus familiaris GN=COL1A1 PE=1 SV=1	3732	626	194	97	29	50.1	Canis lupus familiaris	0	0	629.799	1257.58	-0.0001	535	548	0	40.98	GLTGSPGSPGPDGK	2 Oxidation (P)	0.00000200200000.0
Collagen alpha-1(I) chain OS=Canis lupus familiaris GN=COL1A1 PE=1 SV=1	3732	626	194	97	29	50.1	Canis lupus familiaris	0	0	629.799	1257.58	-0.0001	535	548	0	49.62	GLTGSPGSPGPDGK	3 Oxidation (P); Deoxy (D) [-15.99]	0.00000200202X00.0
Collagen alpha-1(I) chain OS=Canis lupus familiaris GN=COL1A1 PE=1 SV=1	3732	626	194	97	29	50.1	Canis lupus familiaris	0	0	629.799	1257.58	-0.0001	535	548	0	61.82	GLTGSPGSPGPDGK	2 Oxidation (P)	0.00000200200000.0
Collagen alpha-1(I) chain OS=Canis lupus familiaris GN=COL1A1 PE=1 SV=1	3732	626	194	97	29	50.1	Canis lupus familiaris	0	0	629.799	1257.58	0.0001	535	548	0	35.01	GLTGSPGSPGPDGK	2 Oxidation (P)	0.00000200200000.0
Collagen alpha-1(I) chain OS=Canis lupus familiaris GN=COL1A1 PE=1 SV=1	3732	626	194	97	29	50.1	Canis lupus familiaris	0	0	629.799	1257.58	0.0001	535	548	0	42.06	GLTGSPGSPGPDGK	3 Oxidation (P); Deoxy (D) [-15.99]	0.00000200202X00.0
Collagen alpha-1(I) chain OS=Canis lupus familiaris GN=COL1A1 PE=1 SV=1	3732	626	194	97	29	50.1	Canis lupus familiaris	0	0	629.799	1257.58	0.0003	535	548	0	39.58	GLTGSPGSPGPDGK	2 Oxidation (P)	0.00000200200000.0
Collagen alpha-1(I) chain OS=Canis lupus familiaris GN=COL1A1 PE=1 SV=1	3732	626	194	97	29	50.1	Canis lupus familiaris	0	0	629.799	1257.58	0.0003	535	548	0	49.05	GLTGSPGSPGPDGK	2 Oxidation (P)	0.00000200200000.0
Collagen alpha-1(I) chain OS=Canis lupus familiaris GN=COL1A1 PE=1 SV=1	3732	626	194	97	29	50.1	Canis lupus familiaris	0	0	629.799	1257.58	0.0003	535	548	0	42.69	GLTGSPGSPGPDGK	3 Oxidation (P); Deoxy (D) [-15.99]	0.00000200202X00.0
Collagen alpha-1(I) chain OS=Canis lupus familiaris GN=COL1A1 PE=1 SV=1	3732	626	194	97	29	50.1	Canis lupus familiaris	0	0	629.799	1257.58	0.0005	535	548	0	38.06	GLTGSPGSPGPDGK	2 Oxidation (P)	0.00000200200000.0
Collagen alpha-1(I) chain OS=Canis lupus familiaris GN=COL1A1 PE=1 SV=1	3732	626	194	97	29	50.1	Canis lupus familiaris	0	0	629.799	1257.58	0.0005	535	548	0	36.44	GLTGSPGSPGPDGK	2 Oxidation (P)	0.00000200200000.0
Collagen alpha-1(I) chain OS=Canis lupus familiaris GN=COL1A1 PE=1 SV=1	3732	626	194	97	29	50.1	Canis lupus familiaris	0	0	629.799	1257.58	0.0007	535	548	0	46.8	GLTGSPGSPGPDGK	2 Oxidation (P)	0.00000200200000.0
Collagen alpha-1(I) chain OS=Canis lupus familiaris GN=COL1A1 PE=1 SV=1	3732	626	194	97	29	50.1	Canis lupus familiaris	0	0	629.799	1257.58	0.0007	535	548	0	27.05	GLTGSPGSPGPDGK	2 Oxidation (P)	0.00000200200000.0
Collagen alpha-1(I) chain OS=Canis lupus familiaris GN=COL1A1 PE=1 SV=1	3732	626	194	97	29	50.1	Canis lupus familiaris	0	0	629.8	1257.58	0.0009	535	548	0	58.24	GLTGSPGSPGPDGK	2 Oxidation (P)	0.00000200200000.0
Collagen alpha-1(I) chain OS=Canis lupus familiaris GN=COL1A1 PE=1 SV=1	3732	626	194	97	29	50.1	Canis lupus familiaris	0	0	629.8	1257.58	0.0009	535	548	0	34.92	GLTGSPGSPGPDGK	2 Oxidation (P)	0.00000200200000.0
Collagen alpha-1(I) chain OS=Canis lupus familiaris GN=COL1A1 PE=1 SV=1	3732	626	194	97	29	50.1	Canis lupus familiaris	0	0	629.8	1257.58	0.0011	535	548	0	41.05	GLTGSPGSPGPDGK	2 Oxidation (P)	0.00000200200000.0
Collagen alpha-1(I) chain OS=Canis lupus familiaris GN=COL1A1 PE=1 SV=1	3732	626	194	97	29	50.1	Canis lupus familiaris	0	0	632.774	1263.53	0.0005	1090	1101	1	47.61	GDKGETGEQGDR	Oxidation (K)	0.001000000000.0
Collagen alpha-1(I) chain OS=Canis lupus familiaris GN=COL1A1 PE=1 SV=1	3732	626	194	97	29	50.1	Canis lupus familiaris	0	0	632.818	1263.62	0.0005	997	1010	0	33.68	GPPGLAGPPGESGR	Oxidation (P)	0.00200000000000.0
Collagen alpha-1(I) chain OS=Canis lupus familiaris GN=COL1A1 PE=1 SV=1	3732	626	194	97	29	50.1	Canis lupus familiaris	0	0	634.324	1266.63	0.0026	942	954	0	58.61	PGTPGPQGIAGQR	2 Oxidation (P)	0.2002000000000.0
Collagen alpha-1(I) chain OS=Canis lupus familiaris GN=COL1A1 PE=1 SV=1	3732	626	194	97	29	50.1	Canis lupus familiaris	0	0	634.324	1266.63	0.0028	942	954	0	48.63	PGTPGPQGIAGQR	2 Oxidation (P)	0.2002000000000.0
Collagen alpha-1(I) chain OS=Canis lupus familiaris GN=COL1A1 PE=1 SV=1	3732	626	194	97	29	50.1	Canis lupus familiaris	0	0	640.79	1279.57	0.0008	535	548	0	33.18	GLTGSPGSPGPDGK	2 Oxidation (P); Cation:Na (DE) [+21.98]	0.00000200200X00.0
Collagen alpha-1(I) chain OS=Canis lupus familiaris GN=COL1A1 PE=1 SV=1	3732	626	194	97	29	50.1	Canis lupus familiaris	0	0	647.847	1293.68	-0.0001	955	966	1	36.85	GVVGLPGQRGER	Oxidation (P); MG-H1 (R) [+54.01]	0.00000200000X.0
Collagen alpha-1(I) chain OS=Canis lupus familiaris GN=COL1A1 PE=1 SV=1	3732	626	194	97	29	50.1	Canis lupus familiaris	0	0	648.833	1295.65	0	967	980	0	33.55	GFPGLPGPSGEPGK
Collagen alpha-1(I) chain OS=Canis lupus familiaris GN=COL1A1 PE=1 SV=1	3732	626	194	97	29	50.1	Canis lupus familiaris	0	0	653.822	1305.63	-0.0015	412	426	0	44.06	GPSGPQGPSGPPGPK	Oxidation (P); Pro->Ala (P) [-26.02]	0.0000000X0002000.0
Collagen alpha-1(I) chain OS=Canis lupus familiaris GN=COL1A1 PE=1 SV=1	3732	626	194	97	29	50.1	Canis lupus familiaris	0	0	653.823	1305.63	0.0005	412	426	0	39.4	GPSGPQGPSGPPGPK	Oxidation (P); Pro->Ala (P) [-26.02]	0.0000000X0002000.0
Collagen alpha-1(I) chain OS=Canis lupus familiaris GN=COL1A1 PE=1 SV=1	3732	626	194	97	29	50.1	Canis lupus familiaris	0	0	653.823	1305.63	0.0005	412	426	0	60.11	GPSGPQGPSGPPGPK	Oxidation (P); Pro->Ala (P) [-26.02]	0.0000000X0002000.0
Collagen alpha-1(I) chain OS=Canis lupus familiaris GN=COL1A1 PE=1 SV=1	3732	626	194	97	29	50.1	Canis lupus familiaris	0	0	656.83	1311.65	-0.0005	967	980	0	19.17	GFPGLPGPSGEPGK	Oxidation (K)	0.00000000000001.0
Collagen alpha-1(I) chain OS=Canis lupus familiaris GN=COL1A1 PE=1 SV=1	3732	626	194	97	29	50.1	Canis lupus familiaris	0	0	656.83	1311.65	0.0001	967	980	0	26.05	GFPGLPGPSGEPGK	Oxidation (P)	0.00000002000000.0
Collagen alpha-1(I) chain OS=Canis lupus familiaris GN=COL1A1 PE=1 SV=1	3732	626	194	97	29	50.1	Canis lupus familiaris	0	0	656.83	1311.65	0.0003	967	980	0	41.22	GFPGLPGPSGEPGK	Oxidation (P)	0.00200000000000.0
Collagen alpha-1(I) chain OS=Canis lupus familiaris GN=COL1A1 PE=1 SV=1	3732	626	194	97	29	50.1	Canis lupus familiaris	0	0	656.831	1311.65	0.0005	967	980	0	15.97	GFPGLPGPSGEPGK	Oxidation (P)	0.00200000000000.0
Collagen alpha-1(I) chain OS=Canis lupus familiaris GN=COL1A1 PE=1 SV=1	3732	626	194	97	29	50.1	Canis lupus familiaris	0	0	656.831	1311.65	0.0009	967	980	0	50.51	GFPGLPGPSGEPGK	Oxidation (P)	0.00000200000000.0
Collagen alpha-1(I) chain OS=Canis lupus familiaris GN=COL1A1 PE=1 SV=1	3732	626	194	97	29	50.1	Canis lupus familiaris	0	0	656.831	1311.65	0.0009	967	980	0	36.03	GFPGLPGPSGEPGK	Oxidation (K)	0.00000000000001.0
Collagen alpha-1(I) chain OS=Canis lupus familiaris GN=COL1A1 PE=1 SV=1	3732	626	194	97	29	50.1	Canis lupus familiaris	0	0	656.831	1311.65	0.0011	967	980	0	17.6	GFPGLPGPSGEPGK	Oxidation (P)	0.00000000000200.0
Collagen alpha-1(I) chain OS=Canis lupus familiaris GN=COL1A1 PE=1 SV=1	3732	626	194	97	29	50.1	Canis lupus familiaris	0	0	658.324	1314.63	0.0012	864	878	0	71.86	AGPPGATGFPGAAGR	2 Oxidation (P)	0.000200000200000.0
Collagen alpha-1(I) chain OS=Canis lupus familiaris GN=COL1A1 PE=1 SV=1	3732	626	194	97	29	50.1	Canis lupus familiaris	0	0	664.825	1327.64	-0.0054	967	980	0	11.16	GFPGLPGPSGEPGK	2 Oxidation (P)	0.00200200000000.0
Collagen alpha-1(I) chain OS=Canis lupus familiaris GN=COL1A1 PE=1 SV=1	3732	626	194	97	29	50.1	Canis lupus familiaris	0	0	664.827	1327.64	-0.0024	967	980	0	7.8	GFPGLPGPSGEPGK	2 Oxidation (P)	0.00200200000000.0
Collagen alpha-1(I) chain OS=Canis lupus familiaris GN=COL1A1 PE=1 SV=1	3732	626	194	97	29	50.1	Canis lupus familiaris	0	0	664.827	1327.64	-0.0016	967	980	0	3.47	GFPGLPGPSGEPGK	2 Oxidation (P)	0.00200200000000.0
Collagen alpha-1(I) chain OS=Canis lupus familiaris GN=COL1A1 PE=1 SV=1	3732	626	194	97	29	50.1	Canis lupus familiaris	0	0	664.827	1327.64	-0.0012	967	980	0	11.79	GFPGLPGPSGEPGK	2 Oxidation (P)	0.00200200000000.0
Collagen alpha-1(I) chain OS=Canis lupus familiaris GN=COL1A1 PE=1 SV=1	3732	626	194	97	29	50.1	Canis lupus familiaris	0	0	664.827	1327.64	-0.0008	967	980	0	32.87	GFPGLPGPSGEPGK	2 Oxidation (P)	0.00200200000000.0
Collagen alpha-1(I) chain OS=Canis lupus familiaris GN=COL1A1 PE=1 SV=1	3732	626	194	97	29	50.1	Canis lupus familiaris	0	0	664.828	1327.64	0	967	980	0	53.12	GFPGLPGPSGEPGK	2 Oxidation (P)	0.00200200000000.0
Collagen alpha-1(I) chain OS=Canis lupus familiaris GN=COL1A1 PE=1 SV=1	3732	626	194	97	29	50.1	Canis lupus familiaris	0	0	664.828	1327.64	0	967	980	0	11.83	GFPGLPGPSGEPGK	2 Oxidation (P)	0.00200002000000.0
Collagen alpha-1(I) chain OS=Canis lupus familiaris GN=COL1A1 PE=1 SV=1	3732	626	194	97	29	50.1	Canis lupus familiaris	0	0	664.828	1327.64	0.0002	967	980	0	36.18	GFPGLPGPSGEPGK	Oxidation (K); Oxidation (P)	0.00000200000001.0
Collagen alpha-1(I) chain OS=Canis lupus familiaris GN=COL1A1 PE=1 SV=1	3732	626	194	97	29	50.1	Canis lupus familiaris	0	0	664.828	1327.64	0.0004	967	980	0	45.06	GFPGLPGPSGEPGK	2 Oxidation (P)	0.00200200000000.0
Collagen alpha-1(I) chain OS=Canis lupus familiaris GN=COL1A1 PE=1 SV=1	3732	626	194	97	29	50.1	Canis lupus familiaris	0	0	664.828	1327.64	0.0004	967	980	0	14.6	GFPGLPGPSGEPGK	2 Oxidation (P)	0.00200002000000.0
Collagen alpha-1(I) chain OS=Canis lupus familiaris GN=COL1A1 PE=1 SV=1	3732	626	194	97	29	50.1	Canis lupus familiaris	0	0	664.828	1327.64	0.0004	967	980	0	6.18	GFPGLPGPSGEPGK	2 Oxidation (P)	0.00200002000000.0
Collagen alpha-1(I) chain OS=Canis lupus familiaris GN=COL1A1 PE=1 SV=1	3732	626	194	97	29	50.1	Canis lupus familiaris	0	0	664.828	1327.64	0.0008	967	980	0	20.38	GFPGLPGPSGEPGK	2 Oxidation (P)	0.00200200000000.0
Collagen alpha-1(I) chain OS=Canis lupus familiaris GN=COL1A1 PE=1 SV=1	3732	626	194	97	29	50.1	Canis lupus familiaris	0	0	664.828	1327.64	0.001	967	980	0	31.94	GFPGLPGPSGEPGK	2 Oxidation (P)	0.00200000000200.0
Collagen alpha-1(I) chain OS=Canis lupus familiaris GN=COL1A1 PE=1 SV=1	3732	626	194	97	29	50.1	Canis lupus familiaris	0	0	664.828	1327.64	0.0016	967	980	0	60.56	GFPGLPGPSGEPGK	2 Oxidation (P)	0.00200200000000.0
Collagen alpha-1(I) chain OS=Canis lupus familiaris GN=COL1A1 PE=1 SV=1	3732	626	194	97	29	50.1	Canis lupus familiaris	0	0	664.829	1327.64	0.0018	967	980	0	51.62	GFPGLPGPSGEPGK	2 Oxidation (P)	0.00000200000200.0
Collagen alpha-1(I) chain OS=Canis lupus familiaris GN=COL1A1 PE=1 SV=1	3732	626	194	97	29	50.1	Canis lupus familiaris	0	0	664.829	1327.64	0.0018	967	980	0	51.03	GFPGLPGPSGEPGK	2 Oxidation (P)	0.00200200000000.0
Collagen alpha-1(I) chain OS=Canis lupus familiaris GN=COL1A1 PE=1 SV=1	3732	626	194	97	29	50.1	Canis lupus familiaris	0	0	664.83	1327.64	0.0038	967	980	0	8.69	GFPGLPGPSGEPGK	2 Oxidation (P)	0.00200200000000.0
Collagen alpha-1(I) chain OS=Canis lupus familiaris GN=COL1A1 PE=1 SV=1	3732	626	194	97	29	50.1	Canis lupus familiaris	0	0	672.825	1343.64	-0.0003	967	980	0	8.52	GFPGLPGPSGEPGK	3 Oxidation (P)	0.00200002000200.0
Collagen alpha-1(I) chain OS=Canis lupus familiaris GN=COL1A1 PE=1 SV=1	3732	626	194	97	29	50.1	Canis lupus familiaris	0	0	672.825	1343.64	0.0005	967	980	0	53.3	GFPGLPGPSGEPGK	3 Oxidation (P)	0.00200200000200.0
Collagen alpha-1(I) chain OS=Canis lupus familiaris GN=COL1A1 PE=1 SV=1	3732	626	194	97	29	50.1	Canis lupus familiaris	0	0	672.825	1343.64	0.0005	967	980	0	33.52	GFPGLPGPSGEPGK	3 Oxidation (P)	0.00200200000200.0
Collagen alpha-1(I) chain OS=Canis lupus familiaris GN=COL1A1 PE=1 SV=1	3732	626	194	97	29	50.1	Canis lupus familiaris	0	0	672.825	1343.64	0.0005	967	980	0	10.99	GFPGLPGPSGEPGK	3 Oxidation (P)	0.00200200000200.0
Collagen alpha-1(I) chain OS=Canis lupus familiaris GN=COL1A1 PE=1 SV=1	3732	626	194	97	29	50.1	Canis lupus familiaris	0	0	672.826	1343.64	0.0007	967	980	0	50.98	GFPGLPGPSGEPGK	3 Oxidation (P)	0.00200202000000.0
Collagen alpha-1(I) chain OS=Canis lupus familiaris GN=COL1A1 PE=1 SV=1	3732	626	194	97	29	50.1	Canis lupus familiaris	0	0	672.826	1343.64	0.0007	967	980	0	62.5	GFPGLPGPSGEPGK	3 Oxidation (P)	0.00200200000200.0
Collagen alpha-1(I) chain OS=Canis lupus familiaris GN=COL1A1 PE=1 SV=1	3732	626	194	97	29	50.1	Canis lupus familiaris	0	0	672.826	1343.64	0.0009	967	980	0	32.8	GFPGLPGPSGEPGK	3 Oxidation (P)	0.00200200000200.0
Collagen alpha-1(I) chain OS=Canis lupus familiaris GN=COL1A1 PE=1 SV=1	3732	626	194	97	29	50.1	Canis lupus familiaris	0	0	672.826	1343.64	0.0011	967	980	0	2.53	GFPGLPGPSGEPGK	3 Oxidation (P)	0.00200202000000.0
Collagen alpha-1(I) chain OS=Canis lupus familiaris GN=COL1A1 PE=1 SV=1	3732	626	194	97	29	50.1	Canis lupus familiaris	0	0	672.826	1343.64	0.0015	967	980	0	52.83	GFPGLPGPSGEPGK	3 Oxidation (P)	0.00200200000200.0
Collagen alpha-1(I) chain OS=Canis lupus familiaris GN=COL1A1 PE=1 SV=1	3732	626	194	97	29	50.1	Canis lupus familiaris	0	0	672.826	1343.64	0.0019	967	980	0	16.21	GFPGLPGPSGEPGK	3 Oxidation (P)	0.00200202000000.0
Collagen alpha-1(I) chain OS=Canis lupus familiaris GN=COL1A1 PE=1 SV=1	3732	626	194	97	29	50.1	Canis lupus familiaris	0	0	680.823	1359.63	0.001	967	980	0	20.82	GFPGLPGPSGEPGK	4 Oxidation (P)	0.00200202000200.0
Collagen alpha-1(I) chain OS=Canis lupus familiaris GN=COL1A1 PE=1 SV=1	3732	626	194	97	29	50.1	Canis lupus familiaris	0	0	701.84	1401.66	0.0013	863	878	0	60.89	SAGPPGATGFPGAAGR	2 Oxidation (P)	0.0000200000200000.0
Collagen alpha-1(I) chain OS=Canis lupus familiaris GN=COL1A1 PE=1 SV=1	3732	626	194	97	29	50.1	Canis lupus familiaris	0	0	708.337	1414.66	0.0015	862	878	0	73.67	GSAGPPGATGFPGAAGR	2 Oxidation (P); Thr->Gly (T) [-44.03]	0.00000200X00200000.0
Collagen alpha-1(I) chain OS=Canis lupus familiaris GN=COL1A1 PE=1 SV=1	3732	626	194	97	29	50.1	Canis lupus familiaris	0	0	715.345	1428.68	0.0008	862	878	0	38.02	GSAGPPGATGFPGAAGR	2 Oxidation (P); Ser->Gly (S) [-30.01]	0.0X000200000200000.0
Collagen alpha-1(I) chain OS=Canis lupus familiaris GN=COL1A1 PE=1 SV=1	3732	626	194	97	29	50.1	Canis lupus familiaris	0	0	722.353	1442.69	0.0004	862	878	0	66.77	GSAGPPGATGFPGAAGR	Oxidation (P)	0.00000000000200000.0
Collagen alpha-1(I) chain OS=Canis lupus familiaris GN=COL1A1 PE=1 SV=1	3732	626	194	97	29	50.1	Canis lupus familiaris	0	0	722.353	1442.69	0.0004	862	878	0	75.49	GSAGPPGATGFPGAAGR	Oxidation (P)	0.00000200000000000.0
Collagen alpha-1(I) chain OS=Canis lupus familiaris GN=COL1A1 PE=1 SV=1	3732	626	194	97	29	50.1	Canis lupus familiaris	0	0	722.353	1442.69	0.0006	862	878	0	65.58	GSAGPPGATGFPGAAGR	Oxidation (P)	0.00000200000000000.0
Collagen alpha-1(I) chain OS=Canis lupus familiaris GN=COL1A1 PE=1 SV=1	3732	626	194	97	29	50.1	Canis lupus familiaris	0	0	722.353	1442.69	0.0008	862	878	0	75.58	GSAGPPGATGFPGAAGR	Oxidation (P)	0.00000000000200000.0
Collagen alpha-1(I) chain OS=Canis lupus familiaris GN=COL1A1 PE=1 SV=1	3732	626	194	97	29	50.1	Canis lupus familiaris	0	0	723.89	1445.77	0.0028	1150	1164	0	34.68	GLNGLPGPIGPPGPR	3 Oxidation (P)	0.000002000022000.0
Collagen alpha-1(I) chain OS=Canis lupus familiaris GN=COL1A1 PE=1 SV=1	3732	626	194	97	29	50.1	Canis lupus familiaris	1	0	728.413	1454.81	0.0016	1383	1395	0	61.43	ALLLQGSNEIEIR
Collagen alpha-1(I) chain OS=Canis lupus familiaris GN=COL1A1 PE=1 SV=1	3732	626	194	97	29	50.1	Canis lupus familiaris	1	0	728.904	1455.79	0.0012	1383	1395	0	47.1	ALLLQGSNEIEIR	Deamidated (NQ) [+0.98]	0.0000000X00000.0
Collagen alpha-1(I) chain OS=Canis lupus familiaris GN=COL1A1 PE=1 SV=1	3732	626	194	97	29	50.1	Canis lupus familiaris	0	0	730.347	1458.68	-0.0055	862	878	0	18.89	GSAGPPGATGFPGAAGR	2 Oxidation (P)	0.00000200000200000.0
Collagen alpha-1(I) chain OS=Canis lupus familiaris GN=COL1A1 PE=1 SV=1	3732	626	194	97	29	50.1	Canis lupus familiaris	0	0	730.348	1458.68	-0.0033	862	878	0	26.73	GSAGPPGATGFPGAAGR	2 Oxidation (P)	0.00000200000200000.0
Collagen alpha-1(I) chain OS=Canis lupus familiaris GN=COL1A1 PE=1 SV=1	3732	626	194	97	29	50.1	Canis lupus familiaris	0	0	730.348	1458.68	-0.0031	862	878	0	5.86	GSAGPPGATGFPGAAGR	2 Oxidation (P)	0.00000200000200000.0
Collagen alpha-1(I) chain OS=Canis lupus familiaris GN=COL1A1 PE=1 SV=1	3732	626	194	97	29	50.1	Canis lupus familiaris	0	0	730.349	1458.68	-0.0021	862	878	0	17.26	GSAGPPGATGFPGAAGR	2 Oxidation (P)	0.00000200000200000.0
Collagen alpha-1(I) chain OS=Canis lupus familiaris GN=COL1A1 PE=1 SV=1	3732	626	194	97	29	50.1	Canis lupus familiaris	0	0	487.235	1458.68	-0.0017	862	878	0	14.34	GSAGPPGATGFPGAAGR	2 Oxidation (P)	0.00000200000200000.0
Collagen alpha-1(I) chain OS=Canis lupus familiaris GN=COL1A1 PE=1 SV=1	3732	626	194	97	29	50.1	Canis lupus familiaris	0	0	730.349	1458.68	-0.0013	862	878	0	32.46	GSAGPPGATGFPGAAGR	2 Oxidation (P)	0.00000200000200000.0
Collagen alpha-1(I) chain OS=Canis lupus familiaris GN=COL1A1 PE=1 SV=1	3732	626	194	97	29	50.1	Canis lupus familiaris	0	0	730.35	1458.68	-0.0003	862	878	0	25.07	GSAGPPGATGFPGAAGR	2 Oxidation (P)	0.00000200000200000.0
Collagen alpha-1(I) chain OS=Canis lupus familiaris GN=COL1A1 PE=1 SV=1	3732	626	194	97	29	50.1	Canis lupus familiaris	0	0	730.35	1458.68	-0.0003	862	878	0	31.75	GSAGPPGATGFPGAAGR	2 Oxidation (P)	0.00000200000200000.0
Collagen alpha-1(I) chain OS=Canis lupus familiaris GN=COL1A1 PE=1 SV=1	3732	626	194	97	29	50.1	Canis lupus familiaris	0	0	487.236	1458.68	-0.0002	862	878	0	60.27	GSAGPPGATGFPGAAGR	Oxidation (P); Ala->Ser (A) [+15.99]	0.0000000X000200000.0
Collagen alpha-1(I) chain OS=Canis lupus familiaris GN=COL1A1 PE=1 SV=1	3732	626	194	97	29	50.1	Canis lupus familiaris	0	0	730.35	1458.68	-0.0001	862	878	0	90.73	GSAGPPGATGFPGAAGR	2 Oxidation (P)	0.00000200000200000.0
Collagen alpha-1(I) chain OS=Canis lupus familiaris GN=COL1A1 PE=1 SV=1	3732	626	194	97	29	50.1	Canis lupus familiaris	0	0	730.35	1458.69	0.0001	862	878	0	120.35	GSAGPPGATGFPGAAGR	2 Oxidation (P)	0.00000200000200000.0
Collagen alpha-1(I) chain OS=Canis lupus familiaris GN=COL1A1 PE=1 SV=1	3732	626	194	97	29	50.1	Canis lupus familiaris	0	0	730.35	1458.69	0.0003	862	878	0	78.1	GSAGPPGATGFPGAAGR	2 Oxidation (P)	0.00000200000200000.0
Collagen alpha-1(I) chain OS=Canis lupus familiaris GN=COL1A1 PE=1 SV=1	3732	626	194	97	29	50.1	Canis lupus familiaris	0	0	730.35	1458.69	0.0007	862	878	0	64.02	GSAGPPGATGFPGAAGR	2 Oxidation (P)	0.00000200000200000.0
Collagen alpha-1(I) chain OS=Canis lupus familiaris GN=COL1A1 PE=1 SV=1	3732	626	194	97	29	50.1	Canis lupus familiaris	0	0	730.35	1458.69	0.0009	862	878	0	30.97	GSAGPPGATGFPGAAGR	2 Oxidation (P)	0.00000200000200000.0
Collagen alpha-1(I) chain OS=Canis lupus familiaris GN=COL1A1 PE=1 SV=1	3732	626	194	97	29	50.1	Canis lupus familiaris	0	0	730.35	1458.69	0.0011	862	878	0	18.63	GSAGPPGATGFPGAAGR	2 Oxidation (P)	0.00000200000200000.0
Collagen alpha-1(I) chain OS=Canis lupus familiaris GN=COL1A1 PE=1 SV=1	3732	626	194	97	29	50.1	Canis lupus familiaris	0	0	730.351	1458.69	0.0013	862	878	0	103.88	GSAGPPGATGFPGAAGR	2 Oxidation (P)	0.00000200000200000.0
Collagen alpha-1(I) chain OS=Canis lupus familiaris GN=COL1A1 PE=1 SV=1	3732	626	194	97	29	50.1	Canis lupus familiaris	0	0	730.351	1458.69	0.0013	862	878	0	47.54	GSAGPPGATGFPGAAGR	2 Oxidation (P)	0.00000200000200000.0
Collagen alpha-1(I) chain OS=Canis lupus familiaris GN=COL1A1 PE=1 SV=1	3732	626	194	97	29	50.1	Canis lupus familiaris	0	0	730.351	1458.69	0.0015	862	878	0	73.38	GSAGPPGATGFPGAAGR	2 Oxidation (P)	0.00000200000200000.0
Collagen alpha-1(I) chain OS=Canis lupus familiaris GN=COL1A1 PE=1 SV=1	3732	626	194	97	29	50.1	Canis lupus familiaris	0	0	730.351	1458.69	0.0015	862	878	0	21.43	GSAGPPGATGFPGAAGR	2 Oxidation (P)	0.00000200000200000.0
Collagen alpha-1(I) chain OS=Canis lupus familiaris GN=COL1A1 PE=1 SV=1	3732	626	194	97	29	50.1	Canis lupus familiaris	0	0	730.351	1458.69	0.0015	862	878	0	73.59	GSAGPPGATGFPGAAGR	2 Oxidation (P)	0.00000200000200000.0
Collagen alpha-1(I) chain OS=Canis lupus familiaris GN=COL1A1 PE=1 SV=1	3732	626	194	97	29	50.1	Canis lupus familiaris	0	0	730.351	1458.69	0.0015	862	878	0	64.13	GSAGPPGATGFPGAAGR	2 Oxidation (P)	0.00000200000200000.0
Collagen alpha-1(I) chain OS=Canis lupus familiaris GN=COL1A1 PE=1 SV=1	3732	626	194	97	29	50.1	Canis lupus familiaris	0	0	730.351	1458.69	0.0019	862	878	0	37.69	GSAGPPGATGFPGAAGR	2 Oxidation (P)	0.00000200000200000.0
Collagen alpha-1(I) chain OS=Canis lupus familiaris GN=COL1A1 PE=1 SV=1	3732	626	194	97	29	50.1	Canis lupus familiaris	0	0	487.236	1458.69	0.0019	862	878	0	38.66	GSAGPPGATGFPGAAGR	Oxidation (P); Ala->Ser (A) [+15.99]	0.0000000X000200000.0
Collagen alpha-1(I) chain OS=Canis lupus familiaris GN=COL1A1 PE=1 SV=1	3732	626	194	97	29	50.1	Canis lupus familiaris	0	0	730.351	1458.69	0.0027	862	878	0	34.23	GSAGPPGATGFPGAAGR	2 Oxidation (P)	0.00000200000200000.0
Collagen alpha-1(I) chain OS=Canis lupus familiaris GN=COL1A1 PE=1 SV=1	3732	626	194	97	29	50.1	Canis lupus familiaris	0	0	730.352	1458.69	0.0053	862	878	0	8.94	GSAGPPGATGFPGAAGR	2 Oxidation (P)	0.00000200000200000.0
Collagen alpha-1(I) chain OS=Canis lupus familiaris GN=COL1A1 PE=1 SV=1	3732	626	194	97	29	50.1	Canis lupus familiaris	0	0	738.346	1474.68	-0.0019	862	878	0	20.05	GSAGPPGATGFPGAAGR	3 Oxidation (P)	0.00002200000200000.0
Collagen alpha-1(I) chain OS=Canis lupus familiaris GN=COL1A1 PE=1 SV=1	3732	626	194	97	29	50.1	Canis lupus familiaris	0	0	738.348	1474.68	0.0009	862	878	0	6.61	GSAGPPGATGFPGAAGR	3 Oxidation (P)	0.00002200000200000.0
Collagen alpha-1(I) chain OS=Canis lupus familiaris GN=COL1A1 PE=1 SV=1	3732	626	194	97	29	50.1	Canis lupus familiaris	0	0	738.348	1474.68	0.0014	862	878	0	37.93	GSAGPPGATGFPGAAGR	Oxidation (P); Dioxidation (P) [+31.99]	0.00000X00000200000.0
Collagen alpha-1(I) chain OS=Canis lupus familiaris GN=COL1A1 PE=1 SV=1	3732	626	194	97	29	50.1	Canis lupus familiaris	0	0	746.866	1491.72	0.0038	995	1010	0	33.97	PMGPPGLAGPPGESGR	Oxidation (P)	0.2000000000000000.0
Collagen alpha-1(I) chain OS=Canis lupus familiaris GN=COL1A1 PE=1 SV=1	3732	626	194	97	29	50.1	Canis lupus familiaris	0	0	748.885	1495.76	-0.0015	250	264	1	40.83	GLPGTAGLPGMKGHR	Oxidation (K); 2 Oxidation (P)	0.002000002001000.0
Collagen alpha-1(I) chain OS=Canis lupus familiaris GN=COL1A1 PE=1 SV=1	3732	626	194	97	29	50.1	Canis lupus familiaris	0	0	748.886	1495.76	0.0001	250	264	1	48.63	GLPGTAGLPGMKGHR	Oxidation (K); Oxidation (P); Oxidation (M) [+15.99]	0.0020000000X1000.0
Collagen alpha-1(I) chain OS=Canis lupus familiaris GN=COL1A1 PE=1 SV=1	3732	626	194	97	29	50.1	Canis lupus familiaris	0	0	754.859	1507.7	0.0021	1121	1137	0	63.07	SPGEQGPSGASGPAGPR
Collagen alpha-1(I) chain OS=Canis lupus familiaris GN=COL1A1 PE=1 SV=1	3732	626	194	97	29	50.1	Canis lupus familiaris	0	0	754.887	1507.76	0.0025	250	264	1	36.78	GLPGTAGLPGMKGHR	2 Oxidation (P); Formyl (K) [+27.99]	0.00200000200X000.0
Collagen alpha-1(I) chain OS=Canis lupus familiaris GN=COL1A1 PE=1 SV=1	3732	626	194	97	29	50.1	Canis lupus familiaris	0	0	757.41	1512.81	0.0016	1149	1164	0	26.36	DGLNGLPGPIGPPGPR
Collagen alpha-1(I) chain OS=Canis lupus familiaris GN=COL1A1 PE=1 SV=1	3732	626	194	97	29	50.1	Canis lupus familiaris	0	0	763.866	1525.72	0.0013	806	822	0	68.81	PAGFAGPPGADGQPGAK	2 Oxidation (P)	0.00000002000002000.0
Collagen alpha-1(I) chain OS=Canis lupus familiaris GN=COL1A1 PE=1 SV=1	3732	626	194	97	29	50.1	Canis lupus familiaris	0	0	764.879	1527.74	0.0012	395	411	0	43.46	ANGAPGIAGAPGFPGAR	3 Oxidation (P)	0.00002000002002000.0
Collagen alpha-1(I) chain OS=Canis lupus familiaris GN=COL1A1 PE=1 SV=1	3732	626	194	97	29	50.1	Canis lupus familiaris	0	0	765.407	1528.8	0	1149	1164	0	10.2	DGLNGLPGPIGPPGPR	Oxidation (P)	0.0000000000020000.0
Collagen alpha-1(I) chain OS=Canis lupus familiaris GN=COL1A1 PE=1 SV=1	3732	626	194	97	29	50.1	Canis lupus familiaris	0	0	765.408	1528.8	0.0016	1149	1164	0	2.05	DGLNGLPGPIGPPGPR	Oxidation (P)	0.0000000000000020.0
Collagen alpha-1(I) chain OS=Canis lupus familiaris GN=COL1A1 PE=1 SV=1	3732	626	194	97	29	50.1	Canis lupus familiaris	0	0	765.9	1529.79	0.002	1149	1164	0	38.3	DGLNGLPGPIGPPGPR	Oxidation (P); Deamidated (NQ) [+0.98]	0.000X000000002000.0
Collagen alpha-1(I) chain OS=Canis lupus familiaris GN=COL1A1 PE=1 SV=1	3732	626	194	97	29	50.1	Canis lupus familiaris	0	0	772.889	1543.76	0.0011	1149	1164	0	62.16	DGLNGLPGPIGPPGPR	3 Oxidation (P); Ammonia-loss (N) [-17.03]	0.000X002000022000.0
Collagen alpha-1(I) chain OS=Canis lupus familiaris GN=COL1A1 PE=1 SV=1	3732	626	194	97	29	50.1	Canis lupus familiaris	0	0	773.404	1544.79	-0.0009	1149	1164	0	21.6	DGLNGLPGPIGPPGPR	2 Oxidation (P)	0.0000000000022000.0
Collagen alpha-1(I) chain OS=Canis lupus familiaris GN=COL1A1 PE=1 SV=1	3732	626	194	97	29	50.1	Canis lupus familiaris	0	0	773.404	1544.79	-0.0003	1149	1164	0	29.32	DGLNGLPGPIGPPGPR	2 Oxidation (P)	0.0000002000002000.0
Collagen alpha-1(I) chain OS=Canis lupus familiaris GN=COL1A1 PE=1 SV=1	3732	626	194	97	29	50.1	Canis lupus familiaris	0	0	515.939	1544.79	-0.0002	1149	1164	0	44.02	DGLNGLPGPIGPPGPR	2 Oxidation (P)	0.0000000000022000.0
Collagen alpha-1(I) chain OS=Canis lupus familiaris GN=COL1A1 PE=1 SV=1	3732	626	194	97	29	50.1	Canis lupus familiaris	0	0	773.405	1544.8	0.0011	1149	1164	0	41.7	DGLNGLPGPIGPPGPR	Dioxidation (R) [+31.99]	0.000000000000000X.0
Collagen alpha-1(I) chain OS=Canis lupus familiaris GN=COL1A1 PE=1 SV=1	3732	626	194	97	29	50.1	Canis lupus familiaris	0	0	773.897	1545.78	0.0015	1149	1164	0	48.29	DGLNGLPGPIGPPGPR	2 Oxidation (P); Deamidated (NQ) [+0.98]	0.000X000000022000.0
Collagen alpha-1(I) chain OS=Canis lupus familiaris GN=COL1A1 PE=1 SV=1	3732	626	194	97	29	50.1	Canis lupus familiaris	0	0	773.898	1545.78	0.0017	1149	1164	0	61.54	DGLNGLPGPIGPPGPR	2 Oxidation (P); Deamidated (NQ) [+0.98]	0.000X000000022000.0
Collagen alpha-1(I) chain OS=Canis lupus familiaris GN=COL1A1 PE=1 SV=1	3732	626	194	97	29	50.1	Canis lupus familiaris	0	0	775.374	1548.73	-0.0022	994	1010	0	44.05	GPMGPPGLAGPPGESGR	Oxidation (P)	0.00000200000000000.0
Collagen alpha-1(I) chain OS=Canis lupus familiaris GN=COL1A1 PE=1 SV=1	3732	626	194	97	29	50.1	Canis lupus familiaris	0	0	780.395	1558.78	0.0019	1149	1164	0	58.24	DGLNGLPGPIGPPGPR	2 Oxidation (P); Pro->pyro-Glu (P) [+13.98]	0.00000020000020X0.0
Collagen alpha-1(I) chain OS=Canis lupus familiaris GN=COL1A1 PE=1 SV=1	3732	626	194	97	29	50.1	Canis lupus familiaris	0	0	781.403	1560.79	0.0008	1149	1164	0	33.59	DGLNGLPGPIGPPGPR	3 Oxidation (P)	0.0000002000020020.0
Collagen alpha-1(I) chain OS=Canis lupus familiaris GN=COL1A1 PE=1 SV=1	3732	626	194	97	29	50.1	Canis lupus familiaris	0	0	521.597	1561.77	-0.0033	1149	1164	0	40.96	DGLNGLPGPIGPPGPR	3 Oxidation (P); Deamidated (NQ) [+0.98]	0.000X002000022000.0
Collagen alpha-1(I) chain OS=Canis lupus familiaris GN=COL1A1 PE=1 SV=1	3732	626	194	97	29	50.1	Canis lupus familiaris	0	0	781.894	1561.77	0.0006	1149	1164	0	43.94	DGLNGLPGPIGPPGPR	3 Oxidation (P); Deamidated (NQ) [+0.98]	0.000X002000022000.0
Collagen alpha-1(I) chain OS=Canis lupus familiaris GN=COL1A1 PE=1 SV=1	3732	626	194	97	29	50.1	Canis lupus familiaris	0	0	781.894	1561.77	0.0008	1149	1164	0	45.01	DGLNGLPGPIGPPGPR	3 Oxidation (P); Deamidated (NQ) [+0.98]	0.000X002000002020.0
Collagen alpha-1(I) chain OS=Canis lupus familiaris GN=COL1A1 PE=1 SV=1	3732	626	194	97	29	50.1	Canis lupus familiaris	0	0	781.895	1561.77	0.0012	1149	1164	0	72.03	DGLNGLPGPIGPPGPR	3 Oxidation (P); Deamidated (NQ) [+0.98]	0.000X000020022000.0
Collagen alpha-1(I) chain OS=Canis lupus familiaris GN=COL1A1 PE=1 SV=1	3732	626	194	97	29	50.1	Canis lupus familiaris	0	0	781.896	1561.78	0.0036	1149	1164	0	50.79	DGLNGLPGPIGPPGPR	3 Oxidation (P); Deamidated (NQ) [+0.98]	0.000X002000002020.0
Collagen alpha-1(I) chain OS=Canis lupus familiaris GN=COL1A1 PE=1 SV=1	3732	626	194	97	29	50.1	Canis lupus familiaris	0	0	782.396	1562.78	-0.0057	1149	1164	0	46.77	DGLNGLPGPIGPPGPR	3 Oxidation (P); 2 Label:15N(1) (G) [+1.00]	0.0X00000X20022000.0
Collagen alpha-1(I) chain OS=Canis lupus familiaris GN=COL1A1 PE=1 SV=1	3732	626	194	97	29	50.1	Canis lupus familiaris	0	0	783.398	1564.78	0.004	1149	1164	0	44.12	DGLNGLPGPIGPPGPR	3 Oxidation (P); 4 Label:15N(1) (G) [+1.00]	0.0X00X02X00020X20.0
Collagen alpha-1(I) chain OS=Canis lupus familiaris GN=COL1A1 PE=1 SV=1	3732	626	194	97	29	50.1	Canis lupus familiaris	0	0	788.355	1574.69	-0.0015	367	385	0	35.53	GEPGPPGPAGAAGPAGNPG	3 Oxidation (P)	0.0020200000000000020.0
Collagen alpha-1(I) chain OS=Canis lupus familiaris GN=COL1A1 PE=1 SV=1	3732	626	194	97	29	50.1	Canis lupus familiaris	0	0	789.4	1576.79	0.0011	1149	1164	0	38.91	DGLNGLPGPIGPPGPR	4 Oxidation (P)	0.0000002000022020.0
Collagen alpha-1(I) chain OS=Canis lupus familiaris GN=COL1A1 PE=1 SV=1	3732	626	194	97	29	50.1	Canis lupus familiaris	0	0	789.901	1577.79	0.006	1149	1164	0	45.33	DGLNGLPGPIGPPGPR	4 Oxidation (P); Label:15N(1) (P) [+1.00]	0.00000020X0022020.0
Collagen alpha-1(I) chain OS=Canis lupus familiaris GN=COL1A1 PE=1 SV=1	3732	626	194	97	29	50.1	Canis lupus familiaris	0	0	792.358	1582.7	0.0004	793	809	1	38.89	GAPGDRGEPGPPGPAGF	3 Oxidation (P)	0.00200000200200000.0
Collagen alpha-1(I) chain OS=Canis lupus familiaris GN=COL1A1 PE=1 SV=1	3732	626	194	97	29	50.1	Canis lupus familiaris	0	0	795.909	1589.8	-0.0005	760	777	0	74.64	GLTGPIGPPGPAGAPGDK	2 Oxidation (P)	0.000000002000002000.0
Collagen alpha-1(I) chain OS=Canis lupus familiaris GN=COL1A1 PE=1 SV=1	3732	626	194	97	29	50.1	Canis lupus familiaris	0	0	795.91	1589.8	-0.0001	760	777	0	30.66	GLTGPIGPPGPAGAPGDK	2 Oxidation (P)	0.000000000020002000.0
Collagen alpha-1(I) chain OS=Canis lupus familiaris GN=COL1A1 PE=1 SV=1	3732	626	194	97	29	50.1	Canis lupus familiaris	1	0	535.95	1604.83	0.002	591	608	1	0.65	AGERGVPGPPGAVGPAGK	2 Oxidation (P)	0.000000000200002000.0
Collagen alpha-1(I) chain OS=Canis lupus familiaris GN=COL1A1 PE=1 SV=1	3732	626	194	97	29	50.1	Canis lupus familiaris	0	0	808.408	1614.8	0.0002	1040	1058	0	34.71	PPGAPGAPGAPGPVGPAGK	4 Oxidation (P)	0.0200200200200000000.0
Collagen alpha-1(I) chain OS=Canis lupus familiaris GN=COL1A1 PE=1 SV=1	3732	626	194	97	29	50.1	Canis lupus familiaris	0	0	808.409	1614.8	0.003	1040	1058	0	35.87	PPGAPGAPGAPGPVGPAGK	4 Oxidation (P)	0.0200200200200000000.0
Collagen alpha-1(I) chain OS=Canis lupus familiaris GN=COL1A1 PE=1 SV=1	3732	626	194	97	29	50.1	Canis lupus familiaris	0	0	819.367	1636.72	0.0035	200	216	0	47.44	PPGEPGEPGASGPMGPR	3 Oxidation (P)	0.02002002000000000.0
Collagen alpha-1(I) chain OS=Canis lupus familiaris GN=COL1A1 PE=1 SV=1	3732	626	194	97	29	50.1	Canis lupus familiaris	0	0	819.898	1637.78	-0.0077	760	777	0	3.82	GLTGPIGPPGPAGAPGDK	Oxidation (K); 4 Oxidation (P)	0.000020002020002001.0
Collagen alpha-1(I) chain OS=Canis lupus familiaris GN=COL1A1 PE=1 SV=1	3732	626	194	97	29	50.1	Canis lupus familiaris	0	0	549.253	1644.74	0.0029	427	444	1	3.28	GNSGEPGAPGNKGDTGAK	2 Oxidation (P)	0.000002002000000000.0
Collagen alpha-1(I) chain OS=Canis lupus familiaris GN=COL1A1 PE=1 SV=1	3732	626	194	97	29	50.1	Canis lupus familiaris	0	0	823.376	1644.74	0.0031	427	444	1	45.6	GNSGEPGAPGNKGDTGAK	2 Oxidation (P)	0.000002002000000000.0
Collagen alpha-1(I) chain OS=Canis lupus familiaris GN=COL1A1 PE=1 SV=1	3732	626	194	97	29	50.1	Canis lupus familiaris	0	0	824.421	1646.83	0.0002	760	778	1	40.75	GLTGPIGPPGPAGAPGDKG	2 Oxidation (P)	0.0000000020000020000.0
Collagen alpha-1(I) chain OS=Canis lupus familiaris GN=COL1A1 PE=1 SV=1	3732	626	194	97	29	50.1	Canis lupus familiaris	0	0	829.913	1657.81	0.0021	250	264	1	35.82	GLPGTAGLPGMKGHR	Oxidation (K); 2 Oxidation (P); Hex (N-term) [+162.05]	X.002000002001000.0
Collagen alpha-1(I) chain OS=Canis lupus familiaris GN=COL1A1 PE=1 SV=1	3732	626	194	97	29	50.1	Canis lupus familiaris	0	0	829.913	1657.81	0.0031	250	264	1	46.66	GLPGTAGLPGMKGHR	Oxidation (K); 2 Oxidation (P); Hex (N-term) [+162.05]	X.002000002001000.0
Collagen alpha-1(I) chain OS=Canis lupus familiaris GN=COL1A1 PE=1 SV=1	3732	626	194	97	29	50.1	Canis lupus familiaris	0	0	837.411	1672.81	0.002	265	282	1	35.85	GFSGLDGAKGDAGPAGPK	Oxidation (K); Oxidation (P); Gly->Pro (G) [+40.03]	0.000000001000X20000.0
Collagen alpha-1(I) chain OS=Canis lupus familiaris GN=COL1A1 PE=1 SV=1	3732	626	194	97	29	50.1	Canis lupus familiaris	0	0	840.904	1679.79	0.0033	804	822	0	45.65	PGPAGFAGPPGADGQPGAK	2 Oxidation (P)	0.0020000002000000000.0
Collagen alpha-1(I) chain OS=Canis lupus familiaris GN=COL1A1 PE=1 SV=1	3732	626	194	97	29	50.1	Canis lupus familiaris	0	0	561.276	1680.81	0.0007	517	534	1	51.16	GSPGEAGRPGEAGLPGAK	2 Oxidation (P); Acetyl (K) [+42.01]	0.00200000200000000X.0
Collagen alpha-1(I) chain OS=Canis lupus familiaris GN=COL1A1 PE=1 SV=1	3732	626	194	97	29	50.1	Canis lupus familiaris	0	0	841.411	1680.81	0.0013	517	534	1	52.05	GSPGEAGRPGEAGLPGAK	3 Oxidation (P); Ala->Pro (A) [+26.02]	0.00200000200X002000.0
Collagen alpha-1(I) chain OS=Canis lupus familiaris GN=COL1A1 PE=1 SV=1	3732	626	194	97	29	50.1	Canis lupus familiaris	0	0	841.412	1680.81	0.0021	517	534	1	44.59	GSPGEAGRPGEAGLPGAK	3 Oxidation (P); Ala->Pro (A) [+26.02]	0.00200000200X002000.0
Collagen alpha-1(I) chain OS=Canis lupus familiaris GN=COL1A1 PE=1 SV=1	3732	626	194	97	29	50.1	Canis lupus familiaris	0	0	563.969	1688.89	0.0018	1149	1164	0	34.96	DGLNGLPGPIGPPGPR	3 Oxidation (P); Lys (N-term) [+128.09]	X.0000002000020020.0
Collagen alpha-1(I) chain OS=Canis lupus familiaris GN=COL1A1 PE=1 SV=1	3732	626	194	97	29	50.1	Canis lupus familiaris	0	0	847.875	1693.74	-0.0008	199	216	0	37.74	GPPGEPGEPGASGPMGPR	3 Oxidation (P)	0.002002002000000000.0
Collagen alpha-1(I) chain OS=Canis lupus familiaris GN=COL1A1 PE=1 SV=1	3732	626	194	97	29	50.1	Canis lupus familiaris	0	0	848.9	1695.79	0.0006	804	822	0	44.28	PGPAGFAGPPGADGQPGAK	3 Oxidation (P)	0.2000000002000002000.0
Collagen alpha-1(I) chain OS=Canis lupus familiaris GN=COL1A1 PE=1 SV=1	3732	626	194	97	29	50.1	Canis lupus familiaris	0	0	849.408	1696.8	0.0004	517	534	1	37.25	GSPGEAGRPGEAGLPGAK	2 Oxidation (P); Ala->Glu (A) [+58.01]	0.00200000200X000000.0
Collagen alpha-1(I) chain OS=Canis lupus familiaris GN=COL1A1 PE=1 SV=1	3732	626	194	97	29	50.1	Canis lupus familiaris	0	0	849.409	1696.8	0.001	517	534	1	33.52	GSPGEAGRPGEAGLPGAK	2 Oxidation (P); Ala->Glu (A) [+58.01]	0.00200000200X000000.0
Collagen alpha-1(I) chain OS=Canis lupus familiaris GN=COL1A1 PE=1 SV=1	3732	626	194	97	29	50.1	Canis lupus familiaris	0	0	849.409	1696.8	0.001	517	534	1	44.72	GSPGEAGRPGEAGLPGAK	2 Oxidation (P); Ala->Glu (A) [+58.01]	0.00200000000X002000.0
Collagen alpha-1(I) chain OS=Canis lupus familiaris GN=COL1A1 PE=1 SV=1	3732	626	194	97	29	50.1	Canis lupus familiaris	0	0	566.608	1696.8	0.0011	517	534	1	34	GSPGEAGRPGEAGLPGAK	2 Oxidation (P); Gly->Asp (G) [+58.01]	0.002000002000000X00.0
Collagen alpha-1(I) chain OS=Canis lupus familiaris GN=COL1A1 PE=1 SV=1	3732	626	194	97	29	50.1	Canis lupus familiaris	0	0	849.409	1696.8	0.0026	517	534	1	35.98	GSPGEAGRPGEAGLPGAK	3 Oxidation (P); Acetyl (K) [+42.01]	0.00200000200000200X.0
Collagen alpha-1(I) chain OS=Canis lupus familiaris GN=COL1A1 PE=1 SV=1	3732	626	194	97	29	50.1	Canis lupus familiaris	0	0	849.416	1696.82	-0.0003	265	282	1	43.79	GFSGLDGAKGDAGPAGPK	Oxidation (P); Gly->His (G) [+80.04]	0.X00000000000020000.0
Collagen alpha-1(I) chain OS=Canis lupus familiaris GN=COL1A1 PE=1 SV=1	3732	626	194	97	29	50.1	Canis lupus familiaris	0	0	863.361	1724.71	0.0012	283	300	0	40.71	GEPGSPGENGAPGQMGPR	3 Oxidation (P); Ammonia-loss (N) [-17.03]	0.00200200X002000000.0
Collagen alpha-1(I) chain OS=Canis lupus familiaris GN=COL1A1 PE=1 SV=1	3732	626	194	97	29	50.1	Canis lupus familiaris	0	0	863.877	1725.74	0.001	283	300	0	35.87	GEPGSPGENGAPGQMGPR	2 Oxidation (P)	0.000002000002000000.0
Collagen alpha-1(I) chain OS=Canis lupus familiaris GN=COL1A1 PE=1 SV=1	3732	626	194	97	29	50.1	Canis lupus familiaris	0	0	863.877	1725.74	0.0016	283	300	0	52.04	GEPGSPGENGAPGQMGPR	2 Oxidation (P)	0.002000000002000000.0
Collagen alpha-1(I) chain OS=Canis lupus familiaris GN=COL1A1 PE=1 SV=1	3732	626	194	97	29	50.1	Canis lupus familiaris	0	0	864.369	1726.72	0.0012	283	300	0	57.67	GEPGSPGENGAPGQMGPR	2 Oxidation (P); Deamidated (NQ) [+0.98]	0.00200000X002000000.0
Collagen alpha-1(I) chain OS=Canis lupus familiaris GN=COL1A1 PE=1 SV=1	3732	626	194	97	29	50.1	Canis lupus familiaris	0	0	864.369	1726.72	0.0012	283	300	0	57.85	GEPGSPGENGAPGQMGPR	2 Oxidation (P); Deamidated (NQ) [+0.98]	0.00200000X002000000.0
Collagen alpha-1(I) chain OS=Canis lupus familiaris GN=COL1A1 PE=1 SV=1	3732	626	194	97	29	50.1	Canis lupus familiaris	0	0	869.906	1737.8	0.0008	1108	1126	0	37.47	GFSGLQGPPGPPGSPGEQG	Oxidation (P)	0.0000000000000020000.0
Collagen alpha-1(I) chain OS=Canis lupus familiaris GN=COL1A1 PE=1 SV=1	3732	626	194	97	29	50.1	Canis lupus familiaris	0	0	871.876	1741.74	0.0041	283	300	0	56.37	GEPGSPGENGAPGQMGPR	3 Oxidation (P)	0.002002000002000000.0
Collagen alpha-1(I) chain OS=Canis lupus familiaris GN=COL1A1 PE=1 SV=1	3732	626	194	97	29	50.1	Canis lupus familiaris	0	0	872.366	1742.72	0.0002	283	300	0	56.34	GEPGSPGENGAPGQMGPR	3 Oxidation (P); Deamidated (NQ) [+0.98]	0.00200200X002000000.0
Collagen alpha-1(I) chain OS=Canis lupus familiaris GN=COL1A1 PE=1 SV=1	3732	626	194	97	29	50.1	Canis lupus familiaris	0	0	872.366	1742.72	0.0008	283	300	0	60.92	GEPGSPGENGAPGQMGPR	3 Oxidation (P); Deamidated (NQ) [+0.98]	0.0020020000020X0000.0
Collagen alpha-1(I) chain OS=Canis lupus familiaris GN=COL1A1 PE=1 SV=1	3732	626	194	97	29	50.1	Canis lupus familiaris	0	0	872.367	1742.72	0.0022	283	300	0	77.68	GEPGSPGENGAPGQMGPR	3 Oxidation (P); Deamidated (NQ) [+0.98]	0.00200200X002000000.0
Collagen alpha-1(I) chain OS=Canis lupus familiaris GN=COL1A1 PE=1 SV=1	3732	626	194	97	29	50.1	Canis lupus familiaris	0	0	872.368	1742.72	0.0044	283	300	0	44.08	GEPGSPGENGAPGQMGPR	3 Oxidation (P); Deamidated (NQ) [+0.98]	0.00200200X002000000.0
Collagen alpha-1(I) chain OS=Canis lupus familiaris GN=COL1A1 PE=1 SV=1	3732	626	194	97	29	50.1	Canis lupus familiaris	0	0	872.376	1742.74	0.0082	283	300	0	45.97	GEPGSPGENGAPGQMGPR	3 Oxidation (P); Label:15N(1) (A) [+1.00]	0.0020020000X2000000.0
Collagen alpha-1(I) chain OS=Canis lupus familiaris GN=COL1A1 PE=1 SV=1	3732	626	194	97	29	50.1	Canis lupus familiaris	0	0	872.428	1742.84	0.0014	992	1010	0	77.65	PPGPMGPPGLAGPPGESGR	Oxidation (P)	0.0200000000000000000.0
Collagen alpha-1(I) chain OS=Canis lupus familiaris GN=COL1A1 PE=1 SV=1	3732	626	194	97	29	50.1	Canis lupus familiaris	0	0	872.856	1743.7	-0.0024	283	300	0	36.99	GEPGSPGENGAPGQMGPR	3 Oxidation (P); 2 Deamidated (NQ) [+0.98]	0.00200200X0020X0000.0
Collagen alpha-1(I) chain OS=Canis lupus familiaris GN=COL1A1 PE=1 SV=1	3732	626	194	97	29	50.1	Canis lupus familiaris	0	0	584.961	1751.86	0.0008	991	1010	0	48.3	GPPGPMGPPGLAGPPGESGR	Oxidation (P); Dethiomethyl (M) [-48.00]	0.00200X00000000000000.0
Collagen alpha-1(I) chain OS=Canis lupus familiaris GN=COL1A1 PE=1 SV=1	3732	626	194	97	29	50.1	Canis lupus familiaris	0	0	879.872	1757.73	0.0017	283	300	0	42.68	GEPGSPGENGAPGQMGPR	3 Oxidation (P); Oxidation (M) [+15.99]	0.00200200000200X000.0
Collagen alpha-1(I) chain OS=Canis lupus familiaris GN=COL1A1 PE=1 SV=1	3732	626	194	97	29	50.1	Canis lupus familiaris	0	0	592.312	1773.91	0.0008	1149	1166	1	1.02	DGLNGLPGPIGPPGPRGR	3 Oxidation (P)	0.000000002002200000.0
Collagen alpha-1(I) chain OS=Canis lupus familiaris GN=COL1A1 PE=1 SV=1	3732	626	194	97	29	50.1	Canis lupus familiaris	0	0	897.425	1792.84	-0.0028	803	822	0	34.84	PPGPAGFAGPPGADGQPGAK	3 Oxidation (P)	0.20000000002000002000.0
Collagen alpha-1(I) chain OS=Canis lupus familiaris GN=COL1A1 PE=1 SV=1	3732	626	194	97	29	50.1	Canis lupus familiaris	0	0	599.959	1796.86	-0.0071	862	878	0	70.63	GSAGPPGATGFPGAAGR	2 Oxidation (P); ESP (N-term) [+338.18]	X.00000200000200000.0
Collagen alpha-1(I) chain OS=Canis lupus familiaris GN=COL1A1 PE=1 SV=1	3732	626	194	97	29	50.1	Canis lupus familiaris	0	0	600.961	1799.86	-0.0004	991	1010	0	13.33	GPPGPMGPPGLAGPPGESGR	Oxidation (P)	0.00200000000000000000.0
Collagen alpha-1(I) chain OS=Canis lupus familiaris GN=COL1A1 PE=1 SV=1	3732	626	194	97	29	50.1	Canis lupus familiaris	0	0	900.939	1799.86	0.001	991	1010	0	67.53	GPPGPMGPPGLAGPPGESGR	Oxidation (P)	0.00200000000000000000.0
Collagen alpha-1(I) chain OS=Canis lupus familiaris GN=COL1A1 PE=1 SV=1	3732	626	194	97	29	50.1	Canis lupus familiaris	0	0	900.939	1799.86	0.001	991	1010	0	50.01	GPPGPMGPPGLAGPPGESGR	Oxidation (P)	0.00200000000000000000.0
Collagen alpha-1(I) chain OS=Canis lupus familiaris GN=COL1A1 PE=1 SV=1	3732	626	194	97	29	50.1	Canis lupus familiaris	0	0	600.962	1799.86	0.0011	991	1010	0	18.79	GPPGPMGPPGLAGPPGESGR	Oxidation (P)	0.02000000000000000000.0
Collagen alpha-1(I) chain OS=Canis lupus familiaris GN=COL1A1 PE=1 SV=1	3732	626	194	97	29	50.1	Canis lupus familiaris	0	0	600.962	1799.86	0.0014	991	1010	0	50.45	GPPGPMGPPGLAGPPGESGR	Oxidation (P)	0.00200000000000000000.0
Collagen alpha-1(I) chain OS=Canis lupus familiaris GN=COL1A1 PE=1 SV=1	3732	626	194	97	29	50.1	Canis lupus familiaris	0	0	900.94	1799.86	0.0022	991	1010	0	80.65	GPPGPMGPPGLAGPPGESGR	Oxidation (P)	0.00200000000000000000.0
Collagen alpha-1(I) chain OS=Canis lupus familiaris GN=COL1A1 PE=1 SV=1	3732	626	194	97	29	50.1	Canis lupus familiaris	0	0	900.94	1799.87	0.003	991	1010	0	49.19	GPPGPMGPPGLAGPPGESGR	Oxidation (P)	0.00000000200000000000.0
Collagen alpha-1(I) chain OS=Canis lupus familiaris GN=COL1A1 PE=1 SV=1	3732	626	194	97	29	50.1	Canis lupus familiaris	0	0	900.94	1799.87	0.0038	991	1010	0	55.21	GPPGPMGPPGLAGPPGESGR	Oxidation (P)	0.00000000200000000000.0
Collagen alpha-1(I) chain OS=Canis lupus familiaris GN=COL1A1 PE=1 SV=1	3732	626	194	97	29	50.1	Canis lupus familiaris	0	0	900.941	1799.87	0.004	991	1010	0	8.53	GPPGPMGPPGLAGPPGESGR	Oxidation (P)	0.00200000000000000000.0
Collagen alpha-1(I) chain OS=Canis lupus familiaris GN=COL1A1 PE=1 SV=1	3732	626	194	97	29	50.1	Canis lupus familiaris	0	0	900.941	1799.87	0.0044	991	1010	0	60.31	GPPGPMGPPGLAGPPGESGR	Oxidation (M) [+15.99]	0.00000X00000000000000.0
Collagen alpha-1(I) chain OS=Canis lupus familiaris GN=COL1A1 PE=1 SV=1	3732	626	194	97	29	50.1	Canis lupus familiaris	0	0	605.962	1814.86	-0.0021	859	878	1	51.83	GARGSAGPPGATGFPGAAGR	2 Oxidation (P); Dihydroxyimidazolidine (R) [+72.02]	0.00X00000200000200000.0
Collagen alpha-1(I) chain OS=Canis lupus familiaris GN=COL1A1 PE=1 SV=1	3732	626	194	97	29	50.1	Canis lupus familiaris	0	0	606.292	1815.85	-0.003	991	1010	0	39.48	GPPGPMGPPGLAGPPGESGR	4 Oxidation (P); Glu->Pro (E) [-31.99]	0.0200000020000220X000.0
Collagen alpha-1(I) chain OS=Canis lupus familiaris GN=COL1A1 PE=1 SV=1	3732	626	194	97	29	50.1	Canis lupus familiaris	0	0	606.293	1815.86	-0.0005	991	1010	0	30.3	GPPGPMGPPGLAGPPGESGR	2 Oxidation (P)	0.00202000000000000000.0
Collagen alpha-1(I) chain OS=Canis lupus familiaris GN=COL1A1 PE=1 SV=1	3732	626	194	97	29	50.1	Canis lupus familiaris	0	0	606.293	1815.86	0.0003	991	1010	0	35.71	GPPGPMGPPGLAGPPGESGR	4 Oxidation (P); Glu->Pro (E) [-31.99]	0.0200000020000220X000.0
Collagen alpha-1(I) chain OS=Canis lupus familiaris GN=COL1A1 PE=1 SV=1	3732	626	194	97	29	50.1	Canis lupus familiaris	0	0	908.936	1815.86	0.0004	991	1010	0	20.75	GPPGPMGPPGLAGPPGESGR	2 Oxidation (P)	0.00202000000000000000.0
Collagen alpha-1(I) chain OS=Canis lupus familiaris GN=COL1A1 PE=1 SV=1	3732	626	194	97	29	50.1	Canis lupus familiaris	0	0	908.936	1815.86	0.0006	991	1010	0	78.56	GPPGPMGPPGLAGPPGESGR	Oxidation (P); Oxidation (M) [+15.99]	0.00200X00000000000000.0
Collagen alpha-1(I) chain OS=Canis lupus familiaris GN=COL1A1 PE=1 SV=1	3732	626	194	97	29	50.1	Canis lupus familiaris	0	0	606.293	1815.86	0.0007	991	1010	0	34.13	GPPGPMGPPGLAGPPGESGR	2 Oxidation (P)	0.00202000000000000000.0
Collagen alpha-1(I) chain OS=Canis lupus familiaris GN=COL1A1 PE=1 SV=1	3732	626	194	97	29	50.1	Canis lupus familiaris	0	0	908.936	1815.86	0.0008	991	1010	0	5.61	GPPGPMGPPGLAGPPGESGR	2 Oxidation (P)	0.00002002000000000000.0
Collagen alpha-1(I) chain OS=Canis lupus familiaris GN=COL1A1 PE=1 SV=1	3732	626	194	97	29	50.1	Canis lupus familiaris	0	0	908.937	1815.86	0.001	991	1010	0	41.01	GPPGPMGPPGLAGPPGESGR	4 Oxidation (P); Glu->Pro (E) [-31.99]	0.0200000020000220X000.0
Collagen alpha-1(I) chain OS=Canis lupus familiaris GN=COL1A1 PE=1 SV=1	3732	626	194	97	29	50.1	Canis lupus familiaris	0	0	908.937	1815.86	0.0014	991	1010	0	64.81	GPPGPMGPPGLAGPPGESGR	4 Oxidation (P); Glu->Pro (E) [-31.99]	0.0200000020000220X000.0
Collagen alpha-1(I) chain OS=Canis lupus familiaris GN=COL1A1 PE=1 SV=1	3732	626	194	97	29	50.1	Canis lupus familiaris	0	0	908.937	1815.86	0.0014	991	1010	0	68.54	GPPGPMGPPGLAGPPGESGR	Oxidation (P); Oxidation (M) [+15.99]	0.00200X00000000000000.0
Collagen alpha-1(I) chain OS=Canis lupus familiaris GN=COL1A1 PE=1 SV=1	3732	626	194	97	29	50.1	Canis lupus familiaris	0	0	606.294	1815.86	0.0016	991	1010	0	11.26	GPPGPMGPPGLAGPPGESGR	2 Oxidation (P)	0.00202000000000000000.0
Collagen alpha-1(I) chain OS=Canis lupus familiaris GN=COL1A1 PE=1 SV=1	3732	626	194	97	29	50.1	Canis lupus familiaris	0	0	908.937	1815.86	0.0016	991	1010	0	8.64	GPPGPMGPPGLAGPPGESGR	2 Oxidation (P)	0.00002002000000000000.0
Collagen alpha-1(I) chain OS=Canis lupus familiaris GN=COL1A1 PE=1 SV=1	3732	626	194	97	29	50.1	Canis lupus familiaris	0	0	908.937	1815.86	0.0018	991	1010	0	60.34	GPPGPMGPPGLAGPPGESGR	Oxidation (P); Oxidation (M) [+15.99]	0.00200X00000000000000.0
Collagen alpha-1(I) chain OS=Canis lupus familiaris GN=COL1A1 PE=1 SV=1	3732	626	194	97	29	50.1	Canis lupus familiaris	0	0	908.937	1815.86	0.0018	991	1010	0	35	GPPGPMGPPGLAGPPGESGR	Oxidation (P); Oxidation (M) [+15.99]	0.00200X00000000000000.0
Collagen alpha-1(I) chain OS=Canis lupus familiaris GN=COL1A1 PE=1 SV=1	3732	626	194	97	29	50.1	Canis lupus familiaris	0	0	606.294	1815.86	0.0019	991	1010	0	17.94	GPPGPMGPPGLAGPPGESGR	2 Oxidation (P)	0.00202000000000000000.0
Collagen alpha-1(I) chain OS=Canis lupus familiaris GN=COL1A1 PE=1 SV=1	3732	626	194	97	29	50.1	Canis lupus familiaris	0	0	908.937	1815.86	0.002	991	1010	0	49.28	GPPGPMGPPGLAGPPGESGR	4 Oxidation (P); Glu->Pro (E) [-31.99]	0.0200000020000220X000.0
Collagen alpha-1(I) chain OS=Canis lupus familiaris GN=COL1A1 PE=1 SV=1	3732	626	194	97	29	50.1	Canis lupus familiaris	1	0	908.937	1815.86	0.0022	991	1010	0	4.46	GPPGPMGPPGLAGPPGESGR	2 Oxidation (P)	0.00202000000000000000.0
Collagen alpha-1(I) chain OS=Canis lupus familiaris GN=COL1A1 PE=1 SV=1	3732	626	194	97	29	50.1	Canis lupus familiaris	0	0	910.94	1819.86	0.0024	250	264	1	49.36	GLPGTAGLPGMKGHR	2 Oxidation (P); Glucosylgalactosyl (K) [+340.10]	0.00200000200X000.0
Collagen alpha-1(I) chain OS=Canis lupus familiaris GN=COL1A1 PE=1 SV=1	3732	626	194	97	29	50.1	Canis lupus familiaris	0	0	611.624	1831.85	-0.001	991	1010	0	20.55	GPPGPMGPPGLAGPPGESGR	3 Oxidation (P)	0.00202002000000000000.0
Collagen alpha-1(I) chain OS=Canis lupus familiaris GN=COL1A1 PE=1 SV=1	3732	626	194	97	29	50.1	Canis lupus familiaris	0	0	611.625	1831.85	0.0003	991	1010	0	45.11	GPPGPMGPPGLAGPPGESGR	Oxidation (P); Dioxidation (P) [+31.99]	0.0000X000200000000000.0
Collagen alpha-1(I) chain OS=Canis lupus familiaris GN=COL1A1 PE=1 SV=1	3732	626	194	97	29	50.1	Canis lupus familiaris	0	0	611.625	1831.85	0.0005	991	1010	0	17.52	GPPGPMGPPGLAGPPGESGR	3 Oxidation (P)	0.00202002000000000000.0
Collagen alpha-1(I) chain OS=Canis lupus familiaris GN=COL1A1 PE=1 SV=1	3732	626	194	97	29	50.1	Canis lupus familiaris	0	0	916.934	1831.85	0.0009	991	1010	0	57.33	GPPGPMGPPGLAGPPGESGR	2 Oxidation (P); Oxidation (M) [+15.99]	0.00002X02000000000000.0
Collagen alpha-1(I) chain OS=Canis lupus familiaris GN=COL1A1 PE=1 SV=1	3732	626	194	97	29	50.1	Canis lupus familiaris	0	0	916.934	1831.85	0.0011	991	1010	0	50.9	GPPGPMGPPGLAGPPGESGR	3 Oxidation (P)	0.00202002000000000000.0
Collagen alpha-1(I) chain OS=Canis lupus familiaris GN=COL1A1 PE=1 SV=1	3732	626	194	97	29	50.1	Canis lupus familiaris	0	0	916.934	1831.85	0.0013	991	1010	0	10.8	GPPGPMGPPGLAGPPGESGR	3 Oxidation (P)	0.00202002000000000000.0
Collagen alpha-1(I) chain OS=Canis lupus familiaris GN=COL1A1 PE=1 SV=1	3732	626	194	97	29	50.1	Canis lupus familiaris	0	0	916.934	1831.85	0.0013	991	1010	0	34.04	GPPGPMGPPGLAGPPGESGR	2 Oxidation (P); Ala->Ser (A) [+15.99]	0.00202000000X00000000.0
Collagen alpha-1(I) chain OS=Canis lupus familiaris GN=COL1A1 PE=1 SV=1	3732	626	194	97	29	50.1	Canis lupus familiaris	0	0	916.934	1831.85	0.0013	991	1010	0	18.22	GPPGPMGPPGLAGPPGESGR	3 Oxidation (P)	0.00202002000000000000.0
Collagen alpha-1(I) chain OS=Canis lupus familiaris GN=COL1A1 PE=1 SV=1	3732	626	194	97	29	50.1	Canis lupus familiaris	0	0	611.625	1831.85	0.0014	991	1010	0	42.53	GPPGPMGPPGLAGPPGESGR	3 Oxidation (P)	0.00202002000000000000.0
Collagen alpha-1(I) chain OS=Canis lupus familiaris GN=COL1A1 PE=1 SV=1	3732	626	194	97	29	50.1	Canis lupus familiaris	0	0	916.935	1831.85	0.0023	991	1010	0	18.53	GPPGPMGPPGLAGPPGESGR	3 Oxidation (P)	0.00202002000000000000.0
Collagen alpha-1(I) chain OS=Canis lupus familiaris GN=COL1A1 PE=1 SV=1	3732	626	194	97	29	50.1	Canis lupus familiaris	0	0	916.935	1831.86	0.0027	991	1010	0	43.51	GPPGPMGPPGLAGPPGESGR	2 Oxidation (P); Oxidation (M) [+15.99]	0.00202X00000000000000.0
Collagen alpha-1(I) chain OS=Canis lupus familiaris GN=COL1A1 PE=1 SV=1	3732	626	194	97	29	50.1	Canis lupus familiaris	0	0	924.932	1847.85	0.0024	991	1010	0	33.07	GPPGPMGPPGLAGPPGESGR	3 Oxidation (P); Oxidation (M) [+15.99]	0.00202X02000000000000.0
Collagen alpha-1(I) chain OS=Canis lupus familiaris GN=COL1A1 PE=1 SV=1	3732	626	194	97	29	50.1	Canis lupus familiaris	0	0	924.933	1847.85	0.0046	991	1010	0	5.01	GPPGPMGPPGLAGPPGESGR	4 Oxidation (P)	0.00202002200000000000.0
Collagen alpha-1(I) chain OS=Canis lupus familiaris GN=COL1A1 PE=1 SV=1	3732	626	194	97	29	50.1	Canis lupus familiaris	1	0	929.451	1856.89	-0.0027	879	899	0	52.78	VGPPGPSGNAGPPGPPGPAGK	4 Oxidation (P); Ethyl+Deamidated (N) [+29.02]	0.00220000X000000202000.0
Collagen alpha-1(I) chain OS=Canis lupus familiaris GN=COL1A1 PE=1 SV=1	3732	626	194	97	29	50.1	Canis lupus familiaris	0	0	655.338	1962.99	-0.0012	241	261	1	2.7	GPPGPQGARGLPGTAGLPGMK	3 Oxidation (P)	0.002020000002000000000.0
Collagen alpha-1(I) chain OS=Canis lupus familiaris GN=COL1A1 PE=1 SV=1	3732	626	194	97	29	50.1	Canis lupus familiaris	0	0	985.439	1968.86	0.0004	197	216	0	50.98	FQGPPGEPGEPGASGPMGPR	3 Oxidation (P)	0.00002002002000000000.0
Collagen alpha-1(I) chain OS=Canis lupus familiaris GN=COL1A1 PE=1 SV=1	3732	626	194	97	29	50.1	Canis lupus familiaris	0	0	998.456	1994.9	-0.0002	1108	1129	0	45.5	GFSGLQGPPGPPGSPGEQGPSG	2 Oxidation (P)	0.0000000020000020000000.0
Collagen alpha-1(I) chain OS=Canis lupus familiaris GN=COL1A1 PE=1 SV=1	3732	626	194	97	29	50.1	Canis lupus familiaris	0	0	1001.5	2000.98	0.0011	760	782	1	35.11	GLTGPIGPPGPAGAPGDKGEAGP	2 Oxidation (P)	0.00000000200000200000000.0
Collagen alpha-1(I) chain OS=Canis lupus familiaris GN=COL1A1 PE=1 SV=1	3732	626	194	97	29	50.1	Canis lupus familiaris	1	0	675.668	2023.98	0.0006	549	570	1	34.32	TGPPGPAGQDGRPGPPGPPGAR	Oxidation (P); Oxidation (R) [+15.99]	0.000200000000000000000X.0
Collagen alpha-1(I) chain OS=Canis lupus familiaris GN=COL1A1 PE=1 SV=1	3732	626	194	97	29	50.1	Canis lupus familiaris	1	0	675.669	2023.98	0.0018	549	570	1	1.4	TGPPGPAGQDGRPGPPGPPGAR	2 Oxidation (P)	0.0020000000000000002000.0
Collagen alpha-1(I) chain OS=Canis lupus familiaris GN=COL1A1 PE=1 SV=1	3732	626	194	97	29	50.1	Canis lupus familiaris	1	0	680.999	2039.98	-0.0013	549	570	1	9.16	TGPPGPAGQDGRPGPPGPPGAR	3 Oxidation (P)	0.0020000000000000022000.0
Collagen alpha-1(I) chain OS=Canis lupus familiaris GN=COL1A1 PE=1 SV=1	3732	626	194	97	29	50.1	Canis lupus familiaris	1	0	680.999	2039.98	-0.0013	549	570	1	13.99	TGPPGPAGQDGRPGPPGPPGAR	3 Oxidation (P)	0.0020000000000000022000.0
Collagen alpha-1(I) chain OS=Canis lupus familiaris GN=COL1A1 PE=1 SV=1	3732	626	194	97	29	50.1	Canis lupus familiaris	1	0	681	2039.98	0.0002	549	570	1	37.29	TGPPGPAGQDGRPGPPGPPGAR	Oxidation (P); Dioxidation (R) [+31.99]	0.000200000000000000000X.0
Collagen alpha-1(I) chain OS=Canis lupus familiaris GN=COL1A1 PE=1 SV=1	3732	626	194	97	29	50.1	Canis lupus familiaris	1	0	681	2039.98	0.0002	549	570	1	34.26	TGPPGPAGQDGRPGPPGPPGAR	Oxidation (P); Dioxidation (P) [+31.99]	0.000200000000000000X000.0
Collagen alpha-1(I) chain OS=Canis lupus familiaris GN=COL1A1 PE=1 SV=1	3732	626	194	97	29	50.1	Canis lupus familiaris	1	0	681	2039.98	0.0002	549	570	1	41.36	TGPPGPAGQDGRPGPPGPPGAR	Oxidation (P); Dioxidation (R) [+31.99]	0.000200000000000000000X.0
Collagen alpha-1(I) chain OS=Canis lupus familiaris GN=COL1A1 PE=1 SV=1	3732	626	194	97	29	50.1	Canis lupus familiaris	1	0	681	2039.98	0.0002	549	570	1	27.05	TGPPGPAGQDGRPGPPGPPGAR	3 Oxidation (P)	0.0020000000000000022000.0
Collagen alpha-1(I) chain OS=Canis lupus familiaris GN=COL1A1 PE=1 SV=1	3732	626	194	97	29	50.1	Canis lupus familiaris	0	0	681	2039.98	0.0005	549	570	1	41.19	TGPPGPAGQDGRPGPPGPPGAR	Oxidation (P); Dioxidation (R) [+31.99]	0.000200000000000000000X.0
Collagen alpha-1(I) chain OS=Canis lupus familiaris GN=COL1A1 PE=1 SV=1	3732	626	194	97	29	50.1	Canis lupus familiaris	0	0	681	2039.98	0.0005	549	570	1	48.37	TGPPGPAGQDGRPGPPGPPGAR	Oxidation (P); Dioxidation (P) [+31.99]	0.00020000000000X0000000.0
Collagen alpha-1(I) chain OS=Canis lupus familiaris GN=COL1A1 PE=1 SV=1	3732	626	194	97	29	50.1	Canis lupus familiaris	0	0	681	2039.98	0.0005	549	570	1	36.14	TGPPGPAGQDGRPGPPGPPGAR	Oxidation (P); Dioxidation (P) [+31.99]	0.000200000000000X000000.0
Collagen alpha-1(I) chain OS=Canis lupus familiaris GN=COL1A1 PE=1 SV=1	3732	626	194	97	29	50.1	Canis lupus familiaris	0	0	681	2039.98	0.0005	549	570	1	44.28	TGPPGPAGQDGRPGPPGPPGAR	Oxidation (P); Dioxidation (R) [+31.99]	0.00020000000X0000000000.0
Collagen alpha-1(I) chain OS=Canis lupus familiaris GN=COL1A1 PE=1 SV=1	3732	626	194	97	29	50.1	Canis lupus familiaris	0	0	681	2039.98	0.0008	549	570	1	23.37	TGPPGPAGQDGRPGPPGPPGAR	3 Oxidation (P)	0.0020000000000000022000.0
Collagen alpha-1(I) chain OS=Canis lupus familiaris GN=COL1A1 PE=1 SV=1	3732	626	194	97	29	50.1	Canis lupus familiaris	0	0	681	2039.98	0.0011	549	570	1	40.05	TGPPGPAGQDGRPGPPGPPGAR	Oxidation (P); Dioxidation (P) [+31.99]	0.00020000000000X0000000.0
Collagen alpha-1(I) chain OS=Canis lupus familiaris GN=COL1A1 PE=1 SV=1	3732	626	194	97	29	50.1	Canis lupus familiaris	1	0	681	2039.98	0.0017	549	570	1	7.88	TGPPGPAGQDGRPGPPGPPGAR	3 Oxidation (P)	0.0020000000000000022000.0
Collagen alpha-1(I) chain OS=Canis lupus familiaris GN=COL1A1 PE=1 SV=1	3732	626	194	97	29	50.1	Canis lupus familiaris	1	0	681.001	2039.98	0.0038	549	570	1	5.07	TGPPGPAGQDGRPGPPGPPGAR	3 Oxidation (P)	0.0020000000000000022000.0
Collagen alpha-1(I) chain OS=Canis lupus familiaris GN=COL1A1 PE=1 SV=1	3732	626	194	97	29	50.1	Canis lupus familiaris	1	0	681.001	2039.98	0.0041	549	570	1	7.68	TGPPGPAGQDGRPGPPGPPGAR	3 Oxidation (P)	0.0000000000002022000000.0
Collagen alpha-1(I) chain OS=Canis lupus familiaris GN=COL1A1 PE=1 SV=1	3732	626	194	97	29	50.1	Canis lupus familiaris	0	0	681.334	2040.98	0.0067	549	570	1	33.75	TGPPGPAGQDGRPGPPGPPGAR	3 Oxidation (P); Label:15N(1) (P) [+1.00]	0.002000000000X000022000.0
Collagen alpha-1(I) chain OS=Canis lupus familiaris GN=COL1A1 PE=1 SV=1	3732	626	194	97	29	50.1	Canis lupus familiaris	0	0	1025.98	2049.94	0.0002	1108	1130	0	33.56	GFSGLQGPPGPPGSPGEQGPSGA	Oxidation (P)	0.00000000000000200000000.0
Collagen alpha-1(I) chain OS=Canis lupus familiaris GN=COL1A1 PE=1 SV=1	3732	626	194	97	29	50.1	Canis lupus familiaris	1	0	686.331	2055.97	-0.0011	549	570	1	37.73	TGPPGPAGQDGRPGPPGPPGAR	2 Oxidation (P); Dioxidation (P) [+31.99]	0.00000200000020X0000000.0
Collagen alpha-1(I) chain OS=Canis lupus familiaris GN=COL1A1 PE=1 SV=1	3732	626	194	97	29	50.1	Canis lupus familiaris	1	0	686.331	2055.97	-0.0011	549	570	1	11.84	TGPPGPAGQDGRPGPPGPPGAR	4 Oxidation (P)	0.0020000000000002022000.0
Collagen alpha-1(I) chain OS=Canis lupus familiaris GN=COL1A1 PE=1 SV=1	3732	626	194	97	29	50.1	Canis lupus familiaris	1	0	686.331	2055.97	-0.0005	549	570	1	19.48	TGPPGPAGQDGRPGPPGPPGAR	4 Oxidation (P)	0.0020000000000002022000.0
Collagen alpha-1(I) chain OS=Canis lupus familiaris GN=COL1A1 PE=1 SV=1	3732	626	194	97	29	50.1	Canis lupus familiaris	1	0	686.331	2055.97	-0.0005	549	570	1	17.77	TGPPGPAGQDGRPGPPGPPGAR	4 Oxidation (P)	0.0020000000000002022000.0
Collagen alpha-1(I) chain OS=Canis lupus familiaris GN=COL1A1 PE=1 SV=1	3732	626	194	97	29	50.1	Canis lupus familiaris	1	0	686.331	2055.97	-0.0005	549	570	1	1.56	TGPPGPAGQDGRPGPPGPPGAR	4 Oxidation (P)	0.0020000000000002022000.0
Collagen alpha-1(I) chain OS=Canis lupus familiaris GN=COL1A1 PE=1 SV=1	3732	626	194	97	29	50.1	Canis lupus familiaris	1	0	686.331	2055.97	0.0001	549	570	1	19.04	TGPPGPAGQDGRPGPPGPPGAR	4 Oxidation (P)	0.0020000000000002022000.0
Collagen alpha-1(I) chain OS=Canis lupus familiaris GN=COL1A1 PE=1 SV=1	3732	626	194	97	29	50.1	Canis lupus familiaris	1	0	686.331	2055.97	0.0001	549	570	1	18.58	TGPPGPAGQDGRPGPPGPPGAR	4 Oxidation (P)	0.0000020000002022000000.0
Collagen alpha-1(I) chain OS=Canis lupus familiaris GN=COL1A1 PE=1 SV=1	3732	626	194	97	29	50.1	Canis lupus familiaris	0	0	686.332	2055.97	0.0007	549	570	1	34.43	TGPPGPAGQDGRPGPPGPPGAR	5 Oxidation (P); Deoxy (T) [-15.99]	0.X022000000000002022000.0
Collagen alpha-1(I) chain OS=Canis lupus familiaris GN=COL1A1 PE=1 SV=1	3732	626	194	97	29	50.1	Canis lupus familiaris	1	0	686.332	2055.97	0.001	549	570	1	10.54	TGPPGPAGQDGRPGPPGPPGAR	4 Oxidation (P)	0.0020000000000002022000.0
Collagen alpha-1(I) chain OS=Canis lupus familiaris GN=COL1A1 PE=1 SV=1	3732	626	194	97	29	50.1	Canis lupus familiaris	1	0	686.332	2055.97	0.001	549	570	1	20.39	TGPPGPAGQDGRPGPPGPPGAR	4 Oxidation (P)	0.0000020000002022000000.0
Collagen alpha-1(I) chain OS=Canis lupus familiaris GN=COL1A1 PE=1 SV=1	3732	626	194	97	29	50.1	Canis lupus familiaris	1	0	686.332	2055.97	0.001	549	570	1	12.75	TGPPGPAGQDGRPGPPGPPGAR	4 Oxidation (P)	0.0020000000000002022000.0
Collagen alpha-1(I) chain OS=Canis lupus familiaris GN=COL1A1 PE=1 SV=1	3732	626	194	97	29	50.1	Canis lupus familiaris	1	0	686.332	2055.97	0.001	549	570	1	16.55	TGPPGPAGQDGRPGPPGPPGAR	4 Oxidation (P)	0.0020000000000002022000.0
Collagen alpha-1(I) chain OS=Canis lupus familiaris GN=COL1A1 PE=1 SV=1	3732	626	194	97	29	50.1	Canis lupus familiaris	1	0	686.332	2055.97	0.0013	549	570	1	39.23	TGPPGPAGQDGRPGPPGPPGAR	3 Oxidation (P); Oxidation (R) [+15.99]	0.00200000000X0000022000.0
Collagen alpha-1(I) chain OS=Canis lupus familiaris GN=COL1A1 PE=1 SV=1	3732	626	194	97	29	50.1	Canis lupus familiaris	1	0	686.332	2055.97	0.0019	549	570	1	26.14	TGPPGPAGQDGRPGPPGPPGAR	4 Oxidation (P)	0.0020000000000002022000.0
Collagen alpha-1(I) chain OS=Canis lupus familiaris GN=COL1A1 PE=1 SV=1	3732	626	194	97	29	50.1	Canis lupus familiaris	0	0	686.332	2055.97	0.0019	549	570	1	26.25	TGPPGPAGQDGRPGPPGPPGAR	4 Oxidation (P)	0.0020000000000002022000.0
Collagen alpha-1(I) chain OS=Canis lupus familiaris GN=COL1A1 PE=1 SV=1	3732	626	194	97	29	50.1	Canis lupus familiaris	0	0	686.332	2055.97	0.0022	549	570	1	37.95	TGPPGPAGQDGRPGPPGPPGAR	2 Oxidation (P); Dioxidation (P) [+31.99]	0.002000000000000X002000.0
Collagen alpha-1(I) chain OS=Canis lupus familiaris GN=COL1A1 PE=1 SV=1	3732	626	194	97	29	50.1	Canis lupus familiaris	0	0	686.332	2055.97	0.0025	549	570	1	22.14	TGPPGPAGQDGRPGPPGPPGAR	4 Oxidation (P)	0.0020000000000002022000.0
Collagen alpha-1(I) chain OS=Canis lupus familiaris GN=COL1A1 PE=1 SV=1	3732	626	194	97	29	50.1	Canis lupus familiaris	1	0	686.332	2055.98	0.0031	549	570	1	2.57	TGPPGPAGQDGRPGPPGPPGAR	4 Oxidation (P)	0.0020000000000002022000.0
Collagen alpha-1(I) chain OS=Canis lupus familiaris GN=COL1A1 PE=1 SV=1	3732	626	194	97	29	50.1	Canis lupus familiaris	1	0	1028.99	2055.98	0.0032	549	570	1	13.1	TGPPGPAGQDGRPGPPGPPGAR	4 Oxidation (P)	0.0020000000000002022000.0
Collagen alpha-1(I) chain OS=Canis lupus familiaris GN=COL1A1 PE=1 SV=1	3732	626	194	97	29	50.1	Canis lupus familiaris	1	0	1028.99	2055.98	0.0032	549	570	1	16.64	TGPPGPAGQDGRPGPPGPPGAR	4 Oxidation (P)	0.0020000000000002022000.0
Collagen alpha-1(I) chain OS=Canis lupus familiaris GN=COL1A1 PE=1 SV=1	3732	626	194	97	29	50.1	Canis lupus familiaris	1	0	686.332	2055.98	0.0034	549	570	1	3.81	TGPPGPAGQDGRPGPPGPPGAR	4 Oxidation (P)	0.0020000000000002022000.0
Collagen alpha-1(I) chain OS=Canis lupus familiaris GN=COL1A1 PE=1 SV=1	3732	626	194	97	29	50.1	Canis lupus familiaris	1	0	686.659	2056.96	-0.0011	549	570	1	40.84	TGPPGPAGQDGRPGPPGPPGAR	4 Oxidation (P); Deamidated (NQ) [+0.98]	0.00200000X0000002022000.0
Collagen alpha-1(I) chain OS=Canis lupus familiaris GN=COL1A1 PE=1 SV=1	3732	626	194	97	29	50.1	Canis lupus familiaris	1	0	686.662	2056.96	-0.0057	549	570	1	34.24	TGPPGPAGQDGRPGPPGPPGAR	4 Oxidation (P); Label:15N(1) (P) [+1.00]	0.00020X0000002022000000.0
Collagen alpha-1(I) chain OS=Canis lupus familiaris GN=COL1A1 PE=1 SV=1	3732	626	194	97	29	50.1	Canis lupus familiaris	0	0	1040.48	2078.94	0.0007	1267	1284	0	31.35	SGEYWIDPNQGCNLDAIK
Collagen alpha-1(I) chain OS=Canis lupus familiaris GN=COL1A1 PE=1 SV=1	3732	626	194	97	29	50.1	Canis lupus familiaris	0	0	1059.5	2116.98	0.002	799	822	0	18.61	GEPGPPGPAGFAGPPGADGQPGAK	2 Oxidation (P)	0.000022000000000000000000.0
Collagen alpha-1(I) chain OS=Canis lupus familiaris GN=COL1A1 PE=1 SV=1	3732	626	194	97	29	50.1	Canis lupus familiaris	0	0	706.668	2116.98	0.0022	799	822	0	12.53	GEPGPPGPAGFAGPPGADGQPGAK	2 Oxidation (P)	0.002020000000000000000000.0
Collagen alpha-1(I) chain OS=Canis lupus familiaris GN=COL1A1 PE=1 SV=1	3732	626	194	97	29	50.1	Canis lupus familiaris	0	0	1067.49	2132.98	-0.0009	799	822	0	75.55	GEPGPPGPAGFAGPPGADGQPGAK	Oxidation (P); Dioxidation (P) [+31.99]	0.00X000000000002000000000.0
Collagen alpha-1(I) chain OS=Canis lupus familiaris GN=COL1A1 PE=1 SV=1	3732	626	194	97	29	50.1	Canis lupus familiaris	0	0	712	2132.98	0.0009	799	822	0	46.24	GEPGPPGPAGFAGPPGADGQPGAK	2 Oxidation (P); Ala->Ser (A) [+15.99]	0.0000220000000000X0000000.0
Collagen alpha-1(I) chain OS=Canis lupus familiaris GN=COL1A1 PE=1 SV=1	3732	626	194	97	29	50.1	Canis lupus familiaris	0	0	1067.5	2132.98	0.0011	799	822	0	45.77	GEPGPPGPAGFAGPPGADGQPGAK	Oxidation (P); Dioxidation (P) [+31.99]	0.00X000000000002000000000.0
Collagen alpha-1(I) chain OS=Canis lupus familiaris GN=COL1A1 PE=1 SV=1	3732	626	194	97	29	50.1	Canis lupus familiaris	0	0	1067.5	2132.98	0.0031	799	822	0	57.42	GEPGPPGPAGFAGPPGADGQPGAK	Oxidation (P); Dioxidation (P) [+31.99]	0.00000X000000002000000000.0
Collagen alpha-1(I) chain OS=Canis lupus familiaris GN=COL1A1 PE=1 SV=1	3732	626	194	97	29	50.1	Canis lupus familiaris	0	0	712	2132.98	0.0033	799	822	0	50.96	GEPGPPGPAGFAGPPGADGQPGAK	Oxidation (P); Dioxidation (P) [+31.99]	0.00000X000000002000000000.0
Collagen alpha-1(I) chain OS=Canis lupus familiaris GN=COL1A1 PE=1 SV=1	3732	626	194	97	29	50.1	Canis lupus familiaris	0	0	1067.99	2133.96	-0.0081	799	822	0	38.19	GEPGPPGPAGFAGPPGADGQPGAK	2 Oxidation (P); Pro->Asn (P) [+16.99]	0.00200200000000000000X000.0
Collagen alpha-1(I) chain OS=Canis lupus familiaris GN=COL1A1 PE=1 SV=1	3732	626	194	97	29	50.1	Canis lupus familiaris	0	0	713.027	2136.06	-0.0011	1033	1058	0	42.63	GETGPAGPPGAPGAPGAPGPVGPAGK	Oxidation (P)	0.00000000200000000000000000.0
Collagen alpha-1(I) chain OS=Canis lupus familiaris GN=COL1A1 PE=1 SV=1	3732	626	194	97	29	50.1	Canis lupus familiaris	0	0	1069.04	2136.06	0.0034	1033	1058	0	83.45	GETGPAGPPGAPGAPGAPGPVGPAGK	Oxidation (P)	0.00000000200000000000000000.0
Collagen alpha-1(I) chain OS=Canis lupus familiaris GN=COL1A1 PE=1 SV=1	3732	626	194	97	29	50.1	Canis lupus familiaris	0	0	715.683	2144.03	0.0019	931	954	0	34.84	GSPGADGPAGAPGTPGPQGIAGQR	2 Oxidation (P); Gly->Pro (G) [+40.03]	0.002000000X00002000000000.0
Collagen alpha-1(I) chain OS=Canis lupus familiaris GN=COL1A1 PE=1 SV=1	3732	626	194	97	29	50.1	Canis lupus familiaris	0	0	716.354	2146.04	0.001	931	954	0	45.04	GSPGADGPAGAPGTPGPQGIAGQR	2 Oxidation (P); Gly->Val (G) [+42.05]	0.000000X00002002000000000.0
Collagen alpha-1(I) chain OS=Canis lupus familiaris GN=COL1A1 PE=1 SV=1	3732	626	194	97	29	50.1	Canis lupus familiaris	0	0	1075.49	2148.97	0.0002	799	822	0	37.16	GEPGPPGPAGFAGPPGADGQPGAK	4 Oxidation (P)	0.002020000000002000002000.0
Collagen alpha-1(I) chain OS=Canis lupus familiaris GN=COL1A1 PE=1 SV=1	3732	626	194	97	29	50.1	Canis lupus familiaris	0	0	717.332	2148.97	0.0014	799	822	0	58.8	GEPGPPGPAGFAGPPGADGQPGAK	2 Oxidation (P); Dioxidation (P) [+31.99]	0.00200200000000000000X000.0
Collagen alpha-1(I) chain OS=Canis lupus familiaris GN=COL1A1 PE=1 SV=1	3732	626	194	97	29	50.1	Canis lupus familiaris	0	0	717.332	2148.97	0.0014	799	822	0	14.99	GEPGPPGPAGFAGPPGADGQPGAK	4 Oxidation (P)	0.002020000000002000002000.0
Collagen alpha-1(I) chain OS=Canis lupus familiaris GN=COL1A1 PE=1 SV=1	3732	626	194	97	29	50.1	Canis lupus familiaris	0	0	1075.49	2148.97	0.0022	799	822	0	77.87	GEPGPPGPAGFAGPPGADGQPGAK	4 Oxidation (P)	0.002020000000002000002000.0
Collagen alpha-1(I) chain OS=Canis lupus familiaris GN=COL1A1 PE=1 SV=1	3732	626	194	97	29	50.1	Canis lupus familiaris	0	0	1075.49	2148.97	0.0022	799	822	0	70.6	GEPGPPGPAGFAGPPGADGQPGAK	4 Oxidation (P)	0.002020000000002000002000.0
Collagen alpha-1(I) chain OS=Canis lupus familiaris GN=COL1A1 PE=1 SV=1	3732	626	194	97	29	50.1	Canis lupus familiaris	0	0	1075.99	2149.96	0.0022	799	822	0	63.25	GEPGPPGPAGFAGPPGADGQPGAK	4 Oxidation (P); Deamidated (NQ) [+0.98]	0.0020200000000020000X2000.0
Collagen alpha-1(I) chain OS=Canis lupus familiaris GN=COL1A1 PE=1 SV=1	3732	626	194	97	29	50.1	Canis lupus familiaris	0	0	718.359	2152.05	-0.0004	1033	1058	0	10.55	GETGPAGPPGAPGAPGAPGPVGPAGK	Oxidation (K); Oxidation (P)	0.00000000000200000000000001.0
Collagen alpha-1(I) chain OS=Canis lupus familiaris GN=COL1A1 PE=1 SV=1	3732	626	194	97	29	50.1	Canis lupus familiaris	0	0	1077.04	2152.06	0.0005	1033	1058	0	69.61	GETGPAGPPGAPGAPGAPGPVGPAGK	2 Oxidation (P)	0.00000000200200000000000000.0
Collagen alpha-1(I) chain OS=Canis lupus familiaris GN=COL1A1 PE=1 SV=1	3732	626	194	97	29	50.1	Canis lupus familiaris	0	0	1077.04	2152.06	0.0005	1033	1058	0	59.31	GETGPAGPPGAPGAPGAPGPVGPAGK	Oxidation (P); Ala->Ser (A) [+15.99]	0.0000000020000X000000000000.0
Collagen alpha-1(I) chain OS=Canis lupus familiaris GN=COL1A1 PE=1 SV=1	3732	626	194	97	29	50.1	Canis lupus familiaris	0	0	718.36	2152.06	0.002	1033	1058	0	38.77	GETGPAGPPGAPGAPGAPGPVGPAGK	2 Oxidation (P)	0.00000000200200000000000000.0
Collagen alpha-1(I) chain OS=Canis lupus familiaris GN=COL1A1 PE=1 SV=1	3732	626	194	97	29	50.1	Canis lupus familiaris	0	0	721.686	2162.04	0.0015	931	954	0	51.82	GSPGADGPAGAPGTPGPQGIAGQR	3 Oxidation (P); Gly->Val (G) [+42.05]	0.002X00000002002000000000.0
Collagen alpha-1(I) chain OS=Canis lupus familiaris GN=COL1A1 PE=1 SV=1	3732	626	194	97	29	50.1	Canis lupus familiaris	0	0	1083.49	2164.97	0.0013	799	822	0	58.95	GEPGPPGPAGFAGPPGADGQPGAK	Oxidation (K); 2 Oxidation (P); Dioxidation (P) [+31.99]	0.0020020000000X0000000001.0
Collagen alpha-1(I) chain OS=Canis lupus familiaris GN=COL1A1 PE=1 SV=1	3732	626	194	97	29	50.1	Canis lupus familiaris	0	0	723.69	2168.05	-0.0011	1033	1058	0	10.27	GETGPAGPPGAPGAPGAPGPVGPAGK	3 Oxidation (P)	0.00000000200200200000000000.0
Collagen alpha-1(I) chain OS=Canis lupus familiaris GN=COL1A1 PE=1 SV=1	3732	626	194	97	29	50.1	Canis lupus familiaris	0	0	723.691	2168.05	0.0001	1033	1058	0	8.11	GETGPAGPPGAPGAPGAPGPVGPAGK	3 Oxidation (P)	0.00000000200200200000000000.0
Collagen alpha-1(I) chain OS=Canis lupus familiaris GN=COL1A1 PE=1 SV=1	3732	626	194	97	29	50.1	Canis lupus familiaris	0	0	1085.03	2168.05	0.0016	1033	1058	0	60.21	GETGPAGPPGAPGAPGAPGPVGPAGK	3 Oxidation (P)	0.00000000200200200000000000.0
Collagen alpha-1(I) chain OS=Canis lupus familiaris GN=COL1A1 PE=1 SV=1	3732	626	194	97	29	50.1	Canis lupus familiaris	0	0	723.692	2168.05	0.0031	1033	1058	0	47.71	GETGPAGPPGAPGAPGAPGPVGPAGK	Oxidation (P); Dioxidation (P) [+31.99]	0.00000000X00000000200000000.0
Collagen alpha-1(I) chain OS=Canis lupus familiaris GN=COL1A1 PE=1 SV=1	3732	626	194	97	29	50.1	Canis lupus familiaris	0	0	723.692	2168.05	0.0034	1033	1058	0	43.28	GETGPAGPPGAPGAPGAPGPVGPAGK	3 Oxidation (P)	0.00000000200200200000000000.0
Collagen alpha-1(I) chain OS=Canis lupus familiaris GN=COL1A1 PE=1 SV=1	3732	626	194	97	29	50.1	Canis lupus familiaris	0	0	1085.03	2168.05	0.0036	1033	1058	0	9.73	GETGPAGPPGAPGAPGAPGPVGPAGK	3 Oxidation (P)	0.00000000200200200000000000.0
Collagen alpha-1(I) chain OS=Canis lupus familiaris GN=COL1A1 PE=1 SV=1	3732	626	194	97	29	50.1	Canis lupus familiaris	0	0	1085.03	2168.05	0.0036	1033	1058	0	26.36	GETGPAGPPGAPGAPGAPGPVGPAGK	3 Oxidation (P)	0.00000000200200200000000000.0
Collagen alpha-1(I) chain OS=Canis lupus familiaris GN=COL1A1 PE=1 SV=1	3732	626	194	97	29	50.1	Canis lupus familiaris	0	0	1085.53	2169.05	0.0066	1033	1058	0	55.82	GETGPAGPPGAPGAPGAPGPVGPAGK	3 Oxidation (P); Label:15N(1) (P) [+1.00]	0.00000000200200X00200000000.0
Collagen alpha-1(I) chain OS=Canis lupus familiaris GN=COL1A1 PE=1 SV=1	3732	626	194	97	29	50.1	Canis lupus familiaris	0	0	729.022	2184.05	0.0006	1033	1058	0	33.87	GETGPAGPPGAPGAPGAPGPVGPAGK	4 Oxidation (P)	0.00000000200200200200000000.0
Collagen alpha-1(I) chain OS=Canis lupus familiaris GN=COL1A1 PE=1 SV=1	3732	626	194	97	29	50.1	Canis lupus familiaris	0	0	729.023	2184.05	0.0012	1033	1058	0	17.14	GETGPAGPPGAPGAPGAPGPVGPAGK	4 Oxidation (P)	0.00000000200200200200000000.0
Collagen alpha-1(I) chain OS=Canis lupus familiaris GN=COL1A1 PE=1 SV=1	3732	626	194	97	29	50.1	Canis lupus familiaris	0	0	729.023	2184.05	0.0018	1033	1058	0	27.42	GETGPAGPPGAPGAPGAPGPVGPAGK	4 Oxidation (P)	0.00000000200200200200000000.0
Collagen alpha-1(I) chain OS=Canis lupus familiaris GN=COL1A1 PE=1 SV=1	3732	626	194	97	29	50.1	Canis lupus familiaris	0	0	1093.03	2184.05	0.0047	1033	1058	0	57.15	GETGPAGPPGAPGAPGAPGPVGPAGK	4 Oxidation (P)	0.00000000200200200200000000.0
Collagen alpha-1(I) chain OS=Canis lupus familiaris GN=COL1A1 PE=1 SV=1	3732	626	194	97	29	50.1	Canis lupus familiaris	0	0	762.025	2283.05	0.0025	367	393	0	37.1	GEPGPPGPAGAAGPAGNPGADGQPGAK	2 Oxidation (P)	0.002020000000000000000000000.0
Collagen alpha-1(I) chain OS=Canis lupus familiaris GN=COL1A1 PE=1 SV=1	3732	626	194	97	29	50.1	Canis lupus familiaris	0	0	767.356	2299.05	0.0005	367	393	0	39.25	GEPGPPGPAGAAGPAGNPGADGQPGAK	4 Oxidation (P); Deoxy (D) [-15.99]	0.00202000000000000200X002000.0
Collagen alpha-1(I) chain OS=Canis lupus familiaris GN=COL1A1 PE=1 SV=1	3732	626	194	97	29	50.1	Canis lupus familiaris	0	0	767.356	2299.05	0.0005	367	393	0	27.35	GEPGPPGPAGAAGPAGNPGADGQPGAK	Oxidation (K); 2 Oxidation (P)	0.000022000000000000000000001.0
Collagen alpha-1(I) chain OS=Canis lupus familiaris GN=COL1A1 PE=1 SV=1	3732	626	194	97	29	50.1	Canis lupus familiaris	0	0	767.356	2299.05	0.0011	367	393	0	36.48	GEPGPPGPAGAAGPAGNPGADGQPGAK	Oxidation (P); Dioxidation (P) [+31.99]	0.0000X0000000000002000000000.0
Collagen alpha-1(I) chain OS=Canis lupus familiaris GN=COL1A1 PE=1 SV=1	3732	626	194	97	29	50.1	Canis lupus familiaris	0	0	767.356	2299.05	0.0011	367	393	0	23.76	GEPGPPGPAGAAGPAGNPGADGQPGAK	Oxidation (K); 2 Oxidation (P)	0.000022000000000000000000001.0
Collagen alpha-1(I) chain OS=Canis lupus familiaris GN=COL1A1 PE=1 SV=1	3732	626	194	97	29	50.1	Canis lupus familiaris	0	0	767.357	2299.05	0.0014	367	393	0	35.28	GEPGPPGPAGAAGPAGNPGADGQPGAK	Oxidation (P); Dioxidation (P) [+31.99]	0.00X000000000000002000000000.0
Collagen alpha-1(I) chain OS=Canis lupus familiaris GN=COL1A1 PE=1 SV=1	3732	626	194	97	29	50.1	Canis lupus familiaris	0	0	767.357	2299.05	0.002	367	393	0	20.65	GEPGPPGPAGAAGPAGNPGADGQPGAK	Oxidation (K); 2 Oxidation (P)	0.002020000000000000000000001.0
Collagen alpha-1(I) chain OS=Canis lupus familiaris GN=COL1A1 PE=1 SV=1	3732	626	194	97	29	50.1	Canis lupus familiaris	0	0	767.691	2300.05	0.0067	367	393	0	35.05	GEPGPPGPAGAAGPAGNPGADGQPGAK	Oxidation (K); 2 Oxidation (P); Label:15N(1) (P) [+1.00]	0.0020020000000X0000000000001.0
Collagen alpha-1(I) chain OS=Canis lupus familiaris GN=COL1A1 PE=1 SV=1	3732	626	194	97	29	50.1	Canis lupus familiaris	0	0	772.688	2315.04	0.0001	367	393	0	19.83	GEPGPPGPAGAAGPAGNPGADGQPGAK	4 Oxidation (P)	0.002020000000000002000002000.0
Collagen alpha-1(I) chain OS=Canis lupus familiaris GN=COL1A1 PE=1 SV=1	3732	626	194	97	29	50.1	Canis lupus familiaris	0	0	772.688	2315.04	0.0001	367	393	0	39.39	GEPGPPGPAGAAGPAGNPGADGQPGAK	4 Oxidation (P)	0.002020000000000002000002000.0
Collagen alpha-1(I) chain OS=Canis lupus familiaris GN=COL1A1 PE=1 SV=1	3732	626	194	97	29	50.1	Canis lupus familiaris	0	0	772.688	2315.04	0.001	367	393	0	36.41	GEPGPPGPAGAAGPAGNPGADGQPGAK	Oxidation (K); 2 Oxidation (P); Ala->Ser (A) [+15.99]	0.00200000X000000000000002001.0
Collagen alpha-1(I) chain OS=Canis lupus familiaris GN=COL1A1 PE=1 SV=1	3732	626	194	97	29	50.1	Canis lupus familiaris	0	0	772.688	2315.04	0.0013	367	393	0	54.46	GEPGPPGPAGAAGPAGNPGADGQPGAK	3 Oxidation (P); Ala->Ser (A) [+15.99]	0.00200000X000000002000002000.0
Collagen alpha-1(I) chain OS=Canis lupus familiaris GN=COL1A1 PE=1 SV=1	3732	626	194	97	29	50.1	Canis lupus familiaris	0	0	772.688	2315.04	0.0019	367	393	0	11.81	GEPGPPGPAGAAGPAGNPGADGQPGAK	4 Oxidation (P)	0.002020000000000002000002000.0
Collagen alpha-1(I) chain OS=Canis lupus familiaris GN=COL1A1 PE=1 SV=1	3732	626	194	97	29	50.1	Canis lupus familiaris	0	0	772.689	2315.04	0.0031	367	393	0	40.45	GEPGPPGPAGAAGPAGNPGADGQPGAK	Oxidation (K); 2 Oxidation (P); Ala->Ser (A) [+15.99]	0.00200000X000000000000002001.0
Collagen alpha-1(I) chain OS=Canis lupus familiaris GN=COL1A1 PE=1 SV=1	3732	626	194	97	29	50.1	Canis lupus familiaris	0	0	772.689	2315.04	0.0031	367	393	0	53.07	GEPGPPGPAGAAGPAGNPGADGQPGAK	3 Oxidation (P); Ala->Ser (A) [+15.99]	0.00200000X000000002000002000.0
Collagen alpha-1(I) chain OS=Canis lupus familiaris GN=COL1A1 PE=1 SV=1	3732	626	194	97	29	50.1	Canis lupus familiaris	0	0	772.689	2315.04	0.0034	367	393	0	18.79	GEPGPPGPAGAAGPAGNPGADGQPGAK	4 Oxidation (P)	0.002020000000000002000002000.0
Collagen alpha-1(I) chain OS=Canis lupus familiaris GN=COL1A1 PE=1 SV=1	3732	626	194	97	29	50.1	Canis lupus familiaris	0	0	772.689	2315.05	0.004	367	393	0	35.03	GEPGPPGPAGAAGPAGNPGADGQPGAK	3 Oxidation (P); Ala->Ser (A) [+15.99]	0.00200000X000000002000002000.0
Collagen alpha-1(I) chain OS=Canis lupus familiaris GN=COL1A1 PE=1 SV=1	3732	626	194	97	29	50.1	Canis lupus familiaris	0	0	773.016	2316.03	0.0013	367	393	0	52.62	GEPGPPGPAGAAGPAGNPGADGQPGAK	4 Oxidation (P); Deamidated (NQ) [+0.98]	0.0020200000000000020000X2000.0
Collagen alpha-1(I) chain OS=Canis lupus familiaris GN=COL1A1 PE=1 SV=1	3732	626	194	97	29	50.1	Canis lupus familiaris	0	0	773.016	2316.03	-0.0099	367	393	0	51.12	GEPGPPGPAGAAGPAGNPGADGQPGAK	Oxidation (K); 2 Oxidation (P); Pro->Asn (P) [+16.99]	0.00200002000000000000000X001.0
Collagen alpha-1(I) chain OS=Canis lupus familiaris GN=COL1A1 PE=1 SV=1	3732	626	194	97	29	50.1	Canis lupus familiaris	0	0	773.016	2316.03	-0.0111	367	393	0	44.63	GEPGPPGPAGAAGPAGNPGADGQPGAK	4 Oxidation (P); Label:15N(1) (G) [+1.00]	0.002020000000000002000X02000.0
Collagen alpha-1(I) chain OS=Canis lupus familiaris GN=COL1A1 PE=1 SV=1	3732	626	194	97	29	50.1	Canis lupus familiaris	0	0	773.023	2316.05	0.0075	367	393	0	33.58	GEPGPPGPAGAAGPAGNPGADGQPGAK	Oxidation (K); 3 Oxidation (P); Label:15N(1) (G) [+1.00]	0.002020000000000X00000002001.0
Collagen alpha-1(I) chain OS=Canis lupus familiaris GN=COL1A1 PE=1 SV=1	3732	626	194	97	29	50.1	Canis lupus familiaris	0	0	778.02	2331.04	0.0009	367	393	0	35.68	GEPGPPGPAGAAGPAGNPGADGQPGAK	Oxidation (K); 4 Oxidation (P)	0.002020000000000002000002001.0
Collagen alpha-1(I) chain OS=Canis lupus familiaris GN=COL1A1 PE=1 SV=1	3732	626	194	97	29	50.1	Canis lupus familiaris	0	0	778.02	2331.04	0.0021	367	393	0	50.7	GEPGPPGPAGAAGPAGNPGADGQPGAK	5 Oxidation (P)	0.002020000000020002000002000.0
Collagen alpha-1(I) chain OS=Canis lupus familiaris GN=COL1A1 PE=1 SV=1	3732	626	194	97	29	50.1	Canis lupus familiaris	0	0	1166.53	2331.04	0.0031	367	393	0	52.98	GEPGPPGPAGAAGPAGNPGADGQPGAK	5 Oxidation (P)	0.002020000000020002000002000.0
Collagen alpha-1(I) chain OS=Canis lupus familiaris GN=COL1A1 PE=1 SV=1	3732	626	194	97	29	50.1	Canis lupus familiaris	0	0	781.056	2340.15	0.0012	1033	1058	0	37.48	GETGPAGPPGAPGAPGAPGPVGPAGK	4 Oxidation (P); Arg (N-term) [+156.10]	X.00000000200200200200000000.0
Collagen alpha-1(I) chain OS=Canis lupus familiaris GN=COL1A1 PE=1 SV=1	3732	626	194	97	29	50.1	Canis lupus familiaris	0	0	822.41	2464.21	-0.0005	1030	1058	1	23.17	GDRGETGPAGPPGAPGAPGAPGPVGPAGK	Oxidation (P)	0.00000000000000200000000000000.0
Collagen alpha-1(I) chain OS=Canis lupus familiaris GN=COL1A1 PE=1 SV=1	3732	626	194	97	29	50.1	Canis lupus familiaris	0	0	822.411	2464.21	0.001	1030	1058	1	42.31	GDRGETGPAGPPGAPGAPGAPGPVGPAGK	Oxidation (P)	0.00000000000200000000000000000.0
Collagen alpha-1(I) chain OS=Canis lupus familiaris GN=COL1A1 PE=1 SV=1	3732	626	194	97	29	50.1	Canis lupus familiaris	0	0	823.731	2468.17	0.004	1030	1058	1	45.67	GDRGETGPAGPPGAPGAPGAPGPVGPAGK	4 Oxidation (P); Thr->Gly (T) [-44.03]	0.00000X00000200200200200000000.0
Collagen alpha-1(I) chain OS=Canis lupus familiaris GN=COL1A1 PE=1 SV=1	3732	626	194	97	29	50.1	Canis lupus familiaris	0	0	827.742	2480.2	-0.0003	1030	1058	1	24.1	GDRGETGPAGPPGAPGAPGAPGPVGPAGK	2 Oxidation (P)	0.00000000000200200000000000000.0
Collagen alpha-1(I) chain OS=Canis lupus familiaris GN=COL1A1 PE=1 SV=1	3732	626	194	97	29	50.1	Canis lupus familiaris	0	0	827.742	2480.21	0.0006	1030	1058	1	42.98	GDRGETGPAGPPGAPGAPGAPGPVGPAGK	2 Oxidation (P)	0.00000000000200200000000000000.0
Collagen alpha-1(I) chain OS=Canis lupus familiaris GN=COL1A1 PE=1 SV=1	3732	626	194	97	29	50.1	Canis lupus familiaris	1	0	829.416	2485.23	0.0076	1138	1164	1	13.07	GPPGSAGSPGKDGLNGLPGPIGPPGPR	5 Oxidation (P)	0.002000002000000002020020000.0
Collagen alpha-1(I) chain OS=Canis lupus familiaris GN=COL1A1 PE=1 SV=1	3732	626	194	97	29	50.1	Canis lupus familiaris	1	0	829.748	2486.22	0.0078	1138	1164	1	34.65	GPPGSAGSPGKDGLNGLPGPIGPPGPR	Oxidation (K); 3 Oxidation (P); Pro->Asn (P) [+16.99]	0.02000000001000000X000002020.0
Collagen alpha-1(I) chain OS=Canis lupus familiaris GN=COL1A1 PE=1 SV=1	3732	626	194	97	29	50.1	Canis lupus familiaris	0	0	833.074	2496.2	0.0017	1030	1058	1	24.66	GDRGETGPAGPPGAPGAPGAPGPVGPAGK	3 Oxidation (P)	0.00000000000200200200000000000.0
Collagen alpha-1(I) chain OS=Canis lupus familiaris GN=COL1A1 PE=1 SV=1	3732	626	194	97	29	50.1	Canis lupus familiaris	0	0	833.075	2496.2	0.0026	1030	1058	1	24.42	GDRGETGPAGPPGAPGAPGAPGPVGPAGK	Oxidation (K); 2 Oxidation (P)	0.00000000000200200000000000001.0
Collagen alpha-1(I) chain OS=Canis lupus familiaris GN=COL1A1 PE=1 SV=1	3732	626	194	97	29	50.1	Canis lupus familiaris	0	0	833.075	2496.2	0.0026	1030	1058	1	22.65	GDRGETGPAGPPGAPGAPGAPGPVGPAGK	3 Oxidation (P)	0.00000000000200200200000000000.0
Collagen alpha-1(I) chain OS=Canis lupus familiaris GN=COL1A1 PE=1 SV=1	3732	626	194	97	29	50.1	Canis lupus familiaris	0	0	833.077	2496.21	0.0086	1030	1058	1	8.73	GDRGETGPAGPPGAPGAPGAPGPVGPAGK	3 Oxidation (P)	0.00000000000200200200000000000.0
Collagen alpha-1(I) chain OS=Canis lupus familiaris GN=COL1A1 PE=1 SV=1	3732	626	194	97	29	50.1	Canis lupus familiaris	0	0	838.402	2512.19	-0.0092	1030	1058	1	17.21	GDRGETGPAGPPGAPGAPGAPGPVGPAGK	4 Oxidation (P)	0.00000000000200200200200000000.0
Collagen alpha-1(I) chain OS=Canis lupus familiaris GN=COL1A1 PE=1 SV=1	3732	626	194	97	29	50.1	Canis lupus familiaris	0	0	838.406	2512.2	0.0013	1030	1058	1	49.71	GDRGETGPAGPPGAPGAPGAPGPVGPAGK	4 Oxidation (P)	0.00000000000200200200200000000.0
Collagen alpha-1(I) chain OS=Canis lupus familiaris GN=COL1A1 PE=1 SV=1	3732	626	194	97	29	50.1	Canis lupus familiaris	0	0	838.406	2512.2	0.0028	1030	1058	1	49.68	GDRGETGPAGPPGAPGAPGAPGPVGPAGK	4 Oxidation (P)	0.00000000000200200200200000000.0
Collagen alpha-1(I) chain OS=Canis lupus familiaris GN=COL1A1 PE=1 SV=1	3732	626	194	97	29	50.1	Canis lupus familiaris	0	0	838.406	2512.2	0.0028	1030	1058	1	46.57	GDRGETGPAGPPGAPGAPGAPGPVGPAGK	4 Oxidation (P)	0.00000000000200200200200000000.0
Collagen alpha-1(I) chain OS=Canis lupus familiaris GN=COL1A1 PE=1 SV=1	3732	626	194	97	29	50.1	Canis lupus familiaris	0	0	838.407	2512.2	0.0058	1030	1058	1	38.31	GDRGETGPAGPPGAPGAPGAPGPVGPAGK	4 Oxidation (P)	0.00000000000200200200200000000.0
Collagen alpha-1(I) chain OS=Canis lupus familiaris GN=COL1A1 PE=1 SV=1	3732	626	194	97	29	50.1	Canis lupus familiaris	0	0	850.383	2548.13	0.0017	274	300	1	35.8	GDAGPAGPKGEPGSPGENGAPGQMGPR	4 Oxidation (P); Delta:H(4)C(3) (K) [+40.03]	0.00002000X002002000002000000.0
Collagen alpha-1(I) chain OS=Canis lupus familiaris GN=COL1A1 PE=1 SV=1	3732	626	194	97	29	50.1	Canis lupus familiaris	0	0	872.753	2615.24	0.0016	1109	1137	0	33.61	FSGLQGPPGPPGSPGEQGPSGASGPAGPR	Oxidation (P)	0.00000000002000000000000000000.0
Collagen alpha-1(I) chain OS=Canis lupus familiaris GN=COL1A1 PE=1 SV=1	3732	626	194	97	29	50.1	Canis lupus familiaris	0	0	886.427	2656.26	-0.0036	1108	1137	0	21.9	GFSGLQGPPGPPGSPGEQGPSGASGPAGPR
Collagen alpha-1(I) chain OS=Canis lupus familiaris GN=COL1A1 PE=1 SV=1	3732	626	194	97	29	50.1	Canis lupus familiaris	0	0	886.427	2656.26	-0.0027	1108	1137	0	35.15	GFSGLQGPPGPPGSPGEQGPSGASGPAGPR
Collagen alpha-1(I) chain OS=Canis lupus familiaris GN=COL1A1 PE=1 SV=1	3732	626	194	97	29	50.1	Canis lupus familiaris	0	0	886.429	2656.26	0.0009	1108	1137	0	28	GFSGLQGPPGPPGSPGEQGPSGASGPAGPR
Collagen alpha-1(I) chain OS=Canis lupus familiaris GN=COL1A1 PE=1 SV=1	3732	626	194	97	29	50.1	Canis lupus familiaris	0	0	886.429	2656.26	0.0009	1108	1137	0	41.17	GFSGLQGPPGPPGSPGEQGPSGASGPAGPR
Collagen alpha-1(I) chain OS=Canis lupus familiaris GN=COL1A1 PE=1 SV=1	3732	626	194	97	29	50.1	Canis lupus familiaris	0	0	886.429	2656.27	0.003	1108	1137	0	44.08	GFSGLQGPPGPPGSPGEQGPSGASGPAGPR
Collagen alpha-1(I) chain OS=Canis lupus familiaris GN=COL1A1 PE=1 SV=1	3732	626	194	97	29	50.1	Canis lupus familiaris	0	0	891.76	2672.26	0.0014	1108	1137	0	59.26	GFSGLQGPPGPPGSPGEQGPSGASGPAGPR	Oxidation (P)	0.000000002000000000000000000000.0
Collagen alpha-1(I) chain OS=Canis lupus familiaris GN=COL1A1 PE=1 SV=1	3732	626	194	97	29	50.1	Canis lupus familiaris	0	0	891.76	2672.26	0.0014	1108	1137	0	50.53	GFSGLQGPPGPPGSPGEQGPSGASGPAGPR	Oxidation (P)	0.000000002000000000000000000000.0
Collagen alpha-1(I) chain OS=Canis lupus familiaris GN=COL1A1 PE=1 SV=1	3732	626	194	97	29	50.1	Canis lupus familiaris	0	0	891.761	2672.26	0.0038	1108	1137	0	41.48	GFSGLQGPPGPPGSPGEQGPSGASGPAGPR	Oxidation (P)	0.000000002000000000000000000000.0
Collagen alpha-1(I) chain OS=Canis lupus familiaris GN=COL1A1 PE=1 SV=1	3732	626	194	97	29	50.1	Canis lupus familiaris	0	0	1337.14	2672.26	0.0055	1108	1137	0	75.96	GFSGLQGPPGPPGSPGEQGPSGASGPAGPR	Oxidation (P)	0.000000002000000000000000000000.0
Collagen alpha-1(I) chain OS=Canis lupus familiaris GN=COL1A1 PE=1 SV=1	3732	626	194	97	29	50.1	Canis lupus familiaris	1	0	1337.63	2673.25	0.0055	1108	1137	0	68.07	GFSGLQGPPGPPGSPGEQGPSGASGPAGPR	Oxidation (P); Deamidated (NQ) [+0.98]	0.00000000200000000X000000000000.0
Collagen alpha-1(I) chain OS=Canis lupus familiaris GN=COL1A1 PE=1 SV=1	3732	626	194	97	29	50.1	Canis lupus familiaris	0	0	1337.63	2673.25	-0.0075	1108	1137	0	63.33	GFSGLQGPPGPPGSPGEQGPSGASGPAGPR	Oxidation (P); Label:15N(1) (G) [+1.00]	0.000000002000X00000000000000000.0
Collagen alpha-1(I) chain OS=Canis lupus familiaris GN=COL1A1 PE=1 SV=1	3732	626	194	97	29	50.1	Canis lupus familiaris	1	0	1337.64	2673.26	0.0065	1108	1137	0	76.52	GFSGLQGPPGPPGSPGEQGPSGASGPAGPR	Oxidation (P); Label:15N(1) (G) [+1.00]	0.000000002X00000000000000000000.0
Collagen alpha-1(I) chain OS=Canis lupus familiaris GN=COL1A1 PE=1 SV=1	3732	626	194	97	29	50.1	Canis lupus familiaris	0	0	892.423	2674.25	-0.0055	1108	1137	0	56.97	GFSGLQGPPGPPGSPGEQGPSGASGPAGPR	Oxidation (P); 2 Label:15N(1) (G) [+1.00]	0.000000000000002X00X00000000000.0
Collagen alpha-1(I) chain OS=Canis lupus familiaris GN=COL1A1 PE=1 SV=1	3732	626	194	97	29	50.1	Canis lupus familiaris	0	0	896.423	2686.25	0.0109	793	822	1	34.25	GAPGDRGEPGPPGPAGFAGPPGADGQPGAK	2 Oxidation (P); Ala->Ser (A) [+15.99]	0.00200000200000X000000000000000.0
Collagen alpha-1(I) chain OS=Canis lupus familiaris GN=COL1A1 PE=1 SV=1	3732	626	194	97	29	50.1	Canis lupus familiaris	0	0	1345.13	2688.25	0.0006	1108	1137	0	40.35	GFSGLQGPPGPPGSPGEQGPSGASGPAGPR	2 Oxidation (P)	0.000000002020000000000000000000.0
Collagen alpha-1(I) chain OS=Canis lupus familiaris GN=COL1A1 PE=1 SV=1	3732	626	194	97	29	50.1	Canis lupus familiaris	0	0	897.092	2688.25	0.0019	1108	1137	0	52.59	GFSGLQGPPGPPGSPGEQGPSGASGPAGPR	2 Oxidation (P)	0.000000000022000000000000000000.0
Collagen alpha-1(I) chain OS=Canis lupus familiaris GN=COL1A1 PE=1 SV=1	3732	626	194	97	29	50.1	Canis lupus familiaris	0	0	897.093	2688.26	0.0046	1108	1137	0	38.67	GFSGLQGPPGPPGSPGEQGPSGASGPAGPR	2 Oxidation (P)	0.000000002020000000000000000000.0
Collagen alpha-1(I) chain OS=Canis lupus familiaris GN=COL1A1 PE=1 SV=1	3732	626	194	97	29	50.1	Canis lupus familiaris	0	0	897.093	2688.26	0.0049	1108	1137	0	51.55	GFSGLQGPPGPPGSPGEQGPSGASGPAGPR	2 Oxidation (P)	0.000000000002002000000000000000.0
Collagen alpha-1(I) chain OS=Canis lupus familiaris GN=COL1A1 PE=1 SV=1	3732	626	194	97	29	50.1	Canis lupus familiaris	0	0	1345.63	2689.24	-0.0067	1108	1137	0	72.48	GFSGLQGPPGPPGSPGEQGPSGASGPAGPR	Oxidation (P); Pro->Asn (P) [+16.99]	0.00000000X002000000000000000000.0
Collagen alpha-1(I) chain OS=Canis lupus familiaris GN=COL1A1 PE=1 SV=1	3732	626	194	97	29	50.1	Canis lupus familiaris	0	0	897.755	2690.24	-0.0044	1108	1137	0	56.62	GFSGLQGPPGPPGSPGEQGPSGASGPAGPR	2 Oxidation (P); Label:15N(2) (Q) [+1.99]	0.00000000202000000X000000000000.0
Collagen alpha-1(I) chain OS=Canis lupus familiaris GN=COL1A1 PE=1 SV=1	3732	626	194	97	29	50.1	Canis lupus familiaris	0	0	901.751	2702.23	0.0002	793	822	1	44.1	GAPGDRGEPGPPGPAGFAGPPGADGQPGAK	3 Oxidation (P); Ala->Ser (A) [+15.99]	0.0020000020200000000000X0000000.0
Collagen alpha-1(I) chain OS=Canis lupus familiaris GN=COL1A1 PE=1 SV=1	3732	626	194	97	29	50.1	Canis lupus familiaris	0	0	901.752	2702.23	0.0008	793	822	1	38.49	GAPGDRGEPGPPGPAGFAGPPGADGQPGAK	3 Oxidation (P); Ala->Ser (A) [+15.99]	0.0020000020200000000000X0000000.0
Collagen alpha-1(I) chain OS=Canis lupus familiaris GN=COL1A1 PE=1 SV=1	3732	626	194	97	29	50.1	Canis lupus familiaris	0	0	901.752	2702.23	0.0014	793	822	1	45.28	GAPGDRGEPGPPGPAGFAGPPGADGQPGAK	3 Oxidation (P); Ala->Ser (A) [+15.99]	0.0020000020200000000000X0000000.0
Collagen alpha-1(I) chain OS=Canis lupus familiaris GN=COL1A1 PE=1 SV=1	3732	626	194	97	29	50.1	Canis lupus familiaris	0	0	902.417	2704.23	0.0027	793	822	1	33.84	GAPGDRGEPGPPGPAGFAGPPGADGQPGAK	Oxidation (K); 3 Oxidation (P); 2 Label:15N(1) (D) [+1.00]	0.0020X000202000000000000X000001.0
Collagen alpha-1(I) chain OS=Canis lupus familiaris GN=COL1A1 PE=1 SV=1	3732	626	194	97	29	50.1	Canis lupus familiaris	0	0	907.083	2718.23	0.0007	793	822	1	43.3	GAPGDRGEPGPPGPAGFAGPPGADGQPGAK	5 Oxidation (P)	0.002000002020000000002000002000.0
Collagen alpha-1(I) chain OS=Canis lupus familiaris GN=COL1A1 PE=1 SV=1	3732	626	194	97	29	50.1	Canis lupus familiaris	0	0	907.084	2718.23	0.0025	793	822	1	38.53	GAPGDRGEPGPPGPAGFAGPPGADGQPGAK	5 Oxidation (P)	0.002000002020000000002000002000.0
Collagen alpha-1(I) chain OS=Canis lupus familiaris GN=COL1A1 PE=1 SV=1	3732	626	194	97	29	50.1	Canis lupus familiaris	0	0	907.084	2718.23	0.0034	793	822	1	18.18	GAPGDRGEPGPPGPAGFAGPPGADGQPGAK	5 Oxidation (P)	0.002000002020000000002000002000.0
Collagen alpha-1(I) chain OS=Canis lupus familiaris GN=COL1A1 PE=1 SV=1	3732	626	194	97	29	50.1	Canis lupus familiaris	0	0	907.746	2720.22	-0.0056	793	822	1	45.48	GAPGDRGEPGPPGPAGFAGPPGADGQPGAK	Oxidation (K); 4 Oxidation (P); 2 Label:15N(1) (P) [+1.00]	0.0020000020020X00000X2000000001.0
Collagen alpha-1(I) chain OS=Canis lupus familiaris GN=COL1A1 PE=1 SV=1	3732	626	194	97	29	50.1	Canis lupus familiaris	0	0	912.415	2734.22	0.0027	793	822	1	38.18	GAPGDRGEPGPPGPAGFAGPPGADGQPGAK	Oxidation (K); 4 Oxidation (P); Ala->Ser (A) [+15.99]	0.0020000020200000000000X0002001.0
Collagen alpha-1(I) chain OS=Canis lupus familiaris GN=COL1A1 PE=1 SV=1	3732	626	194	97	29	50.1	Canis lupus familiaris	0	0	912.418	2734.23	0.0087	793	822	1	34.72	GAPGDRGEPGPPGPAGFAGPPGADGQPGAK	Oxidation (K); 3 Oxidation (P); Dioxidation (P) [+31.99]	0.00200000X000000000002000002001.0
Collagen alpha-1(I) chain OS=Canis lupus familiaris GN=COL1A1 PE=1 SV=1	3732	626	194	97	29	50.1	Canis lupus familiaris	0	0	960.478	2878.41	-0.0091	760	792	1	38.49	GLTGPIGPPGPAGAPGDKGEAGPSGPAGPTGAR	Oxidation (K); Oxidation (P); Ala->Pro (A) [+26.02]	0.0000000000200000010000000000000X0.0
Collagen alpha-1(I) chain OS=Canis lupus familiaris GN=COL1A1 PE=1 SV=1	3732	626	194	97	29	50.1	Canis lupus familiaris	0	0	960.482	2878.42	-0.0096	760	792	1	53.53	GLTGPIGPPGPAGAPGDKGEAGPSGPAGPTGAR	Oxidation (K); 2 Oxidation (P); 2 Label:13C(5) (P) [+5.02]	0.0000000020000000010000200X00X0000.0
Collagen alpha-1(I) chain OS=Canis lupus familiaris GN=COL1A1 PE=1 SV=1	3732	626	194	97	29	50.1	Canis lupus familiaris	0	0	961.455	2881.34	0.003	991	1022	1	10.12	GPPGPMGPPGLAGPPGESGREGSPGAEGSPGR	Oxidation (P)	0.00200000000000000000000000000000.0
Collagen alpha-1(I) chain OS=Canis lupus familiaris GN=COL1A1 PE=1 SV=1	3732	626	194	97	29	50.1	Canis lupus familiaris	0	0	965.813	2894.42	-0.0103	760	792	1	34.21	GLTGPIGPPGPAGAPGDKGEAGPSGPAGPTGAR	4 Oxidation (P); 2 Label:13C(5) (P) [+5.02]	0.0000000220000020000000200X00X0000.0
Collagen alpha-1(I) chain OS=Canis lupus familiaris GN=COL1A1 PE=1 SV=1	3732	626	194	97	29	50.1	Canis lupus familiaris	0	0	966.787	2897.34	0.002	991	1022	1	5.75	GPPGPMGPPGLAGPPGESGREGSPGAEGSPGR	2 Oxidation (P)	0.00202000000000000000000000000000.0
Collagen alpha-1(I) chain OS=Canis lupus familiaris GN=COL1A1 PE=1 SV=1	3732	626	194	97	29	50.1	Canis lupus familiaris	0	0	986.132	2955.37	0.0028	1030	1062	2	41.49	GDRGETGPAGPPGAPGAPGAPGPVGPAGKNGDR	4 Oxidation (P); Deamidated (NQ) [+0.98]	0.00000000000200200200200000000X000.0
Collagen alpha-1(I) chain OS=Canis lupus familiaris GN=COL1A1 PE=1 SV=1	3732	626	194	97	29	50.1	Canis lupus familiaris	0	0	1019.15	3054.43	-0.0011	1105	1137	1	8.64	GHRGFSGLQGPPGPPGSPGEQGPSGASGPAGPR	3 Oxidation (P)	0.000000000000022002000000000000000.0
Collagen alpha-1(I) chain OS=Canis lupus familiaris GN=COL1A1 PE=1 SV=1	3732	626	194	97	29	50.1	Canis lupus familiaris	0	0	1023.48	3067.42	0.0057	184	216	0	12.76	GLPGPPGAPGPQGFQGPPGEPGEPGASGPMGPR	4 Oxidation (P)	0.002020000000000000000000000020020.0
Collagen alpha-1(I) chain OS=Canis lupus familiaris GN=COL1A1 PE=1 SV=1	3732	626	194	97	29	50.1	Canis lupus familiaris	0	0	1024.48	3070.42	0	1105	1137	1	13.77	GHRGFSGLQGPPGPPGSPGEQGPSGASGPAGPR	4 Oxidation (P)	0.000000000022022000000000000000000.0
Collagen alpha-1(I) chain OS=Canis lupus familiaris GN=COL1A1 PE=1 SV=1	3732	626	194	97	29	50.1	Canis lupus familiaris	0	0	1028.81	3083.41	0.0008	184	216	0	9.74	GLPGPPGAPGPQGFQGPPGEPGEPGASGPMGPR	5 Oxidation (P)	0.002022000000000000000000000020020.0
Collagen alpha-1(I) chain OS=Canis lupus familiaris GN=COL1A1 PE=1 SV=1	3732	626	194	97	29	50.1	Canis lupus familiaris	0	0	1028.81	3083.41	0.0038	184	216	0	7.64	GLPGPPGAPGPQGFQGPPGEPGEPGASGPMGPR	5 Oxidation (P)	0.002022000000000000000000000020020.0
Collagen alpha-1(I) chain OS=Canis lupus familiaris GN=COL1A1 PE=1 SV=1	3732	626	194	97	29	50.1	Canis lupus familiaris	0	0	1034.14	3099.4	0.0019	184	216	0	14.98	GLPGPPGAPGPQGFQGPPGEPGEPGASGPMGPR	6 Oxidation (P)	0.002022000000000000000002000020020.0
Collagen alpha-1(I) chain OS=Canis lupus familiaris GN=COL1A1 PE=1 SV=1	3732	626	194	97	29	50.1	Canis lupus familiaris	0	0	1034.14	3099.4	0.0019	184	216	0	6.36	GLPGPPGAPGPQGFQGPPGEPGEPGASGPMGPR	6 Oxidation (P)	0.002022002020000000000000000000020.0
Collagen alpha-1(I) chain OS=Canis lupus familiaris GN=COL1A1 PE=1 SV=1	3732	626	194	97	29	50.1	Canis lupus familiaris	0	0	1034.14	3099.4	0.0049	184	216	0	3.56	GLPGPPGAPGPQGFQGPPGEPGEPGASGPMGPR	6 Oxidation (P)	0.002022000000000000000002000020020.0
Collagen alpha-1(I) chain OS=Canis lupus familiaris GN=COL1A1 PE=1 SV=1	3732	626	194	97	29	50.1	Canis lupus familiaris	0	0	1037.17	3108.49	0.005	1023	1058	2	33.82	DGSPGPKGDRGETGPAGPPGAPGAPGAPGPVGPAGK	Oxidation (K); 4 Oxidation (P); Asp->Gly (D) [-58.01]	0.X00000100000000000200200200200000000.0
Collagen alpha-1(I) chain OS=Canis lupus familiaris GN=COL1A1 PE=1 SV=1	3732	626	194	97	29	50.1	Canis lupus familiaris	1	0	1051.84	3152.5	0.0074	1023	1058	2	54.03	DGSPGPKGDRGETGPAGPPGAPGAPGAPGPVGPAGK	4 Oxidation (P); 2 Label:15N(1) (P) [+1.00]	0.00000X00000000X000200200200200000000.0
Collagen alpha-1(I) chain OS=Canis lupus familiaris GN=COL1A1 PE=1 SV=1	3732	626	194	97	29	50.1	Canis lupus familiaris	1	0	1129.87	3386.58	-0.0085	319	357	1	3.95	GNDGATGAAGPPGPTGPAGPPGFPGAVGAKGEAGPQGAR	Oxidation (K); 3 Oxidation (P)	0.000000000002020020000000000001000000000.0
Collagen alpha-1(I) chain OS=Canis lupus familiaris GN=COL1A1 PE=1 SV=1	3732	626	194	97	29	50.1	Canis lupus familiaris	0	1	1275.26	3822.76	0.0071	1319	1352	0	37.35	HVWYGESMTDGFQFEYGGQGSDPADVAIQLTFLR	Label:18O(1) (S) [+2.00]	0.00000000000000000000X0000000000000.0
Collagen alpha-1(I) chain OS=Canis lupus familiaris GN=COL1A1 PE=1 SV=1	3732	626	194	97	29	50.1	Canis lupus familiaris	0	0	1305.28	3912.82	0.014	367	411	1	43.98	GEPGPPGPAGAAGPAGNPGADGQPGAKGANGAPGIAGAPGFPGAR	Oxidation (K); 6 Oxidation (P); Pro->Gln (P) [+31.01]	0.00202000000000000200000X001000002000002002000.0
Cuticle collagen 2C (Fragment) OS=Haemonchus contortus GN=2C PE=2 SV=1	33	1	1	1	1	3.8	Haemonchus contortus	0	0	369.693	737.371	0.0002	98	105	0	33.27	GPPGPPGK	2 Oxidation (P)	0.00200200.0
Ficolin-2 OS=Homo sapiens GN=FCN2 PE=1 SV=2	33	1	1	1	1	2.6	Homo sapiens	0	0	369.693	737.371	0.0002	75	82	0	33.27	GPPGPPGK	2 Oxidation (P)	0.00200200.0
Collagen alpha-1(I) chain OS=Bos taurus GN=COL1A1 PE=1 SV=3	3717	625	193	97	28	46.2	Bos taurus	0	0	369.693	737.371	0.0002	220	227	0	33.27	GPPGPPGK	2 Oxidation (P)	0.00200200.0
Collagen alpha-1(I) chain OS=Bos taurus GN=COL1A1 PE=1 SV=3	3717	625	193	97	28	46.2	Bos taurus	0	0	386.692	771.37	0.0001	212	219	0	42.8	ASGPMGPR
Collagen alpha-1(I) chain OS=Bos taurus GN=COL1A1 PE=1 SV=3	3717	625	193	97	28	46.2	Bos taurus	0	0	390.212	778.409	0.0001	1085	1092	0	39.3	PAGPQGPR
Collagen alpha-1(I) chain OS=Bos taurus GN=COL1A1 PE=1 SV=3	3717	625	193	97	28	46.2	Bos taurus	0	0	392.708	783.402	0.0031	237	243	1	2.55	PGRPGER	Oxidation (P)	0.0002000.0
Collagen alpha-1(I) chain OS=Bos taurus GN=COL1A1 PE=1 SV=3	3717	625	193	97	28	46.2	Bos taurus	0	0	398.209	794.404	0.0007	245	252	0	40.97	PPGPQGAR	Oxidation (P)	0.02000000.0
Collagen alpha-1(I) chain OS=Bos taurus GN=COL1A1 PE=1 SV=3	3717	625	193	97	28	46.2	Bos taurus	0	0	413.731	825.447	0.0014	950	957	0	36.69	PQGIAGQR
Collagen alpha-1(I) chain OS=Bos taurus GN=COL1A1 PE=1 SV=3	3717	625	193	97	28	46.2	Bos taurus	0	0	417.211	832.408	0.0003	268	276	0	41.74	GFSGLDGAK	Dehydrated (S) [-18.01]	0.00X000000.0
Collagen alpha-1(I) chain OS=Bos taurus GN=COL1A1 PE=1 SV=3	3717	625	193	97	28	46.2	Bos taurus	0	0	418.723	835.432	0.0022	1084	1092	0	44.67	GPAGPQGPR
Collagen alpha-1(I) chain OS=Bos taurus GN=COL1A1 PE=1 SV=3	3717	625	193	97	28	46.2	Bos taurus	0	0	426.216	850.417	-0.001	268	276	0	5.41	GFSGLDGAK
Collagen alpha-1(I) chain OS=Bos taurus GN=COL1A1 PE=1 SV=3	3717	625	193	97	28	46.2	Bos taurus	0	0	426.216	850.418	-0.0006	268	276	0	9.87	GFSGLDGAK
Collagen alpha-1(I) chain OS=Bos taurus GN=COL1A1 PE=1 SV=3	3717	625	193	97	28	46.2	Bos taurus	0	0	426.216	850.418	-0.0002	268	276	0	29.82	GFSGLDGAK
Collagen alpha-1(I) chain OS=Bos taurus GN=COL1A1 PE=1 SV=3	3717	625	193	97	28	46.2	Bos taurus	0	0	426.216	850.418	0	268	276	0	33.06	GFSGLDGAK
Collagen alpha-1(I) chain OS=Bos taurus GN=COL1A1 PE=1 SV=3	3717	625	193	97	28	46.2	Bos taurus	0	0	426.217	850.419	0.0002	268	276	0	24.7	GFSGLDGAK
Collagen alpha-1(I) chain OS=Bos taurus GN=COL1A1 PE=1 SV=3	3717	625	193	97	28	46.2	Bos taurus	0	0	426.217	850.419	0.0002	268	276	0	17.13	GFSGLDGAK
Collagen alpha-1(I) chain OS=Bos taurus GN=COL1A1 PE=1 SV=3	3717	625	193	97	28	46.2	Bos taurus	0	0	426.217	850.419	0.0002	268	276	0	4.5	GFSGLDGAK
Collagen alpha-1(I) chain OS=Bos taurus GN=COL1A1 PE=1 SV=3	3717	625	193	97	28	46.2	Bos taurus	0	0	426.217	850.419	0.0004	268	276	0	33.74	GFSGLDGAK
Collagen alpha-1(I) chain OS=Bos taurus GN=COL1A1 PE=1 SV=3	3717	625	193	97	28	46.2	Bos taurus	0	0	426.217	850.419	0.0004	268	276	0	9.22	GFSGLDGAK
Collagen alpha-1(I) chain OS=Bos taurus GN=COL1A1 PE=1 SV=3	3717	625	193	97	28	46.2	Bos taurus	0	0	426.72	851.425	-0.0003	244	252	0	7.53	GPPGPQGAR	Oxidation (P)	0.002000000.0
Collagen alpha-1(I) chain OS=Bos taurus GN=COL1A1 PE=1 SV=3	3717	625	193	97	28	46.2	Bos taurus	0	0	426.72	851.425	-0.0001	1084	1092	0	9.8	GPAGPQGPR	Oxidation (P)	0.020000000.0
Collagen alpha-1(I) chain OS=Bos taurus GN=COL1A1 PE=1 SV=3	3717	625	193	97	28	46.2	Bos taurus	0	0	426.72	851.425	0.0001	244	252	0	28	GPPGPQGAR	Oxidation (P)	0.002000000.0
Collagen alpha-1(I) chain OS=Bos taurus GN=COL1A1 PE=1 SV=3	3717	625	193	97	28	46.2	Bos taurus	0	0	426.72	851.425	0.0001	1084	1092	0	7.89	GPAGPQGPR	Oxidation (P)	0.020000000.0
Collagen alpha-1(I) chain OS=Bos taurus GN=COL1A1 PE=1 SV=3	3717	625	193	97	28	46.2	Bos taurus	0	0	426.72	851.426	0.0007	244	252	0	32.16	GPPGPQGAR	Oxidation (P)	0.002000000.0
Collagen alpha-1(I) chain OS=Bos taurus GN=COL1A1 PE=1 SV=3	3717	625	193	97	28	46.2	Bos taurus	0	0	426.72	851.426	0.0007	244	252	0	30.36	GPPGPQGAR	Oxidation (P)	0.002000000.0
Collagen alpha-1(I) chain OS=Bos taurus GN=COL1A1 PE=1 SV=3	3717	625	193	97	28	46.2	Bos taurus	0	0	434.214	866.414	0.0006	268	276	0	42.42	GFSGLDGAK	Oxidation (K)	0.000000001.0
Collagen alpha-1(I) chain OS=Bos taurus GN=COL1A1 PE=1 SV=3	3717	625	193	97	28	46.2	Bos taurus	0	0	441.762	881.509	0.0003	958	966	0	34.2	GVVGLPGQR
Collagen alpha-1(I) chain OS=Bos taurus GN=COL1A1 PE=1 SV=3	3717	625	193	97	28	46.2	Bos taurus	0	0	449.724	897.433	0.0026	312	321	0	5.59	PGAPGPAGAR	3 Oxidation (P)	0.2002020000.0
Collagen alpha-1(I) chain OS=Bos taurus GN=COL1A1 PE=1 SV=3	3717	625	193	97	28	46.2	Bos taurus	0	0	449.758	897.502	-0.0014	958	966	0	20.73	GVVGLPGQR	Oxidation (P)	0.000002000.0
Collagen alpha-1(I) chain OS=Bos taurus GN=COL1A1 PE=1 SV=3	3717	625	193	97	28	46.2	Bos taurus	0	0	449.758	897.502	-0.001	958	966	0	26.8	GVVGLPGQR	Oxidation (P)	0.000002000.0
Collagen alpha-1(I) chain OS=Bos taurus GN=COL1A1 PE=1 SV=3	3717	625	193	97	28	46.2	Bos taurus	0	0	449.759	897.502	-0.0008	958	966	0	29.87	GVVGLPGQR	Oxidation (P)	0.000002000.0
Collagen alpha-1(I) chain OS=Bos taurus GN=COL1A1 PE=1 SV=3	3717	625	193	97	28	46.2	Bos taurus	0	0	449.759	897.503	-0.0006	958	966	0	46.44	GVVGLPGQR	Oxidation (P)	0.000002000.0
Collagen alpha-1(I) chain OS=Bos taurus GN=COL1A1 PE=1 SV=3	3717	625	193	97	28	46.2	Bos taurus	0	0	449.759	897.503	-0.0006	958	966	0	21.2	GVVGLPGQR	Oxidation (P)	0.000002000.0
Collagen alpha-1(I) chain OS=Bos taurus GN=COL1A1 PE=1 SV=3	3717	625	193	97	28	46.2	Bos taurus	0	0	449.759	897.503	-0.0006	958	966	0	23.07	GVVGLPGQR	Oxidation (P)	0.000002000.0
Collagen alpha-1(I) chain OS=Bos taurus GN=COL1A1 PE=1 SV=3	3717	625	193	97	28	46.2	Bos taurus	0	0	449.759	897.503	-0.0004	958	966	0	44.59	GVVGLPGQR	Oxidation (P)	0.000002000.0
Collagen alpha-1(I) chain OS=Bos taurus GN=COL1A1 PE=1 SV=3	3717	625	193	97	28	46.2	Bos taurus	0	0	449.759	897.503	-0.0004	958	966	0	21.28	GVVGLPGQR	Oxidation (P)	0.000002000.0
Collagen alpha-1(I) chain OS=Bos taurus GN=COL1A1 PE=1 SV=3	3717	625	193	97	28	46.2	Bos taurus	0	0	449.759	897.503	-0.0004	958	966	0	19.25	GVVGLPGQR	Oxidation (P)	0.000002000.0
Collagen alpha-1(I) chain OS=Bos taurus GN=COL1A1 PE=1 SV=3	3717	625	193	97	28	46.2	Bos taurus	0	0	449.759	897.503	-0.0004	958	966	0	20.08	GVVGLPGQR	Oxidation (P)	0.000002000.0
Collagen alpha-1(I) chain OS=Bos taurus GN=COL1A1 PE=1 SV=3	3717	625	193	97	28	46.2	Bos taurus	0	0	449.759	897.503	-0.0004	958	966	0	30.25	GVVGLPGQR	Oxidation (P)	0.000002000.0
Collagen alpha-1(I) chain OS=Bos taurus GN=COL1A1 PE=1 SV=3	3717	625	193	97	28	46.2	Bos taurus	0	0	449.759	897.503	-0.0002	958	966	0	42.57	GVVGLPGQR	Oxidation (P)	0.000002000.0
Collagen alpha-1(I) chain OS=Bos taurus GN=COL1A1 PE=1 SV=3	3717	625	193	97	28	46.2	Bos taurus	0	0	449.759	897.503	-0.0002	958	966	0	19.34	GVVGLPGQR	Oxidation (P)	0.000002000.0
Collagen alpha-1(I) chain OS=Bos taurus GN=COL1A1 PE=1 SV=3	3717	625	193	97	28	46.2	Bos taurus	0	0	449.759	897.503	-0.0002	958	966	0	20.13	GVVGLPGQR	Oxidation (P)	0.000002000.0
Collagen alpha-1(I) chain OS=Bos taurus GN=COL1A1 PE=1 SV=3	3717	625	193	97	28	46.2	Bos taurus	0	0	449.759	897.503	-0.0002	958	966	0	11.36	GVVGLPGQR	Oxidation (P)	0.000002000.0
Collagen alpha-1(I) chain OS=Bos taurus GN=COL1A1 PE=1 SV=3	3717	625	193	97	28	46.2	Bos taurus	0	0	449.759	897.503	-0.0002	958	966	0	30.34	GVVGLPGQR	Oxidation (P)	0.000002000.0
Collagen alpha-1(I) chain OS=Bos taurus GN=COL1A1 PE=1 SV=3	3717	625	193	97	28	46.2	Bos taurus	0	0	449.759	897.503	0	958	966	0	38.87	GVVGLPGQR	Oxidation (P)	0.000002000.0
Collagen alpha-1(I) chain OS=Bos taurus GN=COL1A1 PE=1 SV=3	3717	625	193	97	28	46.2	Bos taurus	0	0	449.759	897.503	0	958	966	0	39.44	GVVGLPGQR	Oxidation (P)	0.000002000.0
Collagen alpha-1(I) chain OS=Bos taurus GN=COL1A1 PE=1 SV=3	3717	625	193	97	28	46.2	Bos taurus	0	0	449.759	897.503	0	958	966	0	16.94	GVVGLPGQR	Oxidation (P)	0.000002000.0
Collagen alpha-1(I) chain OS=Bos taurus GN=COL1A1 PE=1 SV=3	3717	625	193	97	28	46.2	Bos taurus	0	0	449.759	897.503	0	958	966	0	29.56	GVVGLPGQR	Oxidation (P)	0.000002000.0
Collagen alpha-1(I) chain OS=Bos taurus GN=COL1A1 PE=1 SV=3	3717	625	193	97	28	46.2	Bos taurus	0	0	449.759	897.503	0	958	966	0	25.57	GVVGLPGQR	Oxidation (P)	0.000002000.0
Collagen alpha-1(I) chain OS=Bos taurus GN=COL1A1 PE=1 SV=3	3717	625	193	97	28	46.2	Bos taurus	0	0	449.759	897.503	0	958	966	0	16.25	GVVGLPGQR	Oxidation (P)	0.000002000.0
Collagen alpha-1(I) chain OS=Bos taurus GN=COL1A1 PE=1 SV=3	3717	625	193	97	28	46.2	Bos taurus	0	0	449.759	897.503	0	958	966	0	29.52	GVVGLPGQR	Oxidation (P)	0.000002000.0
Collagen alpha-1(I) chain OS=Bos taurus GN=COL1A1 PE=1 SV=3	3717	625	193	97	28	46.2	Bos taurus	0	0	449.759	897.503	0	958	966	0	18.39	GVVGLPGQR	Oxidation (P)	0.000002000.0
Collagen alpha-1(I) chain OS=Bos taurus GN=COL1A1 PE=1 SV=3	3717	625	193	97	28	46.2	Bos taurus	0	0	449.759	897.503	0.0002	958	966	0	19.26	GVVGLPGQR	Oxidation (P)	0.000002000.0
Collagen alpha-1(I) chain OS=Bos taurus GN=COL1A1 PE=1 SV=3	3717	625	193	97	28	46.2	Bos taurus	0	0	449.759	897.504	0.0004	958	966	0	29.68	GVVGLPGQR	Oxidation (P)	0.000002000.0
Collagen alpha-1(I) chain OS=Bos taurus GN=COL1A1 PE=1 SV=3	3717	625	193	97	28	46.2	Bos taurus	0	0	449.759	897.504	0.0004	958	966	0	31.15	GVVGLPGQR	Oxidation (P)	0.000002000.0
Collagen alpha-1(I) chain OS=Bos taurus GN=COL1A1 PE=1 SV=3	3717	625	193	97	28	46.2	Bos taurus	0	0	449.759	897.504	0.0004	958	966	0	30.93	GVVGLPGQR	Oxidation (P)	0.000002000.0
Collagen alpha-1(I) chain OS=Bos taurus GN=COL1A1 PE=1 SV=3	3717	625	193	97	28	46.2	Bos taurus	0	0	449.759	897.504	0.0004	958	966	0	32.44	GVVGLPGQR	Oxidation (P)	0.000002000.0
Collagen alpha-1(I) chain OS=Bos taurus GN=COL1A1 PE=1 SV=3	3717	625	193	97	28	46.2	Bos taurus	0	0	449.759	897.504	0.0006	958	966	0	30.18	GVVGLPGQR	Oxidation (P)	0.000002000.0
Collagen alpha-1(I) chain OS=Bos taurus GN=COL1A1 PE=1 SV=3	3717	625	193	97	28	46.2	Bos taurus	0	0	449.759	897.504	0.0006	958	966	0	23.83	GVVGLPGQR	Oxidation (P)	0.000002000.0
Collagen alpha-1(I) chain OS=Bos taurus GN=COL1A1 PE=1 SV=3	3717	625	193	97	28	46.2	Bos taurus	0	0	449.759	897.504	0.0008	958	966	0	32.72	GVVGLPGQR	Oxidation (P)	0.000002000.0
Collagen alpha-1(I) chain OS=Bos taurus GN=COL1A1 PE=1 SV=3	3717	625	193	97	28	46.2	Bos taurus	0	0	449.759	897.504	0.001	958	966	0	32.16	GVVGLPGQR	Oxidation (P)	0.000002000.0
Collagen alpha-1(I) chain OS=Bos taurus GN=COL1A1 PE=1 SV=3	3717	625	193	97	28	46.2	Bos taurus	0	0	450.251	898.487	-0.0006	958	966	0	34.21	GVVGLPGQR	Oxidation (P); Deamidated (R) [+0.98]	0.00000200X.0
Collagen alpha-1(I) chain OS=Bos taurus GN=COL1A1 PE=1 SV=3	3717	625	193	97	28	46.2	Bos taurus	0	0	460.733	919.451	0.0003	872	881	0	33.49	ATGFPGAAGR	Oxidation (P)	0.0000200000.0
Collagen alpha-1(I) chain OS=Bos taurus GN=COL1A1 PE=1 SV=3	3717	625	193	97	28	46.2	Bos taurus	0	0	467.741	933.468	0.0012	564	573	0	31.02	PGPPGPPGAR	2 Oxidation (P)	0.0002002000.0
Collagen alpha-1(I) chain OS=Bos taurus GN=COL1A1 PE=1 SV=3	3717	625	193	97	28	46.2	Bos taurus	0	0	468.739	935.463	-0.0017	564	573	0	35.92	PGPPGPPGAR	Pro->Met (P) [+33.99]	0.000X000000.0
Collagen alpha-1(I) chain OS=Bos taurus GN=COL1A1 PE=1 SV=3	3717	625	193	97	28	46.2	Bos taurus	0	0	468.739	935.464	0.0033	564	573	0	35.27	PGPPGPPGAR	2 Oxidation (P); 2 Label:15N(1) (P) [+1.00]	0.002X02X000.0
Collagen alpha-1(I) chain OS=Bos taurus GN=COL1A1 PE=1 SV=3	3717	625	193	97	28	46.2	Bos taurus	0	0	475.738	949.461	-0.0005	564	573	0	6.28	PGPPGPPGAR	3 Oxidation (P)	0.2002002000.0
Collagen alpha-1(I) chain OS=Bos taurus GN=COL1A1 PE=1 SV=3	3717	625	193	97	28	46.2	Bos taurus	0	0	490.767	979.52	0.0001	948	957	0	42.26	PGPQGIAGQR
Collagen alpha-1(I) chain OS=Bos taurus GN=COL1A1 PE=1 SV=3	3717	625	193	97	28	46.2	Bos taurus	0	0	498.765	995.515	-0.0002	948	957	0	35.26	PGPQGIAGQR	Oxidation (P)	0.2000000000.0
Collagen alpha-1(I) chain OS=Bos taurus GN=COL1A1 PE=1 SV=3	3717	625	193	97	28	46.2	Bos taurus	0	0	498.765	995.515	0.0004	948	957	0	42.08	PGPQGIAGQR	Oxidation (P)	0.2000000000.0
Collagen alpha-1(I) chain OS=Bos taurus GN=COL1A1 PE=1 SV=3	3717	625	193	97	28	46.2	Bos taurus	0	0	504.267	1006.52	0.0005	267	276	1	33.76	RGFSGLDGAK
Collagen alpha-1(I) chain OS=Bos taurus GN=COL1A1 PE=1 SV=3	3717	625	193	97	28	46.2	Bos taurus	0	0	523.231	1044.45	0.0008	697	708	0	42.45	GANGAPGNDGAK	Oxidation (P); Deamidated (NQ) [+0.98]	0.0000020X0000.0
Collagen alpha-1(I) chain OS=Bos taurus GN=COL1A1 PE=1 SV=3	3717	625	193	97	28	46.2	Bos taurus	0	0	523.275	1044.54	0.0006	404	414	0	37.22	IAGAPGFPGAR	2 Oxidation (P)	0.00002002000.0
Collagen alpha-1(I) chain OS=Bos taurus GN=COL1A1 PE=1 SV=3	3717	625	193	97	28	46.2	Bos taurus	0	0	530.83	1059.64	0.0008	1347	1355	0	45.79	VAIQLTFLR
Collagen alpha-1(I) chain OS=Bos taurus GN=COL1A1 PE=1 SV=3	3717	625	193	97	28	46.2	Bos taurus	0	0	540.289	1078.56	-0.0003	310	321	1	16	GRPGAPGPAGAR	Oxidation (P)	0.000002000000.0
Collagen alpha-1(I) chain OS=Bos taurus GN=COL1A1 PE=1 SV=3	3717	625	193	97	28	46.2	Bos taurus	0	0	540.289	1078.56	-0.0001	310	321	1	10.56	GRPGAPGPAGAR	Oxidation (P)	0.002000000000.0
Collagen alpha-1(I) chain OS=Bos taurus GN=COL1A1 PE=1 SV=3	3717	625	193	97	28	46.2	Bos taurus	0	0	540.289	1078.56	-0.0001	310	321	1	4.06	GRPGAPGPAGAR	Oxidation (P)	0.000002000000.0
Collagen alpha-1(I) chain OS=Bos taurus GN=COL1A1 PE=1 SV=3	3717	625	193	97	28	46.2	Bos taurus	0	0	540.289	1078.56	0.0009	310	321	1	25.66	GRPGAPGPAGAR	Oxidation (P)	0.000002000000.0
Collagen alpha-1(I) chain OS=Bos taurus GN=COL1A1 PE=1 SV=3	3717	625	193	97	28	46.2	Bos taurus	0	0	360.529	1078.56	0.0014	310	321	1	37.51	GRPGAPGPAGAR	Oxidation (P)	0.002000000000.0
Collagen alpha-1(I) chain OS=Bos taurus GN=COL1A1 PE=1 SV=3	3717	625	193	97	28	46.2	Bos taurus	0	0	540.29	1078.57	0.0019	310	321	1	10.8	GRPGAPGPAGAR	Oxidation (P)	0.000000020000.0
Collagen alpha-1(I) chain OS=Bos taurus GN=COL1A1 PE=1 SV=3	3717	625	193	97	28	46.2	Bos taurus	0	0	540.29	1078.57	0.0021	310	321	1	4.58	GRPGAPGPAGAR	Oxidation (P)	0.000000020000.0
Collagen alpha-1(I) chain OS=Bos taurus GN=COL1A1 PE=1 SV=3	3717	625	193	97	28	46.2	Bos taurus	1	1	544.237	1086.46	0.0036	352	360	0	42.19	GEGGPQGPR	Dansyl (N-term) [+233.05]	X.000000000.0
Collagen alpha-1(I) chain OS=Bos taurus GN=COL1A1 PE=1 SV=3	3717	625	193	97	28	46.2	Bos taurus	0	0	545.767	1089.52	-0.0003	870	881	0	46.24	PGATGFPGAAGR	2 Oxidation (P)	0.200000200000.0
Collagen alpha-1(I) chain OS=Bos taurus GN=COL1A1 PE=1 SV=3	3717	625	193	97	28	46.2	Bos taurus	0	0	365.86	1094.56	-0.0014	310	321	1	23.47	GRPGAPGPAGAR	2 Oxidation (P)	0.002002000000.0
Collagen alpha-1(I) chain OS=Bos taurus GN=COL1A1 PE=1 SV=3	3717	625	193	97	28	46.2	Bos taurus	0	0	365.86	1094.56	-0.0008	310	321	1	38.34	GRPGAPGPAGAR	Oxidation (P); Ala->Ser (A) [+15.99]	0.0020X0000000.0
Collagen alpha-1(I) chain OS=Bos taurus GN=COL1A1 PE=1 SV=3	3717	625	193	97	28	46.2	Bos taurus	0	0	365.86	1094.56	-0.0008	310	321	1	21.34	GRPGAPGPAGAR	2 Oxidation (P)	0.002002000000.0
Collagen alpha-1(I) chain OS=Bos taurus GN=COL1A1 PE=1 SV=3	3717	625	193	97	28	46.2	Bos taurus	0	0	365.86	1094.56	-0.0008	310	321	1	15.76	GRPGAPGPAGAR	2 Oxidation (P)	0.002002000000.0
Collagen alpha-1(I) chain OS=Bos taurus GN=COL1A1 PE=1 SV=3	3717	625	193	97	28	46.2	Bos taurus	0	0	548.286	1094.56	-0.0007	310	321	1	18.97	GRPGAPGPAGAR	2 Oxidation (P)	0.002002000000.0
Collagen alpha-1(I) chain OS=Bos taurus GN=COL1A1 PE=1 SV=3	3717	625	193	97	28	46.2	Bos taurus	0	0	365.86	1094.56	-0.0005	310	321	1	6.16	GRPGAPGPAGAR	2 Oxidation (P)	0.002002000000.0
Collagen alpha-1(I) chain OS=Bos taurus GN=COL1A1 PE=1 SV=3	3717	625	193	97	28	46.2	Bos taurus	0	0	365.86	1094.56	-0.0002	310	321	1	30.53	GRPGAPGPAGAR	2 Oxidation (P)	0.002002000000.0
Collagen alpha-1(I) chain OS=Bos taurus GN=COL1A1 PE=1 SV=3	3717	625	193	97	28	46.2	Bos taurus	0	0	365.86	1094.56	-0.0002	310	321	1	26.78	GRPGAPGPAGAR	2 Oxidation (P)	0.002002000000.0
Collagen alpha-1(I) chain OS=Bos taurus GN=COL1A1 PE=1 SV=3	3717	625	193	97	28	46.2	Bos taurus	0	0	548.286	1094.56	-0.0001	310	321	1	30.36	GRPGAPGPAGAR	2 Oxidation (P)	0.002002000000.0
Collagen alpha-1(I) chain OS=Bos taurus GN=COL1A1 PE=1 SV=3	3717	625	193	97	28	46.2	Bos taurus	0	0	548.286	1094.56	-0.0001	310	321	1	6.45	GRPGAPGPAGAR	2 Oxidation (P)	0.002002000000.0
Collagen alpha-1(I) chain OS=Bos taurus GN=COL1A1 PE=1 SV=3	3717	625	193	97	28	46.2	Bos taurus	0	0	548.286	1094.56	-0.0001	310	321	1	10.92	GRPGAPGPAGAR	2 Oxidation (P)	0.002000020000.0
Collagen alpha-1(I) chain OS=Bos taurus GN=COL1A1 PE=1 SV=3	3717	625	193	97	28	46.2	Bos taurus	0	0	548.286	1094.56	-0.0001	310	321	1	19.12	GRPGAPGPAGAR	2 Oxidation (P)	0.002002000000.0
Collagen alpha-1(I) chain OS=Bos taurus GN=COL1A1 PE=1 SV=3	3717	625	193	97	28	46.2	Bos taurus	0	0	365.86	1094.56	0.0001	310	321	1	19.52	GRPGAPGPAGAR	2 Oxidation (P)	0.002002000000.0
Collagen alpha-1(I) chain OS=Bos taurus GN=COL1A1 PE=1 SV=3	3717	625	193	97	28	46.2	Bos taurus	0	0	365.86	1094.56	0.0001	310	321	1	16.89	GRPGAPGPAGAR	2 Oxidation (P)	0.002002000000.0
Collagen alpha-1(I) chain OS=Bos taurus GN=COL1A1 PE=1 SV=3	3717	625	193	97	28	46.2	Bos taurus	0	0	365.86	1094.56	0.0001	310	321	1	26.13	GRPGAPGPAGAR	2 Oxidation (P)	0.002002000000.0
Collagen alpha-1(I) chain OS=Bos taurus GN=COL1A1 PE=1 SV=3	3717	625	193	97	28	46.2	Bos taurus	0	0	365.86	1094.56	0.0001	310	321	1	24.47	GRPGAPGPAGAR	2 Oxidation (P)	0.002002000000.0
Collagen alpha-1(I) chain OS=Bos taurus GN=COL1A1 PE=1 SV=3	3717	625	193	97	28	46.2	Bos taurus	0	0	365.86	1094.56	0.0001	310	321	1	21.21	GRPGAPGPAGAR	2 Oxidation (P)	0.002002000000.0
Collagen alpha-1(I) chain OS=Bos taurus GN=COL1A1 PE=1 SV=3	3717	625	193	97	28	46.2	Bos taurus	0	0	365.86	1094.56	0.0001	310	321	1	25.26	GRPGAPGPAGAR	2 Oxidation (P)	0.002002000000.0
Collagen alpha-1(I) chain OS=Bos taurus GN=COL1A1 PE=1 SV=3	3717	625	193	97	28	46.2	Bos taurus	0	0	365.86	1094.56	0.0001	310	321	1	28.91	GRPGAPGPAGAR	2 Oxidation (P)	0.002002000000.0
Collagen alpha-1(I) chain OS=Bos taurus GN=COL1A1 PE=1 SV=3	3717	625	193	97	28	46.2	Bos taurus	0	0	365.86	1094.56	0.0001	310	321	1	20.16	GRPGAPGPAGAR	2 Oxidation (P)	0.002002000000.0
Collagen alpha-1(I) chain OS=Bos taurus GN=COL1A1 PE=1 SV=3	3717	625	193	97	28	46.2	Bos taurus	0	0	365.86	1094.56	0.0001	310	321	1	32.79	GRPGAPGPAGAR	2 Oxidation (P)	0.002002000000.0
Collagen alpha-1(I) chain OS=Bos taurus GN=COL1A1 PE=1 SV=3	3717	625	193	97	28	46.2	Bos taurus	0	0	365.86	1094.56	0.0001	310	321	1	30	GRPGAPGPAGAR	2 Oxidation (P)	0.002002000000.0
Collagen alpha-1(I) chain OS=Bos taurus GN=COL1A1 PE=1 SV=3	3717	625	193	97	28	46.2	Bos taurus	0	0	365.86	1094.56	0.0001	310	321	1	30.52	GRPGAPGPAGAR	2 Oxidation (P)	0.002002000000.0
Collagen alpha-1(I) chain OS=Bos taurus GN=COL1A1 PE=1 SV=3	3717	625	193	97	28	46.2	Bos taurus	0	0	365.86	1094.56	0.0001	310	321	1	39.54	GRPGAPGPAGAR	2 Oxidation (P)	0.002002000000.0
Collagen alpha-1(I) chain OS=Bos taurus GN=COL1A1 PE=1 SV=3	3717	625	193	97	28	46.2	Bos taurus	0	0	365.86	1094.56	0.0001	310	321	1	31.95	GRPGAPGPAGAR	2 Oxidation (P)	0.002002000000.0
Collagen alpha-1(I) chain OS=Bos taurus GN=COL1A1 PE=1 SV=3	3717	625	193	97	28	46.2	Bos taurus	0	0	365.86	1094.56	0.0001	310	321	1	12.91	GRPGAPGPAGAR	2 Oxidation (P)	0.002002000000.0
Collagen alpha-1(I) chain OS=Bos taurus GN=COL1A1 PE=1 SV=3	3717	625	193	97	28	46.2	Bos taurus	0	0	365.86	1094.56	0.0001	310	321	1	28.18	GRPGAPGPAGAR	2 Oxidation (P)	0.002002000000.0
Collagen alpha-1(I) chain OS=Bos taurus GN=COL1A1 PE=1 SV=3	3717	625	193	97	28	46.2	Bos taurus	0	0	365.86	1094.56	0.0001	310	321	1	33.51	GRPGAPGPAGAR	Oxidation (P); Ala->Ser (A) [+15.99]	0.0020X0000000.0
Collagen alpha-1(I) chain OS=Bos taurus GN=COL1A1 PE=1 SV=3	3717	625	193	97	28	46.2	Bos taurus	0	0	548.286	1094.56	0.0001	310	321	1	45.2	GRPGAPGPAGAR	2 Oxidation (P)	0.002002000000.0
Collagen alpha-1(I) chain OS=Bos taurus GN=COL1A1 PE=1 SV=3	3717	625	193	97	28	46.2	Bos taurus	0	0	548.286	1094.56	0.0001	310	321	1	30.53	GRPGAPGPAGAR	2 Oxidation (P)	0.002002000000.0
Collagen alpha-1(I) chain OS=Bos taurus GN=COL1A1 PE=1 SV=3	3717	625	193	97	28	46.2	Bos taurus	0	0	548.286	1094.56	0.0001	310	321	1	10.27	GRPGAPGPAGAR	2 Oxidation (P)	0.002002000000.0
Collagen alpha-1(I) chain OS=Bos taurus GN=COL1A1 PE=1 SV=3	3717	625	193	97	28	46.2	Bos taurus	0	0	548.287	1094.56	0.0003	310	321	1	35.41	GRPGAPGPAGAR	2 Oxidation (P)	0.002002000000.0
Collagen alpha-1(I) chain OS=Bos taurus GN=COL1A1 PE=1 SV=3	3717	625	193	97	28	46.2	Bos taurus	0	0	365.86	1094.56	0.0004	310	321	1	16.14	GRPGAPGPAGAR	2 Oxidation (P)	0.002002000000.0
Collagen alpha-1(I) chain OS=Bos taurus GN=COL1A1 PE=1 SV=3	3717	625	193	97	28	46.2	Bos taurus	0	0	365.86	1094.56	0.0004	310	321	1	11.76	GRPGAPGPAGAR	2 Oxidation (P)	0.002002000000.0
Collagen alpha-1(I) chain OS=Bos taurus GN=COL1A1 PE=1 SV=3	3717	625	193	97	28	46.2	Bos taurus	0	0	365.86	1094.56	0.0004	310	321	1	12.78	GRPGAPGPAGAR	2 Oxidation (P)	0.002002000000.0
Collagen alpha-1(I) chain OS=Bos taurus GN=COL1A1 PE=1 SV=3	3717	625	193	97	28	46.2	Bos taurus	0	0	365.86	1094.56	0.0004	310	321	1	29.59	GRPGAPGPAGAR	2 Oxidation (P)	0.002002000000.0
Collagen alpha-1(I) chain OS=Bos taurus GN=COL1A1 PE=1 SV=3	3717	625	193	97	28	46.2	Bos taurus	0	0	365.86	1094.56	0.0004	310	321	1	30.61	GRPGAPGPAGAR	2 Oxidation (P)	0.002002000000.0
Collagen alpha-1(I) chain OS=Bos taurus GN=COL1A1 PE=1 SV=3	3717	625	193	97	28	46.2	Bos taurus	0	0	365.86	1094.56	0.0004	310	321	1	22.49	GRPGAPGPAGAR	2 Oxidation (P)	0.002002000000.0
Collagen alpha-1(I) chain OS=Bos taurus GN=COL1A1 PE=1 SV=3	3717	625	193	97	28	46.2	Bos taurus	0	0	548.287	1094.56	0.0005	310	321	1	36.46	GRPGAPGPAGAR	2 Oxidation (P)	0.002002000000.0
Collagen alpha-1(I) chain OS=Bos taurus GN=COL1A1 PE=1 SV=3	3717	625	193	97	28	46.2	Bos taurus	0	0	365.86	1094.56	0.0007	310	321	1	15.74	GRPGAPGPAGAR	2 Oxidation (P)	0.002002000000.0
Collagen alpha-1(I) chain OS=Bos taurus GN=COL1A1 PE=1 SV=3	3717	625	193	97	28	46.2	Bos taurus	0	0	365.86	1094.56	0.0007	310	321	1	32.8	GRPGAPGPAGAR	2 Oxidation (P)	0.002002000000.0
Collagen alpha-1(I) chain OS=Bos taurus GN=COL1A1 PE=1 SV=3	3717	625	193	97	28	46.2	Bos taurus	0	0	365.86	1094.56	0.0007	310	321	1	49.01	GRPGAPGPAGAR	Oxidation (P); Ala->Ser (A) [+15.99]	0.0020X0000000.0
Collagen alpha-1(I) chain OS=Bos taurus GN=COL1A1 PE=1 SV=3	3717	625	193	97	28	46.2	Bos taurus	0	0	365.86	1094.56	0.0007	310	321	1	23.23	GRPGAPGPAGAR	2 Oxidation (P)	0.002002000000.0
Collagen alpha-1(I) chain OS=Bos taurus GN=COL1A1 PE=1 SV=3	3717	625	193	97	28	46.2	Bos taurus	0	0	365.86	1094.56	0.0007	310	321	1	29.57	GRPGAPGPAGAR	2 Oxidation (P)	0.002002000000.0
Collagen alpha-1(I) chain OS=Bos taurus GN=COL1A1 PE=1 SV=3	3717	625	193	97	28	46.2	Bos taurus	0	0	365.86	1094.56	0.0007	310	321	1	23.6	GRPGAPGPAGAR	2 Oxidation (P)	0.002002000000.0
Collagen alpha-1(I) chain OS=Bos taurus GN=COL1A1 PE=1 SV=3	3717	625	193	97	28	46.2	Bos taurus	0	0	365.86	1094.56	0.0007	310	321	1	17.3	GRPGAPGPAGAR	2 Oxidation (P)	0.002002000000.0
Collagen alpha-1(I) chain OS=Bos taurus GN=COL1A1 PE=1 SV=3	3717	625	193	97	28	46.2	Bos taurus	0	0	548.287	1094.56	0.0007	310	321	1	34.43	GRPGAPGPAGAR	2 Oxidation (P)	0.002002000000.0
Collagen alpha-1(I) chain OS=Bos taurus GN=COL1A1 PE=1 SV=3	3717	625	193	97	28	46.2	Bos taurus	0	0	548.287	1094.56	0.0007	310	321	1	36.31	GRPGAPGPAGAR	2 Oxidation (P)	0.002002000000.0
Collagen alpha-1(I) chain OS=Bos taurus GN=COL1A1 PE=1 SV=3	3717	625	193	97	28	46.2	Bos taurus	0	0	548.287	1094.56	0.0007	310	321	1	28.62	GRPGAPGPAGAR	2 Oxidation (P)	0.002002000000.0
Collagen alpha-1(I) chain OS=Bos taurus GN=COL1A1 PE=1 SV=3	3717	625	193	97	28	46.2	Bos taurus	0	0	548.287	1094.56	0.0007	310	321	1	36.09	GRPGAPGPAGAR	2 Oxidation (P)	0.002002000000.0
Collagen alpha-1(I) chain OS=Bos taurus GN=COL1A1 PE=1 SV=3	3717	625	193	97	28	46.2	Bos taurus	0	0	365.86	1094.56	0.001	310	321	1	32.85	GRPGAPGPAGAR	2 Oxidation (P)	0.002002000000.0
Collagen alpha-1(I) chain OS=Bos taurus GN=COL1A1 PE=1 SV=3	3717	625	193	97	28	46.2	Bos taurus	0	0	365.86	1094.56	0.001	310	321	1	8.81	GRPGAPGPAGAR	2 Oxidation (P)	0.002002000000.0
Collagen alpha-1(I) chain OS=Bos taurus GN=COL1A1 PE=1 SV=3	3717	625	193	97	28	46.2	Bos taurus	0	0	548.287	1094.56	0.0011	310	321	1	28.56	GRPGAPGPAGAR	2 Oxidation (P)	0.002002000000.0
Collagen alpha-1(I) chain OS=Bos taurus GN=COL1A1 PE=1 SV=3	3717	625	193	97	28	46.2	Bos taurus	0	0	365.86	1094.56	0.0013	310	321	1	11.83	GRPGAPGPAGAR	2 Oxidation (P)	0.002002000000.0
Collagen alpha-1(I) chain OS=Bos taurus GN=COL1A1 PE=1 SV=3	3717	625	193	97	28	46.2	Bos taurus	0	0	365.861	1094.56	0.0019	310	321	1	42.37	GRPGAPGPAGAR	Oxidation (P); Ala->Ser (A) [+15.99]	0.0020X0000000.0
Collagen alpha-1(I) chain OS=Bos taurus GN=COL1A1 PE=1 SV=3	3717	625	193	97	28	46.2	Bos taurus	0	0	548.287	1094.56	0.0019	310	321	1	37.87	GRPGAPGPAGAR	2 Oxidation (P)	0.002002000000.0
Collagen alpha-1(I) chain OS=Bos taurus GN=COL1A1 PE=1 SV=3	3717	625	193	97	28	46.2	Bos taurus	0	0	365.861	1094.56	0.0022	310	321	1	13.79	GRPGAPGPAGAR	2 Oxidation (P)	0.002002000000.0
Collagen alpha-1(I) chain OS=Bos taurus GN=COL1A1 PE=1 SV=3	3717	625	193	97	28	46.2	Bos taurus	0	0	550.752	1099.49	-0.0008	1014	1025	0	12.82	EGAPGAEGSPGR	Oxidation (P)	0.000200000000.0
Collagen alpha-1(I) chain OS=Bos taurus GN=COL1A1 PE=1 SV=3	3717	625	193	97	28	46.2	Bos taurus	0	0	550.752	1099.49	0	1014	1025	0	8.52	EGAPGAEGSPGR	Oxidation (P)	0.000000000200.0
Collagen alpha-1(I) chain OS=Bos taurus GN=COL1A1 PE=1 SV=3	3717	625	193	97	28	46.2	Bos taurus	0	0	550.752	1099.49	0.0002	1014	1025	0	3.08	EGAPGAEGSPGR	Oxidation (P)	0.000200000000.0
Collagen alpha-1(I) chain OS=Bos taurus GN=COL1A1 PE=1 SV=3	3717	625	193	97	28	46.2	Bos taurus	0	0	550.753	1099.49	0.0018	1014	1025	0	0.63	EGAPGAEGSPGR	Oxidation (P)	0.000200000000.0
Collagen alpha-1(I) chain OS=Bos taurus GN=COL1A1 PE=1 SV=3	3717	625	193	97	28	46.2	Bos taurus	0	0	553.291	1104.57	0.0006	685	696	0	3.15	GVQGPPGPAGPR	Oxidation (P)	0.000000020000.0
Collagen alpha-1(I) chain OS=Bos taurus GN=COL1A1 PE=1 SV=3	3717	625	193	97	28	46.2	Bos taurus	0	0	563.268	1124.52	0.0002	552	563	0	33.18	TGPPGPAGQDGR	Oxidation (P)	0.000200000000.0
Collagen alpha-1(I) chain OS=Bos taurus GN=COL1A1 PE=1 SV=3	3717	625	193	97	28	46.2	Bos taurus	0	0	563.268	1124.52	0.0006	552	563	0	7.27	TGPPGPAGQDGR	Oxidation (P)	0.000200000000.0
[truncated: 12,174 more rows]
