# Supplementary material for: A fossil protein chimera; difficulties in discriminating dinosaur peptide sequences from modern cross-contamination
Source: Proc Biol Sci. 2017 May 31;284(1855):20170544. doi: 10.1098/rspb.2017.0544 (PMC5454271; doi:10.1098/rspb.2017.0544)
Supplement: Table S6 [file rspb20170544supp6.xls]

## Sheet: Table S7_UM902_ErrorTolerant
prot_desc	prot_score	prot_matches	prot_matches_sig	prot_sequences	prot_sequences_sig	prot_cover	prot_tax_str	pep_isbold	pep_isunique	pep_exp_mz	pep_exp_mr	pep_delta	pep_start	pep_end	pep_miss	pep_score	pep_seq	pep_var_mod	pep_var_mod_pos
Collagen alpha-1(I) chain OS=Gallus gallus GN=COL1A1 PE=1 SV=3	5101	949	299	156	46	61.2	Gallus gallus	1	1	379.214	756.413	0.0001	723	731	0	39.86	GAAGLPGAK	Oxidation (P)	0.000002000.0
Collagen alpha-1(I) chain OS=Gallus gallus GN=COL1A1 PE=1 SV=3	5101	949	299	156	46	61.2	Gallus gallus	1	1	379.214	756.413	0.0001	723	731	0	42.63	GAAGLPGAK	Oxidation (P)	0.000002000.0
Collagen alpha-1(I) chain OS=Gallus gallus GN=COL1A1 PE=1 SV=3	5101	949	299	156	46	61.2	Gallus gallus	1	1	393.211	784.408	0.0001	501	509	0	32.41	GSPGAVGPK	Oxidation (P)	0.002000000.0
Collagen alpha-1(I) chain OS=Gallus gallus GN=COL1A1 PE=1 SV=3	5101	949	299	156	46	61.2	Gallus gallus	1	1	393.211	784.408	0.0001	501	509	0	29.52	GSPGAVGPK	Oxidation (P)	0.002000000.0
Collagen alpha-1(I) chain OS=Gallus gallus GN=COL1A1 PE=1 SV=3	5101	949	299	156	46	61.2	Gallus gallus	1	1	393.211	784.408	0.0002	501	509	0	23.09	GSPGAVGPK	Oxidation (P)	0.002000000.0
Collagen alpha-1(I) chain OS=Gallus gallus GN=COL1A1 PE=1 SV=3	5101	949	299	156	46	61.2	Gallus gallus	1	1	393.211	784.408	0.0002	501	509	0	23.92	GSPGAVGPK	Oxidation (P)	0.002000000.0
Collagen alpha-1(I) chain OS=Gallus gallus GN=COL1A1 PE=1 SV=3	5101	949	299	156	46	61.2	Gallus gallus	1	0	402.704	803.393	0.0003	397	404	0	37.22	APGFPGAR	2 Oxidation (P)	0.02002000.0
Collagen alpha-1(I) chain OS=Gallus gallus GN=COL1A1 PE=1 SV=3	5101	949	299	156	46	61.2	Gallus gallus	1	0	415.203	828.392	0.0008	286	293	0	38.66	APGQMGPR	Oxidation (P)	0.02000000.0
Collagen alpha-1(I) chain OS=Gallus gallus GN=COL1A1 PE=1 SV=3	5101	949	299	156	46	61.2	Gallus gallus	1	0	417.211	832.408	0.0003	258	266	0	42.15	GFSGLDGAK	Dehydrated (S) [-18.01]	0.00X000000.0
Collagen alpha-1(I) chain OS=Gallus gallus GN=COL1A1 PE=1 SV=3	5101	949	299	156	46	61.2	Gallus gallus	1	0	418.722	835.43	0.0002	1074	1082	0	28.18	GPAGPQGPR
Collagen alpha-1(I) chain OS=Gallus gallus GN=COL1A1 PE=1 SV=3	5101	949	299	156	46	61.2	Gallus gallus	1	0	426.216	850.418	-0.0002	258	266	0	1.23	GFSGLDGAK
Collagen alpha-1(I) chain OS=Gallus gallus GN=COL1A1 PE=1 SV=3	5101	949	299	156	46	61.2	Gallus gallus	1	0	426.216	850.418	-0.0002	258	266	0	9.83	GFSGLDGAK
Collagen alpha-1(I) chain OS=Gallus gallus GN=COL1A1 PE=1 SV=3	5101	949	299	156	46	61.2	Gallus gallus	1	0	426.216	850.418	-0.0001	258	266	0	2.9	GFSGLDGAK
Collagen alpha-1(I) chain OS=Gallus gallus GN=COL1A1 PE=1 SV=3	5101	949	299	156	46	61.2	Gallus gallus	1	0	426.216	850.418	-0.0001	258	266	0	21.21	GFSGLDGAK
Collagen alpha-1(I) chain OS=Gallus gallus GN=COL1A1 PE=1 SV=3	5101	949	299	156	46	61.2	Gallus gallus	1	0	426.216	850.418	-0.0001	258	266	0	29.56	GFSGLDGAK
Collagen alpha-1(I) chain OS=Gallus gallus GN=COL1A1 PE=1 SV=3	5101	949	299	156	46	61.2	Gallus gallus	1	0	426.217	850.419	0.0001	258	266	0	34.04	GFSGLDGAK
Collagen alpha-1(I) chain OS=Gallus gallus GN=COL1A1 PE=1 SV=3	5101	949	299	156	46	61.2	Gallus gallus	1	0	426.217	850.419	0.0001	258	266	0	4.68	GFSGLDGAK
Collagen alpha-1(I) chain OS=Gallus gallus GN=COL1A1 PE=1 SV=3	5101	949	299	156	46	61.2	Gallus gallus	1	0	426.217	850.419	0.0001	258	266	0	6.25	GFSGLDGAK
Collagen alpha-1(I) chain OS=Gallus gallus GN=COL1A1 PE=1 SV=3	5101	949	299	156	46	61.2	Gallus gallus	1	0	426.217	850.419	0.0002	258	266	0	7.54	GFSGLDGAK
Collagen alpha-1(I) chain OS=Gallus gallus GN=COL1A1 PE=1 SV=3	5101	949	299	156	46	61.2	Gallus gallus	1	0	426.217	850.419	0.0002	258	266	0	28.51	GFSGLDGAK
Collagen alpha-1(I) chain OS=Gallus gallus GN=COL1A1 PE=1 SV=3	5101	949	299	156	46	61.2	Gallus gallus	1	0	426.217	850.419	0.0004	258	266	0	8.4	GFSGLDGAK
Collagen alpha-1(I) chain OS=Gallus gallus GN=COL1A1 PE=1 SV=3	5101	949	299	156	46	61.2	Gallus gallus	1	0	426.217	850.419	0.0005	258	266	0	15.69	GFSGLDGAK
Collagen alpha-1(I) chain OS=Gallus gallus GN=COL1A1 PE=1 SV=3	5101	949	299	156	46	61.2	Gallus gallus	1	0	426.217	850.419	0.0006	258	266	0	5.83	GFSGLDGAK
Collagen alpha-1(I) chain OS=Gallus gallus GN=COL1A1 PE=1 SV=3	5101	949	299	156	46	61.2	Gallus gallus	1	0	426.217	850.419	0.0007	258	266	0	7.72	GFSGLDGAK
Collagen alpha-1(I) chain OS=Gallus gallus GN=COL1A1 PE=1 SV=3	5101	949	299	156	46	61.2	Gallus gallus	1	0	426.217	850.419	0.0009	258	266	0	4.4	GFSGLDGAK
Collagen alpha-1(I) chain OS=Gallus gallus GN=COL1A1 PE=1 SV=3	5101	949	299	156	46	61.2	Gallus gallus	1	0	426.217	850.419	0.001	258	266	0	4.55	GFSGLDGAK
Collagen alpha-1(I) chain OS=Gallus gallus GN=COL1A1 PE=1 SV=3	5101	949	299	156	46	61.2	Gallus gallus	1	0	426.217	850.42	0.0015	258	266	0	12.99	GFSGLDGAK
Collagen alpha-1(I) chain OS=Gallus gallus GN=COL1A1 PE=1 SV=3	5101	949	299	156	46	61.2	Gallus gallus	1	0	426.217	850.42	0.0015	258	266	0	6.29	GFSGLDGAK
Collagen alpha-1(I) chain OS=Gallus gallus GN=COL1A1 PE=1 SV=3	5101	949	299	156	46	61.2	Gallus gallus	1	0	426.719	851.423	-0.0019	1074	1082	0	9.71	GPAGPQGPR	Oxidation (P)	0.020000000.0
Collagen alpha-1(I) chain OS=Gallus gallus GN=COL1A1 PE=1 SV=3	5101	949	299	156	46	61.2	Gallus gallus	1	0	426.719	851.423	-0.0016	1074	1082	0	4.25	GPAGPQGPR	Oxidation (P)	0.020000000.0
Collagen alpha-1(I) chain OS=Gallus gallus GN=COL1A1 PE=1 SV=3	5101	949	299	156	46	61.2	Gallus gallus	1	0	426.719	851.424	-0.0014	234	242	0	14.45	GPPGPQGAR	Oxidation (P)	0.002000000.0
Collagen alpha-1(I) chain OS=Gallus gallus GN=COL1A1 PE=1 SV=3	5101	949	299	156	46	61.2	Gallus gallus	1	0	426.719	851.424	-0.001	234	242	0	15.39	GPPGPQGAR	Oxidation (P)	0.002000000.0
Collagen alpha-1(I) chain OS=Gallus gallus GN=COL1A1 PE=1 SV=3	5101	949	299	156	46	61.2	Gallus gallus	1	0	426.719	851.424	-0.0008	234	242	0	4.46	GPPGPQGAR	Oxidation (P)	0.002000000.0
Collagen alpha-1(I) chain OS=Gallus gallus GN=COL1A1 PE=1 SV=3	5101	949	299	156	46	61.2	Gallus gallus	1	0	426.719	851.424	-0.0008	1074	1082	0	5.76	GPAGPQGPR	Oxidation (P)	0.020000000.0
Collagen alpha-1(I) chain OS=Gallus gallus GN=COL1A1 PE=1 SV=3	5101	949	299	156	46	61.2	Gallus gallus	1	0	426.719	851.424	-0.0007	234	242	0	10.9	GPPGPQGAR	Oxidation (P)	0.002000000.0
Collagen alpha-1(I) chain OS=Gallus gallus GN=COL1A1 PE=1 SV=3	5101	949	299	156	46	61.2	Gallus gallus	1	0	426.719	851.424	-0.0004	234	242	0	17.66	GPPGPQGAR	Oxidation (P)	0.002000000.0
Collagen alpha-1(I) chain OS=Gallus gallus GN=COL1A1 PE=1 SV=3	5101	949	299	156	46	61.2	Gallus gallus	1	0	426.72	851.425	-0.0003	234	242	0	8.76	GPPGPQGAR	Oxidation (P)	0.002000000.0
Collagen alpha-1(I) chain OS=Gallus gallus GN=COL1A1 PE=1 SV=3	5101	949	299	156	46	61.2	Gallus gallus	1	0	426.72	851.425	-0.0001	234	242	0	23.38	GPPGPQGAR	Oxidation (P)	0.002000000.0
Collagen alpha-1(I) chain OS=Gallus gallus GN=COL1A1 PE=1 SV=3	5101	949	299	156	46	61.2	Gallus gallus	1	0	426.72	851.425	-0.0001	234	242	0	18.49	GPPGPQGAR	Oxidation (P)	0.002000000.0
Collagen alpha-1(I) chain OS=Gallus gallus GN=COL1A1 PE=1 SV=3	5101	949	299	156	46	61.2	Gallus gallus	1	0	426.72	851.425	-0.0001	234	242	0	37.35	GPPGPQGAR	Oxidation (P)	0.002000000.0
Collagen alpha-1(I) chain OS=Gallus gallus GN=COL1A1 PE=1 SV=3	5101	949	299	156	46	61.2	Gallus gallus	1	0	426.72	851.425	-0.0001	234	242	0	23.97	GPPGPQGAR	Oxidation (P)	0.002000000.0
Collagen alpha-1(I) chain OS=Gallus gallus GN=COL1A1 PE=1 SV=3	5101	949	299	156	46	61.2	Gallus gallus	1	0	426.72	851.425	0	234	242	0	33.89	GPPGPQGAR	Oxidation (P)	0.002000000.0
Collagen alpha-1(I) chain OS=Gallus gallus GN=COL1A1 PE=1 SV=3	5101	949	299	156	46	61.2	Gallus gallus	1	0	426.72	851.425	0	234	242	0	17.56	GPPGPQGAR	Oxidation (P)	0.002000000.0
Collagen alpha-1(I) chain OS=Gallus gallus GN=COL1A1 PE=1 SV=3	5101	949	299	156	46	61.2	Gallus gallus	1	0	426.72	851.425	0	234	242	0	24.29	GPPGPQGAR	Oxidation (P)	0.002000000.0
Collagen alpha-1(I) chain OS=Gallus gallus GN=COL1A1 PE=1 SV=3	5101	949	299	156	46	61.2	Gallus gallus	1	1	426.72	851.425	0	302	311	0	39.62	PGPSGPAGAR	Oxidation (P); Ser->Gly (S) [-30.01]	0.002X000000.0
Collagen alpha-1(I) chain OS=Gallus gallus GN=COL1A1 PE=1 SV=3	5101	949	299	156	46	61.2	Gallus gallus	1	0	426.72	851.425	0	234	242	0	27.34	GPPGPQGAR	Oxidation (P)	0.002000000.0
Collagen alpha-1(I) chain OS=Gallus gallus GN=COL1A1 PE=1 SV=3	5101	949	299	156	46	61.2	Gallus gallus	1	0	426.72	851.425	0	234	242	0	13.48	GPPGPQGAR	Oxidation (P)	0.002000000.0
Collagen alpha-1(I) chain OS=Gallus gallus GN=COL1A1 PE=1 SV=3	5101	949	299	156	46	61.2	Gallus gallus	1	0	426.72	851.425	0.0001	234	242	0	25.76	GPPGPQGAR	Oxidation (P)	0.002000000.0
Collagen alpha-1(I) chain OS=Gallus gallus GN=COL1A1 PE=1 SV=3	5101	949	299	156	46	61.2	Gallus gallus	1	0	426.72	851.425	0.0003	234	242	0	10.51	GPPGPQGAR	Oxidation (P)	0.002000000.0
Collagen alpha-1(I) chain OS=Gallus gallus GN=COL1A1 PE=1 SV=3	5101	949	299	156	46	61.2	Gallus gallus	1	0	426.72	851.425	0.0003	234	242	0	18.24	GPPGPQGAR	Oxidation (P)	0.002000000.0
Collagen alpha-1(I) chain OS=Gallus gallus GN=COL1A1 PE=1 SV=3	5101	949	299	156	46	61.2	Gallus gallus	1	0	426.72	851.425	0.0004	234	242	0	22.75	GPPGPQGAR	Oxidation (P)	0.002000000.0
Collagen alpha-1(I) chain OS=Gallus gallus GN=COL1A1 PE=1 SV=3	5101	949	299	156	46	61.2	Gallus gallus	1	0	426.72	851.426	0.0008	234	242	0	16.99	GPPGPQGAR	Oxidation (P)	0.002000000.0
Collagen alpha-1(I) chain OS=Gallus gallus GN=COL1A1 PE=1 SV=3	5101	949	299	156	46	61.2	Gallus gallus	1	0	434.214	866.413	-0.0005	258	266	0	10.23	GFSGLDGAK	Oxidation (K)	0.000000001.0
Collagen alpha-1(I) chain OS=Gallus gallus GN=COL1A1 PE=1 SV=3	5101	949	299	156	46	61.2	Gallus gallus	1	0	434.214	866.413	-0.0004	258	266	0	29.11	GFSGLDGAK	Oxidation (K)	0.000000001.0
Collagen alpha-1(I) chain OS=Gallus gallus GN=COL1A1 PE=1 SV=3	5101	949	299	156	46	61.2	Gallus gallus	1	1	436.715	871.415	0.0001	342	350	0	18.02	GETGPQGAR
Collagen alpha-1(I) chain OS=Gallus gallus GN=COL1A1 PE=1 SV=3	5101	949	299	156	46	61.2	Gallus gallus	1	1	436.715	871.415	0.0003	342	350	0	21.41	GETGPQGAR
Collagen alpha-1(I) chain OS=Gallus gallus GN=COL1A1 PE=1 SV=3	5101	949	299	156	46	61.2	Gallus gallus	1	1	441.725	881.436	0	302	311	0	24.17	PGPSGPAGAR	Oxidation (P)	0.2000000000.0
Collagen alpha-1(I) chain OS=Gallus gallus GN=COL1A1 PE=1 SV=3	5101	949	299	156	46	61.2	Gallus gallus	1	0	441.761	881.508	0	948	956	0	22.1	GVVGLPGQR
Collagen alpha-1(I) chain OS=Gallus gallus GN=COL1A1 PE=1 SV=3	5101	949	299	156	46	61.2	Gallus gallus	1	1	443.225	884.435	-0.0001	1131	1141	0	58.92	GPPGSAGAAGK	Oxidation (P)	0.00200000000.0
Collagen alpha-1(I) chain OS=Gallus gallus GN=COL1A1 PE=1 SV=3	5101	949	299	156	46	61.2	Gallus gallus	1	1	449.724	897.434	0.0035	732	740	1	3.76	GDRGDPGPK
Collagen alpha-1(I) chain OS=Gallus gallus GN=COL1A1 PE=1 SV=3	5101	949	299	156	46	61.2	Gallus gallus	1	1	449.735	897.456	-0.0001	485	494	0	53.2	PGADGIAGPK	Oxidation (P)	0.2000000000.0
Collagen alpha-1(I) chain OS=Gallus gallus GN=COL1A1 PE=1 SV=3	5101	949	299	156	46	61.2	Gallus gallus	1	1	449.735	897.456	0.0001	485	494	0	46.84	PGADGIAGPK	Oxidation (P)	0.2000000000.0
Collagen alpha-1(I) chain OS=Gallus gallus GN=COL1A1 PE=1 SV=3	5101	949	299	156	46	61.2	Gallus gallus	1	1	449.735	897.456	0.0001	485	494	0	45.82	PGADGIAGPK	Oxidation (P)	0.2000000000.0
Collagen alpha-1(I) chain OS=Gallus gallus GN=COL1A1 PE=1 SV=3	5101	949	299	156	46	61.2	Gallus gallus	1	0	449.759	897.503	-0.0005	948	956	0	30.44	GVVGLPGQR	Oxidation (P)	0.000002000.0
Collagen alpha-1(I) chain OS=Gallus gallus GN=COL1A1 PE=1 SV=3	5101	949	299	156	46	61.2	Gallus gallus	1	0	449.759	897.503	-0.0005	948	956	0	45.33	GVVGLPGQR	Oxidation (P)	0.000002000.0
Collagen alpha-1(I) chain OS=Gallus gallus GN=COL1A1 PE=1 SV=3	5101	949	299	156	46	61.2	Gallus gallus	1	0	449.759	897.503	-0.0005	948	956	0	20.55	GVVGLPGQR	Oxidation (P)	0.000002000.0
Collagen alpha-1(I) chain OS=Gallus gallus GN=COL1A1 PE=1 SV=3	5101	949	299	156	46	61.2	Gallus gallus	1	0	449.759	897.503	-0.0005	948	956	0	18.21	GVVGLPGQR	Oxidation (P)	0.000002000.0
Collagen alpha-1(I) chain OS=Gallus gallus GN=COL1A1 PE=1 SV=3	5101	949	299	156	46	61.2	Gallus gallus	1	0	449.759	897.503	-0.0004	948	956	0	29.52	GVVGLPGQR	Oxidation (P)	0.000002000.0
Collagen alpha-1(I) chain OS=Gallus gallus GN=COL1A1 PE=1 SV=3	5101	949	299	156	46	61.2	Gallus gallus	1	0	449.759	897.503	-0.0004	948	956	0	18.87	GVVGLPGQR	Oxidation (P)	0.000002000.0
Collagen alpha-1(I) chain OS=Gallus gallus GN=COL1A1 PE=1 SV=3	5101	949	299	156	46	61.2	Gallus gallus	1	0	449.759	897.503	-0.0003	948	956	0	49.83	GVVGLPGQR	Oxidation (P)	0.000002000.0
Collagen alpha-1(I) chain OS=Gallus gallus GN=COL1A1 PE=1 SV=3	5101	949	299	156	46	61.2	Gallus gallus	1	0	449.759	897.503	-0.0003	948	956	0	30.07	GVVGLPGQR	Oxidation (P)	0.000002000.0
Collagen alpha-1(I) chain OS=Gallus gallus GN=COL1A1 PE=1 SV=3	5101	949	299	156	46	61.2	Gallus gallus	1	0	449.759	897.503	-0.0003	948	956	0	13.69	GVVGLPGQR	Oxidation (P)	0.000002000.0
Collagen alpha-1(I) chain OS=Gallus gallus GN=COL1A1 PE=1 SV=3	5101	949	299	156	46	61.2	Gallus gallus	1	0	449.759	897.503	-0.0003	948	956	0	40.78	GVVGLPGQR	Oxidation (P)	0.000002000.0
Collagen alpha-1(I) chain OS=Gallus gallus GN=COL1A1 PE=1 SV=3	5101	949	299	156	46	61.2	Gallus gallus	1	0	449.759	897.503	-0.0003	948	956	0	24.32	GVVGLPGQR	Oxidation (P)	0.000002000.0
Collagen alpha-1(I) chain OS=Gallus gallus GN=COL1A1 PE=1 SV=3	5101	949	299	156	46	61.2	Gallus gallus	1	0	449.759	897.503	-0.0003	948	956	0	26.56	GVVGLPGQR	Oxidation (P)	0.000002000.0
Collagen alpha-1(I) chain OS=Gallus gallus GN=COL1A1 PE=1 SV=3	5101	949	299	156	46	61.2	Gallus gallus	1	0	449.759	897.503	-0.0002	948	956	0	23.87	GVVGLPGQR	Oxidation (P)	0.000002000.0
Collagen alpha-1(I) chain OS=Gallus gallus GN=COL1A1 PE=1 SV=3	5101	949	299	156	46	61.2	Gallus gallus	1	0	449.759	897.503	-0.0002	948	956	0	29.22	GVVGLPGQR	Oxidation (P)	0.000002000.0
Collagen alpha-1(I) chain OS=Gallus gallus GN=COL1A1 PE=1 SV=3	5101	949	299	156	46	61.2	Gallus gallus	1	0	449.759	897.503	-0.0002	948	956	0	29.55	GVVGLPGQR	Oxidation (P)	0.000002000.0
Collagen alpha-1(I) chain OS=Gallus gallus GN=COL1A1 PE=1 SV=3	5101	949	299	156	46	61.2	Gallus gallus	1	0	449.759	897.503	-0.0002	948	956	0	31.92	GVVGLPGQR	Oxidation (P)	0.000002000.0
Collagen alpha-1(I) chain OS=Gallus gallus GN=COL1A1 PE=1 SV=3	5101	949	299	156	46	61.2	Gallus gallus	1	0	449.759	897.503	-0.0002	948	956	0	23.1	GVVGLPGQR	Oxidation (P)	0.000002000.0
Collagen alpha-1(I) chain OS=Gallus gallus GN=COL1A1 PE=1 SV=3	5101	949	299	156	46	61.2	Gallus gallus	1	0	449.759	897.503	-0.0002	948	956	0	37.62	GVVGLPGQR	Oxidation (P)	0.000002000.0
Collagen alpha-1(I) chain OS=Gallus gallus GN=COL1A1 PE=1 SV=3	5101	949	299	156	46	61.2	Gallus gallus	1	0	449.759	897.503	-0.0002	948	956	0	23.91	GVVGLPGQR	Oxidation (P)	0.000002000.0
Collagen alpha-1(I) chain OS=Gallus gallus GN=COL1A1 PE=1 SV=3	5101	949	299	156	46	61.2	Gallus gallus	1	0	449.759	897.503	-0.0001	948	956	0	22.76	GVVGLPGQR	Oxidation (P)	0.000002000.0
Collagen alpha-1(I) chain OS=Gallus gallus GN=COL1A1 PE=1 SV=3	5101	949	299	156	46	61.2	Gallus gallus	1	0	449.759	897.503	-0.0001	948	956	0	26.22	GVVGLPGQR	Oxidation (P)	0.000002000.0
Collagen alpha-1(I) chain OS=Gallus gallus GN=COL1A1 PE=1 SV=3	5101	949	299	156	46	61.2	Gallus gallus	1	0	449.759	897.503	-0.0001	948	956	0	31.07	GVVGLPGQR	Oxidation (P)	0.000002000.0
Collagen alpha-1(I) chain OS=Gallus gallus GN=COL1A1 PE=1 SV=3	5101	949	299	156	46	61.2	Gallus gallus	1	0	449.759	897.503	0	948	956	0	39.92	GVVGLPGQR	Oxidation (P)	0.000002000.0
Collagen alpha-1(I) chain OS=Gallus gallus GN=COL1A1 PE=1 SV=3	5101	949	299	156	46	61.2	Gallus gallus	1	0	449.759	897.503	0	948	956	0	36.06	GVVGLPGQR	Oxidation (P)	0.000002000.0
Collagen alpha-1(I) chain OS=Gallus gallus GN=COL1A1 PE=1 SV=3	5101	949	299	156	46	61.2	Gallus gallus	1	0	449.759	897.503	0	948	956	0	22.65	GVVGLPGQR	Oxidation (P)	0.000002000.0
Collagen alpha-1(I) chain OS=Gallus gallus GN=COL1A1 PE=1 SV=3	5101	949	299	156	46	61.2	Gallus gallus	1	0	449.759	897.503	0	948	956	0	22.24	GVVGLPGQR	Oxidation (P)	0.000002000.0
Collagen alpha-1(I) chain OS=Gallus gallus GN=COL1A1 PE=1 SV=3	5101	949	299	156	46	61.2	Gallus gallus	1	0	449.759	897.503	0	948	956	0	33.84	GVVGLPGQR	Oxidation (P)	0.000002000.0
Collagen alpha-1(I) chain OS=Gallus gallus GN=COL1A1 PE=1 SV=3	5101	949	299	156	46	61.2	Gallus gallus	1	0	449.759	897.503	0	948	956	0	25.93	GVVGLPGQR	Oxidation (P)	0.000002000.0
Collagen alpha-1(I) chain OS=Gallus gallus GN=COL1A1 PE=1 SV=3	5101	949	299	156	46	61.2	Gallus gallus	1	0	449.759	897.503	0	948	956	0	27.82	GVVGLPGQR	Oxidation (P)	0.000002000.0
Collagen alpha-1(I) chain OS=Gallus gallus GN=COL1A1 PE=1 SV=3	5101	949	299	156	46	61.2	Gallus gallus	1	0	449.759	897.503	0.0001	948	956	0	24.28	GVVGLPGQR	Oxidation (P)	0.000002000.0
Collagen alpha-1(I) chain OS=Gallus gallus GN=COL1A1 PE=1 SV=3	5101	949	299	156	46	61.2	Gallus gallus	1	0	449.759	897.503	0.0001	948	956	0	30.77	GVVGLPGQR	Oxidation (P)	0.000002000.0
Collagen alpha-1(I) chain OS=Gallus gallus GN=COL1A1 PE=1 SV=3	5101	949	299	156	46	61.2	Gallus gallus	1	0	449.759	897.503	0.0001	948	956	0	31.62	GVVGLPGQR	Oxidation (P)	0.000002000.0
Collagen alpha-1(I) chain OS=Gallus gallus GN=COL1A1 PE=1 SV=3	5101	949	299	156	46	61.2	Gallus gallus	1	0	449.759	897.503	0.0001	948	956	0	22.52	GVVGLPGQR	Oxidation (P)	0.000002000.0
Collagen alpha-1(I) chain OS=Gallus gallus GN=COL1A1 PE=1 SV=3	5101	949	299	156	46	61.2	Gallus gallus	1	0	449.759	897.503	0.0002	948	956	0	30.66	GVVGLPGQR	Oxidation (P)	0.000002000.0
Collagen alpha-1(I) chain OS=Gallus gallus GN=COL1A1 PE=1 SV=3	5101	949	299	156	46	61.2	Gallus gallus	1	0	449.759	897.503	0.0002	948	956	0	36.12	GVVGLPGQR	Oxidation (P)	0.000002000.0
Collagen alpha-1(I) chain OS=Gallus gallus GN=COL1A1 PE=1 SV=3	5101	949	299	156	46	61.2	Gallus gallus	1	0	449.759	897.503	0.0002	948	956	0	36.67	GVVGLPGQR	Oxidation (P)	0.000002000.0
Collagen alpha-1(I) chain OS=Gallus gallus GN=COL1A1 PE=1 SV=3	5101	949	299	156	46	61.2	Gallus gallus	1	0	449.759	897.503	0.0002	948	956	0	28.47	GVVGLPGQR	Oxidation (P)	0.000002000.0
Collagen alpha-1(I) chain OS=Gallus gallus GN=COL1A1 PE=1 SV=3	5101	949	299	156	46	61.2	Gallus gallus	1	0	449.759	897.503	0.0002	948	956	0	26.03	GVVGLPGQR	Oxidation (P)	0.000002000.0
Collagen alpha-1(I) chain OS=Gallus gallus GN=COL1A1 PE=1 SV=3	5101	949	299	156	46	61.2	Gallus gallus	1	0	449.759	897.503	0.0002	948	956	0	36.4	GVVGLPGQR	Oxidation (P)	0.000002000.0
Collagen alpha-1(I) chain OS=Gallus gallus GN=COL1A1 PE=1 SV=3	5101	949	299	156	46	61.2	Gallus gallus	1	0	449.759	897.504	0.0002	948	956	0	33.03	GVVGLPGQR	Oxidation (P)	0.000002000.0
Collagen alpha-1(I) chain OS=Gallus gallus GN=COL1A1 PE=1 SV=3	5101	949	299	156	46	61.2	Gallus gallus	1	0	449.759	897.504	0.0002	948	956	0	26.44	GVVGLPGQR	Oxidation (P)	0.000002000.0
Collagen alpha-1(I) chain OS=Gallus gallus GN=COL1A1 PE=1 SV=3	5101	949	299	156	46	61.2	Gallus gallus	1	0	449.759	897.504	0.0002	948	956	0	29.5	GVVGLPGQR	Oxidation (P)	0.000002000.0
Collagen alpha-1(I) chain OS=Gallus gallus GN=COL1A1 PE=1 SV=3	5101	949	299	156	46	61.2	Gallus gallus	1	0	449.759	897.504	0.0002	948	956	0	25.63	GVVGLPGQR	Oxidation (P)	0.000002000.0
Collagen alpha-1(I) chain OS=Gallus gallus GN=COL1A1 PE=1 SV=3	5101	949	299	156	46	61.2	Gallus gallus	1	0	449.759	897.504	0.0002	948	956	0	23.92	GVVGLPGQR	Oxidation (P)	0.000002000.0
Collagen alpha-1(I) chain OS=Gallus gallus GN=COL1A1 PE=1 SV=3	5101	949	299	156	46	61.2	Gallus gallus	1	0	449.759	897.504	0.0003	948	956	0	29.94	GVVGLPGQR	Oxidation (P)	0.000002000.0
Collagen alpha-1(I) chain OS=Gallus gallus GN=COL1A1 PE=1 SV=3	5101	949	299	156	46	61.2	Gallus gallus	1	0	449.759	897.504	0.0003	948	956	0	37.31	GVVGLPGQR	Oxidation (P)	0.000002000.0
Collagen alpha-1(I) chain OS=Gallus gallus GN=COL1A1 PE=1 SV=3	5101	949	299	156	46	61.2	Gallus gallus	1	0	449.759	897.504	0.0003	948	956	0	12.44	GVVGLPGQR	Oxidation (P)	0.000002000.0
Collagen alpha-1(I) chain OS=Gallus gallus GN=COL1A1 PE=1 SV=3	5101	949	299	156	46	61.2	Gallus gallus	1	0	449.759	897.504	0.0005	948	956	0	26.87	GVVGLPGQR	Oxidation (P)	0.000002000.0
Collagen alpha-1(I) chain OS=Gallus gallus GN=COL1A1 PE=1 SV=3	5101	949	299	156	46	61.2	Gallus gallus	1	0	449.759	897.504	0.0005	948	956	0	23.85	GVVGLPGQR	Oxidation (P)	0.000002000.0
Collagen alpha-1(I) chain OS=Gallus gallus GN=COL1A1 PE=1 SV=3	5101	949	299	156	46	61.2	Gallus gallus	1	0	449.759	897.504	0.0005	948	956	0	29.09	GVVGLPGQR	Oxidation (P)	0.000002000.0
Collagen alpha-1(I) chain OS=Gallus gallus GN=COL1A1 PE=1 SV=3	5101	949	299	156	46	61.2	Gallus gallus	1	0	449.759	897.504	0.0007	948	956	0	16.72	GVVGLPGQR	Oxidation (P)	0.000002000.0
Collagen alpha-1(I) chain OS=Gallus gallus GN=COL1A1 PE=1 SV=3	5101	949	299	156	46	61.2	Gallus gallus	1	0	449.759	897.504	0.0008	948	956	0	23.45	GVVGLPGQR	Oxidation (P)	0.000002000.0
Collagen alpha-1(I) chain OS=Gallus gallus GN=COL1A1 PE=1 SV=3	5101	949	299	156	46	61.2	Gallus gallus	1	0	449.76	897.505	0.0013	948	956	0	23.78	GVVGLPGQR	Oxidation (P)	0.000002000.0
Collagen alpha-1(I) chain OS=Gallus gallus GN=COL1A1 PE=1 SV=3	5101	949	299	156	46	61.2	Gallus gallus	1	1	457.72	913.425	-0.0001	732	740	1	8.26	GDRGDPGPK	Oxidation (P)	0.000002000.0
Collagen alpha-1(I) chain OS=Gallus gallus GN=COL1A1 PE=1 SV=3	5101	949	299	156	46	61.2	Gallus gallus	1	1	457.72	913.425	0	732	740	1	1.18	GDRGDPGPK	Oxidation (K)	0.000000001.0
Collagen alpha-1(I) chain OS=Gallus gallus GN=COL1A1 PE=1 SV=3	5101	949	299	156	46	61.2	Gallus gallus	1	1	457.72	913.426	0.0001	732	740	1	6.94	GDRGDPGPK	Oxidation (P)	0.000002000.0
Collagen alpha-1(I) chain OS=Gallus gallus GN=COL1A1 PE=1 SV=3	5101	949	299	156	46	61.2	Gallus gallus	1	1	457.72	913.426	0.0005	732	740	1	4.96	GDRGDPGPK	Oxidation (P)	0.000002000.0
Collagen alpha-1(I) chain OS=Gallus gallus GN=COL1A1 PE=1 SV=3	5101	949	299	156	46	61.2	Gallus gallus	1	1	457.72	913.426	0.0006	732	740	1	9.5	GDRGDPGPK	Oxidation (P)	0.000002000.0
Collagen alpha-1(I) chain OS=Gallus gallus GN=COL1A1 PE=1 SV=3	5101	949	299	156	46	61.2	Gallus gallus	1	0	471.726	941.438	-0.0006	200	209	0	42.25	PGASGPMGPR	Oxidation (P)	0.2000000000.0
Collagen alpha-1(I) chain OS=Gallus gallus GN=COL1A1 PE=1 SV=3	5101	949	299	156	46	61.2	Gallus gallus	1	0	471.727	941.439	-0.0002	200	209	0	41.03	PGASGPMGPR	Oxidation (P)	0.2000000000.0
Collagen alpha-1(I) chain OS=Gallus gallus GN=COL1A1 PE=1 SV=3	5101	949	299	156	46	61.2	Gallus gallus	1	0	480.744	959.474	-0.0003	245	254	0	40.31	PGTAGLPGMK	2 Oxidation (P)	0.2000002000.0
Collagen alpha-1(I) chain OS=Gallus gallus GN=COL1A1 PE=1 SV=3	5101	949	299	156	46	61.2	Gallus gallus	1	0	486.231	970.447	0.0002	974	983	0	35.6	QGPSGASGER	Ala->Pro (A) [+26.02]	0.00000X0000.0
Collagen alpha-1(I) chain OS=Gallus gallus GN=COL1A1 PE=1 SV=3	5101	949	299	156	46	61.2	Gallus gallus	1	0	489.243	976.472	-0.0003	861	871	0	41.27	GATGFPGAAGR	Oxidation (P)	0.00000200000.0
Collagen alpha-1(I) chain OS=Gallus gallus GN=COL1A1 PE=1 SV=3	5101	949	299	156	46	61.2	Gallus gallus	1	0	490.767	979.52	0.0001	938	947	0	50.89	PGPQGIAGQR
Collagen alpha-1(I) chain OS=Gallus gallus GN=COL1A1 PE=1 SV=3	5101	949	299	156	46	61.2	Gallus gallus	1	0	496.762	991.509	0.0001	1148	1157	0	36.9	PGPIGPPGPR	3 Oxidation (P)	0.2000022000.0
Collagen alpha-1(I) chain OS=Gallus gallus GN=COL1A1 PE=1 SV=3	5101	949	299	156	46	61.2	Gallus gallus	1	1	497.259	992.503	-0.0012	775	785	0	43.35	PPGPAGPTGAR	Oxidation (P)	0.02000000000.0
Collagen alpha-1(I) chain OS=Gallus gallus GN=COL1A1 PE=1 SV=3	5101	949	299	156	46	61.2	Gallus gallus	1	0	498.765	995.515	0.0002	938	947	0	41.99	PGPQGIAGQR	Oxidation (P)	0.2000000000.0
Collagen alpha-1(I) chain OS=Gallus gallus GN=COL1A1 PE=1 SV=3	5101	949	299	156	46	61.2	Gallus gallus	1	0	501.256	1000.5	0.0003	331	341	0	33.68	PPGFPGAAGAK	2 Oxidation (P)	0.02002000000.0
Collagen alpha-1(I) chain OS=Gallus gallus GN=COL1A1 PE=1 SV=3	5101	949	299	156	46	61.2	Gallus gallus	1	0	505.754	1009.49	-0.0002	1119	1130	0	72.85	GPSGASGPAGPR
Collagen alpha-1(I) chain OS=Gallus gallus GN=COL1A1 PE=1 SV=3	5101	949	299	156	46	61.2	Gallus gallus	1	0	522.739	1043.46	-0.0008	687	698	0	12.25	GANGAPGNDGAK	Oxidation (P)	0.000002000000.0
Collagen alpha-1(I) chain OS=Gallus gallus GN=COL1A1 PE=1 SV=3	5101	949	299	156	46	61.2	Gallus gallus	1	0	522.739	1043.46	-0.0002	687	698	0	0.1	GANGAPGNDGAK	Oxidation (P)	0.000002000000.0
Collagen alpha-1(I) chain OS=Gallus gallus GN=COL1A1 PE=1 SV=3	5101	949	299	156	46	61.2	Gallus gallus	1	0	522.739	1043.46	0.0003	687	698	0	16.72	GANGAPGNDGAK	Oxidation (P)	0.000002000000.0
Collagen alpha-1(I) chain OS=Gallus gallus GN=COL1A1 PE=1 SV=3	5101	949	299	156	46	61.2	Gallus gallus	1	0	522.739	1043.46	0.0008	687	698	0	1.42	GANGAPGNDGAK	Oxidation (P)	0.000002000000.0
Collagen alpha-1(I) chain OS=Gallus gallus GN=COL1A1 PE=1 SV=3	5101	949	299	156	46	61.2	Gallus gallus	1	1	523.269	1044.52	-0.0004	484	494	0	47.4	FPGADGIAGPK	Oxidation (P)	0.02000000000.0
Collagen alpha-1(I) chain OS=Gallus gallus GN=COL1A1 PE=1 SV=3	5101	949	299	156	46	61.2	Gallus gallus	1	0	523.275	1044.54	-0.0001	394	404	0	38.86	IAGAPGFPGAR	2 Oxidation (P)	0.00002002000.0
Collagen alpha-1(I) chain OS=Gallus gallus GN=COL1A1 PE=1 SV=3	5101	949	299	156	46	61.2	Gallus gallus	1	1	540.289	1078.56	-0.0001	300	311	1	44.58	GRPGPSGPAGAR
Collagen alpha-1(I) chain OS=Gallus gallus GN=COL1A1 PE=1 SV=3	5101	949	299	156	46	61.2	Gallus gallus	1	1	360.528	1078.56	-0.0001	300	311	1	9.09	GRPGPSGPAGAR
Collagen alpha-1(I) chain OS=Gallus gallus GN=COL1A1 PE=1 SV=3	5101	949	299	156	46	61.2	Gallus gallus	1	1	542.775	1083.53	-0.0003	483	494	0	37.35	GFPGADGIAGPK	Oxidation (P); Dehydrated (D) [-18.01]	0.00200X000000.0
Collagen alpha-1(I) chain OS=Gallus gallus GN=COL1A1 PE=1 SV=3	5101	949	299	156	46	61.2	Gallus gallus	1	1	543.288	1084.56	-0.0005	723	734	1	24.91	GAAGLPGAKGDR	Oxidation (P)	0.000002000000.0
Collagen alpha-1(I) chain OS=Gallus gallus GN=COL1A1 PE=1 SV=3	5101	949	299	156	46	61.2	Gallus gallus	1	1	362.528	1084.56	0.0004	723	734	1	20.36	GAAGLPGAKGDR	Oxidation (P)	0.000002000000.0
Collagen alpha-1(I) chain OS=Gallus gallus GN=COL1A1 PE=1 SV=3	5101	949	299	156	46	61.2	Gallus gallus	1	1	543.783	1085.55	0.0003	483	494	0	13.59	GFPGADGIAGPK
Collagen alpha-1(I) chain OS=Gallus gallus GN=COL1A1 PE=1 SV=3	5101	949	299	156	46	61.2	Gallus gallus	1	1	543.783	1085.55	0.0006	483	494	0	22.96	GFPGADGIAGPK
Collagen alpha-1(I) chain OS=Gallus gallus GN=COL1A1 PE=1 SV=3	5101	949	299	156	46	61.2	Gallus gallus	1	0	545.768	1089.52	0	860	871	0	42.65	PGATGFPGAAGR	2 Oxidation (P)	0.200000200000.0
Collagen alpha-1(I) chain OS=Gallus gallus GN=COL1A1 PE=1 SV=3	5101	949	299	156	46	61.2	Gallus gallus	1	0	546.283	1090.55	0.0003	1061	1073	0	43.55	AGPAGPPGPAGAR	Oxidation (P)	0.0000002000000.0
Collagen alpha-1(I) chain OS=Gallus gallus GN=COL1A1 PE=1 SV=3	5101	949	299	156	46	61.2	Gallus gallus	1	1	547.783	1093.55	0.0001	992	1003	0	38.76	PGLAGPPGEAGR	Oxidation (P)	0.000000200000.0
Collagen alpha-1(I) chain OS=Gallus gallus GN=COL1A1 PE=1 SV=3	5101	949	299	156	46	61.2	Gallus gallus	1	1	365.86	1094.56	-0.0013	300	311	1	22.78	GRPGPSGPAGAR	Oxidation (P)	0.002000000000.0
Collagen alpha-1(I) chain OS=Gallus gallus GN=COL1A1 PE=1 SV=3	5101	949	299	156	46	61.2	Gallus gallus	1	1	365.86	1094.56	-0.0012	300	311	1	30.6	GRPGPSGPAGAR	Oxidation (P)	0.002000000000.0
Collagen alpha-1(I) chain OS=Gallus gallus GN=COL1A1 PE=1 SV=3	5101	949	299	156	46	61.2	Gallus gallus	1	1	548.286	1094.56	-0.0009	300	311	1	3.86	GRPGPSGPAGAR	Oxidation (P)	0.002000000000.0
Collagen alpha-1(I) chain OS=Gallus gallus GN=COL1A1 PE=1 SV=3	5101	949	299	156	46	61.2	Gallus gallus	1	1	365.86	1094.56	-0.0005	300	311	1	34.64	GRPGPSGPAGAR	Oxidation (P)	0.002000000000.0
Collagen alpha-1(I) chain OS=Gallus gallus GN=COL1A1 PE=1 SV=3	5101	949	299	156	46	61.2	Gallus gallus	1	1	548.286	1094.56	-0.0005	300	311	1	4.44	GRPGPSGPAGAR	Oxidation (P)	0.002000000000.0
Collagen alpha-1(I) chain OS=Gallus gallus GN=COL1A1 PE=1 SV=3	5101	949	299	156	46	61.2	Gallus gallus	1	1	365.86	1094.56	-0.0003	300	311	1	12.45	GRPGPSGPAGAR	Oxidation (P)	0.000020000000.0
Collagen alpha-1(I) chain OS=Gallus gallus GN=COL1A1 PE=1 SV=3	5101	949	299	156	46	61.2	Gallus gallus	1	1	365.86	1094.56	-0.0003	300	311	1	31.07	GRPGPSGPAGAR	Oxidation (P)	0.002000000000.0
Collagen alpha-1(I) chain OS=Gallus gallus GN=COL1A1 PE=1 SV=3	5101	949	299	156	46	61.2	Gallus gallus	1	1	548.286	1094.56	-0.0003	300	311	1	45.53	GRPGPSGPAGAR	Oxidation (P)	0.002000000000.0
Collagen alpha-1(I) chain OS=Gallus gallus GN=COL1A1 PE=1 SV=3	5101	949	299	156	46	61.2	Gallus gallus	1	1	548.286	1094.56	-0.0003	300	311	1	8.82	GRPGPSGPAGAR	Oxidation (P)	0.002000000000.0
Collagen alpha-1(I) chain OS=Gallus gallus GN=COL1A1 PE=1 SV=3	5101	949	299	156	46	61.2	Gallus gallus	1	1	365.86	1094.56	-0.0003	300	311	1	19.95	GRPGPSGPAGAR	Oxidation (P)	0.002000000000.0
Collagen alpha-1(I) chain OS=Gallus gallus GN=COL1A1 PE=1 SV=3	5101	949	299	156	46	61.2	Gallus gallus	1	1	365.86	1094.56	-0.0003	300	311	1	33.37	GRPGPSGPAGAR	Oxidation (P)	0.002000000000.0
Collagen alpha-1(I) chain OS=Gallus gallus GN=COL1A1 PE=1 SV=3	5101	949	299	156	46	61.2	Gallus gallus	1	1	365.86	1094.56	-0.0003	300	311	1	26.25	GRPGPSGPAGAR	Oxidation (P)	0.002000000000.0
Collagen alpha-1(I) chain OS=Gallus gallus GN=COL1A1 PE=1 SV=3	5101	949	299	156	46	61.2	Gallus gallus	1	1	365.86	1094.56	-0.0003	300	311	1	20.17	GRPGPSGPAGAR	Oxidation (P)	0.002000000000.0
Collagen alpha-1(I) chain OS=Gallus gallus GN=COL1A1 PE=1 SV=3	5101	949	299	156	46	61.2	Gallus gallus	1	1	365.86	1094.56	-0.0003	300	311	1	23.01	GRPGPSGPAGAR	Oxidation (P)	0.002000000000.0
Collagen alpha-1(I) chain OS=Gallus gallus GN=COL1A1 PE=1 SV=3	5101	949	299	156	46	61.2	Gallus gallus	1	1	365.86	1094.56	-0.0003	300	311	1	35.45	GRPGPSGPAGAR	Oxidation (P)	0.002000000000.0
Collagen alpha-1(I) chain OS=Gallus gallus GN=COL1A1 PE=1 SV=3	5101	949	299	156	46	61.2	Gallus gallus	1	1	365.86	1094.56	-0.0002	300	311	1	23.77	GRPGPSGPAGAR	Oxidation (P)	0.002000000000.0
Collagen alpha-1(I) chain OS=Gallus gallus GN=COL1A1 PE=1 SV=3	5101	949	299	156	46	61.2	Gallus gallus	1	1	365.86	1094.56	-0.0002	300	311	1	13.71	GRPGPSGPAGAR	Oxidation (P)	0.002000000000.0
Collagen alpha-1(I) chain OS=Gallus gallus GN=COL1A1 PE=1 SV=3	5101	949	299	156	46	61.2	Gallus gallus	1	1	365.86	1094.56	-0.0002	300	311	1	23.11	GRPGPSGPAGAR	Oxidation (P)	0.002000000000.0
Collagen alpha-1(I) chain OS=Gallus gallus GN=COL1A1 PE=1 SV=3	5101	949	299	156	46	61.2	Gallus gallus	1	1	365.86	1094.56	-0.0002	300	311	1	22.53	GRPGPSGPAGAR	Oxidation (P)	0.002000000000.0
Collagen alpha-1(I) chain OS=Gallus gallus GN=COL1A1 PE=1 SV=3	5101	949	299	156	46	61.2	Gallus gallus	1	1	365.86	1094.56	-0.0002	300	311	1	27.26	GRPGPSGPAGAR	Oxidation (P)	0.002000000000.0
Collagen alpha-1(I) chain OS=Gallus gallus GN=COL1A1 PE=1 SV=3	5101	949	299	156	46	61.2	Gallus gallus	1	1	365.86	1094.56	-0.0002	300	311	1	23.02	GRPGPSGPAGAR	Oxidation (P)	0.002000000000.0
Collagen alpha-1(I) chain OS=Gallus gallus GN=COL1A1 PE=1 SV=3	5101	949	299	156	46	61.2	Gallus gallus	1	1	365.86	1094.56	-0.0002	300	311	1	17.57	GRPGPSGPAGAR	Oxidation (P)	0.002000000000.0
Collagen alpha-1(I) chain OS=Gallus gallus GN=COL1A1 PE=1 SV=3	5101	949	299	156	46	61.2	Gallus gallus	1	1	365.86	1094.56	-0.0002	300	311	1	25.79	GRPGPSGPAGAR	Oxidation (P)	0.002000000000.0
Collagen alpha-1(I) chain OS=Gallus gallus GN=COL1A1 PE=1 SV=3	5101	949	299	156	46	61.2	Gallus gallus	1	1	365.86	1094.56	-0.0001	300	311	1	25.46	GRPGPSGPAGAR	Oxidation (P)	0.002000000000.0
Collagen alpha-1(I) chain OS=Gallus gallus GN=COL1A1 PE=1 SV=3	5101	949	299	156	46	61.2	Gallus gallus	1	1	365.86	1094.56	-0.0001	300	311	1	19.61	GRPGPSGPAGAR	Oxidation (P)	0.002000000000.0
Collagen alpha-1(I) chain OS=Gallus gallus GN=COL1A1 PE=1 SV=3	5101	949	299	156	46	61.2	Gallus gallus	1	1	365.86	1094.56	-0.0001	300	311	1	17.46	GRPGPSGPAGAR	Oxidation (P)	0.002000000000.0
Collagen alpha-1(I) chain OS=Gallus gallus GN=COL1A1 PE=1 SV=3	5101	949	299	156	46	61.2	Gallus gallus	1	1	365.86	1094.56	-0.0001	300	311	1	31.18	GRPGPSGPAGAR	Oxidation (P)	0.002000000000.0
Collagen alpha-1(I) chain OS=Gallus gallus GN=COL1A1 PE=1 SV=3	5101	949	299	156	46	61.2	Gallus gallus	1	1	548.286	1094.56	0	300	311	1	10.08	GRPGPSGPAGAR	Oxidation (P)	0.000000020000.0
Collagen alpha-1(I) chain OS=Gallus gallus GN=COL1A1 PE=1 SV=3	5101	949	299	156	46	61.2	Gallus gallus	1	1	548.286	1094.56	0	300	311	1	12.4	GRPGPSGPAGAR	Oxidation (P)	0.002000000000.0
Collagen alpha-1(I) chain OS=Gallus gallus GN=COL1A1 PE=1 SV=3	5101	949	299	156	46	61.2	Gallus gallus	1	1	365.86	1094.56	0	300	311	1	25.52	GRPGPSGPAGAR	Oxidation (P)	0.002000000000.0
Collagen alpha-1(I) chain OS=Gallus gallus GN=COL1A1 PE=1 SV=3	5101	949	299	156	46	61.2	Gallus gallus	1	1	365.86	1094.56	0	300	311	1	31.71	GRPGPSGPAGAR	Oxidation (P)	0.002000000000.0
Collagen alpha-1(I) chain OS=Gallus gallus GN=COL1A1 PE=1 SV=3	5101	949	299	156	46	61.2	Gallus gallus	1	1	365.86	1094.56	0	300	311	1	42.37	GRPGPSGPAGAR	Oxidation (P)	0.000020000000.0
Collagen alpha-1(I) chain OS=Gallus gallus GN=COL1A1 PE=1 SV=3	5101	949	299	156	46	61.2	Gallus gallus	1	1	365.86	1094.56	0	300	311	1	26.2	GRPGPSGPAGAR	Oxidation (P)	0.002000000000.0
Collagen alpha-1(I) chain OS=Gallus gallus GN=COL1A1 PE=1 SV=3	5101	949	299	156	46	61.2	Gallus gallus	1	1	365.86	1094.56	0	300	311	1	24.38	GRPGPSGPAGAR	Oxidation (P)	0.002000000000.0
Collagen alpha-1(I) chain OS=Gallus gallus GN=COL1A1 PE=1 SV=3	5101	949	299	156	46	61.2	Gallus gallus	1	1	548.286	1094.56	0.0001	300	311	1	22.16	GRPGPSGPAGAR	Oxidation (P)	0.002000000000.0
Collagen alpha-1(I) chain OS=Gallus gallus GN=COL1A1 PE=1 SV=3	5101	949	299	156	46	61.2	Gallus gallus	1	1	548.286	1094.56	0.0001	300	311	1	29.06	GRPGPSGPAGAR	Oxidation (P)	0.002000000000.0
Collagen alpha-1(I) chain OS=Gallus gallus GN=COL1A1 PE=1 SV=3	5101	949	299	156	46	61.2	Gallus gallus	1	1	365.86	1094.56	0.0001	300	311	1	26.27	GRPGPSGPAGAR	Oxidation (P)	0.002000000000.0
Collagen alpha-1(I) chain OS=Gallus gallus GN=COL1A1 PE=1 SV=3	5101	949	299	156	46	61.2	Gallus gallus	1	1	365.86	1094.56	0.0001	300	311	1	27.08	GRPGPSGPAGAR	Oxidation (P)	0.002000000000.0
Collagen alpha-1(I) chain OS=Gallus gallus GN=COL1A1 PE=1 SV=3	5101	949	299	156	46	61.2	Gallus gallus	1	1	365.86	1094.56	0.0001	300	311	1	31.85	GRPGPSGPAGAR	Oxidation (P)	0.002000000000.0
Collagen alpha-1(I) chain OS=Gallus gallus GN=COL1A1 PE=1 SV=3	5101	949	299	156	46	61.2	Gallus gallus	1	1	365.86	1094.56	0.0001	300	311	1	36.36	GRPGPSGPAGAR	Oxidation (P)	0.002000000000.0
Collagen alpha-1(I) chain OS=Gallus gallus GN=COL1A1 PE=1 SV=3	5101	949	299	156	46	61.2	Gallus gallus	1	1	365.86	1094.56	0.0002	300	311	1	47.64	GRPGPSGPAGAR	Oxidation (P)	0.002000000000.0
Collagen alpha-1(I) chain OS=Gallus gallus GN=COL1A1 PE=1 SV=3	5101	949	299	156	46	61.2	Gallus gallus	1	1	365.86	1094.56	0.0003	300	311	1	19.01	GRPGPSGPAGAR	Oxidation (P)	0.000020000000.0
Collagen alpha-1(I) chain OS=Gallus gallus GN=COL1A1 PE=1 SV=3	5101	949	299	156	46	61.2	Gallus gallus	1	1	365.86	1094.56	0.0003	300	311	1	34.14	GRPGPSGPAGAR	Oxidation (P)	0.000020000000.0
Collagen alpha-1(I) chain OS=Gallus gallus GN=COL1A1 PE=1 SV=3	5101	949	299	156	46	61.2	Gallus gallus	1	1	365.86	1094.56	0.0003	300	311	1	41.7	GRPGPSGPAGAR	Oxidation (P)	0.000020000000.0
Collagen alpha-1(I) chain OS=Gallus gallus GN=COL1A1 PE=1 SV=3	5101	949	299	156	46	61.2	Gallus gallus	1	1	365.86	1094.56	0.0003	300	311	1	21.4	GRPGPSGPAGAR	Oxidation (P)	0.002000000000.0
Collagen alpha-1(I) chain OS=Gallus gallus GN=COL1A1 PE=1 SV=3	5101	949	299	156	46	61.2	Gallus gallus	1	1	365.86	1094.56	0.0003	300	311	1	22.88	GRPGPSGPAGAR	Oxidation (P)	0.002000000000.0
Collagen alpha-1(I) chain OS=Gallus gallus GN=COL1A1 PE=1 SV=3	5101	949	299	156	46	61.2	Gallus gallus	1	1	365.86	1094.56	0.0003	300	311	1	20.35	GRPGPSGPAGAR	Oxidation (P)	0.002000000000.0
Collagen alpha-1(I) chain OS=Gallus gallus GN=COL1A1 PE=1 SV=3	5101	949	299	156	46	61.2	Gallus gallus	1	1	365.86	1094.56	0.0003	300	311	1	44.8	GRPGPSGPAGAR	Oxidation (P)	0.002000000000.0
Collagen alpha-1(I) chain OS=Gallus gallus GN=COL1A1 PE=1 SV=3	5101	949	299	156	46	61.2	Gallus gallus	1	1	365.86	1094.56	0.0003	300	311	1	30.96	GRPGPSGPAGAR	Oxidation (P)	0.002000000000.0
Collagen alpha-1(I) chain OS=Gallus gallus GN=COL1A1 PE=1 SV=3	5101	949	299	156	46	61.2	Gallus gallus	1	1	365.86	1094.56	0.0003	300	311	1	42.59	GRPGPSGPAGAR	Oxidation (P)	0.002000000000.0
Collagen alpha-1(I) chain OS=Gallus gallus GN=COL1A1 PE=1 SV=3	5101	949	299	156	46	61.2	Gallus gallus	1	1	365.86	1094.56	0.0004	300	311	1	17.05	GRPGPSGPAGAR	Oxidation (P)	0.002000000000.0
Collagen alpha-1(I) chain OS=Gallus gallus GN=COL1A1 PE=1 SV=3	5101	949	299	156	46	61.2	Gallus gallus	1	1	365.86	1094.56	0.0004	300	311	1	12.87	GRPGPSGPAGAR	Oxidation (P)	0.002000000000.0
Collagen alpha-1(I) chain OS=Gallus gallus GN=COL1A1 PE=1 SV=3	5101	949	299	156	46	61.2	Gallus gallus	1	1	365.86	1094.56	0.0004	300	311	1	16.1	GRPGPSGPAGAR	Oxidation (P)	0.002000000000.0
Collagen alpha-1(I) chain OS=Gallus gallus GN=COL1A1 PE=1 SV=3	5101	949	299	156	46	61.2	Gallus gallus	1	1	365.86	1094.56	0.0004	300	311	1	30.3	GRPGPSGPAGAR	Oxidation (P)	0.000020000000.0
Collagen alpha-1(I) chain OS=Gallus gallus GN=COL1A1 PE=1 SV=3	5101	949	299	156	46	61.2	Gallus gallus	1	1	365.86	1094.56	0.0004	300	311	1	43.99	GRPGPSGPAGAR	Oxidation (P)	0.002000000000.0
Collagen alpha-1(I) chain OS=Gallus gallus GN=COL1A1 PE=1 SV=3	5101	949	299	156	46	61.2	Gallus gallus	1	1	365.86	1094.56	0.0004	300	311	1	28.77	GRPGPSGPAGAR	Oxidation (P)	0.000020000000.0
Collagen alpha-1(I) chain OS=Gallus gallus GN=COL1A1 PE=1 SV=3	5101	949	299	156	46	61.2	Gallus gallus	1	1	365.86	1094.56	0.0004	300	311	1	34.11	GRPGPSGPAGAR	Oxidation (P)	0.002000000000.0
Collagen alpha-1(I) chain OS=Gallus gallus GN=COL1A1 PE=1 SV=3	5101	949	299	156	46	61.2	Gallus gallus	1	1	365.86	1094.56	0.0004	300	311	1	34.31	GRPGPSGPAGAR	Oxidation (P)	0.002000000000.0
Collagen alpha-1(I) chain OS=Gallus gallus GN=COL1A1 PE=1 SV=3	5101	949	299	156	46	61.2	Gallus gallus	1	1	365.86	1094.56	0.0004	300	311	1	34.78	GRPGPSGPAGAR	Oxidation (P)	0.000020000000.0
Collagen alpha-1(I) chain OS=Gallus gallus GN=COL1A1 PE=1 SV=3	5101	949	299	156	46	61.2	Gallus gallus	1	1	365.86	1094.56	0.0004	300	311	1	19.09	GRPGPSGPAGAR	Oxidation (P)	0.002000000000.0
Collagen alpha-1(I) chain OS=Gallus gallus GN=COL1A1 PE=1 SV=3	5101	949	299	156	46	61.2	Gallus gallus	1	1	365.86	1094.56	0.0005	300	311	1	22.75	GRPGPSGPAGAR	Oxidation (P)	0.002000000000.0
Collagen alpha-1(I) chain OS=Gallus gallus GN=COL1A1 PE=1 SV=3	5101	949	299	156	46	61.2	Gallus gallus	1	1	365.86	1094.56	0.0005	300	311	1	18.75	GRPGPSGPAGAR	Oxidation (P)	0.000020000000.0
Collagen alpha-1(I) chain OS=Gallus gallus GN=COL1A1 PE=1 SV=3	5101	949	299	156	46	61.2	Gallus gallus	1	1	365.86	1094.56	0.0005	300	311	1	28.83	GRPGPSGPAGAR	Oxidation (P)	0.002000000000.0
Collagen alpha-1(I) chain OS=Gallus gallus GN=COL1A1 PE=1 SV=3	5101	949	299	156	46	61.2	Gallus gallus	1	1	365.86	1094.56	0.0005	300	311	1	24.19	GRPGPSGPAGAR	Oxidation (P)	0.002000000000.0
Collagen alpha-1(I) chain OS=Gallus gallus GN=COL1A1 PE=1 SV=3	5101	949	299	156	46	61.2	Gallus gallus	1	1	365.86	1094.56	0.0005	300	311	1	25.57	GRPGPSGPAGAR	Oxidation (P)	0.002000000000.0
Collagen alpha-1(I) chain OS=Gallus gallus GN=COL1A1 PE=1 SV=3	5101	949	299	156	46	61.2	Gallus gallus	1	1	365.86	1094.56	0.0006	300	311	1	30.54	GRPGPSGPAGAR	Oxidation (P)	0.002000000000.0
Collagen alpha-1(I) chain OS=Gallus gallus GN=COL1A1 PE=1 SV=3	5101	949	299	156	46	61.2	Gallus gallus	1	1	365.86	1094.56	0.0006	300	311	1	16.53	GRPGPSGPAGAR	Oxidation (P)	0.002000000000.0
Collagen alpha-1(I) chain OS=Gallus gallus GN=COL1A1 PE=1 SV=3	5101	949	299	156	46	61.2	Gallus gallus	1	1	365.86	1094.56	0.0006	300	311	1	20.57	GRPGPSGPAGAR	Oxidation (P)	0.002000000000.0
Collagen alpha-1(I) chain OS=Gallus gallus GN=COL1A1 PE=1 SV=3	5101	949	299	156	46	61.2	Gallus gallus	1	1	365.86	1094.56	0.0006	300	311	1	20.38	GRPGPSGPAGAR	Oxidation (P)	0.002000000000.0
Collagen alpha-1(I) chain OS=Gallus gallus GN=COL1A1 PE=1 SV=3	5101	949	299	156	46	61.2	Gallus gallus	1	1	365.86	1094.56	0.0006	300	311	1	25.78	GRPGPSGPAGAR	Oxidation (P)	0.002000000000.0
Collagen alpha-1(I) chain OS=Gallus gallus GN=COL1A1 PE=1 SV=3	5101	949	299	156	46	61.2	Gallus gallus	1	1	365.86	1094.56	0.0006	300	311	1	26.64	GRPGPSGPAGAR	Oxidation (P)	0.002000000000.0
Collagen alpha-1(I) chain OS=Gallus gallus GN=COL1A1 PE=1 SV=3	5101	949	299	156	46	61.2	Gallus gallus	1	1	365.86	1094.56	0.0007	300	311	1	18.3	GRPGPSGPAGAR	Oxidation (P)	0.002000000000.0
Collagen alpha-1(I) chain OS=Gallus gallus GN=COL1A1 PE=1 SV=3	5101	949	299	156	46	61.2	Gallus gallus	1	1	548.287	1094.56	0.0007	300	311	1	7.38	GRPGPSGPAGAR	Oxidation (P)	0.002000000000.0
Collagen alpha-1(I) chain OS=Gallus gallus GN=COL1A1 PE=1 SV=3	5101	949	299	156	46	61.2	Gallus gallus	1	1	365.86	1094.56	0.0008	300	311	1	23.61	GRPGPSGPAGAR	Oxidation (P)	0.002000000000.0
Collagen alpha-1(I) chain OS=Gallus gallus GN=COL1A1 PE=1 SV=3	5101	949	299	156	46	61.2	Gallus gallus	1	1	365.86	1094.56	0.0008	300	311	1	19.21	GRPGPSGPAGAR	Oxidation (P)	0.002000000000.0
Collagen alpha-1(I) chain OS=Gallus gallus GN=COL1A1 PE=1 SV=3	5101	949	299	156	46	61.2	Gallus gallus	1	1	365.86	1094.56	0.0008	300	311	1	33.39	GRPGPSGPAGAR	Oxidation (P)	0.002000000000.0
Collagen alpha-1(I) chain OS=Gallus gallus GN=COL1A1 PE=1 SV=3	5101	949	299	156	46	61.2	Gallus gallus	1	1	365.86	1094.56	0.0008	300	311	1	35.49	GRPGPSGPAGAR	Oxidation (P)	0.002000000000.0
Collagen alpha-1(I) chain OS=Gallus gallus GN=COL1A1 PE=1 SV=3	5101	949	299	156	46	61.2	Gallus gallus	1	1	365.86	1094.56	0.0008	300	311	1	20.35	GRPGPSGPAGAR	Oxidation (P)	0.000020000000.0
Collagen alpha-1(I) chain OS=Gallus gallus GN=COL1A1 PE=1 SV=3	5101	949	299	156	46	61.2	Gallus gallus	1	1	365.86	1094.56	0.0008	300	311	1	19.53	GRPGPSGPAGAR	Oxidation (P)	0.002000000000.0
Collagen alpha-1(I) chain OS=Gallus gallus GN=COL1A1 PE=1 SV=3	5101	949	299	156	46	61.2	Gallus gallus	1	1	365.86	1094.56	0.0009	300	311	1	15.14	GRPGPSGPAGAR	Oxidation (P)	0.002000000000.0
Collagen alpha-1(I) chain OS=Gallus gallus GN=COL1A1 PE=1 SV=3	5101	949	299	156	46	61.2	Gallus gallus	1	1	365.86	1094.56	0.0009	300	311	1	12.9	GRPGPSGPAGAR	Oxidation (P)	0.002000000000.0
Collagen alpha-1(I) chain OS=Gallus gallus GN=COL1A1 PE=1 SV=3	5101	949	299	156	46	61.2	Gallus gallus	1	1	365.861	1094.56	0.0026	300	311	1	33.03	GRPGPSGPAGAR	Oxidation (P)	0.002000000000.0
Collagen alpha-1(I) chain OS=Gallus gallus GN=COL1A1 PE=1 SV=3	5101	949	299	156	46	61.2	Gallus gallus	1	0	549.288	1096.56	-0.0004	937	947	0	45.21	TPGPQGIAGQR	Oxidation (P)	0.02000000000.0
Collagen alpha-1(I) chain OS=Gallus gallus GN=COL1A1 PE=1 SV=3	5101	949	299	156	46	61.2	Gallus gallus	1	1	550.752	1099.49	-0.0005	1004	1015	0	19.97	EGAPGAEGAPGR	2 Oxidation (P)	0.000200000200.0
Collagen alpha-1(I) chain OS=Gallus gallus GN=COL1A1 PE=1 SV=3	5101	949	299	156	46	61.2	Gallus gallus	1	1	550.752	1099.49	-0.0003	1004	1015	0	32.31	EGAPGAEGAPGR	2 Oxidation (P)	0.000200000200.0
Collagen alpha-1(I) chain OS=Gallus gallus GN=COL1A1 PE=1 SV=3	5101	949	299	156	46	61.2	Gallus gallus	1	1	550.752	1099.49	-0.0002	1004	1015	0	26.19	EGAPGAEGAPGR	2 Oxidation (P)	0.000200000200.0
Collagen alpha-1(I) chain OS=Gallus gallus GN=COL1A1 PE=1 SV=3	5101	949	299	156	46	61.2	Gallus gallus	1	1	550.752	1099.49	-0.0002	1004	1015	0	60.32	EGAPGAEGAPGR	2 Oxidation (P)	0.000200000200.0
Collagen alpha-1(I) chain OS=Gallus gallus GN=COL1A1 PE=1 SV=3	5101	949	299	156	46	61.2	Gallus gallus	1	1	550.752	1099.49	-0.0001	1004	1015	0	56.99	EGAPGAEGAPGR	2 Oxidation (P)	0.000200000200.0
Collagen alpha-1(I) chain OS=Gallus gallus GN=COL1A1 PE=1 SV=3	5101	949	299	156	46	61.2	Gallus gallus	1	1	550.752	1099.49	0.0002	1004	1015	0	60.66	EGAPGAEGAPGR	2 Oxidation (P)	0.000200000200.0
Collagen alpha-1(I) chain OS=Gallus gallus GN=COL1A1 PE=1 SV=3	5101	949	299	156	46	61.2	Gallus gallus	1	1	550.752	1099.49	0.0004	1004	1015	0	47.78	EGAPGAEGAPGR	2 Oxidation (P)	0.000200000200.0
Collagen alpha-1(I) chain OS=Gallus gallus GN=COL1A1 PE=1 SV=3	5101	949	299	156	46	61.2	Gallus gallus	1	1	550.752	1099.49	0.0006	1004	1015	0	19.52	EGAPGAEGAPGR	2 Oxidation (P)	0.000200000200.0
Collagen alpha-1(I) chain OS=Gallus gallus GN=COL1A1 PE=1 SV=3	5101	949	299	156	46	61.2	Gallus gallus	1	1	551.78	1101.54	-0.0007	483	494	0	39.71	GFPGADGIAGPK	Oxidation (P)	0.002000000000.0
Collagen alpha-1(I) chain OS=Gallus gallus GN=COL1A1 PE=1 SV=3	5101	949	299	156	46	61.2	Gallus gallus	1	1	551.78	1101.54	-0.0006	483	494	0	2.48	GFPGADGIAGPK	Oxidation (P)	0.002000000000.0
Collagen alpha-1(I) chain OS=Gallus gallus GN=COL1A1 PE=1 SV=3	5101	949	299	156	46	61.2	Gallus gallus	1	1	551.78	1101.55	-0.0005	483	494	0	23.65	GFPGADGIAGPK	Oxidation (P)	0.002000000000.0
Collagen alpha-1(I) chain OS=Gallus gallus GN=COL1A1 PE=1 SV=3	5101	949	299	156	46	61.2	Gallus gallus	1	1	551.78	1101.55	-0.0005	483	494	0	7.62	GFPGADGIAGPK	Oxidation (P)	0.002000000000.0
Collagen alpha-1(I) chain OS=Gallus gallus GN=COL1A1 PE=1 SV=3	5101	949	299	156	46	61.2	Gallus gallus	1	1	551.78	1101.55	-0.0003	483	494	0	44	GFPGADGIAGPK	Oxidation (P)	0.002000000000.0
Collagen alpha-1(I) chain OS=Gallus gallus GN=COL1A1 PE=1 SV=3	5101	949	299	156	46	61.2	Gallus gallus	1	1	551.78	1101.55	-0.0001	483	494	0	52.74	GFPGADGIAGPK	Oxidation (P)	0.002000000000.0
Collagen alpha-1(I) chain OS=Gallus gallus GN=COL1A1 PE=1 SV=3	5101	949	299	156	46	61.2	Gallus gallus	1	1	551.78	1101.55	0	483	494	0	54.15	GFPGADGIAGPK	Oxidation (P)	0.002000000000.0
Collagen alpha-1(I) chain OS=Gallus gallus GN=COL1A1 PE=1 SV=3	5101	949	299	156	46	61.2	Gallus gallus	1	1	551.78	1101.55	0	483	494	0	25.07	GFPGADGIAGPK	Oxidation (P)	0.002000000000.0
Collagen alpha-1(I) chain OS=Gallus gallus GN=COL1A1 PE=1 SV=3	5101	949	299	156	46	61.2	Gallus gallus	1	0	553.291	1104.57	0.0002	675	686	0	36.95	GVQGPPGPQGPR	Oxidation (P); Gln->Ala (Q) [-57.02]	0.00X002000000.0
Collagen alpha-1(I) chain OS=Gallus gallus GN=COL1A1 PE=1 SV=3	5101	949	299	156	46	61.2	Gallus gallus	1	1	556.283	1110.55	-0.001	300	311	1	13.45	GRPGPSGPAGAR	2 Oxidation (P)	0.002020000000.0
Collagen alpha-1(I) chain OS=Gallus gallus GN=COL1A1 PE=1 SV=3	5101	949	299	156	46	61.2	Gallus gallus	1	1	557.286	1112.56	0	741	752	1	55.99	GADGAPGKDGLR
Collagen alpha-1(I) chain OS=Gallus gallus GN=COL1A1 PE=1 SV=3	5101	949	299	156	46	61.2	Gallus gallus	1	1	559.777	1117.54	-0.0005	483	494	0	13.9	GFPGADGIAGPK	Oxidation (K); Oxidation (P)	0.002000000001.0
Collagen alpha-1(I) chain OS=Gallus gallus GN=COL1A1 PE=1 SV=3	5101	949	299	156	46	61.2	Gallus gallus	1	1	562.771	1123.53	0.0007	483	494	0	37.52	GFPGADGIAGPK	Oxidation (P); Cation:Na (DE) [+21.98]	0.00200X000000.0
Collagen alpha-1(I) chain OS=Gallus gallus GN=COL1A1 PE=1 SV=3	5101	949	299	156	46	61.2	Gallus gallus	1	1	563.285	1124.56	-0.001	576	587	1	16.45	GAAGEPGKPGER
Collagen alpha-1(I) chain OS=Gallus gallus GN=COL1A1 PE=1 SV=3	5101	949	299	156	46	61.2	Gallus gallus	1	1	375.86	1124.56	0.0001	576	587	1	19.01	GAAGEPGKPGER
Collagen alpha-1(I) chain OS=Gallus gallus GN=COL1A1 PE=1 SV=3	5101	949	299	156	46	61.2	Gallus gallus	1	1	563.286	1124.56	0.0002	576	587	1	7.75	GAAGEPGKPGER
Collagen alpha-1(I) chain OS=Gallus gallus GN=COL1A1 PE=1 SV=3	5101	949	299	156	46	61.2	Gallus gallus	1	1	375.86	1124.56	0.0004	576	587	1	7.41	GAAGEPGKPGER
Collagen alpha-1(I) chain OS=Gallus gallus GN=COL1A1 PE=1 SV=3	5101	949	299	156	46	61.2	Gallus gallus	1	1	375.86	1124.56	0.0012	576	587	1	11.03	GAAGEPGKPGER
Collagen alpha-1(I) chain OS=Gallus gallus GN=COL1A1 PE=1 SV=3	5101	949	299	156	46	61.2	Gallus gallus	1	1	377.192	1128.55	0.0006	741	752	1	25.86	GADGAPGKDGLR	Oxidation (P)	0.000002000000.0
Collagen alpha-1(I) chain OS=Gallus gallus GN=COL1A1 PE=1 SV=3	5101	949	299	156	46	61.2	Gallus gallus	1	0	565.797	1129.58	-0.001	243	254	0	4.09	GLPGTAGLPGMK	2 Oxidation (P)	0.002000002000.0
Collagen alpha-1(I) chain OS=Gallus gallus GN=COL1A1 PE=1 SV=3	5101	949	299	156	46	61.2	Gallus gallus	1	0	565.797	1129.58	-0.0003	243	254	0	2.32	GLPGTAGLPGMK	2 Oxidation (P)	0.002000002000.0
Collagen alpha-1(I) chain OS=Gallus gallus GN=COL1A1 PE=1 SV=3	5101	949	299	156	46	61.2	Gallus gallus	1	0	565.797	1129.58	-0.0001	243	254	0	6.32	GLPGTAGLPGMK	Oxidation (K); Oxidation (P)	0.000000002001.0
Collagen alpha-1(I) chain OS=Gallus gallus GN=COL1A1 PE=1 SV=3	5101	949	299	156	46	61.2	Gallus gallus	1	0	565.797	1129.58	-0.0001	243	254	0	18.38	GLPGTAGLPGMK	2 Oxidation (P)	0.002000002000.0
Collagen alpha-1(I) chain OS=Gallus gallus GN=COL1A1 PE=1 SV=3	5101	949	299	156	46	61.2	Gallus gallus	1	0	565.798	1129.58	0.0004	243	254	0	40.81	GLPGTAGLPGMK	2 Oxidation (P)	0.002000002000.0
Collagen alpha-1(I) chain OS=Gallus gallus GN=COL1A1 PE=1 SV=3	5101	949	299	156	46	61.2	Gallus gallus	1	0	565.798	1129.58	0.0005	243	254	0	48.09	GLPGTAGLPGMK	2 Oxidation (P)	0.002000002000.0
Collagen alpha-1(I) chain OS=Gallus gallus GN=COL1A1 PE=1 SV=3	5101	949	299	156	46	61.2	Gallus gallus	1	1	571.283	1140.55	-0.0018	576	587	1	12.97	GAAGEPGKPGER	Oxidation (P)	0.000002000000.0
Collagen alpha-1(I) chain OS=Gallus gallus GN=COL1A1 PE=1 SV=3	5101	949	299	156	46	61.2	Gallus gallus	1	1	571.283	1140.55	-0.0005	576	587	1	21.89	GAAGEPGKPGER	Oxidation (K)	0.000000010000.0
Collagen alpha-1(I) chain OS=Gallus gallus GN=COL1A1 PE=1 SV=3	5101	949	299	156	46	61.2	Gallus gallus	1	1	571.283	1140.55	-0.0005	576	587	1	22.01	GAAGEPGKPGER	Oxidation (P)	0.000000002000.0
Collagen alpha-1(I) chain OS=Gallus gallus GN=COL1A1 PE=1 SV=3	5101	949	299	156	46	61.2	Gallus gallus	1	1	571.283	1140.55	-0.0004	576	587	1	20.53	GAAGEPGKPGER	Oxidation (K)	0.000000010000.0
Collagen alpha-1(I) chain OS=Gallus gallus GN=COL1A1 PE=1 SV=3	5101	949	299	156	46	61.2	Gallus gallus	1	1	571.283	1140.55	-0.0002	576	587	1	36.19	GAAGEPGKPGER	Oxidation (P)	0.000002000000.0
Collagen alpha-1(I) chain OS=Gallus gallus GN=COL1A1 PE=1 SV=3	5101	949	299	156	46	61.2	Gallus gallus	1	1	381.191	1140.55	0	576	587	1	13.62	GAAGEPGKPGER	Oxidation (P)	0.000002000000.0
Collagen alpha-1(I) chain OS=Gallus gallus GN=COL1A1 PE=1 SV=3	5101	949	299	156	46	61.2	Gallus gallus	1	1	571.283	1140.55	0	576	587	1	30.92	GAAGEPGKPGER	Oxidation (K)	0.000000010000.0
Collagen alpha-1(I) chain OS=Gallus gallus GN=COL1A1 PE=1 SV=3	5101	949	299	156	46	61.2	Gallus gallus	1	1	571.284	1140.55	0.0001	576	587	1	32.29	GAAGEPGKPGER	Oxidation (P)	0.000002000000.0
Collagen alpha-1(I) chain OS=Gallus gallus GN=COL1A1 PE=1 SV=3	5101	949	299	156	46	61.2	Gallus gallus	1	1	571.284	1140.55	0.0001	576	587	1	22.79	GAAGEPGKPGER	Oxidation (P)	0.000000002000.0
Collagen alpha-1(I) chain OS=Gallus gallus GN=COL1A1 PE=1 SV=3	5101	949	299	156	46	61.2	Gallus gallus	1	1	381.191	1140.55	0.0001	576	587	1	26.74	GAAGEPGKPGER	Oxidation (P)	0.000002000000.0
Collagen alpha-1(I) chain OS=Gallus gallus GN=COL1A1 PE=1 SV=3	5101	949	299	156	46	61.2	Gallus gallus	1	1	381.192	1140.55	0.0002	576	587	1	10.99	GAAGEPGKPGER	Oxidation (P)	0.000002000000.0
Collagen alpha-1(I) chain OS=Gallus gallus GN=COL1A1 PE=1 SV=3	5101	949	299	156	46	61.2	Gallus gallus	1	1	381.192	1140.55	0.0002	576	587	1	15.57	GAAGEPGKPGER	Oxidation (P)	0.000002000000.0
Collagen alpha-1(I) chain OS=Gallus gallus GN=COL1A1 PE=1 SV=3	5101	949	299	156	46	61.2	Gallus gallus	1	1	381.192	1140.55	0.0002	576	587	1	14.55	GAAGEPGKPGER	Oxidation (P)	0.000002000000.0
Collagen alpha-1(I) chain OS=Gallus gallus GN=COL1A1 PE=1 SV=3	5101	949	299	156	46	61.2	Gallus gallus	1	1	381.192	1140.55	0.0006	576	587	1	15.05	GAAGEPGKPGER	Oxidation (P)	0.000002000000.0
Collagen alpha-1(I) chain OS=Gallus gallus GN=COL1A1 PE=1 SV=3	5101	949	299	156	46	61.2	Gallus gallus	1	1	381.192	1140.55	0.0007	576	587	1	16.59	GAAGEPGKPGER	Oxidation (P)	0.000002000000.0
Collagen alpha-1(I) chain OS=Gallus gallus GN=COL1A1 PE=1 SV=3	5101	949	299	156	46	61.2	Gallus gallus	1	1	381.192	1140.55	0.0009	576	587	1	12.02	GAAGEPGKPGER	Oxidation (K)	0.000000010000.0
Collagen alpha-1(I) chain OS=Gallus gallus GN=COL1A1 PE=1 SV=3	5101	949	299	156	46	61.2	Gallus gallus	1	1	571.284	1140.55	0.0012	576	587	1	15.61	GAAGEPGKPGER	Oxidation (K)	0.000000010000.0
Collagen alpha-1(I) chain OS=Gallus gallus GN=COL1A1 PE=1 SV=3	5101	949	299	156	46	61.2	Gallus gallus	1	0	573.292	1144.57	-0.0005	564	575	0	43.19	GQAGVMGFPGPK
Collagen alpha-1(I) chain OS=Gallus gallus GN=COL1A1 PE=1 SV=3	5101	949	299	156	46	61.2	Gallus gallus	1	0	573.292	1144.57	-0.0004	564	575	0	39.93	GQAGVMGFPGPK
Collagen alpha-1(I) chain OS=Gallus gallus GN=COL1A1 PE=1 SV=3	5101	949	299	156	46	61.2	Gallus gallus	1	0	573.785	1145.56	0.0018	564	575	0	47.45	GQAGVMGFPGPK	Deamidated (NQ) [+0.98]	0.0X0000000000.0
Collagen alpha-1(I) chain OS=Gallus gallus GN=COL1A1 PE=1 SV=3	5101	949	299	156	46	61.2	Gallus gallus	1	0	573.795	1145.57	-0.0004	243	254	0	2.89	GLPGTAGLPGMK	Oxidation (K); 2 Oxidation (P)	0.002000002001.0
Collagen alpha-1(I) chain OS=Gallus gallus GN=COL1A1 PE=1 SV=3	5101	949	299	156	46	61.2	Gallus gallus	1	0	573.795	1145.58	0	243	254	0	42.52	GLPGTAGLPGMK	Oxidation (K); 2 Oxidation (P)	0.002000002001.0
Collagen alpha-1(I) chain OS=Gallus gallus GN=COL1A1 PE=1 SV=3	5101	949	299	156	46	61.2	Gallus gallus	1	0	573.795	1145.58	0.0005	243	254	0	4.84	GLPGTAGLPGMK	Oxidation (K); 2 Oxidation (P)	0.002000002001.0
Collagen alpha-1(I) chain OS=Gallus gallus GN=COL1A1 PE=1 SV=3	5101	949	299	156	46	61.2	Gallus gallus	1	0	576.789	1151.56	-0.005	1074	1085	1	14.43	GPAGPQGPRGDK	Oxidation (P)	0.020000000000.0
Collagen alpha-1(I) chain OS=Gallus gallus GN=COL1A1 PE=1 SV=3	5101	949	299	156	46	61.2	Gallus gallus	1	1	579.28	1156.55	-0.0008	576	587	1	10.24	GAAGEPGKPGER	2 Oxidation (P)	0.000002002000.0
Collagen alpha-1(I) chain OS=Gallus gallus GN=COL1A1 PE=1 SV=3	5101	949	299	156	46	61.2	Gallus gallus	1	1	579.281	1156.55	-0.0002	576	587	1	20.45	GAAGEPGKPGER	2 Oxidation (P)	0.000002002000.0
Collagen alpha-1(I) chain OS=Gallus gallus GN=COL1A1 PE=1 SV=3	5101	949	299	156	46	61.2	Gallus gallus	1	1	386.523	1156.55	-0.0001	576	587	1	16.98	GAAGEPGKPGER	2 Oxidation (P)	0.000002002000.0
Collagen alpha-1(I) chain OS=Gallus gallus GN=COL1A1 PE=1 SV=3	5101	949	299	156	46	61.2	Gallus gallus	1	1	386.523	1156.55	-0.0001	576	587	1	14.7	GAAGEPGKPGER	2 Oxidation (P)	0.000002002000.0
Collagen alpha-1(I) chain OS=Gallus gallus GN=COL1A1 PE=1 SV=3	5101	949	299	156	46	61.2	Gallus gallus	1	1	386.523	1156.55	0	576	587	1	10.64	GAAGEPGKPGER	2 Oxidation (P)	0.000002002000.0
Collagen alpha-1(I) chain OS=Gallus gallus GN=COL1A1 PE=1 SV=3	5101	949	299	156	46	61.2	Gallus gallus	1	1	579.281	1156.55	0.0002	576	587	1	22.82	GAAGEPGKPGER	2 Oxidation (P)	0.000002002000.0
Collagen alpha-1(I) chain OS=Gallus gallus GN=COL1A1 PE=1 SV=3	5101	949	299	156	46	61.2	Gallus gallus	1	1	579.281	1156.55	0.0003	576	587	1	0.14	GAAGEPGKPGER	Oxidation (K); Oxidation (P)	0.000000012000.0
Collagen alpha-1(I) chain OS=Gallus gallus GN=COL1A1 PE=1 SV=3	5101	949	299	156	46	61.2	Gallus gallus	1	1	386.523	1156.55	0.0004	576	587	1	11.86	GAAGEPGKPGER	2 Oxidation (P)	0.000002002000.0
Collagen alpha-1(I) chain OS=Gallus gallus GN=COL1A1 PE=1 SV=3	5101	949	299	156	46	61.2	Gallus gallus	1	1	386.523	1156.55	0.0005	576	587	1	5.57	GAAGEPGKPGER	2 Oxidation (P)	0.000002002000.0
Collagen alpha-1(I) chain OS=Gallus gallus GN=COL1A1 PE=1 SV=3	5101	949	299	156	46	61.2	Gallus gallus	1	1	386.523	1156.55	0.0007	576	587	1	8.97	GAAGEPGKPGER	2 Oxidation (P)	0.000002002000.0
Collagen alpha-1(I) chain OS=Gallus gallus GN=COL1A1 PE=1 SV=3	5101	949	299	156	46	61.2	Gallus gallus	1	1	386.523	1156.55	0.0008	576	587	1	11.99	GAAGEPGKPGER	Oxidation (K); Oxidation (P)	0.000000012000.0
Collagen alpha-1(I) chain OS=Gallus gallus GN=COL1A1 PE=1 SV=3	5101	949	299	156	46	61.2	Gallus gallus	1	1	386.523	1156.55	0.0009	576	587	1	2.25	GAAGEPGKPGER	2 Oxidation (P)	0.000002002000.0
Collagen alpha-1(I) chain OS=Gallus gallus GN=COL1A1 PE=1 SV=3	5101	949	299	156	46	61.2	Gallus gallus	1	0	581.273	1160.53	0.0037	564	575	0	49.58	GQAGVMGFPGPK	Oxidation (P); Lys->Gln (K) [-0.04]	0.00000000002X.0
Collagen alpha-1(I) chain OS=Gallus gallus GN=COL1A1 PE=1 SV=3	5101	949	299	156	46	61.2	Gallus gallus	1	0	581.289	1160.56	-0.002	564	575	0	34.29	GQAGVMGFPGPK	Oxidation (K)	0.000000000001.0
Collagen alpha-1(I) chain OS=Gallus gallus GN=COL1A1 PE=1 SV=3	5101	949	299	156	46	61.2	Gallus gallus	1	0	581.289	1160.56	-0.0018	564	575	0	27.8	GQAGVMGFPGPK	Oxidation (K)	0.000000000001.0
Collagen alpha-1(I) chain OS=Gallus gallus GN=COL1A1 PE=1 SV=3	5101	949	299	156	46	61.2	Gallus gallus	1	0	581.289	1160.56	-0.0007	564	575	0	37.36	GQAGVMGFPGPK	Oxidation (K)	0.000000000001.0
Collagen alpha-1(I) chain OS=Gallus gallus GN=COL1A1 PE=1 SV=3	5101	949	299	156	46	61.2	Gallus gallus	1	0	581.289	1160.56	-0.0005	564	575	0	34.02	GQAGVMGFPGPK	Oxidation (P)	0.000000002000.0
Collagen alpha-1(I) chain OS=Gallus gallus GN=COL1A1 PE=1 SV=3	5101	949	299	156	46	61.2	Gallus gallus	1	0	581.289	1160.56	-0.0005	564	575	0	36.6	GQAGVMGFPGPK	Oxidation (K)	0.000000000001.0
Collagen alpha-1(I) chain OS=Gallus gallus GN=COL1A1 PE=1 SV=3	5101	949	299	156	46	61.2	Gallus gallus	1	0	581.289	1160.56	-0.0005	564	575	0	34.71	GQAGVMGFPGPK	Oxidation (K)	0.000000000001.0
Collagen alpha-1(I) chain OS=Gallus gallus GN=COL1A1 PE=1 SV=3	5101	949	299	156	46	61.2	Gallus gallus	1	0	581.289	1160.56	-0.0004	564	575	0	31.22	GQAGVMGFPGPK	Oxidation (K)	0.000000000001.0
Collagen alpha-1(I) chain OS=Gallus gallus GN=COL1A1 PE=1 SV=3	5101	949	299	156	46	61.2	Gallus gallus	1	0	581.289	1160.56	-0.0004	564	575	0	38.81	GQAGVMGFPGPK	Oxidation (K)	0.000000000001.0
Collagen alpha-1(I) chain OS=Gallus gallus GN=COL1A1 PE=1 SV=3	5101	949	299	156	46	61.2	Gallus gallus	1	0	581.289	1160.56	-0.0003	564	575	0	37.65	GQAGVMGFPGPK	Oxidation (K)	0.000000000001.0
Collagen alpha-1(I) chain OS=Gallus gallus GN=COL1A1 PE=1 SV=3	5101	949	299	156	46	61.2	Gallus gallus	1	0	581.289	1160.56	-0.0003	564	575	0	24.39	GQAGVMGFPGPK	Oxidation (K)	0.000000000001.0
Collagen alpha-1(I) chain OS=Gallus gallus GN=COL1A1 PE=1 SV=3	5101	949	299	156	46	61.2	Gallus gallus	1	0	581.289	1160.56	-0.0003	564	575	0	34.9	GQAGVMGFPGPK	Oxidation (K)	0.000000000001.0
Collagen alpha-1(I) chain OS=Gallus gallus GN=COL1A1 PE=1 SV=3	5101	949	299	156	46	61.2	Gallus gallus	1	0	581.289	1160.56	-0.0003	564	575	0	29.18	GQAGVMGFPGPK	Oxidation (P)	0.000000002000.0
Collagen alpha-1(I) chain OS=Gallus gallus GN=COL1A1 PE=1 SV=3	5101	949	299	156	46	61.2	Gallus gallus	1	0	581.289	1160.56	-0.0003	564	575	0	39.35	GQAGVMGFPGPK	Oxidation (M) [+15.99]	0.00000X000000.0
Collagen alpha-1(I) chain OS=Gallus gallus GN=COL1A1 PE=1 SV=3	5101	949	299	156	46	61.2	Gallus gallus	1	0	581.29	1160.56	-0.0002	564	575	0	71.7	GQAGVMGFPGPK	Oxidation (P)	0.000000002000.0
Collagen alpha-1(I) chain OS=Gallus gallus GN=COL1A1 PE=1 SV=3	5101	949	299	156	46	61.2	Gallus gallus	1	0	581.29	1160.56	-0.0002	564	575	0	38.04	GQAGVMGFPGPK	Oxidation (K)	0.000000000001.0
Collagen alpha-1(I) chain OS=Gallus gallus GN=COL1A1 PE=1 SV=3	5101	949	299	156	46	61.2	Gallus gallus	1	0	581.29	1160.56	-0.0002	564	575	0	34.35	GQAGVMGFPGPK	Oxidation (K)	0.000000000001.0
Collagen alpha-1(I) chain OS=Gallus gallus GN=COL1A1 PE=1 SV=3	5101	949	299	156	46	61.2	Gallus gallus	1	0	581.29	1160.56	-0.0002	564	575	0	25.08	GQAGVMGFPGPK	Oxidation (K)	0.000000000001.0
Collagen alpha-1(I) chain OS=Gallus gallus GN=COL1A1 PE=1 SV=3	5101	949	299	156	46	61.2	Gallus gallus	1	0	581.29	1160.56	-0.0002	564	575	0	35.35	GQAGVMGFPGPK	Oxidation (K)	0.000000000001.0
Collagen alpha-1(I) chain OS=Gallus gallus GN=COL1A1 PE=1 SV=3	5101	949	299	156	46	61.2	Gallus gallus	1	0	581.29	1160.56	-0.0001	564	575	0	28.7	GQAGVMGFPGPK	Oxidation (K)	0.000000000001.0
Collagen alpha-1(I) chain OS=Gallus gallus GN=COL1A1 PE=1 SV=3	5101	949	299	156	46	61.2	Gallus gallus	1	0	581.29	1160.56	-0.0001	564	575	0	37.65	GQAGVMGFPGPK	Oxidation (K)	0.000000000001.0
Collagen alpha-1(I) chain OS=Gallus gallus GN=COL1A1 PE=1 SV=3	5101	949	299	156	46	61.2	Gallus gallus	1	0	581.29	1160.56	-0.0001	564	575	0	53.53	GQAGVMGFPGPK	Oxidation (K)	0.000000000001.0
Collagen alpha-1(I) chain OS=Gallus gallus GN=COL1A1 PE=1 SV=3	5101	949	299	156	46	61.2	Gallus gallus	1	0	581.29	1160.56	0.0001	564	575	0	38.94	GQAGVMGFPGPK	Oxidation (P)	0.000000002000.0
Collagen alpha-1(I) chain OS=Gallus gallus GN=COL1A1 PE=1 SV=3	5101	949	299	156	46	61.2	Gallus gallus	1	0	581.29	1160.56	0.0001	564	575	0	33.48	GQAGVMGFPGPK	Oxidation (K)	0.000000000001.0
Collagen alpha-1(I) chain OS=Gallus gallus GN=COL1A1 PE=1 SV=3	5101	949	299	156	46	61.2	Gallus gallus	1	0	581.29	1160.56	0.0001	564	575	0	34.81	GQAGVMGFPGPK	Oxidation (K)	0.000000000001.0
Collagen alpha-1(I) chain OS=Gallus gallus GN=COL1A1 PE=1 SV=3	5101	949	299	156	46	61.2	Gallus gallus	1	0	581.29	1160.56	0.0001	564	575	0	31.46	GQAGVMGFPGPK	Oxidation (K)	0.000000000001.0
Collagen alpha-1(I) chain OS=Gallus gallus GN=COL1A1 PE=1 SV=3	5101	949	299	156	46	61.2	Gallus gallus	1	0	581.29	1160.56	0.0001	564	575	0	24.43	GQAGVMGFPGPK	Oxidation (K)	0.000000000001.0
Collagen alpha-1(I) chain OS=Gallus gallus GN=COL1A1 PE=1 SV=3	5101	949	299	156	46	61.2	Gallus gallus	1	0	581.29	1160.56	0.0001	564	575	0	37.11	GQAGVMGFPGPK	Oxidation (K)	0.000000000001.0
Collagen alpha-1(I) chain OS=Gallus gallus GN=COL1A1 PE=1 SV=3	5101	949	299	156	46	61.2	Gallus gallus	1	0	581.29	1160.56	0.0001	564	575	0	38.58	GQAGVMGFPGPK	Oxidation (K)	0.000000000001.0
Collagen alpha-1(I) chain OS=Gallus gallus GN=COL1A1 PE=1 SV=3	5101	949	299	156	46	61.2	Gallus gallus	1	0	581.29	1160.56	0.0001	564	575	0	30.3	GQAGVMGFPGPK	Oxidation (K)	0.000000000001.0
Collagen alpha-1(I) chain OS=Gallus gallus GN=COL1A1 PE=1 SV=3	5101	949	299	156	46	61.2	Gallus gallus	1	0	581.29	1160.57	0.0002	564	575	0	35.09	GQAGVMGFPGPK	Oxidation (K)	0.000000000001.0
Collagen alpha-1(I) chain OS=Gallus gallus GN=COL1A1 PE=1 SV=3	5101	949	299	156	46	61.2	Gallus gallus	1	0	581.29	1160.57	0.0002	564	575	0	35.21	GQAGVMGFPGPK	Oxidation (K)	0.000000000001.0
Collagen alpha-1(I) chain OS=Gallus gallus GN=COL1A1 PE=1 SV=3	5101	949	299	156	46	61.2	Gallus gallus	1	0	581.29	1160.57	0.0002	564	575	0	31.4	GQAGVMGFPGPK	Oxidation (K)	0.000000000001.0
Collagen alpha-1(I) chain OS=Gallus gallus GN=COL1A1 PE=1 SV=3	5101	949	299	156	46	61.2	Gallus gallus	1	0	581.29	1160.57	0.0003	564	575	0	71.89	GQAGVMGFPGPK	Oxidation (P)	0.000000002000.0
Collagen alpha-1(I) chain OS=Gallus gallus GN=COL1A1 PE=1 SV=3	5101	949	299	156	46	61.2	Gallus gallus	1	0	581.29	1160.57	0.0003	564	575	0	40.03	GQAGVMGFPGPK	Oxidation (P)	0.000000002000.0
Collagen alpha-1(I) chain OS=Gallus gallus GN=COL1A1 PE=1 SV=3	5101	949	299	156	46	61.2	Gallus gallus	1	0	581.29	1160.57	0.0004	564	575	0	57.26	GQAGVMGFPGPK	Oxidation (P)	0.000000002000.0
Collagen alpha-1(I) chain OS=Gallus gallus GN=COL1A1 PE=1 SV=3	5101	949	299	156	46	61.2	Gallus gallus	1	0	581.29	1160.57	0.0004	564	575	0	41.33	GQAGVMGFPGPK	Oxidation (P)	0.000000002000.0
Collagen alpha-1(I) chain OS=Gallus gallus GN=COL1A1 PE=1 SV=3	5101	949	299	156	46	61.2	Gallus gallus	1	0	581.29	1160.57	0.0007	564	575	0	35.22	GQAGVMGFPGPK	Oxidation (K)	0.000000000001.0
Collagen alpha-1(I) chain OS=Gallus gallus GN=COL1A1 PE=1 SV=3	5101	949	299	156	46	61.2	Gallus gallus	1	0	581.29	1160.57	0.0007	564	575	0	32.47	GQAGVMGFPGPK	Oxidation (K)	0.000000000001.0
Collagen alpha-1(I) chain OS=Gallus gallus GN=COL1A1 PE=1 SV=3	5101	949	299	156	46	61.2	Gallus gallus	1	0	581.29	1160.57	0.0007	564	575	0	23.44	GQAGVMGFPGPK	Oxidation (K)	0.000000000001.0
Collagen alpha-1(I) chain OS=Gallus gallus GN=COL1A1 PE=1 SV=3	5101	949	299	156	46	61.2	Gallus gallus	1	0	581.29	1160.57	0.001	564	575	0	37.25	GQAGVMGFPGPK	Oxidation (K)	0.000000000001.0
Collagen alpha-1(I) chain OS=Gallus gallus GN=COL1A1 PE=1 SV=3	5101	949	299	156	46	61.2	Gallus gallus	1	0	581.29	1160.57	0.001	564	575	0	37.31	GQAGVMGFPGPK	Oxidation (K)	0.000000000001.0
Collagen alpha-1(I) chain OS=Gallus gallus GN=COL1A1 PE=1 SV=3	5101	949	299	156	46	61.2	Gallus gallus	1	0	581.782	1161.55	-0.0002	564	575	0	46.13	GQAGVMGFPGPK	Oxidation (K); Deamidated (NQ) [+0.98]	0.0X0000000001.0
Collagen alpha-1(I) chain OS=Gallus gallus GN=COL1A1 PE=1 SV=3	5101	949	299	156	46	61.2	Gallus gallus	1	0	581.782	1161.55	0.0002	564	575	0	61.16	GQAGVMGFPGPK	Oxidation (K); Deamidated (NQ) [+0.98]	0.0X0000000001.0
Collagen alpha-1(I) chain OS=Gallus gallus GN=COL1A1 PE=1 SV=3	5101	949	299	156	46	61.2	Gallus gallus	1	0	581.801	1161.59	-0.0009	675	686	0	27.78	GVQGPPGPQGPR	Oxidation (P)	0.000000020000.0
Collagen alpha-1(I) chain OS=Gallus gallus GN=COL1A1 PE=1 SV=3	5101	949	299	156	46	61.2	Gallus gallus	1	0	581.802	1161.59	-0.0005	675	686	0	58.63	GVQGPPGPQGPR	Oxidation (P)	0.000002000000.0
Collagen alpha-1(I) chain OS=Gallus gallus GN=COL1A1 PE=1 SV=3	5101	949	299	156	46	61.2	Gallus gallus	1	0	581.802	1161.59	-0.0003	675	686	0	50.98	GVQGPPGPQGPR	Oxidation (P)	0.000002000000.0
Collagen alpha-1(I) chain OS=Gallus gallus GN=COL1A1 PE=1 SV=3	5101	949	299	156	46	61.2	Gallus gallus	1	0	581.802	1161.59	-0.0003	675	686	0	55.31	GVQGPPGPQGPR	Oxidation (P)	0.000002000000.0
Collagen alpha-1(I) chain OS=Gallus gallus GN=COL1A1 PE=1 SV=3	5101	949	299	156	46	61.2	Gallus gallus	1	0	581.802	1161.59	-0.0003	675	686	0	17.74	GVQGPPGPQGPR	Oxidation (P)	0.000000020000.0
Collagen alpha-1(I) chain OS=Gallus gallus GN=COL1A1 PE=1 SV=3	5101	949	299	156	46	61.2	Gallus gallus	1	0	581.802	1161.59	-0.0003	675	686	0	23.34	GVQGPPGPQGPR	Oxidation (P)	0.000000020000.0
Collagen alpha-1(I) chain OS=Gallus gallus GN=COL1A1 PE=1 SV=3	5101	949	299	156	46	61.2	Gallus gallus	1	0	581.802	1161.59	-0.0001	675	686	0	56.57	GVQGPPGPQGPR	Oxidation (P)	0.000002000000.0
Collagen alpha-1(I) chain OS=Gallus gallus GN=COL1A1 PE=1 SV=3	5101	949	299	156	46	61.2	Gallus gallus	1	0	581.802	1161.59	-0.0001	675	686	0	51.06	GVQGPPGPQGPR	Oxidation (P)	0.000002000000.0
Collagen alpha-1(I) chain OS=Gallus gallus GN=COL1A1 PE=1 SV=3	5101	949	299	156	46	61.2	Gallus gallus	1	0	581.802	1161.59	0	675	686	0	37.12	GVQGPPGPQGPR	Oxidation (P)	0.000002000000.0
Collagen alpha-1(I) chain OS=Gallus gallus GN=COL1A1 PE=1 SV=3	5101	949	299	156	46	61.2	Gallus gallus	1	0	581.802	1161.59	0.0001	675	686	0	41.24	GVQGPPGPQGPR	Oxidation (P)	0.000002000000.0
Collagen alpha-1(I) chain OS=Gallus gallus GN=COL1A1 PE=1 SV=3	5101	949	299	156	46	61.2	Gallus gallus	1	0	581.802	1161.59	0.0002	675	686	0	40.61	GVQGPPGPQGPR	Oxidation (P)	0.000002000000.0
Collagen alpha-1(I) chain OS=Gallus gallus GN=COL1A1 PE=1 SV=3	5101	949	299	156	46	61.2	Gallus gallus	1	0	581.802	1161.59	0.0002	675	686	0	45.53	GVQGPPGPQGPR	Oxidation (P)	0.000002000000.0
Collagen alpha-1(I) chain OS=Gallus gallus GN=COL1A1 PE=1 SV=3	5101	949	299	156	46	61.2	Gallus gallus	1	0	581.802	1161.59	0.0002	675	686	0	8.17	GVQGPPGPQGPR	Oxidation (P)	0.000000020000.0
Collagen alpha-1(I) chain OS=Gallus gallus GN=COL1A1 PE=1 SV=3	5101	949	299	156	46	61.2	Gallus gallus	1	0	388.204	1161.59	0.0005	675	686	0	39.64	GVQGPPGPQGPR	Oxidation (P)	0.000002000000.0
Collagen alpha-1(I) chain OS=Gallus gallus GN=COL1A1 PE=1 SV=3	5101	949	299	156	46	61.2	Gallus gallus	1	0	581.802	1161.59	0.001	675	686	0	10.97	GVQGPPGPQGPR	Oxidation (P)	0.000000020000.0
Collagen alpha-1(I) chain OS=Gallus gallus GN=COL1A1 PE=1 SV=3	5101	949	299	156	46	61.2	Gallus gallus	1	0	581.814	1161.61	-0.0003	1146	1157	0	45.45	GLPGPIGPPGPR	3 Oxidation (P)	0.002000002020.0
Collagen alpha-1(I) chain OS=Gallus gallus GN=COL1A1 PE=1 SV=3	5101	949	299	156	46	61.2	Gallus gallus	1	0	582.294	1162.57	-0.0004	675	686	0	61.5	GVQGPPGPQGPR	Oxidation (P); Deamidated (NQ) [+0.98]	0.00X002000000.0
Collagen alpha-1(I) chain OS=Gallus gallus GN=COL1A1 PE=1 SV=3	5101	949	299	156	46	61.2	Gallus gallus	1	0	582.294	1162.57	-0.0001	675	686	0	64.47	GVQGPPGPQGPR	Oxidation (P); Deamidated (NQ) [+0.98]	0.00000200X000.0
Collagen alpha-1(I) chain OS=Gallus gallus GN=COL1A1 PE=1 SV=3	5101	949	299	156	46	61.2	Gallus gallus	1	0	582.786	1163.56	0	675	686	0	37.51	GVQGPPGPQGPR	Oxidation (P); 2 Deamidated (NQ) [+0.98]	0.00X00200X000.0
Collagen alpha-1(I) chain OS=Gallus gallus GN=COL1A1 PE=1 SV=3	5101	949	299	156	46	61.2	Gallus gallus	1	0	589.285	1176.56	-0.0033	564	575	0	13.37	GQAGVMGFPGPK	Oxidation (K); Oxidation (P)	0.000000000021.0
Collagen alpha-1(I) chain OS=Gallus gallus GN=COL1A1 PE=1 SV=3	5101	949	299	156	46	61.2	Gallus gallus	1	0	589.286	1176.56	-0.0019	564	575	0	18.62	GQAGVMGFPGPK	Oxidation (K); Oxidation (P)	0.000000000021.0
Collagen alpha-1(I) chain OS=Gallus gallus GN=COL1A1 PE=1 SV=3	5101	949	299	156	46	61.2	Gallus gallus	1	0	589.286	1176.56	-0.0017	564	575	0	20.22	GQAGVMGFPGPK	Oxidation (K); Oxidation (P)	0.000000000021.0
Collagen alpha-1(I) chain OS=Gallus gallus GN=COL1A1 PE=1 SV=3	5101	949	299	156	46	61.2	Gallus gallus	1	0	589.287	1176.56	-0.0011	564	575	0	15.63	GQAGVMGFPGPK	Oxidation (K); Oxidation (P)	0.000000000021.0
Collagen alpha-1(I) chain OS=Gallus gallus GN=COL1A1 PE=1 SV=3	5101	949	299	156	46	61.2	Gallus gallus	1	0	589.287	1176.56	-0.0007	564	575	0	5.95	GQAGVMGFPGPK	Oxidation (K); Oxidation (P)	0.000000000021.0
Collagen alpha-1(I) chain OS=Gallus gallus GN=COL1A1 PE=1 SV=3	5101	949	299	156	46	61.2	Gallus gallus	1	0	589.287	1176.56	-0.0007	564	575	0	20.98	GQAGVMGFPGPK	Oxidation (K); Oxidation (P)	0.000000000021.0
Collagen alpha-1(I) chain OS=Gallus gallus GN=COL1A1 PE=1 SV=3	5101	949	299	156	46	61.2	Gallus gallus	1	0	589.287	1176.56	-0.0007	564	575	0	36.48	GQAGVMGFPGPK	Oxidation (P); Oxidation (M) [+15.99]	0.00000X002000.0
Collagen alpha-1(I) chain OS=Gallus gallus GN=COL1A1 PE=1 SV=3	5101	949	299	156	46	61.2	Gallus gallus	1	0	589.287	1176.56	-0.0005	564	575	0	53.64	GQAGVMGFPGPK	Oxidation (K); Oxidation (P)	0.000000002001.0
Collagen alpha-1(I) chain OS=Gallus gallus GN=COL1A1 PE=1 SV=3	5101	949	299	156	46	61.2	Gallus gallus	1	0	589.287	1176.56	-0.0005	564	575	0	12.19	GQAGVMGFPGPK	2 Oxidation (P)	0.000000002020.0
Collagen alpha-1(I) chain OS=Gallus gallus GN=COL1A1 PE=1 SV=3	5101	949	299	156	46	61.2	Gallus gallus	1	0	589.287	1176.56	-0.0005	564	575	0	4.85	GQAGVMGFPGPK	Oxidation (K); Oxidation (P)	0.000000000021.0
Collagen alpha-1(I) chain OS=Gallus gallus GN=COL1A1 PE=1 SV=3	5101	949	299	156	46	61.2	Gallus gallus	1	0	589.287	1176.56	-0.0003	564	575	0	9.28	GQAGVMGFPGPK	Oxidation (K); Oxidation (P)	0.000000000021.0
Collagen alpha-1(I) chain OS=Gallus gallus GN=COL1A1 PE=1 SV=3	5101	949	299	156	46	61.2	Gallus gallus	1	0	589.287	1176.56	-0.0003	564	575	0	15.77	GQAGVMGFPGPK	2 Oxidation (P)	0.000000002020.0
Collagen alpha-1(I) chain OS=Gallus gallus GN=COL1A1 PE=1 SV=3	5101	949	299	156	46	61.2	Gallus gallus	1	0	589.287	1176.56	-0.0001	564	575	0	63.31	GQAGVMGFPGPK	Oxidation (P); Oxidation (M) [+15.99]	0.00000X002000.0
Collagen alpha-1(I) chain OS=Gallus gallus GN=COL1A1 PE=1 SV=3	5101	949	299	156	46	61.2	Gallus gallus	1	0	589.287	1176.56	0	564	575	0	12.62	GQAGVMGFPGPK	2 Oxidation (P)	0.000000002020.0
Collagen alpha-1(I) chain OS=Gallus gallus GN=COL1A1 PE=1 SV=3	5101	949	299	156	46	61.2	Gallus gallus	1	0	589.287	1176.56	0	564	575	0	43.77	GQAGVMGFPGPK	Oxidation (P); Oxidation (M) [+15.99]	0.00000X002000.0
Collagen alpha-1(I) chain OS=Gallus gallus GN=COL1A1 PE=1 SV=3	5101	949	299	156	46	61.2	Gallus gallus	1	0	589.287	1176.56	0.0001	564	575	0	64.12	GQAGVMGFPGPK	Oxidation (K); Oxidation (P)	0.000000002001.0
Collagen alpha-1(I) chain OS=Gallus gallus GN=COL1A1 PE=1 SV=3	5101	949	299	156	46	61.2	Gallus gallus	1	0	589.287	1176.56	0.0001	564	575	0	58.67	GQAGVMGFPGPK	Oxidation (P); Oxidation (M) [+15.99]	0.00000X002000.0
Collagen alpha-1(I) chain OS=Gallus gallus GN=COL1A1 PE=1 SV=3	5101	949	299	156	46	61.2	Gallus gallus	1	0	589.287	1176.56	0.0001	564	575	0	16.82	GQAGVMGFPGPK	Oxidation (K); Oxidation (P)	0.000000002001.0
Collagen alpha-1(I) chain OS=Gallus gallus GN=COL1A1 PE=1 SV=3	5101	949	299	156	46	61.2	Gallus gallus	1	0	589.287	1176.56	0.0001	564	575	0	5.23	GQAGVMGFPGPK	Oxidation (K); Oxidation (P)	0.000000000021.0
Collagen alpha-1(I) chain OS=Gallus gallus GN=COL1A1 PE=1 SV=3	5101	949	299	156	46	61.2	Gallus gallus	1	0	589.287	1176.56	0.0003	564	575	0	9.51	GQAGVMGFPGPK	Oxidation (K); Oxidation (P)	0.000000000021.0
Collagen alpha-1(I) chain OS=Gallus gallus GN=COL1A1 PE=1 SV=3	5101	949	299	156	46	61.2	Gallus gallus	1	0	589.287	1176.56	0.0004	564	575	0	18.56	GQAGVMGFPGPK	Oxidation (K); Oxidation (P)	0.000000002001.0
Collagen alpha-1(I) chain OS=Gallus gallus GN=COL1A1 PE=1 SV=3	5101	949	299	156	46	61.2	Gallus gallus	1	0	589.287	1176.56	0.0005	564	575	0	13.85	GQAGVMGFPGPK	Oxidation (K); Oxidation (P)	0.000000000021.0
Collagen alpha-1(I) chain OS=Gallus gallus GN=COL1A1 PE=1 SV=3	5101	949	299	156	46	61.2	Gallus gallus	1	0	589.288	1176.56	0.0006	564	575	0	15.67	GQAGVMGFPGPK	Oxidation (K); Oxidation (P)	0.000000000021.0
Collagen alpha-1(I) chain OS=Gallus gallus GN=COL1A1 PE=1 SV=3	5101	949	299	156	46	61.2	Gallus gallus	1	0	589.288	1176.56	0.0006	564	575	0	25.04	GQAGVMGFPGPK	Oxidation (K); Oxidation (P)	0.000000000021.0
Collagen alpha-1(I) chain OS=Gallus gallus GN=COL1A1 PE=1 SV=3	5101	949	299	156	46	61.2	Gallus gallus	1	0	589.288	1176.56	0.0006	564	575	0	42.86	GQAGVMGFPGPK	Oxidation (K); Oxidation (P)	0.000000002001.0
Collagen alpha-1(I) chain OS=Gallus gallus GN=COL1A1 PE=1 SV=3	5101	949	299	156	46	61.2	Gallus gallus	1	0	589.288	1176.56	0.0008	564	575	0	8.2	GQAGVMGFPGPK	Oxidation (K); Oxidation (P)	0.000000000021.0
Collagen alpha-1(I) chain OS=Gallus gallus GN=COL1A1 PE=1 SV=3	5101	949	299	156	46	61.2	Gallus gallus	1	0	589.288	1176.56	0.0009	564	575	0	34.54	GQAGVMGFPGPK	Oxidation (P); Oxidation (F) [+15.99]	0.0000000X2000.0
Collagen alpha-1(I) chain OS=Gallus gallus GN=COL1A1 PE=1 SV=3	5101	949	299	156	46	61.2	Gallus gallus	1	0	589.288	1176.56	0.0016	564	575	0	14.75	GQAGVMGFPGPK	2 Oxidation (P)	0.000000002020.0
Collagen alpha-1(I) chain OS=Gallus gallus GN=COL1A1 PE=1 SV=3	5101	949	299	156	46	61.2	Gallus gallus	1	0	589.288	1176.56	0.0022	564	575	0	27.4	GQAGVMGFPGPK	Oxidation (K); Oxidation (P)	0.000000000021.0
Collagen alpha-1(I) chain OS=Gallus gallus GN=COL1A1 PE=1 SV=3	5101	949	299	156	46	61.2	Gallus gallus	1	0	589.779	1177.54	-0.0005	564	575	0	34.7	GQAGVMGFPGPK	Oxidation (K); Oxidation (P); Deamidated (NQ) [+0.98]	0.0X0000000021.0
Collagen alpha-1(I) chain OS=Gallus gallus GN=COL1A1 PE=1 SV=3	5101	949	299	156	46	61.2	Gallus gallus	1	0	589.799	1177.58	-0.0004	675	686	0	23.02	GVQGPPGPQGPR	2 Oxidation (P)	0.000022000000.0
Collagen alpha-1(I) chain OS=Gallus gallus GN=COL1A1 PE=1 SV=3	5101	949	299	156	46	61.2	Gallus gallus	1	0	589.799	1177.58	0.0001	675	686	0	0.28	GVQGPPGPQGPR	2 Oxidation (P)	0.000002020000.0
Collagen alpha-1(I) chain OS=Gallus gallus GN=COL1A1 PE=1 SV=3	5101	949	299	156	46	61.2	Gallus gallus	1	0	592.281	1182.55	0.0002	564	575	0	50.11	GQAGVMGFPGPK	Oxidation (P); Cation:Na (C-term) [+21.98]	0.000000002000.X
Collagen alpha-1(I) chain OS=Gallus gallus GN=COL1A1 PE=1 SV=3	5101	949	299	156	46	61.2	Gallus gallus	1	0	594.294	1186.57	-0.0001	859	871	0	59.4	PPGATGFPGAAGR	2 Oxidation (P)	0.0200000200000.0
Collagen alpha-1(I) chain OS=Gallus gallus GN=COL1A1 PE=1 SV=3	5101	949	299	156	46	61.2	Gallus gallus	1	0	594.322	1186.63	-0.0007	1226	1235	0	45.5	SLSQQIENIR
Collagen alpha-1(I) chain OS=Gallus gallus GN=COL1A1 PE=1 SV=3	5101	949	299	156	46	61.2	Gallus gallus	1	0	594.81	1187.6	0	1060	1073	0	55.36	PAGPAGPPGPAGAR	Oxidation (P)	0.00000002000000.0
Collagen alpha-1(I) chain OS=Gallus gallus GN=COL1A1 PE=1 SV=3	5101	949	299	156	46	61.2	Gallus gallus	1	0	597.284	1192.55	-0.0003	564	575	0	52.16	GQAGVMGFPGPK	Oxidation (K); Oxidation (P); Oxidation (M) [+15.99]	0.00000X002001.0
Collagen alpha-1(I) chain OS=Gallus gallus GN=COL1A1 PE=1 SV=3	5101	949	299	156	46	61.2	Gallus gallus	1	0	401.207	1200.6	-0.0011	255	266	1	53.96	GHRGFSGLDGAK
Collagen alpha-1(I) chain OS=Gallus gallus GN=COL1A1 PE=1 SV=3	5101	949	299	156	46	61.2	Gallus gallus	1	0	401.207	1200.6	0.0005	255	266	1	33.11	GHRGFSGLDGAK
Collagen alpha-1(I) chain OS=Gallus gallus GN=COL1A1 PE=1 SV=3	5101	949	299	156	46	61.2	Gallus gallus	1	1	604.306	1206.6	-0.0011	464	476	0	46.97	PGPAGLPGPAGER	2 Oxidation (P)	0.2000002000000.0
Collagen alpha-1(I) chain OS=Gallus gallus GN=COL1A1 PE=1 SV=3	5101	949	299	156	46	61.2	Gallus gallus	1	1	613.811	1225.61	-0.0009	328	341	0	65.7	PAGPPGFPGAAGAK	2 Oxidation (P)	0.00002002000000.0
Collagen alpha-1(I) chain OS=Gallus gallus GN=COL1A1 PE=1 SV=3	5101	949	299	156	46	61.2	Gallus gallus	1	1	613.812	1225.61	-0.0004	328	341	0	34.85	PAGPPGFPGAAGAK	2 Oxidation (P)	0.00002002000000.0
Collagen alpha-1(I) chain OS=Gallus gallus GN=COL1A1 PE=1 SV=3	5101	949	299	156	46	61.2	Gallus gallus	1	0	614.794	1227.57	-0.0006	528	541	0	40.13	GLTGSPGSPGPDGK	2 Oxidation (P); Ser->Gly (S) [-30.01]	0.0000020X200000.0
Collagen alpha-1(I) chain OS=Gallus gallus GN=COL1A1 PE=1 SV=3	5101	949	299	156	46	61.2	Gallus gallus	1	0	620.794	1239.57	0.0005	528	541	0	40.05	GLTGSPGSPGPDGK	2 Oxidation (P); Dehydrated (D) [-18.01]	0.00000200200X00.0
Collagen alpha-1(I) chain OS=Gallus gallus GN=COL1A1 PE=1 SV=3	5101	949	299	156	46	61.2	Gallus gallus	1	0	414.23	1239.67	-0.0014	948	959	1	11.33	GVVGLPGQRGER	Oxidation (P)	0.000002000000.0
Collagen alpha-1(I) chain OS=Gallus gallus GN=COL1A1 PE=1 SV=3	5101	949	299	156	46	61.2	Gallus gallus	1	0	620.841	1239.67	-0.0009	948	959	1	3.57	GVVGLPGQRGER	Oxidation (P)	0.000002000000.0
Collagen alpha-1(I) chain OS=Gallus gallus GN=COL1A1 PE=1 SV=3	5101	949	299	156	46	61.2	Gallus gallus	1	0	414.23	1239.67	-0.0009	948	959	1	12.05	GVVGLPGQRGER	Oxidation (P)	0.000002000000.0
Collagen alpha-1(I) chain OS=Gallus gallus GN=COL1A1 PE=1 SV=3	5101	949	299	156	46	61.2	Gallus gallus	1	0	620.841	1239.67	-0.0006	948	959	1	11.92	GVVGLPGQRGER	Oxidation (P)	0.000002000000.0
Collagen alpha-1(I) chain OS=Gallus gallus GN=COL1A1 PE=1 SV=3	5101	949	299	156	46	61.2	Gallus gallus	1	0	414.23	1239.67	-0.0006	948	959	1	12.56	GVVGLPGQRGER	Oxidation (P)	0.000002000000.0
Collagen alpha-1(I) chain OS=Gallus gallus GN=COL1A1 PE=1 SV=3	5101	949	299	156	46	61.2	Gallus gallus	1	0	414.23	1239.67	-0.0005	948	959	1	5.68	GVVGLPGQRGER	Oxidation (P)	0.000002000000.0
Collagen alpha-1(I) chain OS=Gallus gallus GN=COL1A1 PE=1 SV=3	5101	949	299	156	46	61.2	Gallus gallus	1	0	620.841	1239.67	-0.0002	948	959	1	19.22	GVVGLPGQRGER	Oxidation (P)	0.000002000000.0
Collagen alpha-1(I) chain OS=Gallus gallus GN=COL1A1 PE=1 SV=3	5101	949	299	156	46	61.2	Gallus gallus	1	0	620.841	1239.67	-0.0002	948	959	1	1.8	GVVGLPGQRGER	Oxidation (P)	0.000002000000.0
Collagen alpha-1(I) chain OS=Gallus gallus GN=COL1A1 PE=1 SV=3	5101	949	299	156	46	61.2	Gallus gallus	1	0	414.23	1239.67	-0.0002	948	959	1	25.14	GVVGLPGQRGER	Oxidation (P)	0.000002000000.0
Collagen alpha-1(I) chain OS=Gallus gallus GN=COL1A1 PE=1 SV=3	5101	949	299	156	46	61.2	Gallus gallus	1	0	414.23	1239.67	-0.0001	948	959	1	11.8	GVVGLPGQRGER	Oxidation (P)	0.000002000000.0
Collagen alpha-1(I) chain OS=Gallus gallus GN=COL1A1 PE=1 SV=3	5101	949	299	156	46	61.2	Gallus gallus	1	0	414.23	1239.67	-0.0001	948	959	1	12.87	GVVGLPGQRGER	Oxidation (P)	0.000002000000.0
Collagen alpha-1(I) chain OS=Gallus gallus GN=COL1A1 PE=1 SV=3	5101	949	299	156	46	61.2	Gallus gallus	1	0	414.23	1239.67	-0.0001	948	959	1	10.66	GVVGLPGQRGER	Oxidation (P)	0.000002000000.0
Collagen alpha-1(I) chain OS=Gallus gallus GN=COL1A1 PE=1 SV=3	5101	949	299	156	46	61.2	Gallus gallus	1	0	414.23	1239.67	-0.0001	948	959	1	21.67	GVVGLPGQRGER	Oxidation (P)	0.000002000000.0
Collagen alpha-1(I) chain OS=Gallus gallus GN=COL1A1 PE=1 SV=3	5101	949	299	156	46	61.2	Gallus gallus	1	0	414.23	1239.67	0	948	959	1	22.05	GVVGLPGQRGER	Oxidation (P)	0.000002000000.0
Collagen alpha-1(I) chain OS=Gallus gallus GN=COL1A1 PE=1 SV=3	5101	949	299	156	46	61.2	Gallus gallus	1	0	414.23	1239.67	0	948	959	1	5.47	GVVGLPGQRGER	Oxidation (P)	0.000002000000.0
Collagen alpha-1(I) chain OS=Gallus gallus GN=COL1A1 PE=1 SV=3	5101	949	299	156	46	61.2	Gallus gallus	1	0	414.23	1239.67	0	948	959	1	12.21	GVVGLPGQRGER	Oxidation (P)	0.000002000000.0
Collagen alpha-1(I) chain OS=Gallus gallus GN=COL1A1 PE=1 SV=3	5101	949	299	156	46	61.2	Gallus gallus	1	0	414.23	1239.67	0	948	959	1	18.56	GVVGLPGQRGER	Oxidation (P)	0.000002000000.0
Collagen alpha-1(I) chain OS=Gallus gallus GN=COL1A1 PE=1 SV=3	5101	949	299	156	46	61.2	Gallus gallus	1	0	620.841	1239.67	0	948	959	1	9.48	GVVGLPGQRGER	Oxidation (P)	0.000002000000.0
Collagen alpha-1(I) chain OS=Gallus gallus GN=COL1A1 PE=1 SV=3	5101	949	299	156	46	61.2	Gallus gallus	1	0	414.23	1239.67	0.0001	948	959	1	15.57	GVVGLPGQRGER	Oxidation (P)	0.000002000000.0
Collagen alpha-1(I) chain OS=Gallus gallus GN=COL1A1 PE=1 SV=3	5101	949	299	156	46	61.2	Gallus gallus	1	0	414.23	1239.67	0.0001	948	959	1	11.87	GVVGLPGQRGER	Oxidation (P)	0.000002000000.0
Collagen alpha-1(I) chain OS=Gallus gallus GN=COL1A1 PE=1 SV=3	5101	949	299	156	46	61.2	Gallus gallus	1	0	414.23	1239.67	0.0002	948	959	1	23.45	GVVGLPGQRGER	Oxidation (P)	0.000002000000.0
Collagen alpha-1(I) chain OS=Gallus gallus GN=COL1A1 PE=1 SV=3	5101	949	299	156	46	61.2	Gallus gallus	1	0	414.23	1239.67	0.0004	948	959	1	14.33	GVVGLPGQRGER	Oxidation (P)	0.000002000000.0
Collagen alpha-1(I) chain OS=Gallus gallus GN=COL1A1 PE=1 SV=3	5101	949	299	156	46	61.2	Gallus gallus	1	0	414.23	1239.67	0.0004	948	959	1	13.33	GVVGLPGQRGER	Oxidation (P)	0.000002000000.0
Collagen alpha-1(I) chain OS=Gallus gallus GN=COL1A1 PE=1 SV=3	5101	949	299	156	46	61.2	Gallus gallus	1	0	620.842	1239.67	0.0005	948	959	1	13.14	GVVGLPGQRGER	Oxidation (P)	0.000002000000.0
Collagen alpha-1(I) chain OS=Gallus gallus GN=COL1A1 PE=1 SV=3	5101	949	299	156	46	61.2	Gallus gallus	1	0	620.842	1239.67	0.0008	948	959	1	6.95	GVVGLPGQRGER	Oxidation (P)	0.000002000000.0
Collagen alpha-1(I) chain OS=Gallus gallus GN=COL1A1 PE=1 SV=3	5101	949	299	156	46	61.2	Gallus gallus	1	0	414.23	1239.67	0.0008	948	959	1	12.61	GVVGLPGQRGER	Oxidation (P)	0.000002000000.0
Collagen alpha-1(I) chain OS=Gallus gallus GN=COL1A1 PE=1 SV=3	5101	949	299	156	46	61.2	Gallus gallus	1	0	414.23	1239.67	0.0009	948	959	1	20.59	GVVGLPGQRGER	Oxidation (P)	0.000002000000.0
Collagen alpha-1(I) chain OS=Gallus gallus GN=COL1A1 PE=1 SV=3	5101	949	299	156	46	61.2	Gallus gallus	1	0	620.842	1239.67	0.0015	948	959	1	11.38	GVVGLPGQRGER	Oxidation (P)	0.000002000000.0
Collagen alpha-1(I) chain OS=Gallus gallus GN=COL1A1 PE=1 SV=3	5101	949	299	156	46	61.2	Gallus gallus	1	0	621.801	1241.59	-0.001	528	541	0	45.65	GLTGSPGSPGPDGK	2 Oxidation (P); Deoxy (D) [-15.99]	0.00000200002X00.0
Collagen alpha-1(I) chain OS=Gallus gallus GN=COL1A1 PE=1 SV=3	5101	949	299	156	46	61.2	Gallus gallus	1	0	622.804	1243.59	-0.0002	858	871	0	51.24	GPPGATGFPGAAGR	2 Oxidation (P)	0.00200000200000.0
Collagen alpha-1(I) chain OS=Gallus gallus GN=COL1A1 PE=1 SV=3	5101	949	299	156	46	61.2	Gallus gallus	1	0	623.321	1244.63	0.0002	1059	1073	0	50.43	GPAGPAGPPGPAGAR	Oxidation (P)	0.000000002000000.0
Collagen alpha-1(I) chain OS=Gallus gallus GN=COL1A1 PE=1 SV=3	5101	949	299	156	46	61.2	Gallus gallus	1	0	625.313	1248.61	0.0015	406	419	0	49.68	PSGPQGPSGAPGPK	Oxidation (P)	0.00000000002000.0
Collagen alpha-1(I) chain OS=Gallus gallus GN=COL1A1 PE=1 SV=3	5101	949	299	156	46	61.2	Gallus gallus	1	1	625.81	1249.61	0.0009	772	785	0	45	EAGPPGPAGPTGAR	Oxidation (P)	0.00002000000000.0
Collagen alpha-1(I) chain OS=Gallus gallus GN=COL1A1 PE=1 SV=3	5101	949	299	156	46	61.2	Gallus gallus	1	1	628.818	1255.62	0.0013	483	496	1	50.4	GFPGADGIAGPKGP	Oxidation (P)	0.00200000000000.0
Collagen alpha-1(I) chain OS=Gallus gallus GN=COL1A1 PE=1 SV=3	5101	949	299	156	46	61.2	Gallus gallus	1	0	629.799	1257.58	-0.0009	528	541	0	40.41	GLTGSPGSPGPDGK	2 Oxidation (P)	0.00000200200000.0
Collagen alpha-1(I) chain OS=Gallus gallus GN=COL1A1 PE=1 SV=3	5101	949	299	156	46	61.2	Gallus gallus	1	0	629.799	1257.58	-0.0008	528	541	0	41.34	GLTGSPGSPGPDGK	2 Oxidation (P)	0.00000200200000.0
Collagen alpha-1(I) chain OS=Gallus gallus GN=COL1A1 PE=1 SV=3	5101	949	299	156	46	61.2	Gallus gallus	1	0	629.799	1257.58	-0.0006	528	541	0	37.75	GLTGSPGSPGPDGK	2 Oxidation (P)	0.00000200200000.0
Collagen alpha-1(I) chain OS=Gallus gallus GN=COL1A1 PE=1 SV=3	5101	949	299	156	46	61.2	Gallus gallus	1	0	629.799	1257.58	-0.0005	528	541	0	39.23	GLTGSPGSPGPDGK	2 Oxidation (P)	0.00000200200000.0
Collagen alpha-1(I) chain OS=Gallus gallus GN=COL1A1 PE=1 SV=3	5101	949	299	156	46	61.2	Gallus gallus	1	0	629.799	1257.58	-0.0005	528	541	0	36.95	GLTGSPGSPGPDGK	2 Oxidation (P)	0.00000200200000.0
Collagen alpha-1(I) chain OS=Gallus gallus GN=COL1A1 PE=1 SV=3	5101	949	299	156	46	61.2	Gallus gallus	1	0	629.799	1257.58	-0.0005	528	541	0	26.6	GLTGSPGSPGPDGK	2 Oxidation (P)	0.00000200200000.0
Collagen alpha-1(I) chain OS=Gallus gallus GN=COL1A1 PE=1 SV=3	5101	949	299	156	46	61.2	Gallus gallus	1	0	629.799	1257.58	-0.0005	528	541	0	15.03	GLTGSPGSPGPDGK	2 Oxidation (P)	0.00000200200000.0
Collagen alpha-1(I) chain OS=Gallus gallus GN=COL1A1 PE=1 SV=3	5101	949	299	156	46	61.2	Gallus gallus	1	0	629.799	1257.58	-0.0004	528	541	0	64.85	GLTGSPGSPGPDGK	2 Oxidation (P)	0.00000200200000.0
Collagen alpha-1(I) chain OS=Gallus gallus GN=COL1A1 PE=1 SV=3	5101	949	299	156	46	61.2	Gallus gallus	1	0	629.799	1257.58	-0.0003	528	541	0	64.49	GLTGSPGSPGPDGK	2 Oxidation (P)	0.00000200200000.0
Collagen alpha-1(I) chain OS=Gallus gallus GN=COL1A1 PE=1 SV=3	5101	949	299	156	46	61.2	Gallus gallus	1	0	629.799	1257.58	-0.0001	528	541	0	39.89	GLTGSPGSPGPDGK	2 Oxidation (P)	0.00000200200000.0
Collagen alpha-1(I) chain OS=Gallus gallus GN=COL1A1 PE=1 SV=3	5101	949	299	156	46	61.2	Gallus gallus	1	0	629.799	1257.58	0.0001	528	541	0	37.74	GLTGSPGSPGPDGK	2 Oxidation (P)	0.00000200200000.0
Collagen alpha-1(I) chain OS=Gallus gallus GN=COL1A1 PE=1 SV=3	5101	949	299	156	46	61.2	Gallus gallus	1	0	629.799	1257.58	0.0001	528	541	0	42.14	GLTGSPGSPGPDGK	2 Oxidation (P)	0.00000200200000.0
Collagen alpha-1(I) chain OS=Gallus gallus GN=COL1A1 PE=1 SV=3	5101	949	299	156	46	61.2	Gallus gallus	1	0	629.799	1257.58	0.0002	528	541	0	35.86	GLTGSPGSPGPDGK	2 Oxidation (P)	0.00000200200000.0
Collagen alpha-1(I) chain OS=Gallus gallus GN=COL1A1 PE=1 SV=3	5101	949	299	156	46	61.2	Gallus gallus	1	0	629.799	1257.58	0.0002	528	541	0	35.02	GLTGSPGSPGPDGK	2 Oxidation (P)	0.00000200200000.0
Collagen alpha-1(I) chain OS=Gallus gallus GN=COL1A1 PE=1 SV=3	5101	949	299	156	46	61.2	Gallus gallus	1	0	629.799	1257.58	0.0002	528	541	0	33.2	GLTGSPGSPGPDGK	2 Oxidation (P)	0.00000200200000.0
Collagen alpha-1(I) chain OS=Gallus gallus GN=COL1A1 PE=1 SV=3	5101	949	299	156	46	61.2	Gallus gallus	1	0	629.799	1257.58	0.0003	528	541	0	30.12	GLTGSPGSPGPDGK	2 Oxidation (P)	0.00000200200000.0
Collagen alpha-1(I) chain OS=Gallus gallus GN=COL1A1 PE=1 SV=3	5101	949	299	156	46	61.2	Gallus gallus	1	0	629.799	1257.58	0.0003	528	541	0	39.98	GLTGSPGSPGPDGK	2 Oxidation (P)	0.00000200200000.0
Collagen alpha-1(I) chain OS=Gallus gallus GN=COL1A1 PE=1 SV=3	5101	949	299	156	46	61.2	Gallus gallus	1	0	629.8	1257.58	0.0008	528	541	0	14.17	GLTGSPGSPGPDGK	2 Oxidation (P)	0.00000200200000.0
Collagen alpha-1(I) chain OS=Gallus gallus GN=COL1A1 PE=1 SV=3	5101	949	299	156	46	61.2	Gallus gallus	1	0	629.8	1257.58	0.001	528	541	0	26.36	GLTGSPGSPGPDGK	2 Oxidation (P)	0.00000200200000.0
Collagen alpha-1(I) chain OS=Gallus gallus GN=COL1A1 PE=1 SV=3	5101	949	299	156	46	61.2	Gallus gallus	1	0	629.8	1257.58	0.0011	528	541	0	23.97	GLTGSPGSPGPDGK	2 Oxidation (P)	0.00000200200000.0
Collagen alpha-1(I) chain OS=Gallus gallus GN=COL1A1 PE=1 SV=3	5101	949	299	156	46	61.2	Gallus gallus	1	0	629.8	1257.58	0.0012	528	541	0	45.72	GLTGSPGSPGPDGK	2 Oxidation (P)	0.00000200200000.0
Collagen alpha-1(I) chain OS=Gallus gallus GN=COL1A1 PE=1 SV=3	5101	949	299	156	46	61.2	Gallus gallus	1	0	629.8	1257.59	0.0021	528	541	0	33.65	GLTGSPGSPGPDGK	2 Oxidation (P)	0.00000200200000.0
Collagen alpha-1(I) chain OS=Gallus gallus GN=COL1A1 PE=1 SV=3	5101	949	299	156	46	61.2	Gallus gallus	1	0	630.3	1258.58	0.0038	528	541	0	34.78	GLTGSPGSPGPDGK	2 Oxidation (P); Label:15N(1) (L) [+1.00]	0.0X000200200000.0
Collagen alpha-1(I) chain OS=Gallus gallus GN=COL1A1 PE=1 SV=3	5101	949	299	156	46	61.2	Gallus gallus	1	0	630.301	1258.59	0.0056	528	541	0	38.95	GLTGSPGSPGPDGK	2 Oxidation (P); Label:15N(1) (L) [+1.00]	0.0X000200200000.0
Collagen alpha-1(I) chain OS=Gallus gallus GN=COL1A1 PE=1 SV=3	5101	949	299	156	46	61.2	Gallus gallus	1	0	630.301	1258.59	0.0056	528	541	0	33.9	GLTGSPGSPGPDGK	2 Oxidation (P); Label:15N(1) (L) [+1.00]	0.0X000200200000.0
Collagen alpha-1(I) chain OS=Gallus gallus GN=COL1A1 PE=1 SV=3	5101	949	299	156	46	61.2	Gallus gallus	1	0	630.301	1258.59	0.0059	528	541	0	45.62	GLTGSPGSPGPDGK	2 Oxidation (P); Label:15N(1) (T) [+1.00]	0.00X00200200000.0
Collagen alpha-1(I) chain OS=Gallus gallus GN=COL1A1 PE=1 SV=3	5101	949	299	156	46	61.2	Gallus gallus	1	0	634.325	1266.63	0.0029	935	947	0	52.55	PGTPGPQGIAGQR	2 Oxidation (P)	0.2002000000000.0
Collagen alpha-1(I) chain OS=Gallus gallus GN=COL1A1 PE=1 SV=3	5101	949	299	156	46	61.2	Gallus gallus	1	1	637.31	1272.61	0.0004	723	736	2	34.32	GAAGLPGAKGDRGD	Oxidation (K); Oxidation (P)	0.00000200100000.0
Collagen alpha-1(I) chain OS=Gallus gallus GN=COL1A1 PE=1 SV=3	5101	949	299	156	46	61.2	Gallus gallus	1	0	638.818	1275.62	0.0003	405	419	0	55.7	GPSGPQGPSGAPGPK	Oxidation (P); Ser->Gly (S) [-30.01]	0.00X000000002000.0
Collagen alpha-1(I) chain OS=Gallus gallus GN=COL1A1 PE=1 SV=3	5101	949	299	156	46	61.2	Gallus gallus	1	0	643.828	1285.64	0.0003	391	404	0	36.36	APGIAGAPGFPGAR	3 Oxidation (P)	0.02000002002000.0
Collagen alpha-1(I) chain OS=Gallus gallus GN=COL1A1 PE=1 SV=3	5101	949	299	156	46	61.2	Gallus gallus	1	0	645.825	1289.64	-0.0008	405	419	0	42.85	GPSGPQGPSGAPGPK	Oxidation (P); Deoxy (S) [-15.99]	0.00000002X000000.0
Collagen alpha-1(I) chain OS=Gallus gallus GN=COL1A1 PE=1 SV=3	5101	949	299	156	46	61.2	Gallus gallus	1	0	648.815	1295.61	-0.0001	177	190	0	38.65	GLPGPPGAPGPQGF	3 Oxidation (P)	0.00200200002000.0
Collagen alpha-1(I) chain OS=Gallus gallus GN=COL1A1 PE=1 SV=3	5101	949	299	156	46	61.2	Gallus gallus	1	0	648.833	1295.65	-0.0003	960	973	0	23.37	GFPGLPGPSGEPGK
Collagen alpha-1(I) chain OS=Gallus gallus GN=COL1A1 PE=1 SV=3	5101	949	299	156	46	61.2	Gallus gallus	1	0	650.291	1298.57	0.0005	281	293	0	35.09	PGENGAPGQMGPR	2 Oxidation (P)	0.2000002000000.0
Collagen alpha-1(I) chain OS=Gallus gallus GN=COL1A1 PE=1 SV=3	5101	949	299	156	46	61.2	Gallus gallus	1	0	653.823	1305.63	-0.0004	405	419	0	15.9	GPSGPQGPSGAPGPK	Oxidation (P)	0.000000000002000.0
Collagen alpha-1(I) chain OS=Gallus gallus GN=COL1A1 PE=1 SV=3	5101	949	299	156	46	61.2	Gallus gallus	1	0	653.823	1305.63	-0.0001	405	419	0	52.64	GPSGPQGPSGAPGPK	Oxidation (P)	0.000000000002000.0
Collagen alpha-1(I) chain OS=Gallus gallus GN=COL1A1 PE=1 SV=3	5101	949	299	156	46	61.2	Gallus gallus	1	0	653.823	1305.63	0	405	419	0	40.19	GPSGPQGPSGAPGPK	Oxidation (P)	0.000000000002000.0
Collagen alpha-1(I) chain OS=Gallus gallus GN=COL1A1 PE=1 SV=3	5101	949	299	156	46	61.2	Gallus gallus	1	0	436.218	1305.63	0.0001	405	419	0	17.92	GPSGPQGPSGAPGPK	Oxidation (K)	0.000000000000001.0
Collagen alpha-1(I) chain OS=Gallus gallus GN=COL1A1 PE=1 SV=3	5101	949	299	156	46	61.2	Gallus gallus	1	0	653.823	1305.63	0.0005	405	419	0	34.48	GPSGPQGPSGAPGPK	Oxidation (K)	0.000000000000001.0
Collagen alpha-1(I) chain OS=Gallus gallus GN=COL1A1 PE=1 SV=3	5101	949	299	156	46	61.2	Gallus gallus	1	0	653.823	1305.63	0.0005	405	419	0	7.69	GPSGPQGPSGAPGPK	Oxidation (P)	0.000000000002000.0
Collagen alpha-1(I) chain OS=Gallus gallus GN=COL1A1 PE=1 SV=3	5101	949	299	156	46	61.2	Gallus gallus	1	0	653.823	1305.63	0.0011	405	419	0	12.15	GPSGPQGPSGAPGPK	Oxidation (P)	0.000000000002000.0
Collagen alpha-1(I) chain OS=Gallus gallus GN=COL1A1 PE=1 SV=3	5101	949	299	156	46	61.2	Gallus gallus	1	0	653.823	1305.63	0.0011	405	419	0	31.05	GPSGPQGPSGAPGPK	Oxidation (P)	0.000000000002000.0
Collagen alpha-1(I) chain OS=Gallus gallus GN=COL1A1 PE=1 SV=3	5101	949	299	156	46	61.2	Gallus gallus	1	0	653.824	1305.63	0.0014	405	419	0	18.48	GPSGPQGPSGAPGPK	Oxidation (P)	0.000000000000020.0
Collagen alpha-1(I) chain OS=Gallus gallus GN=COL1A1 PE=1 SV=3	5101	949	299	156	46	61.2	Gallus gallus	1	0	653.824	1305.63	0.0027	405	419	0	22.25	GPSGPQGPSGAPGPK	Oxidation (K)	0.000000000000001.0
Collagen alpha-1(I) chain OS=Gallus gallus GN=COL1A1 PE=1 SV=3	5101	949	299	156	46	61.2	Gallus gallus	1	0	653.824	1305.63	0.0028	405	419	0	10.1	GPSGPQGPSGAPGPK	Oxidation (P)	0.000000000002000.0
Collagen alpha-1(I) chain OS=Gallus gallus GN=COL1A1 PE=1 SV=3	5101	949	299	156	46	61.2	Gallus gallus	1	0	654.314	1306.61	-0.0012	405	419	0	79.71	GPSGPQGPSGAPGPK	Oxidation (P); Deamidated (NQ) [+0.98]	0.00000X000002000.0
Collagen alpha-1(I) chain OS=Gallus gallus GN=COL1A1 PE=1 SV=3	5101	949	299	156	46	61.2	Gallus gallus	1	0	654.315	1306.61	-0.0005	405	419	0	60.77	GPSGPQGPSGAPGPK	Oxidation (P); Deamidated (NQ) [+0.98]	0.00000X000002000.0
Collagen alpha-1(I) chain OS=Gallus gallus GN=COL1A1 PE=1 SV=3	5101	949	299	156	46	61.2	Gallus gallus	1	1	654.321	1306.63	0.0005	771	785	0	63.34	GEAGPPGPAGPTGAR	Oxidation (P)	0.000002000000000.0
Collagen alpha-1(I) chain OS=Gallus gallus GN=COL1A1 PE=1 SV=3	5101	949	299	156	46	61.2	Gallus gallus	1	1	436.55	1306.63	0.0009	771	785	0	1.84	GEAGPPGPAGPTGAR	Oxidation (P)	0.000020000000000.0
Collagen alpha-1(I) chain OS=Gallus gallus GN=COL1A1 PE=1 SV=3	5101	949	299	156	46	61.2	Gallus gallus	1	1	654.321	1306.63	0.0014	771	785	0	36.51	GEAGPPGPAGPTGAR	Oxidation (P)	0.000002000000000.0
Collagen alpha-1(I) chain OS=Gallus gallus GN=COL1A1 PE=1 SV=3	5101	949	299	156	46	61.2	Gallus gallus	1	0	655.819	1309.62	0.0042	405	419	0	65.24	GPSGPQGPSGAPGPK	Oxidation (P); 4 Label:15N(1) (G) [+1.00]	0.X00X00X00X02000.0
Collagen alpha-1(I) chain OS=Gallus gallus GN=COL1A1 PE=1 SV=3	5101	949	299	156	46	61.2	Gallus gallus	1	0	656.83	1311.65	0	960	973	0	50.56	GFPGLPGPSGEPGK	Oxidation (P)	0.00200000000000.0
Collagen alpha-1(I) chain OS=Gallus gallus GN=COL1A1 PE=1 SV=3	5101	949	299	156	46	61.2	Gallus gallus	1	0	656.83	1311.65	0.0004	960	973	0	40.12	GFPGLPGPSGEPGK	Oxidation (P)	0.00000200000000.0
Collagen alpha-1(I) chain OS=Gallus gallus GN=COL1A1 PE=1 SV=3	5101	949	299	156	46	61.2	Gallus gallus	1	0	656.831	1311.65	0.0008	960	973	0	3.24	GFPGLPGPSGEPGK	Oxidation (P)	0.00000002000000.0
Collagen alpha-1(I) chain OS=Gallus gallus GN=COL1A1 PE=1 SV=3	5101	949	299	156	46	61.2	Gallus gallus	1	0	656.831	1311.65	0.001	960	973	0	20.49	GFPGLPGPSGEPGK	Oxidation (P)	0.00000002000000.0
Collagen alpha-1(I) chain OS=Gallus gallus GN=COL1A1 PE=1 SV=3	5101	949	299	156	46	61.2	Gallus gallus	1	0	656.831	1311.65	0.0011	960	973	0	23.25	GFPGLPGPSGEPGK	Oxidation (P)	0.00000000000200.0
Collagen alpha-1(I) chain OS=Gallus gallus GN=COL1A1 PE=1 SV=3	5101	949	299	156	46	61.2	Gallus gallus	1	0	656.831	1311.65	0.002	960	973	0	10.4	GFPGLPGPSGEPGK	Oxidation (K)	0.00000000000001.0
Collagen alpha-1(I) chain OS=Gallus gallus GN=COL1A1 PE=1 SV=3	5101	949	299	156	46	61.2	Gallus gallus	1	0	658.323	1314.63	-0.0005	857	871	0	85.52	AGPPGATGFPGAAGR	2 Oxidation (P)	0.000200000200000.0
Collagen alpha-1(I) chain OS=Gallus gallus GN=COL1A1 PE=1 SV=3	5101	949	299	156	46	61.2	Gallus gallus	1	0	661.821	1321.63	0.0004	405	419	0	66.15	GPSGPQGPSGAPGPK	2 Oxidation (P)	0.000000020002000.0
Collagen alpha-1(I) chain OS=Gallus gallus GN=COL1A1 PE=1 SV=3	5101	949	299	156	46	61.2	Gallus gallus	1	0	664.813	1327.61	0.0063	960	973	0	37.06	GFPGLPGPSGEPGK	2 Oxidation (P); Lys->Gln (K) [-0.04]	0.0020020000000X.0
Collagen alpha-1(I) chain OS=Gallus gallus GN=COL1A1 PE=1 SV=3	5101	949	299	156	46	61.2	Gallus gallus	1	0	664.826	1327.64	-0.0026	960	973	0	10.3	GFPGLPGPSGEPGK	2 Oxidation (P)	0.00200002000000.0
Collagen alpha-1(I) chain OS=Gallus gallus GN=COL1A1 PE=1 SV=3	5101	949	299	156	46	61.2	Gallus gallus	1	0	664.827	1327.64	-0.0022	960	973	0	26.51	GFPGLPGPSGEPGK	2 Oxidation (P)	0.00200002000000.0
Collagen alpha-1(I) chain OS=Gallus gallus GN=COL1A1 PE=1 SV=3	5101	949	299	156	46	61.2	Gallus gallus	1	0	664.827	1327.64	-0.0009	960	973	0	16.87	GFPGLPGPSGEPGK	2 Oxidation (P)	0.00200200000000.0
Collagen alpha-1(I) chain OS=Gallus gallus GN=COL1A1 PE=1 SV=3	5101	949	299	156	46	61.2	Gallus gallus	1	0	664.827	1327.64	-0.0009	960	973	0	8.4	GFPGLPGPSGEPGK	2 Oxidation (P)	0.00200002000000.0
Collagen alpha-1(I) chain OS=Gallus gallus GN=COL1A1 PE=1 SV=3	5101	949	299	156	46	61.2	Gallus gallus	1	0	664.827	1327.64	-0.0006	960	973	0	27.8	GFPGLPGPSGEPGK	2 Oxidation (P)	0.00200200000000.0
Collagen alpha-1(I) chain OS=Gallus gallus GN=COL1A1 PE=1 SV=3	5101	949	299	156	46	61.2	Gallus gallus	1	0	664.827	1327.64	-0.0006	960	973	0	9.91	GFPGLPGPSGEPGK	2 Oxidation (P)	0.00200200000000.0
Collagen alpha-1(I) chain OS=Gallus gallus GN=COL1A1 PE=1 SV=3	5101	949	299	156	46	61.2	Gallus gallus	1	0	664.827	1327.64	-0.0005	960	973	0	23.7	GFPGLPGPSGEPGK	2 Oxidation (P)	0.00200200000000.0
Collagen alpha-1(I) chain OS=Gallus gallus GN=COL1A1 PE=1 SV=3	5101	949	299	156	46	61.2	Gallus gallus	1	0	664.828	1327.64	-0.0003	960	973	0	30.47	GFPGLPGPSGEPGK	2 Oxidation (P)	0.00200002000000.0
Collagen alpha-1(I) chain OS=Gallus gallus GN=COL1A1 PE=1 SV=3	5101	949	299	156	46	61.2	Gallus gallus	1	0	664.828	1327.64	-0.0001	960	973	0	19.19	GFPGLPGPSGEPGK	2 Oxidation (P)	0.00200002000000.0
Collagen alpha-1(I) chain OS=Gallus gallus GN=COL1A1 PE=1 SV=3	5101	949	299	156	46	61.2	Gallus gallus	1	0	664.828	1327.64	-0.0001	960	973	0	23.01	GFPGLPGPSGEPGK	2 Oxidation (P)	0.00200200000000.0
Collagen alpha-1(I) chain OS=Gallus gallus GN=COL1A1 PE=1 SV=3	5101	949	299	156	46	61.2	Gallus gallus	1	0	664.828	1327.64	-0.0001	960	973	0	18.15	GFPGLPGPSGEPGK	2 Oxidation (P)	0.00000202000000.0
Collagen alpha-1(I) chain OS=Gallus gallus GN=COL1A1 PE=1 SV=3	5101	949	299	156	46	61.2	Gallus gallus	1	0	664.828	1327.64	-0.0001	960	973	0	21.48	GFPGLPGPSGEPGK	2 Oxidation (P)	0.00200200000000.0
Collagen alpha-1(I) chain OS=Gallus gallus GN=COL1A1 PE=1 SV=3	5101	949	299	156	46	61.2	Gallus gallus	1	0	664.828	1327.64	-0.0001	960	973	0	11.58	GFPGLPGPSGEPGK	2 Oxidation (P)	0.00200002000000.0
Collagen alpha-1(I) chain OS=Gallus gallus GN=COL1A1 PE=1 SV=3	5101	949	299	156	46	61.2	Gallus gallus	1	0	664.828	1327.64	0	960	973	0	52.96	GFPGLPGPSGEPGK	2 Oxidation (P)	0.00200200000000.0
Collagen alpha-1(I) chain OS=Gallus gallus GN=COL1A1 PE=1 SV=3	5101	949	299	156	46	61.2	Gallus gallus	1	0	664.828	1327.64	0	960	973	0	19.37	GFPGLPGPSGEPGK	2 Oxidation (P)	0.00200200000000.0
Collagen alpha-1(I) chain OS=Gallus gallus GN=COL1A1 PE=1 SV=3	5101	949	299	156	46	61.2	Gallus gallus	1	0	664.828	1327.64	0.0001	960	973	0	21.06	GFPGLPGPSGEPGK	2 Oxidation (P)	0.00200200000000.0
Collagen alpha-1(I) chain OS=Gallus gallus GN=COL1A1 PE=1 SV=3	5101	949	299	156	46	61.2	Gallus gallus	1	0	664.828	1327.64	0.0001	960	973	0	24.24	GFPGLPGPSGEPGK	2 Oxidation (P)	0.00200000000200.0
Collagen alpha-1(I) chain OS=Gallus gallus GN=COL1A1 PE=1 SV=3	5101	949	299	156	46	61.2	Gallus gallus	1	0	664.828	1327.64	0.0002	960	973	0	46.6	GFPGLPGPSGEPGK	2 Oxidation (P)	0.00000202000000.0
Collagen alpha-1(I) chain OS=Gallus gallus GN=COL1A1 PE=1 SV=3	5101	949	299	156	46	61.2	Gallus gallus	1	0	664.828	1327.64	0.0004	960	973	0	13.77	GFPGLPGPSGEPGK	2 Oxidation (P)	0.00200200000000.0
Collagen alpha-1(I) chain OS=Gallus gallus GN=COL1A1 PE=1 SV=3	5101	949	299	156	46	61.2	Gallus gallus	1	0	664.828	1327.64	0.0005	960	973	0	53.89	GFPGLPGPSGEPGK	2 Oxidation (P)	0.00200200000000.0
Collagen alpha-1(I) chain OS=Gallus gallus GN=COL1A1 PE=1 SV=3	5101	949	299	156	46	61.2	Gallus gallus	1	0	664.828	1327.64	0.0005	960	973	0	20.55	GFPGLPGPSGEPGK	2 Oxidation (P)	0.00200200000000.0
Collagen alpha-1(I) chain OS=Gallus gallus GN=COL1A1 PE=1 SV=3	5101	949	299	156	46	61.2	Gallus gallus	1	0	664.828	1327.64	0.0006	960	973	0	12.87	GFPGLPGPSGEPGK	2 Oxidation (P)	0.00200200000000.0
Collagen alpha-1(I) chain OS=Gallus gallus GN=COL1A1 PE=1 SV=3	5101	949	299	156	46	61.2	Gallus gallus	1	0	664.828	1327.64	0.0006	960	973	0	25.79	GFPGLPGPSGEPGK	2 Oxidation (P)	0.00200002000000.0
Collagen alpha-1(I) chain OS=Gallus gallus GN=COL1A1 PE=1 SV=3	5101	949	299	156	46	61.2	Gallus gallus	1	0	664.828	1327.64	0.0007	960	973	0	61.02	GFPGLPGPSGEPGK	3 Oxidation (P); Deoxy (S) [-15.99]	0.00200202X00000.0
Collagen alpha-1(I) chain OS=Gallus gallus GN=COL1A1 PE=1 SV=3	5101	949	299	156	46	61.2	Gallus gallus	1	0	664.828	1327.64	0.0007	960	973	0	3.91	GFPGLPGPSGEPGK	2 Oxidation (P)	0.00200200000000.0
Collagen alpha-1(I) chain OS=Gallus gallus GN=COL1A1 PE=1 SV=3	5101	949	299	156	46	61.2	Gallus gallus	1	0	664.828	1327.64	0.0007	960	973	0	26.1	GFPGLPGPSGEPGK	2 Oxidation (P)	0.00200200000000.0
Collagen alpha-1(I) chain OS=Gallus gallus GN=COL1A1 PE=1 SV=3	5101	949	299	156	46	61.2	Gallus gallus	1	0	664.828	1327.64	0.0008	960	973	0	50.91	GFPGLPGPSGEPGK	2 Oxidation (P)	0.00000202000000.0
Collagen alpha-1(I) chain OS=Gallus gallus GN=COL1A1 PE=1 SV=3	5101	949	299	156	46	61.2	Gallus gallus	1	0	664.831	1327.65	0.0056	960	973	0	38.15	GFPGLPGPSGEPGK	2 Oxidation (P)	0.00200002000000.0
Collagen alpha-1(I) chain OS=Gallus gallus GN=COL1A1 PE=1 SV=3	5101	949	299	156	46	61.2	Gallus gallus	1	0	666.83	1331.65	-0.0013	405	419	0	33.56	GPSGPQGPSGAPGPK	Acetyl (S) [+42.01]	0.00000000X000000.0
Collagen alpha-1(I) chain OS=Gallus gallus GN=COL1A1 PE=1 SV=3	5101	949	299	156	46	61.2	Gallus gallus	1	0	672.824	1343.63	-0.0021	960	973	0	7.16	GFPGLPGPSGEPGK	Oxidation (K); 2 Oxidation (P)	0.00200002000001.0
Collagen alpha-1(I) chain OS=Gallus gallus GN=COL1A1 PE=1 SV=3	5101	949	299	156	46	61.2	Gallus gallus	1	0	672.825	1343.64	-0.0001	960	973	0	40.56	GFPGLPGPSGEPGK	3 Oxidation (P)	0.00200200000200.0
Collagen alpha-1(I) chain OS=Gallus gallus GN=COL1A1 PE=1 SV=3	5101	949	299	156	46	61.2	Gallus gallus	1	0	672.825	1343.64	0.0001	960	973	0	67.8	GFPGLPGPSGEPGK	3 Oxidation (P)	0.00200200000200.0
Collagen alpha-1(I) chain OS=Gallus gallus GN=COL1A1 PE=1 SV=3	5101	949	299	156	46	61.2	Gallus gallus	1	0	672.825	1343.64	0.0002	960	973	0	47.31	GFPGLPGPSGEPGK	3 Oxidation (P)	0.00200200000200.0
Collagen alpha-1(I) chain OS=Gallus gallus GN=COL1A1 PE=1 SV=3	5101	949	299	156	46	61.2	Gallus gallus	1	0	672.825	1343.64	0.0003	960	973	0	14.74	GFPGLPGPSGEPGK	3 Oxidation (P)	0.00200200000200.0
Collagen alpha-1(I) chain OS=Gallus gallus GN=COL1A1 PE=1 SV=3	5101	949	299	156	46	61.2	Gallus gallus	1	0	672.825	1343.64	0.0004	960	973	0	48.07	GFPGLPGPSGEPGK	3 Oxidation (P)	0.00200200000200.0
Collagen alpha-1(I) chain OS=Gallus gallus GN=COL1A1 PE=1 SV=3	5101	949	299	156	46	61.2	Gallus gallus	1	0	672.826	1343.64	0.0007	960	973	0	3.97	GFPGLPGPSGEPGK	3 Oxidation (P)	0.00200002000200.0
Collagen alpha-1(I) chain OS=Gallus gallus GN=COL1A1 PE=1 SV=3	5101	949	299	156	46	61.2	Gallus gallus	1	1	449.233	1344.68	-0.0009	481	494	1	45.13	SRGFPGADGIAGPK	Oxidation (P)	0.00002000000000.0
Collagen alpha-1(I) chain OS=Gallus gallus GN=COL1A1 PE=1 SV=3	5101	949	299	156	46	61.2	Gallus gallus	1	0	673.845	1345.67	0.0005	1058	1073	0	50.9	TGPAGPAGPPGPAGAR	Oxidation (P)	0.0000000002000000.0
Collagen alpha-1(I) chain OS=Gallus gallus GN=COL1A1 PE=1 SV=3	5101	949	299	156	46	61.2	Gallus gallus	1	1	683.852	1365.69	0	878	892	0	46.19	SGNIGLPGPPGPAGK	3 Oxidation (P)	0.000000202200000.0
Collagen alpha-1(I) chain OS=Gallus gallus GN=COL1A1 PE=1 SV=3	5101	949	299	156	46	61.2	Gallus gallus	1	1	465.228	1392.66	-0.0028	462	476	0	9.85	GEPGPAGLPGPAGER	2 Oxidation (P)	0.000020002000000.0
Collagen alpha-1(I) chain OS=Gallus gallus GN=COL1A1 PE=1 SV=3	5101	949	299	156	46	61.2	Gallus gallus	1	1	697.338	1392.66	-0.0023	462	476	0	0.9	GEPGPAGLPGPAGER	2 Oxidation (P)	0.000000002020000.0
Collagen alpha-1(I) chain OS=Gallus gallus GN=COL1A1 PE=1 SV=3	5101	949	299	156	46	61.2	Gallus gallus	1	1	697.339	1392.66	-0.0007	462	476	0	7.95	GEPGPAGLPGPAGER	2 Oxidation (P)	0.000020000020000.0
Collagen alpha-1(I) chain OS=Gallus gallus GN=COL1A1 PE=1 SV=3	5101	949	299	156	46	61.2	Gallus gallus	1	1	697.339	1392.66	-0.0001	462	476	0	31.28	GEPGPAGLPGPAGER	2 Oxidation (P)	0.002000002000000.0
Collagen alpha-1(I) chain OS=Gallus gallus GN=COL1A1 PE=1 SV=3	5101	949	299	156	46	61.2	Gallus gallus	1	1	697.339	1392.66	-0.0001	462	476	0	32.67	GEPGPAGLPGPAGER	2 Oxidation (P)	0.002000002000000.0
Collagen alpha-1(I) chain OS=Gallus gallus GN=COL1A1 PE=1 SV=3	5101	949	299	156	46	61.2	Gallus gallus	1	1	697.339	1392.66	0.0001	462	476	0	5.4	GEPGPAGLPGPAGER	2 Oxidation (P)	0.002000000020000.0
Collagen alpha-1(I) chain OS=Gallus gallus GN=COL1A1 PE=1 SV=3	5101	949	299	156	46	61.2	Gallus gallus	1	1	697.339	1392.66	0.0002	462	476	0	52.33	GEPGPAGLPGPAGER	2 Oxidation (P)	0.002000002000000.0
Collagen alpha-1(I) chain OS=Gallus gallus GN=COL1A1 PE=1 SV=3	5101	949	299	156	46	61.2	Gallus gallus	1	1	697.339	1392.66	0.0003	462	476	0	1.34	GEPGPAGLPGPAGER	2 Oxidation (P)	0.002000002000000.0
Collagen alpha-1(I) chain OS=Gallus gallus GN=COL1A1 PE=1 SV=3	5101	949	299	156	46	61.2	Gallus gallus	1	1	698.337	1394.66	-0.002	989	1003	0	49.88	MGPPGLAGPPGEAGR	2 Oxidation (P)	0.000200002000000.0
Collagen alpha-1(I) chain OS=Gallus gallus GN=COL1A1 PE=1 SV=3	5101	949	299	156	46	61.2	Gallus gallus	1	0	701.839	1401.66	-0.0006	856	871	0	37.28	SAGPPGATGFPGAAGR	2 Oxidation (P)	0.0000200000200000.0
Collagen alpha-1(I) chain OS=Gallus gallus GN=COL1A1 PE=1 SV=3	5101	949	299	156	46	61.2	Gallus gallus	1	0	701.839	1401.66	0.0001	856	871	0	68.35	SAGPPGATGFPGAAGR	2 Oxidation (P)	0.0000200000200000.0
Collagen alpha-1(I) chain OS=Gallus gallus GN=COL1A1 PE=1 SV=3	5101	949	299	156	46	61.2	Gallus gallus	1	1	705.336	1408.66	-0.0011	462	476	0	7.76	GEPGPAGLPGPAGER	3 Oxidation (P)	0.000020002020000.0
Collagen alpha-1(I) chain OS=Gallus gallus GN=COL1A1 PE=1 SV=3	5101	949	299	156	46	61.2	Gallus gallus	1	1	705.336	1408.66	-0.0008	462	476	0	8.22	GEPGPAGLPGPAGER	3 Oxidation (P)	0.002020002000000.0
Collagen alpha-1(I) chain OS=Gallus gallus GN=COL1A1 PE=1 SV=3	5101	949	299	156	46	61.2	Gallus gallus	1	0	708.319	1414.62	-0.0021	855	871	0	48.54	GSAGPPGATGFPGAAGR	2 Oxidation (P); Phe->Cys (F) [-44.06]	0.0000020000X200000.0
Collagen alpha-1(I) chain OS=Gallus gallus GN=COL1A1 PE=1 SV=3	5101	949	299	156	46	61.2	Gallus gallus	1	0	708.336	1414.66	-0.0017	855	871	0	42.93	GSAGPPGATGFPGAAGR	2 Oxidation (P); Thr->Gly (T) [-44.03]	0.00000200X00200000.0
Collagen alpha-1(I) chain OS=Gallus gallus GN=COL1A1 PE=1 SV=3	5101	949	299	156	46	61.2	Gallus gallus	1	0	708.337	1414.66	0.0001	855	871	0	112.41	GSAGPPGATGFPGAAGR	2 Oxidation (P); Thr->Gly (T) [-44.03]	0.00000200X00200000.0
Collagen alpha-1(I) chain OS=Gallus gallus GN=COL1A1 PE=1 SV=3	5101	949	299	156	46	61.2	Gallus gallus	1	1	708.848	1415.68	0.0064	771	785	0	36.72	GEAGPPGPAGPTGAR	Oxidation (P); dNIC (N-term) [+109.05]	X.000002000000000.0
Collagen alpha-1(I) chain OS=Gallus gallus GN=COL1A1 PE=1 SV=3	5101	949	299	156	46	61.2	Gallus gallus	1	1	711.835	1421.65	0.0015	900	915	1	34.86	GETGPAGRPGEPGPAG	Oxidation (P)	0.0000000020000000.0
Collagen alpha-1(I) chain OS=Gallus gallus GN=COL1A1 PE=1 SV=3	5101	949	299	156	46	61.2	Gallus gallus	1	0	718.824	1435.63	0	786	801	1	43.71	GAPGDRGEPGPPGPAG	3 Oxidation (P)	0.0020000020020000.0
Collagen alpha-1(I) chain OS=Gallus gallus GN=COL1A1 PE=1 SV=3	5101	949	299	156	46	61.2	Gallus gallus	1	0	719.34	1436.66	0.0006	1115	1130	0	41.3	PGEQGPSGASGPAGPR	Oxidation (P)	0.2000000000000000.0
Collagen alpha-1(I) chain OS=Gallus gallus GN=COL1A1 PE=1 SV=3	5101	949	299	156	46	61.2	Gallus gallus	1	0	719.34	1436.67	0.001	1115	1130	0	54.43	PGEQGPSGASGPAGPR	Oxidation (P)	0.2000000000000000.0
Collagen alpha-1(I) chain OS=Gallus gallus GN=COL1A1 PE=1 SV=3	5101	949	299	156	46	61.2	Gallus gallus	1	0	722.353	1442.69	0.0014	855	871	0	49.35	GSAGPPGATGFPGAAGR	Oxidation (P)	0.00000200000000000.0
Collagen alpha-1(I) chain OS=Gallus gallus GN=COL1A1 PE=1 SV=3	5101	949	299	156	46	61.2	Gallus gallus	1	1	724.86	1447.71	-0.0003	495	509	1	56.16	GPPGERGSPGAVGPK	2 Oxidation (P); MG-H1 (R) [+54.01]	0.00200X002000000.0
Collagen alpha-1(I) chain OS=Gallus gallus GN=COL1A1 PE=1 SV=3	5101	949	299	156	46	61.2	Gallus gallus	1	1	725.85	1449.69	0.0008	462	476	0	40.99	GEPGPAGLPGPAGER	2 Oxidation (P); Carbamidomethyl (E) [+57.02]	0.0020000000200X0.0
Collagen alpha-1(I) chain OS=Gallus gallus GN=COL1A1 PE=1 SV=3	5101	949	299	156	46	61.2	Gallus gallus	1	0	730.348	1458.68	-0.0031	855	871	0	30.13	GSAGPPGATGFPGAAGR	2 Oxidation (P)	0.00000200000200000.0
Collagen alpha-1(I) chain OS=Gallus gallus GN=COL1A1 PE=1 SV=3	5101	949	299	156	46	61.2	Gallus gallus	1	0	730.349	1458.68	-0.0014	855	871	0	50.35	GSAGPPGATGFPGAAGR	2 Oxidation (P)	0.00000200000200000.0
Collagen alpha-1(I) chain OS=Gallus gallus GN=COL1A1 PE=1 SV=3	5101	949	299	156	46	61.2	Gallus gallus	1	0	730.349	1458.68	-0.0014	855	871	0	29.01	GSAGPPGATGFPGAAGR	2 Oxidation (P)	0.00000200000200000.0
Collagen alpha-1(I) chain OS=Gallus gallus GN=COL1A1 PE=1 SV=3	5101	949	299	156	46	61.2	Gallus gallus	1	0	730.349	1458.68	-0.0011	855	871	0	27.42	GSAGPPGATGFPGAAGR	2 Oxidation (P)	0.00000200000200000.0
Collagen alpha-1(I) chain OS=Gallus gallus GN=COL1A1 PE=1 SV=3	5101	949	299	156	46	61.2	Gallus gallus	1	0	487.235	1458.68	-0.001	855	871	0	10.25	GSAGPPGATGFPGAAGR	2 Oxidation (P)	0.00000200000200000.0
Collagen alpha-1(I) chain OS=Gallus gallus GN=COL1A1 PE=1 SV=3	5101	949	299	156	46	61.2	Gallus gallus	1	0	730.349	1458.68	-0.001	855	871	0	74.49	GSAGPPGATGFPGAAGR	2 Oxidation (P)	0.00000200000200000.0
Collagen alpha-1(I) chain OS=Gallus gallus GN=COL1A1 PE=1 SV=3	5101	949	299	156	46	61.2	Gallus gallus	1	0	730.349	1458.68	-0.0009	855	871	0	82.53	GSAGPPGATGFPGAAGR	2 Oxidation (P)	0.00000200000200000.0
Collagen alpha-1(I) chain OS=Gallus gallus GN=COL1A1 PE=1 SV=3	5101	949	299	156	46	61.2	Gallus gallus	1	0	730.35	1458.68	-0.0008	855	871	0	30.2	GSAGPPGATGFPGAAGR	2 Oxidation (P)	0.00000200000200000.0
Collagen alpha-1(I) chain OS=Gallus gallus GN=COL1A1 PE=1 SV=3	5101	949	299	156	46	61.2	Gallus gallus	1	0	730.35	1458.68	-0.0006	855	871	0	59.1	GSAGPPGATGFPGAAGR	2 Oxidation (P)	0.00000200000200000.0
Collagen alpha-1(I) chain OS=Gallus gallus GN=COL1A1 PE=1 SV=3	5101	949	299	156	46	61.2	Gallus gallus	1	0	730.35	1458.68	-0.0006	855	871	0	76.94	GSAGPPGATGFPGAAGR	2 Oxidation (P)	0.00000200000200000.0
Collagen alpha-1(I) chain OS=Gallus gallus GN=COL1A1 PE=1 SV=3	5101	949	299	156	46	61.2	Gallus gallus	1	0	730.35	1458.68	-0.0006	855	871	0	81.56	GSAGPPGATGFPGAAGR	2 Oxidation (P)	0.00000200000200000.0
Collagen alpha-1(I) chain OS=Gallus gallus GN=COL1A1 PE=1 SV=3	5101	949	299	156	46	61.2	Gallus gallus	1	0	730.35	1458.68	-0.0006	855	871	0	31.39	GSAGPPGATGFPGAAGR	2 Oxidation (P)	0.00000200000200000.0
Collagen alpha-1(I) chain OS=Gallus gallus GN=COL1A1 PE=1 SV=3	5101	949	299	156	46	61.2	Gallus gallus	1	0	487.236	1458.68	-0.0006	855	871	0	24.46	GSAGPPGATGFPGAAGR	2 Oxidation (P)	0.00000200000200000.0
Collagen alpha-1(I) chain OS=Gallus gallus GN=COL1A1 PE=1 SV=3	5101	949	299	156	46	61.2	Gallus gallus	1	0	730.35	1458.68	-0.0005	855	871	0	106.01	GSAGPPGATGFPGAAGR	2 Oxidation (P)	0.00000200000200000.0
Collagen alpha-1(I) chain OS=Gallus gallus GN=COL1A1 PE=1 SV=3	5101	949	299	156	46	61.2	Gallus gallus	1	0	730.35	1458.68	-0.0005	855	871	0	64.33	GSAGPPGATGFPGAAGR	2 Oxidation (P)	0.00000200000200000.0
Collagen alpha-1(I) chain OS=Gallus gallus GN=COL1A1 PE=1 SV=3	5101	949	299	156	46	61.2	Gallus gallus	1	0	730.35	1458.68	-0.0004	855	871	0	88.19	GSAGPPGATGFPGAAGR	2 Oxidation (P)	0.00000200000200000.0
Collagen alpha-1(I) chain OS=Gallus gallus GN=COL1A1 PE=1 SV=3	5101	949	299	156	46	61.2	Gallus gallus	1	0	730.35	1458.68	-0.0004	855	871	0	73.4	GSAGPPGATGFPGAAGR	2 Oxidation (P)	0.00000200000200000.0
Collagen alpha-1(I) chain OS=Gallus gallus GN=COL1A1 PE=1 SV=3	5101	949	299	156	46	61.2	Gallus gallus	1	0	730.35	1458.68	-0.0003	855	871	0	71.01	GSAGPPGATGFPGAAGR	2 Oxidation (P)	0.00000200000200000.0
Collagen alpha-1(I) chain OS=Gallus gallus GN=COL1A1 PE=1 SV=3	5101	949	299	156	46	61.2	Gallus gallus	1	0	730.35	1458.68	-0.0003	855	871	0	87.76	GSAGPPGATGFPGAAGR	2 Oxidation (P)	0.00000200000200000.0
Collagen alpha-1(I) chain OS=Gallus gallus GN=COL1A1 PE=1 SV=3	5101	949	299	156	46	61.2	Gallus gallus	1	0	730.35	1458.68	-0.0001	855	871	0	123.38	GSAGPPGATGFPGAAGR	2 Oxidation (P)	0.00000200000200000.0
Collagen alpha-1(I) chain OS=Gallus gallus GN=COL1A1 PE=1 SV=3	5101	949	299	156	46	61.2	Gallus gallus	1	0	730.35	1458.68	-0.0001	855	871	0	60.31	GSAGPPGATGFPGAAGR	2 Oxidation (P)	0.00000200000200000.0
Collagen alpha-1(I) chain OS=Gallus gallus GN=COL1A1 PE=1 SV=3	5101	949	299	156	46	61.2	Gallus gallus	1	0	487.236	1458.69	0	855	871	0	26.77	GSAGPPGATGFPGAAGR	2 Oxidation (P)	0.00000200000200000.0
Collagen alpha-1(I) chain OS=Gallus gallus GN=COL1A1 PE=1 SV=3	5101	949	299	156	46	61.2	Gallus gallus	1	0	730.35	1458.69	0	855	871	0	62.29	GSAGPPGATGFPGAAGR	2 Oxidation (P)	0.00000200000200000.0
Collagen alpha-1(I) chain OS=Gallus gallus GN=COL1A1 PE=1 SV=3	5101	949	299	156	46	61.2	Gallus gallus	1	0	730.35	1458.69	0	855	871	0	46.61	GSAGPPGATGFPGAAGR	Oxidation (P); Ala->Ser (A) [+15.99]	0.0000000X000200000.0
Collagen alpha-1(I) chain OS=Gallus gallus GN=COL1A1 PE=1 SV=3	5101	949	299	156	46	61.2	Gallus gallus	1	0	730.35	1458.69	0	855	871	0	87.85	GSAGPPGATGFPGAAGR	2 Oxidation (P)	0.00000200000200000.0
Collagen alpha-1(I) chain OS=Gallus gallus GN=COL1A1 PE=1 SV=3	5101	949	299	156	46	61.2	Gallus gallus	1	0	730.35	1458.69	0.0001	855	871	0	86.6	GSAGPPGATGFPGAAGR	2 Oxidation (P)	0.00000200000200000.0
Collagen alpha-1(I) chain OS=Gallus gallus GN=COL1A1 PE=1 SV=3	5101	949	299	156	46	61.2	Gallus gallus	1	0	730.35	1458.69	0.0001	855	871	0	58.66	GSAGPPGATGFPGAAGR	2 Oxidation (P)	0.00000200000200000.0
Collagen alpha-1(I) chain OS=Gallus gallus GN=COL1A1 PE=1 SV=3	5101	949	299	156	46	61.2	Gallus gallus	1	0	730.35	1458.69	0.0001	855	871	0	72.5	GSAGPPGATGFPGAAGR	2 Oxidation (P)	0.00000200000200000.0
Collagen alpha-1(I) chain OS=Gallus gallus GN=COL1A1 PE=1 SV=3	5101	949	299	156	46	61.2	Gallus gallus	1	0	730.35	1458.69	0.0002	855	871	0	65.17	GSAGPPGATGFPGAAGR	2 Oxidation (P)	0.00000200000200000.0
Collagen alpha-1(I) chain OS=Gallus gallus GN=COL1A1 PE=1 SV=3	5101	949	299	156	46	61.2	Gallus gallus	1	0	730.35	1458.69	0.0002	855	871	0	63.82	GSAGPPGATGFPGAAGR	2 Oxidation (P)	0.00000200000200000.0
Collagen alpha-1(I) chain OS=Gallus gallus GN=COL1A1 PE=1 SV=3	5101	949	299	156	46	61.2	Gallus gallus	1	0	730.35	1458.69	0.0002	855	871	0	54.55	GSAGPPGATGFPGAAGR	2 Oxidation (P)	0.00000200000200000.0
Collagen alpha-1(I) chain OS=Gallus gallus GN=COL1A1 PE=1 SV=3	5101	949	299	156	46	61.2	Gallus gallus	1	0	730.35	1458.69	0.0002	855	871	0	65.84	GSAGPPGATGFPGAAGR	2 Oxidation (P)	0.00000200000200000.0
Collagen alpha-1(I) chain OS=Gallus gallus GN=COL1A1 PE=1 SV=3	5101	949	299	156	46	61.2	Gallus gallus	1	0	730.35	1458.69	0.0003	855	871	0	69.11	GSAGPPGATGFPGAAGR	2 Oxidation (P)	0.00000200000200000.0
Collagen alpha-1(I) chain OS=Gallus gallus GN=COL1A1 PE=1 SV=3	5101	949	299	156	46	61.2	Gallus gallus	1	0	730.35	1458.69	0.0005	855	871	0	46.78	GSAGPPGATGFPGAAGR	2 Oxidation (P)	0.00000200000200000.0
Collagen alpha-1(I) chain OS=Gallus gallus GN=COL1A1 PE=1 SV=3	5101	949	299	156	46	61.2	Gallus gallus	1	0	730.35	1458.69	0.0006	855	871	0	93.57	GSAGPPGATGFPGAAGR	2 Oxidation (P)	0.00000200000200000.0
Collagen alpha-1(I) chain OS=Gallus gallus GN=COL1A1 PE=1 SV=3	5101	949	299	156	46	61.2	Gallus gallus	1	0	730.35	1458.69	0.0006	855	871	0	40.2	GSAGPPGATGFPGAAGR	Oxidation (P); Ala->Ser (A) [+15.99]	0.0000020000000X000.0
Collagen alpha-1(I) chain OS=Gallus gallus GN=COL1A1 PE=1 SV=3	5101	949	299	156	46	61.2	Gallus gallus	1	0	730.35	1458.69	0.0007	855	871	0	73.25	GSAGPPGATGFPGAAGR	2 Oxidation (P)	0.00000200000200000.0
Collagen alpha-1(I) chain OS=Gallus gallus GN=COL1A1 PE=1 SV=3	5101	949	299	156	46	61.2	Gallus gallus	1	0	730.35	1458.69	0.0007	855	871	0	57.84	GSAGPPGATGFPGAAGR	2 Oxidation (P)	0.00000200000200000.0
Collagen alpha-1(I) chain OS=Gallus gallus GN=COL1A1 PE=1 SV=3	5101	949	299	156	46	61.2	Gallus gallus	1	0	730.35	1458.69	0.0007	855	871	0	69.18	GSAGPPGATGFPGAAGR	2 Oxidation (P)	0.00000200000200000.0
Collagen alpha-1(I) chain OS=Gallus gallus GN=COL1A1 PE=1 SV=3	5101	949	299	156	46	61.2	Gallus gallus	1	0	730.35	1458.69	0.0007	855	871	0	89.38	GSAGPPGATGFPGAAGR	2 Oxidation (P)	0.00000200000200000.0
Collagen alpha-1(I) chain OS=Gallus gallus GN=COL1A1 PE=1 SV=3	5101	949	299	156	46	61.2	Gallus gallus	1	0	730.35	1458.69	0.0007	855	871	0	65.84	GSAGPPGATGFPGAAGR	2 Oxidation (P)	0.00000200000200000.0
Collagen alpha-1(I) chain OS=Gallus gallus GN=COL1A1 PE=1 SV=3	5101	949	299	156	46	61.2	Gallus gallus	1	0	730.35	1458.69	0.0008	855	871	0	49.3	GSAGPPGATGFPGAAGR	2 Oxidation (P)	0.00000200000200000.0
Collagen alpha-1(I) chain OS=Gallus gallus GN=COL1A1 PE=1 SV=3	5101	949	299	156	46	61.2	Gallus gallus	1	0	730.35	1458.69	0.0008	855	871	0	64.5	GSAGPPGATGFPGAAGR	2 Oxidation (P)	0.00000200000200000.0
Collagen alpha-1(I) chain OS=Gallus gallus GN=COL1A1 PE=1 SV=3	5101	949	299	156	46	61.2	Gallus gallus	1	0	730.35	1458.69	0.0008	855	871	0	61.61	GSAGPPGATGFPGAAGR	Oxidation (P); Ala->Ser (A) [+15.99]	0.0000020000000X000.0
Collagen alpha-1(I) chain OS=Gallus gallus GN=COL1A1 PE=1 SV=3	5101	949	299	156	46	61.2	Gallus gallus	1	0	730.35	1458.69	0.0008	855	871	0	50.33	GSAGPPGATGFPGAAGR	2 Oxidation (P)	0.00000200000200000.0
Collagen alpha-1(I) chain OS=Gallus gallus GN=COL1A1 PE=1 SV=3	5101	949	299	156	46	61.2	Gallus gallus	1	0	730.35	1458.69	0.0008	855	871	0	81.34	GSAGPPGATGFPGAAGR	2 Oxidation (P)	0.00000200000200000.0
Collagen alpha-1(I) chain OS=Gallus gallus GN=COL1A1 PE=1 SV=3	5101	949	299	156	46	61.2	Gallus gallus	1	0	730.35	1458.69	0.001	855	871	0	50.23	GSAGPPGATGFPGAAGR	2 Oxidation (P)	0.00000200000200000.0
Collagen alpha-1(I) chain OS=Gallus gallus GN=COL1A1 PE=1 SV=3	5101	949	299	156	46	61.2	Gallus gallus	1	0	730.35	1458.69	0.0011	855	871	0	52.44	GSAGPPGATGFPGAAGR	Oxidation (P); Ala->Ser (A) [+15.99]	0.0000020000000X000.0
Collagen alpha-1(I) chain OS=Gallus gallus GN=COL1A1 PE=1 SV=3	5101	949	299	156	46	61.2	Gallus gallus	1	0	730.35	1458.69	0.0011	855	871	0	51.68	GSAGPPGATGFPGAAGR	2 Oxidation (P)	0.00000200000200000.0
Collagen alpha-1(I) chain OS=Gallus gallus GN=COL1A1 PE=1 SV=3	5101	949	299	156	46	61.2	Gallus gallus	1	0	730.35	1458.69	0.0011	855	871	0	37.74	GSAGPPGATGFPGAAGR	2 Oxidation (P)	0.00000200000200000.0
Collagen alpha-1(I) chain OS=Gallus gallus GN=COL1A1 PE=1 SV=3	5101	949	299	156	46	61.2	Gallus gallus	1	0	730.351	1458.69	0.0012	855	871	0	66.84	GSAGPPGATGFPGAAGR	2 Oxidation (P)	0.00000200000200000.0
Collagen alpha-1(I) chain OS=Gallus gallus GN=COL1A1 PE=1 SV=3	5101	949	299	156	46	61.2	Gallus gallus	1	0	730.351	1458.69	0.0013	855	871	0	67.09	GSAGPPGATGFPGAAGR	2 Oxidation (P)	0.00000200000200000.0
Collagen alpha-1(I) chain OS=Gallus gallus GN=COL1A1 PE=1 SV=3	5101	949	299	156	46	61.2	Gallus gallus	1	0	730.351	1458.69	0.0013	855	871	0	21.24	GSAGPPGATGFPGAAGR	2 Oxidation (P)	0.00000200000200000.0
Collagen alpha-1(I) chain OS=Gallus gallus GN=COL1A1 PE=1 SV=3	5101	949	299	156	46	61.2	Gallus gallus	1	0	730.351	1458.69	0.0014	855	871	0	46.61	GSAGPPGATGFPGAAGR	Oxidation (P); Ala->Ser (A) [+15.99]	0.0000020000000X000.0
Collagen alpha-1(I) chain OS=Gallus gallus GN=COL1A1 PE=1 SV=3	5101	949	299	156	46	61.2	Gallus gallus	1	0	730.351	1458.69	0.0016	855	871	0	20.2	GSAGPPGATGFPGAAGR	2 Oxidation (P)	0.00000200000200000.0
Collagen alpha-1(I) chain OS=Gallus gallus GN=COL1A1 PE=1 SV=3	5101	949	299	156	46	61.2	Gallus gallus	1	0	730.351	1458.69	0.0017	855	871	0	31.37	GSAGPPGATGFPGAAGR	2 Oxidation (P)	0.00000200000200000.0
Collagen alpha-1(I) chain OS=Gallus gallus GN=COL1A1 PE=1 SV=3	5101	949	299	156	46	61.2	Gallus gallus	1	0	730.351	1458.69	0.0018	855	871	0	29.32	GSAGPPGATGFPGAAGR	2 Oxidation (P)	0.00000200000200000.0
Collagen alpha-1(I) chain OS=Gallus gallus GN=COL1A1 PE=1 SV=3	5101	949	299	156	46	61.2	Gallus gallus	1	0	730.351	1458.69	0.0021	855	871	0	30.04	GSAGPPGATGFPGAAGR	2 Oxidation (P)	0.00000200000200000.0
Collagen alpha-1(I) chain OS=Gallus gallus GN=COL1A1 PE=1 SV=3	5101	949	299	156	46	61.2	Gallus gallus	1	0	730.352	1458.69	0.0046	855	871	0	21.47	GSAGPPGATGFPGAAGR	2 Oxidation (P)	0.00000200000200000.0
Collagen alpha-1(I) chain OS=Gallus gallus GN=COL1A1 PE=1 SV=3	5101	949	299	156	46	61.2	Gallus gallus	1	0	731.853	1461.69	-0.0034	855	871	0	33.83	GSAGPPGATGFPGAAGR	2 Oxidation (P); Label:13C(3) (A) [+3.01]	0.00X00200000200000.0
Collagen alpha-1(I) chain OS=Gallus gallus GN=COL1A1 PE=1 SV=3	5101	949	299	156	46	61.2	Gallus gallus	1	0	731.854	1461.69	-0.0012	855	871	0	36.54	GSAGPPGATGFPGAAGR	2 Oxidation (P); Label:13C(3) (A) [+3.01]	0.00X00200000200000.0
Collagen alpha-1(I) chain OS=Gallus gallus GN=COL1A1 PE=1 SV=3	5101	949	299	156	46	61.2	Gallus gallus	1	1	732.378	1462.74	0.0003	877	892	0	53.53	PSGNIGLPGPPGPAGK	3 Oxidation (P)	0.0000000200202000.0
Collagen alpha-1(I) chain OS=Gallus gallus GN=COL1A1 PE=1 SV=3	5101	949	299	156	46	61.2	Gallus gallus	1	0	734.345	1466.67	-0.0002	370	386	0	34.55	AAGPAGNPGADGQPGAK	2 Oxidation (P)	0.00000002000002000.0
Collagen alpha-1(I) chain OS=Gallus gallus GN=COL1A1 PE=1 SV=3	5101	949	299	156	46	61.2	Gallus gallus	1	0	738.348	1474.68	0.0007	855	871	0	0.78	GSAGPPGATGFPGAAGR	3 Oxidation (P)	0.00002200000200000.0
Collagen alpha-1(I) chain OS=Gallus gallus GN=COL1A1 PE=1 SV=3	5101	949	299	156	46	61.2	Gallus gallus	1	0	738.348	1474.68	0.0018	855	871	0	28.52	GSAGPPGATGFPGAAGR	3 Oxidation (P)	0.00002200000200000.0
Collagen alpha-1(I) chain OS=Gallus gallus GN=COL1A1 PE=1 SV=3	5101	949	299	156	46	61.2	Gallus gallus	1	1	738.867	1475.72	0.0006	988	1003	0	50.64	PMGPPGLAGPPGEAGR	Oxidation (P)	0.0000000000200000.0
Collagen alpha-1(I) chain OS=Gallus gallus GN=COL1A1 PE=1 SV=3	5101	949	299	156	46	61.2	Gallus gallus	1	1	741.373	1480.73	0.0004	325	341	0	52.42	PTGPAGPPGFPGAAGAK	2 Oxidation (P)	0.00000002002000000.0
Collagen alpha-1(I) chain OS=Gallus gallus GN=COL1A1 PE=1 SV=3	5101	949	299	156	46	61.2	Gallus gallus	1	0	744.864	1487.71	0.0009	1056	1073	0	50.27	GETGPAGPAGPPGPAGAR	Oxidation (P); Thr->Gly (T) [-44.03]	0.00X000000002000000.0
Collagen alpha-1(I) chain OS=Gallus gallus GN=COL1A1 PE=1 SV=3	5101	949	299	156	46	61.2	Gallus gallus	1	1	746.864	1491.71	-0.0007	988	1003	0	42.66	PMGPPGLAGPPGEAGR	2 Oxidation (P)	0.0000200000200000.0
Collagen alpha-1(I) chain OS=Gallus gallus GN=COL1A1 PE=1 SV=3	5101	949	299	156	46	61.2	Gallus gallus	1	0	747.353	1492.69	0.0001	405	421	1	47.86	GPSGPQGPSGAPGPKGN	Oxidation (K); Oxidation (P)	0.00000000000200100.0
Collagen alpha-1(I) chain OS=Gallus gallus GN=COL1A1 PE=1 SV=3	5101	949	299	156	46	61.2	Gallus gallus	1	0	499.593	1495.76	-0.0004	243	257	1	2.91	GLPGTAGLPGMKGHR	Oxidation (K); 2 Oxidation (P)	0.002000002001000.0
Collagen alpha-1(I) chain OS=Gallus gallus GN=COL1A1 PE=1 SV=3	5101	949	299	156	46	61.2	Gallus gallus	1	0	752.86	1503.71	-0.0004	542	558	1	33.37	TGPPGPAGQDGRPGPAG	Oxidation (P)	0.00020000000000000.0
Collagen alpha-1(I) chain OS=Gallus gallus GN=COL1A1 PE=1 SV=3	5101	949	299	156	46	61.2	Gallus gallus	1	0	754.859	1507.7	0.0008	1114	1130	0	42.2	APGEQGPSGASGPAGPR	Oxidation (P)	0.02000000000000000.0
Collagen alpha-1(I) chain OS=Gallus gallus GN=COL1A1 PE=1 SV=3	5101	949	299	156	46	61.2	Gallus gallus	1	1	754.894	1507.77	-0.0003	932	947	0	46.68	IGAPGTPGPQGIAGQR	2 Oxidation (P)	0.0002002000000000.0
Collagen alpha-1(I) chain OS=Gallus gallus GN=COL1A1 PE=1 SV=3	5101	949	299	156	46	61.2	Gallus gallus	1	0	757.41	1512.81	0.0012	1142	1157	0	19.96	DGLNGLPGPIGPPGPR
Collagen alpha-1(I) chain OS=Gallus gallus GN=COL1A1 PE=1 SV=3	5101	949	299	156	46	61.2	Gallus gallus	1	0	764.879	1527.74	0.0007	387	404	0	60.73	GATGAPGIAGAPGFPGAR	3 Oxidation (P); Thr->Gly (T) [-44.03]	0.00X002000002002000.0
Collagen alpha-1(I) chain OS=Gallus gallus GN=COL1A1 PE=1 SV=3	5101	949	299	156	46	61.2	Gallus gallus	1	0	765.407	1528.8	-0.0002	1142	1157	0	7.35	DGLNGLPGPIGPPGPR	Oxidation (P)	0.0000000020000000.0
Collagen alpha-1(I) chain OS=Gallus gallus GN=COL1A1 PE=1 SV=3	5101	949	299	156	46	61.2	Gallus gallus	1	0	511.586	1531.74	-0.0005	1056	1073	0	54.14	GETGPAGPAGPPGPAGAR	Oxidation (P)	0.000000000002000000.0
Collagen alpha-1(I) chain OS=Gallus gallus GN=COL1A1 PE=1 SV=3	5101	949	299	156	46	61.2	Gallus gallus	1	0	766.876	1531.74	-0.0004	1056	1073	0	65.55	GETGPAGPAGPPGPAGAR	Oxidation (P)	0.000000000002000000.0
Collagen alpha-1(I) chain OS=Gallus gallus GN=COL1A1 PE=1 SV=3	5101	949	299	156	46	61.2	Gallus gallus	1	0	766.876	1531.74	0.0003	1056	1073	0	32.95	GETGPAGPAGPPGPAGAR	Oxidation (P)	0.000000000000020000.0
Collagen alpha-1(I) chain OS=Gallus gallus GN=COL1A1 PE=1 SV=3	5101	949	299	156	46	61.2	Gallus gallus	1	0	511.93	1532.77	-0.0004	403	419	1	39.77	ARGPSGPQGPSGAPGPK	Oxidation (P)	0.00000000000002000.0
Collagen alpha-1(I) chain OS=Gallus gallus GN=COL1A1 PE=1 SV=3	5101	949	299	156	46	61.2	Gallus gallus	1	0	772.889	1543.76	0.0003	1142	1157	0	49.51	DGLNGLPGPIGPPGPR	3 Oxidation (P); Ammonia-loss (N) [-17.03]	0.000X002000022000.0
Collagen alpha-1(I) chain OS=Gallus gallus GN=COL1A1 PE=1 SV=3	5101	949	299	156	46	61.2	Gallus gallus	1	0	773.405	1544.79	-0.0001	1142	1157	0	8.6	DGLNGLPGPIGPPGPR	2 Oxidation (P)	0.0000000000022000.0
Collagen alpha-1(I) chain OS=Gallus gallus GN=COL1A1 PE=1 SV=3	5101	949	299	156	46	61.2	Gallus gallus	1	0	773.405	1544.8	0.001	1142	1157	0	2.21	DGLNGLPGPIGPPGPR	2 Oxidation (P)	0.0000000000002020.0
Collagen alpha-1(I) chain OS=Gallus gallus GN=COL1A1 PE=1 SV=3	5101	949	299	156	46	61.2	Gallus gallus	1	0	773.405	1544.8	0.0011	1142	1157	0	26.78	DGLNGLPGPIGPPGPR	2 Oxidation (P)	0.0000000000022000.0
Collagen alpha-1(I) chain OS=Gallus gallus GN=COL1A1 PE=1 SV=3	5101	949	299	156	46	61.2	Gallus gallus	1	0	778.894	1555.77	-0.0002	387	404	0	40.62	GATGAPGIAGAPGFPGAR	2 Oxidation (P)	0.000002000002000000.0
Collagen alpha-1(I) chain OS=Gallus gallus GN=COL1A1 PE=1 SV=3	5101	949	299	156	46	61.2	Gallus gallus	1	0	779.882	1557.75	-0.0044	855	872	1	33.64	GSAGPPGATGFPGAAGRV	2 Oxidation (P)	0.000002000002000000.0
Collagen alpha-1(I) chain OS=Gallus gallus GN=COL1A1 PE=1 SV=3	5101	949	299	156	46	61.2	Gallus gallus	1	0	781.401	1560.79	-0.0024	1142	1157	0	3.09	DGLNGLPGPIGPPGPR	3 Oxidation (P)	0.0000000020022000.0
Collagen alpha-1(I) chain OS=Gallus gallus GN=COL1A1 PE=1 SV=3	5101	949	299	156	46	61.2	Gallus gallus	1	0	781.402	1560.79	0.0004	1142	1157	0	41.82	DGLNGLPGPIGPPGPR	3 Oxidation (P)	0.0000002000002020.0
Collagen alpha-1(I) chain OS=Gallus gallus GN=COL1A1 PE=1 SV=3	5101	949	299	156	46	61.2	Gallus gallus	1	0	521.271	1560.79	0.0008	1142	1157	0	30.12	DGLNGLPGPIGPPGPR	3 Oxidation (P)	0.0000002000020020.0
Collagen alpha-1(I) chain OS=Gallus gallus GN=COL1A1 PE=1 SV=3	5101	949	299	156	46	61.2	Gallus gallus	1	0	781.893	1561.77	-0.0026	1142	1157	0	35.51	DGLNGLPGPIGPPGPR	3 Oxidation (P); Deamidated (NQ) [+0.98]	0.000X002000020020.0
Collagen alpha-1(I) chain OS=Gallus gallus GN=COL1A1 PE=1 SV=3	5101	949	299	156	46	61.2	Gallus gallus	1	0	521.598	1561.77	-0.0005	1142	1157	0	41.61	DGLNGLPGPIGPPGPR	4 Oxidation (P); ISD_z+2_ion (N-term) [-15.01]	X.0000002020020020.0
Collagen alpha-1(I) chain OS=Gallus gallus GN=COL1A1 PE=1 SV=3	5101	949	299	156	46	61.2	Gallus gallus	1	0	781.894	1561.77	0	1142	1157	0	50.12	DGLNGLPGPIGPPGPR	3 Oxidation (P); Deamidated (NQ) [+0.98]	0.000X002000002020.0
Collagen alpha-1(I) chain OS=Gallus gallus GN=COL1A1 PE=1 SV=3	5101	949	299	156	46	61.2	Gallus gallus	1	0	781.894	1561.77	0.0001	1142	1157	0	33.1	DGLNGLPGPIGPPGPR	3 Oxidation (P); Deamidated (NQ) [+0.98]	0.000X002000022000.0
Collagen alpha-1(I) chain OS=Gallus gallus GN=COL1A1 PE=1 SV=3	5101	949	299	156	46	61.2	Gallus gallus	1	0	781.894	1561.77	0.0001	1142	1157	0	46.63	DGLNGLPGPIGPPGPR	3 Oxidation (P); Deamidated (NQ) [+0.98]	0.000X002000022000.0
Collagen alpha-1(I) chain OS=Gallus gallus GN=COL1A1 PE=1 SV=3	5101	949	299	156	46	61.2	Gallus gallus	1	1	522.922	1565.74	-0.0003	769	785	1	39.03	DKGEAGPPGPAGPTGAR	2 Oxidation (P)	0.00000022000000000.0
Collagen alpha-1(I) chain OS=Gallus gallus GN=COL1A1 PE=1 SV=3	5101	949	299	156	46	61.2	Gallus gallus	1	0	786.891	1571.77	-0.0016	387	404	0	18.38	GATGAPGIAGAPGFPGAR	3 Oxidation (P)	0.000002000002002000.0
Collagen alpha-1(I) chain OS=Gallus gallus GN=COL1A1 PE=1 SV=3	5101	949	299	156	46	61.2	Gallus gallus	1	0	786.891	1571.77	-0.0014	387	404	0	36.54	GATGAPGIAGAPGFPGAR	3 Oxidation (P)	0.000002000002002000.0
Collagen alpha-1(I) chain OS=Gallus gallus GN=COL1A1 PE=1 SV=3	5101	949	299	156	46	61.2	Gallus gallus	1	0	786.891	1571.77	-0.0013	387	404	0	21.46	GATGAPGIAGAPGFPGAR	3 Oxidation (P)	0.000002000002002000.0
Collagen alpha-1(I) chain OS=Gallus gallus GN=COL1A1 PE=1 SV=3	5101	949	299	156	46	61.2	Gallus gallus	1	0	786.891	1571.77	-0.001	387	404	0	20.24	GATGAPGIAGAPGFPGAR	3 Oxidation (P)	0.000002000002002000.0
Collagen alpha-1(I) chain OS=Gallus gallus GN=COL1A1 PE=1 SV=3	5101	949	299	156	46	61.2	Gallus gallus	1	0	786.891	1571.77	-0.0008	387	404	0	24.05	GATGAPGIAGAPGFPGAR	3 Oxidation (P)	0.000002000002002000.0
Collagen alpha-1(I) chain OS=Gallus gallus GN=COL1A1 PE=1 SV=3	5101	949	299	156	46	61.2	Gallus gallus	1	0	786.891	1571.77	-0.0008	387	404	0	18.2	GATGAPGIAGAPGFPGAR	3 Oxidation (P)	0.000002000002002000.0
Collagen alpha-1(I) chain OS=Gallus gallus GN=COL1A1 PE=1 SV=3	5101	949	299	156	46	61.2	Gallus gallus	1	0	786.892	1571.77	-0.0005	387	404	0	42.79	GATGAPGIAGAPGFPGAR	2 Oxidation (P); Oxidation (R) [+15.99]	0.00000200000200000X.0
Collagen alpha-1(I) chain OS=Gallus gallus GN=COL1A1 PE=1 SV=3	5101	949	299	156	46	61.2	Gallus gallus	1	0	786.892	1571.77	-0.0005	387	404	0	34.17	GATGAPGIAGAPGFPGAR	3 Oxidation (P)	0.000002000002002000.0
Collagen alpha-1(I) chain OS=Gallus gallus GN=COL1A1 PE=1 SV=3	5101	949	299	156	46	61.2	Gallus gallus	1	0	786.892	1571.77	-0.0005	387	404	0	17.26	GATGAPGIAGAPGFPGAR	3 Oxidation (P)	0.000002000002002000.0
Collagen alpha-1(I) chain OS=Gallus gallus GN=COL1A1 PE=1 SV=3	5101	949	299	156	46	61.2	Gallus gallus	1	0	786.892	1571.77	-0.0002	387	404	0	28.42	GATGAPGIAGAPGFPGAR	3 Oxidation (P)	0.000002000002002000.0
Collagen alpha-1(I) chain OS=Gallus gallus GN=COL1A1 PE=1 SV=3	5101	949	299	156	46	61.2	Gallus gallus	1	0	786.892	1571.77	-0.0001	387	404	0	23.7	GATGAPGIAGAPGFPGAR	3 Oxidation (P)	0.000002000002002000.0
Collagen alpha-1(I) chain OS=Gallus gallus GN=COL1A1 PE=1 SV=3	5101	949	299	156	46	61.2	Gallus gallus	1	0	786.892	1571.77	0.0001	387	404	0	26.04	GATGAPGIAGAPGFPGAR	3 Oxidation (P)	0.000002000002002000.0
Collagen alpha-1(I) chain OS=Gallus gallus GN=COL1A1 PE=1 SV=3	5101	949	299	156	46	61.2	Gallus gallus	1	0	786.892	1571.77	0.0001	387	404	0	23.89	GATGAPGIAGAPGFPGAR	3 Oxidation (P)	0.000002000002002000.0
Collagen alpha-1(I) chain OS=Gallus gallus GN=COL1A1 PE=1 SV=3	5101	949	299	156	46	61.2	Gallus gallus	1	0	524.93	1571.77	0.0002	387	404	0	6.58	GATGAPGIAGAPGFPGAR	3 Oxidation (P)	0.000002000002002000.0
Collagen alpha-1(I) chain OS=Gallus gallus GN=COL1A1 PE=1 SV=3	5101	949	299	156	46	61.2	Gallus gallus	1	0	786.892	1571.77	0.0003	387	404	0	57.55	GATGAPGIAGAPGFPGAR	3 Oxidation (P)	0.000002000002002000.0
Collagen alpha-1(I) chain OS=Gallus gallus GN=COL1A1 PE=1 SV=3	5101	949	299	156	46	61.2	Gallus gallus	1	0	786.892	1571.77	0.0003	387	404	0	27.96	GATGAPGIAGAPGFPGAR	3 Oxidation (P)	0.000002000002002000.0
Collagen alpha-1(I) chain OS=Gallus gallus GN=COL1A1 PE=1 SV=3	5101	949	299	156	46	61.2	Gallus gallus	1	0	786.892	1571.77	0.0004	387	404	0	27.22	GATGAPGIAGAPGFPGAR	3 Oxidation (P)	0.000002000002002000.0
Collagen alpha-1(I) chain OS=Gallus gallus GN=COL1A1 PE=1 SV=3	5101	949	299	156	46	61.2	Gallus gallus	1	0	786.892	1571.77	0.0004	387	404	0	32.81	GATGAPGIAGAPGFPGAR	3 Oxidation (P)	0.000002000002002000.0
Collagen alpha-1(I) chain OS=Gallus gallus GN=COL1A1 PE=1 SV=3	5101	949	299	156	46	61.2	Gallus gallus	1	0	524.931	1571.77	0.0006	387	404	0	26.31	GATGAPGIAGAPGFPGAR	3 Oxidation (P)	0.000002000002002000.0
Collagen alpha-1(I) chain OS=Gallus gallus GN=COL1A1 PE=1 SV=3	5101	949	299	156	46	61.2	Gallus gallus	1	0	786.892	1571.77	0.0008	387	404	0	25.75	GATGAPGIAGAPGFPGAR	3 Oxidation (P)	0.000002000002002000.0
Collagen alpha-1(I) chain OS=Gallus gallus GN=COL1A1 PE=1 SV=3	5101	949	299	156	46	61.2	Gallus gallus	1	0	786.892	1571.77	0.0008	387	404	0	27.93	GATGAPGIAGAPGFPGAR	3 Oxidation (P)	0.000002000002002000.0
Collagen alpha-1(I) chain OS=Gallus gallus GN=COL1A1 PE=1 SV=3	5101	949	299	156	46	61.2	Gallus gallus	1	0	786.893	1571.77	0.0011	387	404	0	22.98	GATGAPGIAGAPGFPGAR	3 Oxidation (P)	0.000002000002002000.0
Collagen alpha-1(I) chain OS=Gallus gallus GN=COL1A1 PE=1 SV=3	5101	949	299	156	46	61.2	Gallus gallus	1	0	786.893	1571.77	0.0011	387	404	0	34.58	GATGAPGIAGAPGFPGAR	3 Oxidation (P)	0.000002000002002000.0
Collagen alpha-1(I) chain OS=Gallus gallus GN=COL1A1 PE=1 SV=3	5101	949	299	156	46	61.2	Gallus gallus	1	0	786.893	1571.77	0.0012	387	404	0	78.1	GATGAPGIAGAPGFPGAR	3 Oxidation (P)	0.000002000002002000.0
Collagen alpha-1(I) chain OS=Gallus gallus GN=COL1A1 PE=1 SV=3	5101	949	299	156	46	61.2	Gallus gallus	1	0	786.893	1571.77	0.0012	387	404	0	26.88	GATGAPGIAGAPGFPGAR	3 Oxidation (P)	0.000002000002002000.0
Collagen alpha-1(I) chain OS=Gallus gallus GN=COL1A1 PE=1 SV=3	5101	949	299	156	46	61.2	Gallus gallus	1	0	786.893	1571.77	0.0021	387	404	0	39.17	GATGAPGIAGAPGFPGAR	3 Oxidation (P)	0.000002000002002000.0
Collagen alpha-1(I) chain OS=Gallus gallus GN=COL1A1 PE=1 SV=3	5101	949	299	156	46	61.2	Gallus gallus	1	0	786.893	1571.77	0.0022	387	404	0	36.66	GATGAPGIAGAPGFPGAR	3 Oxidation (P)	0.000002000002002000.0
Collagen alpha-1(I) chain OS=Gallus gallus GN=COL1A1 PE=1 SV=3	5101	949	299	156	46	61.2	Gallus gallus	1	0	786.894	1571.77	0.0041	387	404	0	40.7	GATGAPGIAGAPGFPGAR	3 Oxidation (P)	0.000002000002002000.0
Collagen alpha-1(I) chain OS=Gallus gallus GN=COL1A1 PE=1 SV=3	5101	949	299	156	46	61.2	Gallus gallus	1	0	786.894	1571.77	0.0042	387	404	0	13.92	GATGAPGIAGAPGFPGAR	3 Oxidation (P)	0.000002000002002000.0
Collagen alpha-1(I) chain OS=Gallus gallus GN=COL1A1 PE=1 SV=3	5101	949	299	156	46	61.2	Gallus gallus	1	0	787.394	1572.77	0.0066	387	404	0	38.09	GATGAPGIAGAPGFPGAR	3 Oxidation (P); Label:15N(1) (G) [+1.00]	0.X00002000002002000.0
Collagen alpha-1(I) chain OS=Gallus gallus GN=COL1A1 PE=1 SV=3	5101	949	299	156	46	61.2	Gallus gallus	1	0	789.399	1576.78	-0.0011	1142	1157	0	9.67	DGLNGLPGPIGPPGPR	4 Oxidation (P)	0.0000002000022020.0
Collagen alpha-1(I) chain OS=Gallus gallus GN=COL1A1 PE=1 SV=3	5101	949	299	156	46	61.2	Gallus gallus	1	0	792.375	1582.73	-0.0028	798	815	0	34.09	GPAGFAGPPGADGQPGAK	2 Oxidation (P)	0.000000002000002000.0
Collagen alpha-1(I) chain OS=Gallus gallus GN=COL1A1 PE=1 SV=3	5101	949	299	156	46	61.2	Gallus gallus	1	0	793.881	1585.75	-0.0012	387	404	0	46.52	GATGAPGIAGAPGFPGAR	3 Oxidation (P); Thr->Asp (T) [+13.98]	0.00X002000002002000.0
Collagen alpha-1(I) chain OS=Gallus gallus GN=COL1A1 PE=1 SV=3	5101	949	299	156	46	61.2	Gallus gallus	1	0	795.91	1589.81	0.0006	753	770	0	44.59	GLTGPIGPPGPAGAPGDK	2 Oxidation (P)	0.000000002000002000.0
Collagen alpha-1(I) chain OS=Gallus gallus GN=COL1A1 PE=1 SV=3	5101	949	299	156	46	61.2	Gallus gallus	1	1	799.359	1596.7	0.0017	816	834	1	38.32	GETGDAGAKGDAGPPGPAG	Oxidation (P)	0.0000000000000020000.0
Collagen alpha-1(I) chain OS=Gallus gallus GN=COL1A1 PE=1 SV=3	5101	949	299	156	46	61.2	Gallus gallus	1	1	535.266	1602.78	0	334	350	1	50.57	FPGAAGAKGETGPQGAR	Oxidation (K); Oxidation (P)	0.02000001000000000.0
Collagen alpha-1(I) chain OS=Gallus gallus GN=COL1A1 PE=1 SV=3	5101	949	299	156	46	61.2	Gallus gallus	1	1	803.421	1604.83	0.0009	931	947	0	42.3	PIGAPGTPGPQGIAGQR	2 Oxidation (P)	0.00002000020000000.0
Collagen alpha-1(I) chain OS=Gallus gallus GN=COL1A1 PE=1 SV=3	5101	949	299	156	46	61.2	Gallus gallus	1	0	540.609	1618.81	0	442	458	1	66.38	PAGVQGPPGPAGEEGKR	Oxidation (P)	0.00000002000000000.0
Collagen alpha-1(I) chain OS=Gallus gallus GN=COL1A1 PE=1 SV=3	5101	949	299	156	46	61.2	Gallus gallus	1	0	819.365	1636.72	0.0009	193	209	0	36.62	PPGEPGEPGASGPMGPR	3 Oxidation (P)	0.02002002000000000.0
Collagen alpha-1(I) chain OS=Gallus gallus GN=COL1A1 PE=1 SV=3	5101	949	299	156	46	61.2	Gallus gallus	1	1	548.609	1642.81	-0.0002	477	494	1	20.45	GAPGSRGFPGADGIAGPK	2 Oxidation (P)	0.002000002000000000.0
Collagen alpha-1(I) chain OS=Gallus gallus GN=COL1A1 PE=1 SV=3	5101	949	299	156	46	61.2	Gallus gallus	1	1	823.934	1645.85	0	930	947	0	38.82	GPIGAPGTPGPQGIAGQR	Oxidation (P)	0.000002000000000000.0
Collagen alpha-1(I) chain OS=Gallus gallus GN=COL1A1 PE=1 SV=3	5101	949	299	156	46	61.2	Gallus gallus	1	1	826.408	1650.8	0.0005	323	341	0	40.78	PGPTGPAGPPGFPGAAGAK	3 Oxidation (P)	0.2000000002002000000.0
Collagen alpha-1(I) chain OS=Gallus gallus GN=COL1A1 PE=1 SV=3	5101	949	299	156	46	61.2	Gallus gallus	1	1	553.278	1656.81	-0.0002	258	275	1	40.88	GFSGLDGAKGQPGPAGPK	Oxidation (P); Deamidated (NQ) [+0.98]	0.0000000000X0020000.0
Collagen alpha-1(I) chain OS=Gallus gallus GN=COL1A1 PE=1 SV=3	5101	949	299	156	46	61.2	Gallus gallus	1	0	831.895	1661.78	0.0004	1112	1130	0	33.48	PGAPGEQGPSGASGPAGPR	Oxidation (P)	0.0002000000000000000.0
Collagen alpha-1(I) chain OS=Gallus gallus GN=COL1A1 PE=1 SV=3	5101	949	299	156	46	61.2	Gallus gallus	1	1	554.957	1661.85	0.0002	930	947	0	39.91	GPIGAPGTPGPQGIAGQR	2 Oxidation (P)	0.000002002000000000.0
Collagen alpha-1(I) chain OS=Gallus gallus GN=COL1A1 PE=1 SV=3	5101	949	299	156	46	61.2	Gallus gallus	1	1	831.932	1661.85	0.0014	930	947	0	41.74	GPIGAPGTPGPQGIAGQR	2 Oxidation (P)	0.000002000020000000.0
Collagen alpha-1(I) chain OS=Gallus gallus GN=COL1A1 PE=1 SV=3	5101	949	299	156	46	61.2	Gallus gallus	1	1	834.919	1667.82	0.001	723	740	2	55.92	GAAGLPGAKGDRGDPGPK	Oxidation (K); Oxidation (P); Ala->Ser (A) [+15.99]	0.0000000X1000002000.0
Collagen alpha-1(I) chain OS=Gallus gallus GN=COL1A1 PE=1 SV=3	5101	949	299	156	46	61.2	Gallus gallus	1	1	558.609	1672.8	-0.0014	258	275	1	33.81	GFSGLDGAKGQPGPAGPK	Oxidation (K); 2 Oxidation (P); Lys->Xle (K) [-15.01]	0.00000000100200002X.0
Collagen alpha-1(I) chain OS=Gallus gallus GN=COL1A1 PE=1 SV=3	5101	949	299	156	46	61.2	Gallus gallus	1	1	559.948	1676.82	-0.0005	459	476	1	44.24	GARGEPGPAGLPGPAGER	2 Oxidation (P)	0.000002000002000000.0
Collagen alpha-1(I) chain OS=Gallus gallus GN=COL1A1 PE=1 SV=3	5101	949	299	156	46	61.2	Gallus gallus	1	1	559.948	1676.82	0	459	476	1	14.7	GARGEPGPAGLPGPAGER	2 Oxidation (P)	0.000002000002000000.0
Collagen alpha-1(I) chain OS=Gallus gallus GN=COL1A1 PE=1 SV=3	5101	949	299	156	46	61.2	Gallus gallus	1	1	559.948	1676.82	0.0002	459	476	1	11.95	GARGEPGPAGLPGPAGER	2 Oxidation (P)	0.000000020002000000.0
Collagen alpha-1(I) chain OS=Gallus gallus GN=COL1A1 PE=1 SV=3	5101	949	299	156	46	61.2	Gallus gallus	1	0	561.276	1680.81	-0.0004	510	527	1	38.18	GSPGEAGRPGEAGLPGAK	3 Oxidation (P); Ala->Pro (A) [+26.02]	0.00200000200X002000.0
Collagen alpha-1(I) chain OS=Gallus gallus GN=COL1A1 PE=1 SV=3	5101	949	299	156	46	61.2	Gallus gallus	1	0	841.411	1680.81	0.0007	510	527	1	47.03	GSPGEAGRPGEAGLPGAK	3 Oxidation (P); Ala->Pro (A) [+26.02]	0.00200000200X002000.0
Collagen alpha-1(I) chain OS=Gallus gallus GN=COL1A1 PE=1 SV=3	5101	949	299	156	46	61.2	Gallus gallus	1	0	562.948	1685.82	-0.0003	853	871	1	45.44	ARGSAGPPGATGFPGAAGR	2 Oxidation (P)	0.0000000200000200000.0
Collagen alpha-1(I) chain OS=Gallus gallus GN=COL1A1 PE=1 SV=3	5101	949	299	156	46	61.2	Gallus gallus	1	0	563.62	1687.84	-0.0003	1056	1073	0	51.29	GETGPAGPAGPPGPAGAR	Oxidation (P); Arg (N-term) [+156.10]	X.000000000002000000.0
Collagen alpha-1(I) chain OS=Gallus gallus GN=COL1A1 PE=1 SV=3	5101	949	299	156	46	61.2	Gallus gallus	1	1	566.268	1695.78	-0.0003	1004	1022	1	46.94	EGAPGAEGAPGRDGAAGPK	2 Oxidation (P)	0.0002000002000000000.0
Collagen alpha-1(I) chain OS=Gallus gallus GN=COL1A1 PE=1 SV=3	5101	949	299	156	46	61.2	Gallus gallus	1	0	849.408	1696.8	0.0005	510	527	1	41.61	GSPGEAGRPGEAGLPGAK	2 Oxidation (P); Gly->Asp (G) [+58.01]	0.002000000000X02000.0
Collagen alpha-1(I) chain OS=Gallus gallus GN=COL1A1 PE=1 SV=3	5101	949	299	156	46	61.2	Gallus gallus	1	0	567.28	1698.82	0.0003	852	871	1	38.61	GARGSAGPPGATGFPGAAGR	2 Oxidation (P); Thr->Gly (T) [-44.03]	0.00000000200X00200000.0
Collagen alpha-1(I) chain OS=Gallus gallus GN=COL1A1 PE=1 SV=3	5101	949	299	156	46	61.2	Gallus gallus	1	0	567.948	1700.82	-0.0002	852	871	1	37.73	GARGSAGPPGATGFPGAAGR	2 Oxidation (P); Arg->Orn (R) [-42.02]	0.00X00000200000200000.0
Collagen alpha-1(I) chain OS=Gallus gallus GN=COL1A1 PE=1 SV=3	5101	949	299	156	46	61.2	Gallus gallus	1	1	571.285	1710.83	-0.0004	483	500	1	5.22	GFPGADGIAGPKGPPGER	Oxidation (K); Oxidation (P)	0.002000000001000000.0
Collagen alpha-1(I) chain OS=Gallus gallus GN=COL1A1 PE=1 SV=3	5101	949	299	156	46	61.2	Gallus gallus	1	1	571.285	1710.83	-0.0002	483	500	1	4.58	GFPGADGIAGPKGPPGER	2 Oxidation (P)	0.002000000000020000.0
Collagen alpha-1(I) chain OS=Gallus gallus GN=COL1A1 PE=1 SV=3	5101	949	299	156	46	61.2	Gallus gallus	1	1	860.898	1719.78	0.0002	602	620	0	81.52	DGEAGAQGPPGPTGPAGER
Collagen alpha-1(I) chain OS=Gallus gallus GN=COL1A1 PE=1 SV=3	5101	949	299	156	46	61.2	Gallus gallus	1	1	574.269	1719.79	0.0055	602	620	0	3.26	DGEAGAQGPPGPTGPAGER
Collagen alpha-1(I) chain OS=Gallus gallus GN=COL1A1 PE=1 SV=3	5101	949	299	156	46	61.2	Gallus gallus	1	1	861.39	1720.76	-0.0005	602	620	0	78.28	DGEAGAQGPPGPTGPAGER	Deamidated (NQ) [+0.98]	0.000000X000000000000.0
Collagen alpha-1(I) chain OS=Gallus gallus GN=COL1A1 PE=1 SV=3	5101	949	299	156	46	61.2	Gallus gallus	1	0	863.877	1725.74	0.0019	276	293	0	26.27	GEPGSPGENGAPGQMGPR	2 Oxidation (P)	0.002000000002000000.0
Collagen alpha-1(I) chain OS=Gallus gallus GN=COL1A1 PE=1 SV=3	5101	949	299	156	46	61.2	Gallus gallus	1	1	576.616	1726.83	-0.0001	483	500	1	15.19	GFPGADGIAGPKGPPGER	Oxidation (K); 2 Oxidation (P)	0.002000000001002000.0
Collagen alpha-1(I) chain OS=Gallus gallus GN=COL1A1 PE=1 SV=3	5101	949	299	156	46	61.2	Gallus gallus	1	1	865.939	1729.86	0.0002	874	892	0	35.44	PPGPSGNIGLPGPPGPAGK	4 Oxidation (P)	0.2000000000002202000.0
Collagen alpha-1(I) chain OS=Gallus gallus GN=COL1A1 PE=1 SV=3	5101	949	299	156	46	61.2	Gallus gallus	1	1	868.895	1735.78	-0.0011	602	620	0	56.94	DGEAGAQGPPGPTGPAGER	2 Oxidation (P); Deoxy (T) [-15.99]	0.000000000202X000000.0
Collagen alpha-1(I) chain OS=Gallus gallus GN=COL1A1 PE=1 SV=3	5101	949	299	156	46	61.2	Gallus gallus	1	1	868.897	1735.78	0.0026	602	620	0	0.29	DGEAGAQGPPGPTGPAGER	Oxidation (P)	0.0000000000020000000.0
Collagen alpha-1(I) chain OS=Gallus gallus GN=COL1A1 PE=1 SV=3	5101	949	299	156	46	61.2	Gallus gallus	1	1	870.424	1738.83	0.0059	483	500	1	50.55	GFPGADGIAGPKGPPGER	2 Oxidation (P); Formyl (K) [+27.99]	0.00200000000X002000.0
Collagen alpha-1(I) chain OS=Gallus gallus GN=COL1A1 PE=1 SV=3	5101	949	299	156	46	61.2	Gallus gallus	1	0	872.365	1742.72	-0.001	276	293	0	68.67	GEPGSPGENGAPGQMGPR	3 Oxidation (P); Deamidated (NQ) [+0.98]	0.0020020000020X0000.0
Collagen alpha-1(I) chain OS=Gallus gallus GN=COL1A1 PE=1 SV=3	5101	949	299	156	46	61.2	Gallus gallus	1	0	581.955	1742.84	-0.0004	852	871	1	52.83	GARGSAGPPGATGFPGAAGR	2 Oxidation (P)	0.00000000200000200000.0
Collagen alpha-1(I) chain OS=Gallus gallus GN=COL1A1 PE=1 SV=3	5101	949	299	156	46	61.2	Gallus gallus	1	0	581.956	1742.84	-0.0002	852	871	1	35.25	GARGSAGPPGATGFPGAAGR	2 Oxidation (P)	0.00000000200000200000.0
Collagen alpha-1(I) chain OS=Gallus gallus GN=COL1A1 PE=1 SV=3	5101	949	299	156	46	61.2	Gallus gallus	1	0	872.438	1742.86	0.0016	1031	1051	0	48.24	AGPPGAPGAPGAPGPVGPAGK	4 Oxidation (P)	0.000200200200200000000.0
Collagen alpha-1(I) chain OS=Gallus gallus GN=COL1A1 PE=1 SV=3	5101	949	299	156	46	61.2	Gallus gallus	1	0	872.857	1743.7	-0.0003	276	293	0	45.22	GEPGSPGENGAPGQMGPR	3 Oxidation (P); 2 Deamidated (NQ) [+0.98]	0.00200200X0020X0000.0
Collagen alpha-1(I) chain OS=Gallus gallus GN=COL1A1 PE=1 SV=3	5101	949	299	156	46	61.2	Gallus gallus	1	1	872.929	1743.84	0.0073	984	1003	0	42.44	GPPGPMGPPGLAGPPGEAGR	Oxidation (P); Pro->Gly (P) [-40.03]	0.00X00000000000200000.0
Collagen alpha-1(I) chain OS=Gallus gallus GN=COL1A1 PE=1 SV=3	5101	949	299	156	46	61.2	Gallus gallus	1	1	874.936	1747.86	0.0039	322	341	0	36.63	PPGPTGPAGPPGFPGAAGAK	3 Oxidation (P)	0.20000000002002000000.0
Collagen alpha-1(I) chain OS=Gallus gallus GN=COL1A1 PE=1 SV=3	5101	949	299	156	46	61.2	Gallus gallus	1	1	595.629	1783.87	-0.0021	984	1003	0	31.05	GPPGPMGPPGLAGPPGEAGR	Oxidation (P)	0.00000000000000200000.0
Collagen alpha-1(I) chain OS=Gallus gallus GN=COL1A1 PE=1 SV=3	5101	949	299	156	46	61.2	Gallus gallus	1	1	595.63	1783.87	0.0003	984	1003	0	33.08	GPPGPMGPPGLAGPPGEAGR	Oxidation (P)	0.00200000000000000000.0
Collagen alpha-1(I) chain OS=Gallus gallus GN=COL1A1 PE=1 SV=3	5101	949	299	156	46	61.2	Gallus gallus	1	1	892.943	1783.87	0.003	984	1003	0	48.5	GPPGPMGPPGLAGPPGEAGR	Oxidation (P)	0.00000000000000200000.0
Collagen alpha-1(I) chain OS=Gallus gallus GN=COL1A1 PE=1 SV=3	5101	949	299	156	46	61.2	Gallus gallus	1	0	597.299	1788.88	-0.0003	440	458	1	33.72	PGPAGVQGPPGPAGEEGKR	2 Oxidation (P)	0.2000000002000000000.0
Collagen alpha-1(I) chain OS=Gallus gallus GN=COL1A1 PE=1 SV=3	5101	949	299	156	46	61.2	Gallus gallus	1	0	599.959	1796.85	-0.0081	855	871	0	56.62	GSAGPPGATGFPGAAGR	2 Oxidation (P); ESP (N-term) [+338.18]	X.00000200000200000.0
Collagen alpha-1(I) chain OS=Gallus gallus GN=COL1A1 PE=1 SV=3	5101	949	299	156	46	61.2	Gallus gallus	1	1	600.961	1799.86	-0.0004	984	1003	0	19.3	GPPGPMGPPGLAGPPGEAGR	2 Oxidation (P)	0.02000000000000200000.0
Collagen alpha-1(I) chain OS=Gallus gallus GN=COL1A1 PE=1 SV=3	5101	949	299	156	46	61.2	Gallus gallus	1	1	600.961	1799.86	-0.0002	984	1003	0	33.8	GPPGPMGPPGLAGPPGEAGR	2 Oxidation (P)	0.02000000000000200000.0
Collagen alpha-1(I) chain OS=Gallus gallus GN=COL1A1 PE=1 SV=3	5101	949	299	156	46	61.2	Gallus gallus	1	1	600.962	1799.86	0.0003	984	1003	0	33.8	GPPGPMGPPGLAGPPGEAGR	Oxidation (P); Oxidation (M) [+15.99]	0.00000X00000002000000.0
Collagen alpha-1(I) chain OS=Gallus gallus GN=COL1A1 PE=1 SV=3	5101	949	299	156	46	61.2	Gallus gallus	1	1	900.939	1799.86	0.001	984	1003	0	77.65	GPPGPMGPPGLAGPPGEAGR	2 Oxidation (P)	0.02000000000000200000.0
Collagen alpha-1(I) chain OS=Gallus gallus GN=COL1A1 PE=1 SV=3	5101	949	299	156	46	61.2	Gallus gallus	1	1	900.94	1799.86	0.0024	984	1003	0	67.71	GPPGPMGPPGLAGPPGEAGR	2 Oxidation (P)	0.00000000200002000000.0
Collagen alpha-1(I) chain OS=Gallus gallus GN=COL1A1 PE=1 SV=3	5101	949	299	156	46	61.2	Gallus gallus	1	1	900.941	1799.87	0.0041	984	1003	0	12.06	GPPGPMGPPGLAGPPGEAGR	2 Oxidation (P)	0.00202000000000000000.0
Collagen alpha-1(I) chain OS=Gallus gallus GN=COL1A1 PE=1 SV=3	5101	949	299	156	46	61.2	Gallus gallus	1	1	903.446	1804.88	0.0024	321	341	0	45.34	GPPGPTGPAGPPGFPGAAGAK	3 Oxidation (P)	0.020000000002002000000.0
Collagen alpha-1(I) chain OS=Gallus gallus GN=COL1A1 PE=1 SV=3	5101	949	299	156	46	61.2	Gallus gallus	1	1	908.934	1815.85	-0.0034	984	1003	0	1.36	GPPGPMGPPGLAGPPGEAGR	3 Oxidation (P)	0.02200000000000200000.0
Collagen alpha-1(I) chain OS=Gallus gallus GN=COL1A1 PE=1 SV=3	5101	949	299	156	46	61.2	Gallus gallus	1	1	908.936	1815.86	-0.0007	984	1003	0	7.35	GPPGPMGPPGLAGPPGEAGR	3 Oxidation (P)	0.02000000000002200000.0
Collagen alpha-1(I) chain OS=Gallus gallus GN=COL1A1 PE=1 SV=3	5101	949	299	156	46	61.2	Gallus gallus	1	1	606.293	1815.86	-0.0003	984	1003	0	8.62	GPPGPMGPPGLAGPPGEAGR	3 Oxidation (P)	0.02200000000000200000.0
Collagen alpha-1(I) chain OS=Gallus gallus GN=COL1A1 PE=1 SV=3	5101	949	299	156	46	61.2	Gallus gallus	1	1	908.936	1815.86	0.0005	984	1003	0	66.13	GPPGPMGPPGLAGPPGEAGR	2 Oxidation (P); Oxidation (M) [+15.99]	0.02000X00000000200000.0
Collagen alpha-1(I) chain OS=Gallus gallus GN=COL1A1 PE=1 SV=3	5101	949	299	156	46	61.2	Gallus gallus	1	1	908.936	1815.86	0.0006	984	1003	0	55.89	GPPGPMGPPGLAGPPGEAGR	2 Oxidation (P); Oxidation (M) [+15.99]	0.00000X00200002000000.0
Collagen alpha-1(I) chain OS=Gallus gallus GN=COL1A1 PE=1 SV=3	5101	949	299	156	46	61.2	Gallus gallus	1	1	908.936	1815.86	0.0007	984	1003	0	29.65	GPPGPMGPPGLAGPPGEAGR	3 Oxidation (P)	0.02000000000002200000.0
Collagen alpha-1(I) chain OS=Gallus gallus GN=COL1A1 PE=1 SV=3	5101	949	299	156	46	61.2	Gallus gallus	1	1	606.293	1815.86	0.0011	984	1003	0	40.98	GPPGPMGPPGLAGPPGEAGR	2 Oxidation (P); Oxidation (M) [+15.99]	0.02000X00000000200000.0
Collagen alpha-1(I) chain OS=Gallus gallus GN=COL1A1 PE=1 SV=3	5101	949	299	156	46	61.2	Gallus gallus	1	1	606.294	1815.86	0.0015	984	1003	0	26.66	GPPGPMGPPGLAGPPGEAGR	3 Oxidation (P)	0.02200000000000200000.0
Collagen alpha-1(I) chain OS=Gallus gallus GN=COL1A1 PE=1 SV=3	5101	949	299	156	46	61.2	Gallus gallus	1	1	908.937	1815.86	0.0016	984	1003	0	16.85	GPPGPMGPPGLAGPPGEAGR	3 Oxidation (P)	0.02200000000000200000.0
Collagen alpha-1(I) chain OS=Gallus gallus GN=COL1A1 PE=1 SV=3	5101	949	299	156	46	61.2	Gallus gallus	1	1	606.294	1815.86	0.0033	984	1003	0	13.82	GPPGPMGPPGLAGPPGEAGR	3 Oxidation (P)	0.02200000000000200000.0
Collagen alpha-1(I) chain OS=Gallus gallus GN=COL1A1 PE=1 SV=3	5101	949	299	156	46	61.2	Gallus gallus	1	1	908.938	1815.86	0.0043	984	1003	0	6.41	GPPGPMGPPGLAGPPGEAGR	3 Oxidation (P)	0.00000002200002000000.0
Collagen alpha-1(I) chain OS=Gallus gallus GN=COL1A1 PE=1 SV=3	5101	949	299	156	46	61.2	Gallus gallus	1	0	607.286	1818.84	-0.0022	438	457	0	1.37	GEPGPAGVQGPPGPAGEEGK	Oxidation (K); Oxidation (P)	0.00002000000000000001.0
Collagen alpha-1(I) chain OS=Gallus gallus GN=COL1A1 PE=1 SV=3	5101	949	299	156	46	61.2	Gallus gallus	1	0	607.287	1818.84	-0.0008	438	457	0	19.42	GEPGPAGVQGPPGPAGEEGK	2 Oxidation (P)	0.00200000000200000000.0
Collagen alpha-1(I) chain OS=Gallus gallus GN=COL1A1 PE=1 SV=3	5101	949	299	156	46	61.2	Gallus gallus	1	0	910.427	1818.84	0.0008	438	457	0	8.92	GEPGPAGVQGPPGPAGEEGK	2 Oxidation (P)	0.00200000002000000000.0
Collagen alpha-1(I) chain OS=Gallus gallus GN=COL1A1 PE=1 SV=3	5101	949	299	156	46	61.2	Gallus gallus	1	0	910.429	1818.84	0.0043	438	457	0	34.78	GEPGPAGVQGPPGPAGEEGK	2 Oxidation (P)	0.00200000000002000000.0
Collagen alpha-1(I) chain OS=Gallus gallus GN=COL1A1 PE=1 SV=3	5101	949	299	156	46	61.2	Gallus gallus	1	0	610.315	1827.92	-0.0002	1142	1159	1	34.82	DGLNGLPGPIGPPGPRGR	3 Oxidation (P); MG-H1 (R) [+54.01]	0.000000002002002X00.0
Collagen alpha-1(I) chain OS=Gallus gallus GN=COL1A1 PE=1 SV=3	5101	949	299	156	46	61.2	Gallus gallus	1	1	611.624	1831.85	-0.001	984	1003	0	2.63	GPPGPMGPPGLAGPPGEAGR	4 Oxidation (P)	0.02202000000000200000.0
Collagen alpha-1(I) chain OS=Gallus gallus GN=COL1A1 PE=1 SV=3	5101	949	299	156	46	61.2	Gallus gallus	1	1	916.933	1831.85	-0.0004	984	1003	0	12.76	GPPGPMGPPGLAGPPGEAGR	4 Oxidation (P)	0.00002002200002000000.0
Collagen alpha-1(I) chain OS=Gallus gallus GN=COL1A1 PE=1 SV=3	5101	949	299	156	46	61.2	Gallus gallus	1	1	611.625	1831.85	0.0001	984	1003	0	23.38	GPPGPMGPPGLAGPPGEAGR	4 Oxidation (P)	0.00002002200002000000.0
Collagen alpha-1(I) chain OS=Gallus gallus GN=COL1A1 PE=1 SV=3	5101	949	299	156	46	61.2	Gallus gallus	1	1	916.934	1831.85	0.0009	984	1003	0	14.89	GPPGPMGPPGLAGPPGEAGR	4 Oxidation (P)	0.00202002200000000000.0
Collagen alpha-1(I) chain OS=Gallus gallus GN=COL1A1 PE=1 SV=3	5101	949	299	156	46	61.2	Gallus gallus	1	1	916.934	1831.85	0.0022	984	1003	0	47.79	GPPGPMGPPGLAGPPGEAGR	2 Oxidation (P); Dioxidation (P) [+31.99]	0.00200000200000X00000.0
Collagen alpha-1(I) chain OS=Gallus gallus GN=COL1A1 PE=1 SV=3	5101	949	299	156	46	61.2	Gallus gallus	1	0	620.969	1859.88	0.0006	564	583	1	6.65	GQAGVMGFPGPKGAAGEPGK	2 Oxidation (K); Oxidation (P)	0.00000000000100000201.0
Collagen alpha-1(I) chain OS=Gallus gallus GN=COL1A1 PE=1 SV=3	5101	949	299	156	46	61.2	Gallus gallus	1	1	620.97	1859.89	-0.0003	1053	1073	1	45.59	GDRGETGPAGPAGPPGPAGAR	Oxidation (P)	0.000000000000002000000.0
Collagen alpha-1(I) chain OS=Gallus gallus GN=COL1A1 PE=1 SV=3	5101	949	299	156	46	61.2	Gallus gallus	1	1	624.327	1869.96	0.0006	872	892	0	8.83	VGPPGPSGNIGLPGPPGPAGK	Oxidation (K); 2 Oxidation (P)	0.000002000000200000001.0
Collagen alpha-1(I) chain OS=Gallus gallus GN=COL1A1 PE=1 SV=3	5101	949	299	156	46	61.2	Gallus gallus	1	1	943.984	1885.95	-0.0006	872	892	0	13.49	VGPPGPSGNIGLPGPPGPAGK	4 Oxidation (P)	0.002000000000002202000.0
Collagen alpha-1(I) chain OS=Gallus gallus GN=COL1A1 PE=1 SV=3	5101	949	299	156	46	61.2	Gallus gallus	1	1	629.658	1885.95	-0.0003	872	892	0	7.61	VGPPGPSGNIGLPGPPGPAGK	Oxidation (K); 3 Oxidation (P)	0.000002000000202000001.0
Collagen alpha-1(I) chain OS=Gallus gallus GN=COL1A1 PE=1 SV=3	5101	949	299	156	46	61.2	Gallus gallus	1	1	629.658	1885.95	-0.0001	872	892	0	43.51	VGPPGPSGNIGLPGPPGPAGK	2 Oxidation (P); Dioxidation (P) [+31.99]	0.00200000000020000X000.0
Collagen alpha-1(I) chain OS=Gallus gallus GN=COL1A1 PE=1 SV=3	5101	949	299	156	46	61.2	Gallus gallus	1	1	629.658	1885.95	-0.0001	872	892	0	35.2	VGPPGPSGNIGLPGPPGPAGK	2 Oxidation (P); Dioxidation (P) [+31.99]	0.00200000000020000X000.0
Collagen alpha-1(I) chain OS=Gallus gallus GN=COL1A1 PE=1 SV=3	5101	949	299	156	46	61.2	Gallus gallus	1	1	943.984	1885.95	0.0002	872	892	0	12.51	VGPPGPSGNIGLPGPPGPAGK	4 Oxidation (P)	0.002000000000002202000.0
Collagen alpha-1(I) chain OS=Gallus gallus GN=COL1A1 PE=1 SV=3	5101	949	299	156	46	61.2	Gallus gallus	1	1	943.984	1885.95	0.0004	872	892	0	56.22	VGPPGPSGNIGLPGPPGPAGK	2 Oxidation (P); Dioxidation (P) [+31.99]	0.00020000000020000X000.0
Collagen alpha-1(I) chain OS=Gallus gallus GN=COL1A1 PE=1 SV=3	5101	949	299	156	46	61.2	Gallus gallus	1	1	629.659	1885.95	0.0006	872	892	0	39.5	VGPPGPSGNIGLPGPPGPAGK	2 Oxidation (P); Dioxidation (P) [+31.99]	0.00020000000020000X000.0
Collagen alpha-1(I) chain OS=Gallus gallus GN=COL1A1 PE=1 SV=3	5101	949	299	156	46	61.2	Gallus gallus	1	1	943.984	1885.95	0.0007	872	892	0	58.37	VGPPGPSGNIGLPGPPGPAGK	2 Oxidation (P); Dioxidation (P) [+31.99]	0.00020000000020000X000.0
Collagen alpha-1(I) chain OS=Gallus gallus GN=COL1A1 PE=1 SV=3	5101	949	299	156	46	61.2	Gallus gallus	1	1	943.986	1885.96	0.0043	872	892	0	10.46	VGPPGPSGNIGLPGPPGPAGK	Oxidation (K); 3 Oxidation (P)	0.000002000000202000001.0
Collagen alpha-1(I) chain OS=Gallus gallus GN=COL1A1 PE=1 SV=3	5101	949	299	156	46	61.2	Gallus gallus	1	1	943.986	1885.96	0.005	872	892	0	42.47	VGPPGPSGNIGLPGPPGPAGK	Oxidation (K); 4 Oxidation (P); Deoxy (S) [-15.99]	0.000202X00000202000001.0
Collagen alpha-1(I) chain OS=Gallus gallus GN=COL1A1 PE=1 SV=3	5101	949	299	156	46	61.2	Gallus gallus	1	1	943.988	1885.96	0.0076	872	892	0	5.81	VGPPGPSGNIGLPGPPGPAGK	Oxidation (K); 3 Oxidation (P)	0.000002000000202000001.0
Collagen alpha-1(I) chain OS=Gallus gallus GN=COL1A1 PE=1 SV=3	5101	949	299	156	46	61.2	Gallus gallus	1	1	944.476	1886.94	0	872	892	0	48.84	VGPPGPSGNIGLPGPPGPAGK	4 Oxidation (P); Deamidated (NQ) [+0.98]	0.00200000X000002202000.0
Collagen alpha-1(I) chain OS=Gallus gallus GN=COL1A1 PE=1 SV=3	5101	949	299	156	46	61.2	Gallus gallus	1	1	944.476	1886.94	0.001	872	892	0	39.33	VGPPGPSGNIGLPGPPGPAGK	4 Oxidation (P); Deamidated (NQ) [+0.98]	0.00200000X000002202000.0
Collagen alpha-1(I) chain OS=Gallus gallus GN=COL1A1 PE=1 SV=3	5101	949	299	156	46	61.2	Gallus gallus	1	1	944.487	1886.96	0.0092	872	892	0	34.03	VGPPGPSGNIGLPGPPGPAGK	4 Oxidation (P); Label:15N(1) (P) [+1.00]	0.00020X000000200202000.0
Collagen alpha-1(I) chain OS=Gallus gallus GN=COL1A1 PE=1 SV=3	5101	949	299	156	46	61.2	Gallus gallus	1	1	634.99	1901.95	0.0007	872	892	0	15.16	VGPPGPSGNIGLPGPPGPAGK	Oxidation (K); 4 Oxidation (P)	0.000202000000202000001.0
Collagen alpha-1(I) chain OS=Gallus gallus GN=COL1A1 PE=1 SV=3	5101	949	299	156	46	61.2	Gallus gallus	1	1	634.99	1901.95	0.0014	872	892	0	18.46	VGPPGPSGNIGLPGPPGPAGK	5 Oxidation (P)	0.002200000000002202000.0
Collagen alpha-1(I) chain OS=Gallus gallus GN=COL1A1 PE=1 SV=3	5101	949	299	156	46	61.2	Gallus gallus	1	1	951.983	1901.95	0.0027	872	892	0	61.32	VGPPGPSGNIGLPGPPGPAGK	6 Oxidation (P); Deoxy (S) [-15.99]	0.002202X00000200202000.0
Collagen alpha-1(I) chain OS=Gallus gallus GN=COL1A1 PE=1 SV=3	5101	949	299	156	46	61.2	Gallus gallus	1	1	644.309	1929.91	0.0009	1052	1073	1	39.79	NGDRGETGPAGPAGPPGPAGAR	Oxidation (P); Thr->Gly (T) [-44.03]	0.000000X000000020000000.0
Collagen alpha-1(I) chain OS=Gallus gallus GN=COL1A1 PE=1 SV=3	5101	949	299	156	46	61.2	Gallus gallus	1	1	653.308	1956.9	-0.0028	1052	1073	1	35.01	NGDRGETGPAGPAGPPGPAGAR	Oxidation (P); Ammonia-loss (N) [-17.03]	0.X000000000000000020000.0
Collagen alpha-1(I) chain OS=Gallus gallus GN=COL1A1 PE=1 SV=3	5101	949	299	156	46	61.2	Gallus gallus	1	1	658.984	1973.93	-0.0005	1052	1073	1	40.74	NGDRGETGPAGPAGPPGPAGAR	Oxidation (P)	0.0000000000000000020000.0
Collagen alpha-1(I) chain OS=Gallus gallus GN=COL1A1 PE=1 SV=3	5101	949	299	156	46	61.2	Gallus gallus	1	1	658.984	1973.93	-0.0002	1052	1073	1	47.91	NGDRGETGPAGPAGPPGPAGAR	Oxidation (P)	0.0000000000000000020000.0
Collagen alpha-1(I) chain OS=Gallus gallus GN=COL1A1 PE=1 SV=3	5101	949	299	156	46	61.2	Gallus gallus	1	1	658.984	1973.93	0.0006	1052	1073	1	34.37	NGDRGETGPAGPAGPPGPAGAR	Oxidation (P)	0.0000000000000002000000.0
Collagen alpha-1(I) chain OS=Gallus gallus GN=COL1A1 PE=1 SV=3	5101	949	299	156	46	61.2	Gallus gallus	1	1	659.312	1974.91	-0.0007	1052	1073	1	49.97	NGDRGETGPAGPAGPPGPAGAR	Oxidation (P); Deamidated (R) [+0.98]	0.000X000000000002000000.0
Collagen alpha-1(I) chain OS=Gallus gallus GN=COL1A1 PE=1 SV=3	5101	949	299	156	46	61.2	Gallus gallus	1	1	659.312	1974.91	-0.0005	1052	1073	1	58.23	NGDRGETGPAGPAGPPGPAGAR	Oxidation (P); Deamidated (NQ) [+0.98]	0.X000000000000002000000.0
Collagen alpha-1(I) chain OS=Gallus gallus GN=COL1A1 PE=1 SV=3	5101	949	299	156	46	61.2	Gallus gallus	1	0	659.32	1974.94	-0.0006	438	458	1	19.81	GEPGPAGVQGPPGPAGEEGKR	2 Oxidation (P)	0.002000000020000000000.0
Collagen alpha-1(I) chain OS=Gallus gallus GN=COL1A1 PE=1 SV=3	5101	949	299	156	46	61.2	Gallus gallus	1	0	659.322	1974.94	0.0034	438	458	1	26.76	GEPGPAGVQGPPGPAGEEGKR	2 Oxidation (P)	0.002000000000020000000.0
Collagen alpha-1(I) chain OS=Gallus gallus GN=COL1A1 PE=1 SV=3	5101	949	299	156	46	61.2	Gallus gallus	1	1	664.315	1989.92	-0.001	1052	1073	1	34.7	NGDRGETGPAGPAGPPGPAGAR	2 Oxidation (P)	0.0000000000020000020000.0
Collagen alpha-1(I) chain OS=Gallus gallus GN=COL1A1 PE=1 SV=3	5101	949	299	156	46	61.2	Gallus gallus	1	1	664.316	1989.93	0.0016	1052	1073	1	21.8	NGDRGETGPAGPAGPPGPAGAR	2 Oxidation (P)	0.0000000000020000020000.0
Collagen alpha-1(I) chain OS=Gallus gallus GN=COL1A1 PE=1 SV=3	5101	949	299	156	46	61.2	Gallus gallus	1	1	664.643	1990.91	-0.001	1052	1073	1	34.56	NGDRGETGPAGPAGPPGPAGAR	2 Oxidation (P); Deamidated (R) [+0.98]	0.000X000000020002000000.0
Collagen alpha-1(I) chain OS=Gallus gallus GN=COL1A1 PE=1 SV=3	5101	949	299	156	46	61.2	Gallus gallus	1	0	666.999	1997.98	0.009	542	563	1	0.15	TGPPGPAGQDGRPGPAGPPGAR	2 Oxidation (P)	0.0000000000002020000000.0
Collagen alpha-1(I) chain OS=Gallus gallus GN=COL1A1 PE=1 SV=3	5101	949	299	156	46	61.2	Gallus gallus	1	1	1002.99	2003.98	0.0049	318	341	0	43.71	GAAGPPGPTGPAGPPGFPGAAGAK	3 Oxidation (P)	0.000020000000002002000000.0
Collagen alpha-1(I) chain OS=Gallus gallus GN=COL1A1 PE=1 SV=3	5101	949	299	156	46	61.2	Gallus gallus	1	0	681	2039.98	-0.0004	542	563	1	42.54	TGPPGPAGQDGRPGPAGPPGAR	Oxidation (P); Gly->Asp (G) [+58.01]	0.0002000000000000000X00.0
Collagen alpha-1(I) chain OS=Gallus gallus GN=COL1A1 PE=1 SV=3	5101	949	299	156	46	61.2	Gallus gallus	1	0	681	2039.98	-0.0003	542	563	1	47.73	TGPPGPAGQDGRPGPAGPPGAR	Oxidation (P); Ala->Glu (A) [+58.01]	0.000200000000000X000000.0
Collagen alpha-1(I) chain OS=Gallus gallus GN=COL1A1 PE=1 SV=3	5101	949	299	156	46	61.2	Gallus gallus	1	0	686.331	2055.97	-0.0007	542	563	1	38.73	TGPPGPAGQDGRPGPAGPPGAR	2 Oxidation (P); Gly->Asp (G) [+58.01]	0.0020000000000X00002000.0
Collagen alpha-1(I) chain OS=Gallus gallus GN=COL1A1 PE=1 SV=3	5101	949	299	156	46	61.2	Gallus gallus	1	0	686.331	2055.97	-0.0007	542	563	1	37.61	TGPPGPAGQDGRPGPAGPPGAR	5 Oxidation (P); Label:13C(8)15N(2) (R) [+10.02]	0.002000000000202002200X.0
Collagen alpha-1(I) chain OS=Gallus gallus GN=COL1A1 PE=1 SV=3	5101	949	299	156	46	61.2	Gallus gallus	1	0	686.332	2055.97	0.0005	542	563	1	50.79	TGPPGPAGQDGRPGPAGPPGAR	2 Oxidation (P); Gly->Asp (G) [+58.01]	0.0020000000000X00002000.0
Collagen alpha-1(I) chain OS=Gallus gallus GN=COL1A1 PE=1 SV=3	5101	949	299	156	46	61.2	Gallus gallus	1	0	689.327	2064.96	0.0015	1074	1094	2	36.96	GPAGPQGPRGDKGETGEQGDR	Oxidation (P); Deoxy (D) [-15.99]	0.0000000200X0000000000.0
Collagen alpha-1(I) chain OS=Gallus gallus GN=COL1A1 PE=1 SV=3	5101	949	299	156	46	61.2	Gallus gallus	1	1	711.022	2130.05	-0.0001	924	947	0	18.01	GSPGADGPIGAPGTPGPQGIAGQR	Oxidation (P)	0.000000000002000000000000.0
Collagen alpha-1(I) chain OS=Gallus gallus GN=COL1A1 PE=1 SV=3	5101	949	299	156	46	61.2	Gallus gallus	1	1	1066.52	2131.03	-0.0106	924	947	0	44.14	GSPGADGPIGAPGTPGPQGIAGQR	Oxidation (P); Label:15N(1) (G) [+1.00]	0.000000000002000000000X00.0
Collagen alpha-1(I) chain OS=Gallus gallus GN=COL1A1 PE=1 SV=3	5101	949	299	156	46	61.2	Gallus gallus	1	0	712	2132.98	0.0002	792	815	0	40.55	GEPGPPGPAGFAGPPGADGQPGAK	4 Oxidation (P); Deoxy (D) [-15.99]	0.00202000000000200X002000.0
Collagen alpha-1(I) chain OS=Gallus gallus GN=COL1A1 PE=1 SV=3	5101	949	299	156	46	61.2	Gallus gallus	1	0	1068	2133.98	0.0053	792	815	0	35.07	GEPGPPGPAGFAGPPGADGQPGAK	2 Oxidation (P); Pro->Asn (P) [+16.99]	0.00200X000000002000000000.0
Collagen alpha-1(I) chain OS=Gallus gallus GN=COL1A1 PE=1 SV=3	5101	949	299	156	46	61.2	Gallus gallus	1	1	716.354	2146.04	-0.0007	924	947	0	7.02	GSPGADGPIGAPGTPGPQGIAGQR	2 Oxidation (P)	0.000000000002002000000000.0
Collagen alpha-1(I) chain OS=Gallus gallus GN=COL1A1 PE=1 SV=3	5101	949	299	156	46	61.2	Gallus gallus	1	1	716.354	2146.04	0.0007	924	947	0	51.36	GSPGADGPIGAPGTPGPQGIAGQR	2 Oxidation (P)	0.000000000002002000000000.0
Collagen alpha-1(I) chain OS=Gallus gallus GN=COL1A1 PE=1 SV=3	5101	949	299	156	46	61.2	Gallus gallus	1	1	716.355	2146.04	0.0017	924	947	0	24.89	GSPGADGPIGAPGTPGPQGIAGQR	2 Oxidation (P)	0.002000000002000000000000.0
Collagen alpha-1(I) chain OS=Gallus gallus GN=COL1A1 PE=1 SV=3	5101	949	299	156	46	61.2	Gallus gallus	1	1	1074.52	2147.03	-0.0102	924	947	0	54.77	GSPGADGPIGAPGTPGPQGIAGQR	2 Oxidation (P); Label:15N(1) (P) [+1.00]	0.0000000000020020X0000000.0
Collagen alpha-1(I) chain OS=Gallus gallus GN=COL1A1 PE=1 SV=3	5101	949	299	156	46	61.2	Gallus gallus	1	1	1074.53	2147.04	0.0064	924	947	0	47.68	GSPGADGPIGAPGTPGPQGIAGQR	2 Oxidation (P); Label:15N(1) (G) [+1.00]	0.000X00000002000020000000.0
Collagen alpha-1(I) chain OS=Gallus gallus GN=COL1A1 PE=1 SV=3	5101	949	299	156	46	61.2	Gallus gallus	1	0	717.331	2148.97	-0.0007	792	815	0	46.83	GEPGPPGPAGFAGPPGADGQPGAK	3 Oxidation (P); Ala->Ser (A) [+15.99]	0.00200000X000002000002000.0
Collagen alpha-1(I) chain OS=Gallus gallus GN=COL1A1 PE=1 SV=3	5101	949	299	156	46	61.2	Gallus gallus	1	0	1075.49	2148.97	0	792	815	0	22.01	GEPGPPGPAGFAGPPGADGQPGAK	4 Oxidation (P)	0.002020000000002000002000.0
Collagen alpha-1(I) chain OS=Gallus gallus GN=COL1A1 PE=1 SV=3	5101	949	299	156	46	61.2	Gallus gallus	1	0	717.66	2149.96	-0.0095	792	815	0	45.23	GEPGPPGPAGFAGPPGADGQPGAK	4 Oxidation (P); Label:15N(1) (G) [+1.00]	0.002020000000002000X02000.0
Collagen alpha-1(I) chain OS=Gallus gallus GN=COL1A1 PE=1 SV=3	5101	949	299	156	46	61.2	Gallus gallus	1	0	717.665	2149.97	0.0057	792	815	0	33.71	GEPGPPGPAGFAGPPGADGQPGAK	4 Oxidation (P); Label:15N(1) (P) [+1.00]	0.0020020000000X2000002000.0
Collagen alpha-1(I) chain OS=Gallus gallus GN=COL1A1 PE=1 SV=3	5101	949	299	156	46	61.2	Gallus gallus	1	0	718.359	2152.05	-0.0006	1026	1051	0	18.17	GETGPAGPPGAPGAPGAPGPVGPAGK	2 Oxidation (P)	0.00000000200200000000000000.0
Collagen alpha-1(I) chain OS=Gallus gallus GN=COL1A1 PE=1 SV=3	5101	949	299	156	46	61.2	Gallus gallus	1	0	1077.04	2152.06	0.0011	1026	1051	0	27.37	GETGPAGPPGAPGAPGAPGPVGPAGK	2 Oxidation (P)	0.00000000200200000000000000.0
Collagen alpha-1(I) chain OS=Gallus gallus GN=COL1A1 PE=1 SV=3	5101	949	299	156	46	61.2	Gallus gallus	1	1	1082.03	2162.04	0.0005	924	947	0	0.97	GSPGADGPIGAPGTPGPQGIAGQR	3 Oxidation (P)	0.002000000002000020000000.0
Collagen alpha-1(I) chain OS=Gallus gallus GN=COL1A1 PE=1 SV=3	5101	949	299	156	46	61.2	Gallus gallus	1	1	721.686	2162.04	0.0007	924	947	0	65.46	GSPGADGPIGAPGTPGPQGIAGQR	2 Oxidation (P); Ala->Ser (A) [+15.99]	0.0000X0000002002000000000.0
Collagen alpha-1(I) chain OS=Gallus gallus GN=COL1A1 PE=1 SV=3	5101	949	299	156	46	61.2	Gallus gallus	1	1	1082.03	2162.04	0.0051	924	947	0	62.18	GSPGADGPIGAPGTPGPQGIAGQR	3 Oxidation (P)	0.002000000002000020000000.0
Collagen alpha-1(I) chain OS=Gallus gallus GN=COL1A1 PE=1 SV=3	5101	949	299	156	46	61.2	Gallus gallus	1	1	1082.52	2163.02	-0.01	924	947	0	38.73	GSPGADGPIGAPGTPGPQGIAGQR	3 Oxidation (P); Label:15N(1) (P) [+1.00]	0.00200000000200X020000000.0
Collagen alpha-1(I) chain OS=Gallus gallus GN=COL1A1 PE=1 SV=3	5101	949	299	156	46	61.2	Gallus gallus	1	0	723.691	2168.05	0.0005	1026	1051	0	21.77	GETGPAGPPGAPGAPGAPGPVGPAGK	3 Oxidation (P)	0.00000000200200200000000000.0
Collagen alpha-1(I) chain OS=Gallus gallus GN=COL1A1 PE=1 SV=3	5101	949	299	156	46	61.2	Gallus gallus	1	0	723.692	2168.06	0.0058	1026	1051	0	3.62	GETGPAGPPGAPGAPGAPGPVGPAGK	3 Oxidation (P)	0.00000000000200200200000000.0
Collagen alpha-1(I) chain OS=Gallus gallus GN=COL1A1 PE=1 SV=3	5101	949	299	156	46	61.2	Gallus gallus	1	0	729.022	2184.05	0.0006	1026	1051	0	17.7	GETGPAGPPGAPGAPGAPGPVGPAGK	4 Oxidation (P)	0.00000000200200200200000000.0
Collagen alpha-1(I) chain OS=Gallus gallus GN=COL1A1 PE=1 SV=3	5101	949	299	156	46	61.2	Gallus gallus	1	1	733.354	2197.04	0	900	923	1	28.08	GETGPAGRPGEPGPAGPPGPPGEK	Oxidation (K); Oxidation (P)	0.000000002000000000000001.0
Collagen alpha-1(I) chain OS=Gallus gallus GN=COL1A1 PE=1 SV=3	5101	949	299	156	46	61.2	Gallus gallus	1	1	738.685	2213.03	-0.0006	900	923	1	40.86	GETGPAGRPGEPGPAGPPGPPGEK	Oxidation (K); Oxidation (P); Oxidation (R) [+15.99]	0.0000000X0000000002000001.0
Collagen alpha-1(I) chain OS=Gallus gallus GN=COL1A1 PE=1 SV=3	5101	949	299	156	46	61.2	Gallus gallus	1	1	738.685	2213.03	-0.0005	900	923	1	35.08	GETGPAGRPGEPGPAGPPGPPGEK	Oxidation (K); Oxidation (P); Oxidation (R) [+15.99]	0.0000000X0000000002000001.0
Collagen alpha-1(I) chain OS=Gallus gallus GN=COL1A1 PE=1 SV=3	5101	949	299	156	46	61.2	Gallus gallus	1	1	738.686	2213.04	0.0003	900	923	1	12.12	GETGPAGRPGEPGPAGPPGPPGEK	Oxidation (K); 2 Oxidation (P)	0.000000000002020000000001.0
Collagen alpha-1(I) chain OS=Gallus gallus GN=COL1A1 PE=1 SV=3	5101	949	299	156	46	61.2	Gallus gallus	1	1	742.698	2225.07	0.0006	825	851	0	35.63	GDAGPPGPAGPTGAPGPAGQVGAPGPK	Oxidation (K); 2 Oxidation (P); Gln->Ala (Q) [-57.02]	0.0000000000200020000X0000001.0
Collagen alpha-1(I) chain OS=Gallus gallus GN=COL1A1 PE=1 SV=3	5101	949	299	156	46	61.2	Gallus gallus	1	1	744.017	2229.03	-0.0011	900	923	1	17.59	GETGPAGRPGEPGPAGPPGPPGEK	Oxidation (K); 3 Oxidation (P)	0.000000002002020000000001.0
Collagen alpha-1(I) chain OS=Gallus gallus GN=COL1A1 PE=1 SV=3	5101	949	299	156	46	61.2	Gallus gallus	1	1	744.017	2229.03	-0.0007	900	923	1	39.3	GETGPAGRPGEPGPAGPPGPPGEK	2 Oxidation (P); Dioxidation (P) [+31.99]	0.00000000200200000000X000.0
Collagen alpha-1(I) chain OS=Gallus gallus GN=COL1A1 PE=1 SV=3	5101	949	299	156	46	61.2	Gallus gallus	1	1	744.017	2229.03	0.0002	900	923	1	45.77	GETGPAGRPGEPGPAGPPGPPGEK	Oxidation (K); Oxidation (P); Dioxidation (P) [+31.99]	0.00000000X000000002000001.0
Collagen alpha-1(I) chain OS=Gallus gallus GN=COL1A1 PE=1 SV=3	5101	949	299	156	46	61.2	Gallus gallus	1	1	744.018	2229.03	0.0007	900	923	1	34.91	GETGPAGRPGEPGPAGPPGPPGEK	2 Oxidation (P); Dioxidation (K) [+31.99]	0.00000000200200000000000X.0
Collagen alpha-1(I) chain OS=Gallus gallus GN=COL1A1 PE=1 SV=3	5101	949	299	156	46	61.2	Gallus gallus	1	1	744.018	2229.03	0.0009	900	923	1	21.15	GETGPAGRPGEPGPAGPPGPPGEK	4 Oxidation (P)	0.000020000000000002022000.0
Collagen alpha-1(I) chain OS=Gallus gallus GN=COL1A1 PE=1 SV=3	5101	949	299	156	46	61.2	Gallus gallus	1	1	744.018	2229.03	0.0016	900	923	1	35.83	GETGPAGRPGEPGPAGPPGPPGEK	Oxidation (K); Oxidation (P); Dioxidation (P) [+31.99]	0.00000000200000000X000001.0
Collagen alpha-1(I) chain OS=Gallus gallus GN=COL1A1 PE=1 SV=3	5101	949	299	156	46	61.2	Gallus gallus	1	1	748.029	2241.07	0	825	851	0	52.17	GDAGPPGPAGPTGAPGPAGEVGAPGPK	4 Oxidation (P); Glu->Ala (E) [-58.01]	0.0000200000000000200X0002020.0
Collagen alpha-1(I) chain OS=Gallus gallus GN=COL1A1 PE=1 SV=3	5101	949	299	156	46	61.2	Gallus gallus	1	1	749.35	2245.03	0.0019	900	923	1	11.33	GETGPAGRPGEPGPAGPPGPPGEK	5 Oxidation (P)	0.000000002002020022000000.0
Collagen alpha-1(I) chain OS=Gallus gallus GN=COL1A1 PE=1 SV=3	5101	949	299	156	46	61.2	Gallus gallus	1	1	749.35	2245.03	0.0026	900	923	1	36.75	GETGPAGRPGEPGPAGPPGPPGEK	Oxidation (K); 2 Oxidation (P); Dioxidation (P) [+31.99]	0.00000000200200000000X001.0
Collagen alpha-1(I) chain OS=Gallus gallus GN=COL1A1 PE=1 SV=3	5101	949	299	156	46	61.2	Gallus gallus	1	1	749.366	2245.08	0.0008	315	341	0	45.74	GAPGAAGPPGPTGPAGPPGFPGAAGAK	4 Oxidation (P)	0.002000020000000002002000000.0
Collagen alpha-1(I) chain OS=Gallus gallus GN=COL1A1 PE=1 SV=3	5101	949	299	156	46	61.2	Gallus gallus	1	1	1127	2251.98	-0.0002	699	722	0	73.74	GDAGAPGAPGNEGPPGLEGMPGER	3 Oxidation (P); Hydroxamic_acid (DE) [+15.01]	0.00000200200000000X002000.0
Collagen alpha-1(I) chain OS=Gallus gallus GN=COL1A1 PE=1 SV=3	5101	949	299	156	46	61.2	Gallus gallus	1	1	751.993	2252.96	-0.0029	699	722	0	9.15	GDAGAPGAPGNEGPPGLEGMPGER	4 Oxidation (P)	0.000002002000002000002000.0
Collagen alpha-1(I) chain OS=Gallus gallus GN=COL1A1 PE=1 SV=3	5101	949	299	156	46	61.2	Gallus gallus	1	0	767.356	2299.05	-0.001	360	386	0	2.89	GEPGPPGPAGAAGPAGNPGADGQPGAK	Oxidation (K); 2 Oxidation (P)	0.000022000000000000000000001.0
Collagen alpha-1(I) chain OS=Gallus gallus GN=COL1A1 PE=1 SV=3	5101	949	299	156	46	61.2	Gallus gallus	1	1	772.365	2314.07	-0.0099	825	851	0	0.71	GDAGPPGPAGPTGAPGPAGQVGAPGPK	Oxidation (K); 4 Oxidation (P)	0.000000000020002020000002001.0
Collagen alpha-1(I) chain OS=Gallus gallus GN=COL1A1 PE=1 SV=3	5101	949	299	156	46	61.2	Gallus gallus	1	0	772.688	2315.04	-0.0008	360	386	0	4.19	GEPGPPGPAGAAGPAGNPGADGQPGAK	4 Oxidation (P)	0.002020000000000002000002000.0
Collagen alpha-1(I) chain OS=Gallus gallus GN=COL1A1 PE=1 SV=3	5101	949	299	156	46	61.2	Gallus gallus	1	0	772.688	2315.04	-0.0002	360	386	0	5.09	GEPGPPGPAGAAGPAGNPGADGQPGAK	4 Oxidation (P)	0.002000000000020002000002000.0
Collagen alpha-1(I) chain OS=Gallus gallus GN=COL1A1 PE=1 SV=3	5101	949	299	156	46	61.2	Gallus gallus	1	0	772.688	2315.04	-0.0001	360	386	0	48.35	GEPGPPGPAGAAGPAGNPGADGQPGAK	3 Oxidation (P); Ala->Ser (A) [+15.99]	0.00200000X000000002000002000.0
Collagen alpha-1(I) chain OS=Gallus gallus GN=COL1A1 PE=1 SV=3	5101	949	299	156	46	61.2	Gallus gallus	1	1	772.705	2315.09	-0.003	564	587	2	40.77	GQAGVMGFPGPKGAAGEPGKPGER	2 Oxidation (P); Dioxidation (P) [+31.99]	0.00000000X000000002002000.0
Collagen alpha-1(I) chain OS=Gallus gallus GN=COL1A1 PE=1 SV=3	5101	949	299	156	46	61.2	Gallus gallus	1	0	773.016	2316.03	-0.0001	360	386	0	53.98	GEPGPPGPAGAAGPAGNPGADGQPGAK	Oxidation (K); 3 Oxidation (P); Deamidated (NQ) [+0.98]	0.0020200000000000000000X2001.0
Collagen alpha-1(I) chain OS=Gallus gallus GN=COL1A1 PE=1 SV=3	5101	949	299	156	46	61.2	Gallus gallus	1	0	773.355	2317.04	0.0063	360	386	0	48.55	GEPGPPGPAGAAGPAGNPGADGQPGAK	4 Oxidation (P); Label:15N(2) (N) [+1.99]	0.0020200000000000X2000002000.0
Collagen alpha-1(I) chain OS=Gallus gallus GN=COL1A1 PE=1 SV=3	5101	949	299	156	46	61.2	Gallus gallus	1	0	778.019	2331.04	-0.0005	360	386	0	43.3	GEPGPPGPAGAAGPAGNPGADGQPGAK	3 Oxidation (P); Dioxidation (P) [+31.99]	0.00000X000000020002000002000.0
Collagen alpha-1(I) chain OS=Gallus gallus GN=COL1A1 PE=1 SV=3	5101	949	299	156	46	61.2	Gallus gallus	1	0	778.019	2331.04	0.0002	360	386	0	35.46	GEPGPPGPAGAAGPAGNPGADGQPGAK	Oxidation (K); 2 Oxidation (P); Dioxidation (P) [+31.99]	0.00200200000000000X000000001.0
Collagen alpha-1(I) chain OS=Gallus gallus GN=COL1A1 PE=1 SV=3	5101	949	299	156	46	61.2	Gallus gallus	1	0	778.019	2331.04	0.0004	360	386	0	42.18	GEPGPPGPAGAAGPAGNPGADGQPGAK	5 Oxidation (P)	0.002020000000020002000002000.0
Collagen alpha-1(I) chain OS=Gallus gallus GN=COL1A1 PE=1 SV=3	5101	949	299	156	46	61.2	Gallus gallus	1	0	784.372	2350.09	-0.009	432	457	1	34.09	GDTGAKGEPGPAGVQGPPGPAGEEGK	Oxidation (K); Oxidation (P); Pro->Val (P) [+2.02]	0.0000010000000000X200000000.0
Collagen alpha-1(I) chain OS=Gallus gallus GN=COL1A1 PE=1 SV=3	5101	949	299	156	46	61.2	Gallus gallus	1	1	804.403	2410.19	-0.0009	1131	1157	1	38.83	GPPGSAGAAGKDGLNGLPGPIGPPGPR	3 Oxidation (P); Lys->Allysine (K) [-1.03]	0.0200000000X0000000000002020.0
Collagen alpha-1(I) chain OS=Gallus gallus GN=COL1A1 PE=1 SV=3	5101	949	299	156	46	61.2	Gallus gallus	1	1	805.391	2413.15	-0.0111	1131	1157	1	51.21	GPPGSAGAAGKDGLNGLPGPIGPPGPR	3 Oxidation (P); Xle->Asp (L) [+1.94]	0.0000000000000X0002020020000.0
Collagen alpha-1(I) chain OS=Gallus gallus GN=COL1A1 PE=1 SV=3	5101	949	299	156	46	61.2	Gallus gallus	1	0	807.374	2419.1	0.0008	405	431	1	35.51	GPSGPQGPSGAPGPKGNSGEPGAPGNK	4 Oxidation (P)	0.000000000002020000002002000.0
Collagen alpha-1(I) chain OS=Gallus gallus GN=COL1A1 PE=1 SV=3	5101	949	299	156	46	61.2	Gallus gallus	1	1	810.393	2428.16	-0.0047	1131	1157	1	34.39	GPPGSAGAAGKDGLNGLPGPIGPPGPR	4 Oxidation (P); Lys->Glu (K) [+0.95]	0.0020000000X0000002020020000.0
Collagen alpha-1(I) chain OS=Gallus gallus GN=COL1A1 PE=1 SV=3	5101	949	299	156	46	61.2	Gallus gallus	1	1	810.406	2428.2	-0.003	1131	1157	1	39.09	GPPGSAGAAGKDGLNGLPGPIGPPGPR	4 Oxidation (P); Deamidated (NQ) [+0.98]	0.00200000000000X002020020000.0
Collagen alpha-1(I) chain OS=Gallus gallus GN=COL1A1 PE=1 SV=3	5101	949	299	156	46	61.2	Gallus gallus	1	1	810.407	2428.2	0.0012	1131	1157	1	43.1	GPPGSAGAAGKDGLNGLPGPIGPPGPR	4 Oxidation (P); Deamidated (NQ) [+0.98]	0.00200000000000X002020020000.0
Collagen alpha-1(I) chain OS=Gallus gallus GN=COL1A1 PE=1 SV=3	5101	949	299	156	46	61.2	Gallus gallus	1	1	810.409	2428.2	-0.0073	1131	1157	1	53.05	GPPGSAGAAGKDGLNGLPGPIGPPGPR	4 Oxidation (P); Label:15N(1) (P) [+1.00]	0.0200000000000000020X0022000.0
Collagen alpha-1(I) chain OS=Gallus gallus GN=COL1A1 PE=1 SV=3	5101	949	299	156	46	61.2	Gallus gallus	1	1	810.742	2429.2	-0.0044	1131	1157	1	48.88	GPPGSAGAAGKDGLNGLPGPIGPPGPR	4 Oxidation (P); 2 Label:15N(1) (L) [+1.00]	0.0020000000000X00X2020020000.0
Collagen alpha-1(I) chain OS=Gallus gallus GN=COL1A1 PE=1 SV=3	5101	949	299	156	46	61.2	Gallus gallus	1	0	823.73	2468.17	-0.0005	1023	1051	1	42.16	GDRGETGPAGPPGAPGAPGAPGPVGPAGK	4 Oxidation (P); Thr->Gly (T) [-44.03]	0.00000X00000200200200200000000.0
Collagen alpha-1(I) chain OS=Gallus gallus GN=COL1A1 PE=1 SV=3	5101	949	299	156	46	61.2	Gallus gallus	1	0	827.742	2480.2	-0.001	1023	1051	1	19.81	GDRGETGPAGPPGAPGAPGAPGPVGPAGK	2 Oxidation (P)	0.00000000000200200000000000000.0
Collagen alpha-1(I) chain OS=Gallus gallus GN=COL1A1 PE=1 SV=3	5101	949	299	156	46	61.2	Gallus gallus	1	0	827.742	2480.2	0.0003	1023	1051	1	21.24	GDRGETGPAGPPGAPGAPGAPGPVGPAGK	2 Oxidation (P)	0.00000000000200200000000000000.0
Collagen alpha-1(I) chain OS=Gallus gallus GN=COL1A1 PE=1 SV=3	5101	949	299	156	46	61.2	Gallus gallus	1	0	833.074	2496.2	-0.0004	1023	1051	1	49.92	GDRGETGPAGPPGAPGAPGAPGPVGPAGK	2 Oxidation (P); Ala->Ser (A) [+15.99]	0.0000000000020020000X000000000.0
Collagen alpha-1(I) chain OS=Gallus gallus GN=COL1A1 PE=1 SV=3	5101	949	299	156	46	61.2	Gallus gallus	1	0	833.074	2496.2	0	1023	1051	1	40.26	GDRGETGPAGPPGAPGAPGAPGPVGPAGK	Oxidation (P); Dioxidation (P) [+31.99]	0.00000000000200000X00000000000.0
Collagen alpha-1(I) chain OS=Gallus gallus GN=COL1A1 PE=1 SV=3	5101	949	299	156	46	61.2	Gallus gallus	1	0	833.075	2496.2	0.0046	1023	1051	1	11.8	GDRGETGPAGPPGAPGAPGAPGPVGPAGK	Oxidation (K); 2 Oxidation (P)	0.00000000000200200000000000001.0
Collagen alpha-1(I) chain OS=Gallus gallus GN=COL1A1 PE=1 SV=3	5101	949	299	156	46	61.2	Gallus gallus	1	0	833.076	2496.21	0.0079	1023	1051	1	0.93	GDRGETGPAGPPGAPGAPGAPGPVGPAGK	Oxidation (K); 2 Oxidation (P)	0.00000000000200200000000000001.0
Collagen alpha-1(I) chain OS=Gallus gallus GN=COL1A1 PE=1 SV=3	5101	949	299	156	46	61.2	Gallus gallus	1	0	838.405	2512.19	-0.0018	1023	1051	1	6.32	GDRGETGPAGPPGAPGAPGAPGPVGPAGK	Oxidation (K); 3 Oxidation (P)	0.00000000000200200200000000001.0
Collagen alpha-1(I) chain OS=Gallus gallus GN=COL1A1 PE=1 SV=3	5101	949	299	156	46	61.2	Gallus gallus	1	0	838.405	2512.19	-0.0005	1023	1051	1	29.35	GDRGETGPAGPPGAPGAPGAPGPVGPAGK	4 Oxidation (P)	0.00000000000200200200200000000.0
Collagen alpha-1(I) chain OS=Gallus gallus GN=COL1A1 PE=1 SV=3	5101	949	299	156	46	61.2	Gallus gallus	1	0	838.405	2512.19	-0.0001	1023	1051	1	41.74	GDRGETGPAGPPGAPGAPGAPGPVGPAGK	4 Oxidation (P)	0.00000000000200200200200000000.0
Collagen alpha-1(I) chain OS=Gallus gallus GN=COL1A1 PE=1 SV=3	5101	949	299	156	46	61.2	Gallus gallus	1	1	839.399	2515.18	0.0027	312	341	0	11.37	GNDGAPGAAGPPGPTGPAGPPGFPGAAGAK	3 Oxidation (P)	0.000002000000000000002002000000.0
Collagen alpha-1(I) chain OS=Gallus gallus GN=COL1A1 PE=1 SV=3	5101	949	299	156	46	61.2	Gallus gallus	1	1	839.4	2515.18	0.0051	312	341	0	12.82	GNDGAPGAAGPPGPTGPAGPPGFPGAAGAK	Oxidation (K); 2 Oxidation (P)	0.000002000020000000000000000001.0
Collagen alpha-1(I) chain OS=Gallus gallus GN=COL1A1 PE=1 SV=3	5101	949	299	156	46	61.2	Gallus gallus	1	1	841.074	2520.2	0.0018	323	350	1	45.9	PGPTGPAGPPGFPGAAGAKGETGPQGAR	Oxidation (K); 3 Oxidation (P)	0.0000000022002000001000000000.0
Collagen alpha-1(I) chain OS=Gallus gallus GN=COL1A1 PE=1 SV=3	5101	949	299	156	46	61.2	Gallus gallus	1	1	842.752	2525.23	0.007	825	854	1	34.19	GDAGPPGPAGPTGAPGPAGEVGAPGPKGAR	4 Oxidation (P); Glu->Ala (E) [-58.01]	0.0000200000000000200X0002020000.0
Collagen alpha-1(I) chain OS=Gallus gallus GN=COL1A1 PE=1 SV=3	5101	949	299	156	46	61.2	Gallus gallus	1	1	844.73	2531.17	-0.0002	312	341	0	43.92	GNDGAPGAAGPPGPTGPAGPPGFPGAAGAK	4 Oxidation (P)	0.000002000020000000002002000000.0
Collagen alpha-1(I) chain OS=Gallus gallus GN=COL1A1 PE=1 SV=3	5101	949	299	156	46	61.2	Gallus gallus	1	1	844.73	2531.17	0.0007	312	341	0	77.46	GNDGAPGAAGPPGPTGPAGPPGFPGAAGAK	4 Oxidation (P)	0.000002000020000000002002000000.0
Collagen alpha-1(I) chain OS=Gallus gallus GN=COL1A1 PE=1 SV=3	5101	949	299	156	46	61.2	Gallus gallus	1	1	845.053	2532.14	-0.0055	267	293	1	33.3	GQPGPAGPKGEPGSPGENGAPGQMGPR	2 Oxidation (P); Pro->Asn (P) [+16.99]	0.00X000020000000000002000000.0
Collagen alpha-1(I) chain OS=Gallus gallus GN=COL1A1 PE=1 SV=3	5101	949	299	156	46	61.2	Gallus gallus	1	1	845.057	2532.15	-0.0029	312	341	0	40.48	GNDGAPGAAGPPGPTGPAGPPGFPGAAGAK	4 Oxidation (P); Deamidated (NQ) [+0.98]	0.0X0002000020000000002002000000.0
Collagen alpha-1(I) chain OS=Gallus gallus GN=COL1A1 PE=1 SV=3	5101	949	299	156	46	61.2	Gallus gallus	1	1	848.401	2542.18	0.0008	358	386	1	40.28	SRGEPGPPGPAGAAGPAGNPGADGQPGAK	3 Oxidation (P)	0.00002000000000000002000002000.0
Collagen alpha-1(I) chain OS=Gallus gallus GN=COL1A1 PE=1 SV=3	5101	949	299	156	46	61.2	Gallus gallus	1	1	850.382	2548.12	-0.0113	267	293	1	52.71	GQPGPAGPKGEPGSPGENGAPGQMGPR	3 Oxidation (P); Pro->Asn (P) [+16.99]	0.00X000000002002000002000000.0
Collagen alpha-1(I) chain OS=Gallus gallus GN=COL1A1 PE=1 SV=3	5101	949	299	156	46	61.2	Gallus gallus	1	1	850.396	2548.17	0.0061	312	341	0	34.08	GNDGAPGAAGPPGPTGPAGPPGFPGAAGAK	Oxidation (K); 4 Oxidation (P); Label:15N(1) (P) [+1.00]	0.0000020000200000X0002002000001.0
Collagen alpha-1(I) chain OS=Gallus gallus GN=COL1A1 PE=1 SV=3	5101	949	299	156	46	61.2	Gallus gallus	1	1	850.71	2549.11	-0.0111	267	293	1	33.28	GQPGPAGPKGEPGSPGENGAPGQMGPR	Oxidation (K); 2 Oxidation (P); Pro->Asp (P) [+17.97]	0.00200000100000X000002000000.0
Collagen alpha-1(I) chain OS=Gallus gallus GN=COL1A1 PE=1 SV=3	5101	949	299	156	46	61.2	Gallus gallus	1	1	855.714	2564.12	-0.0118	267	293	1	34.67	GQPGPAGPKGEPGSPGENGAPGQMGPR	4 Oxidation (P); Pro->Asn (P) [+16.99]	0.00X000020002002000002000000.0
Collagen alpha-1(I) chain OS=Gallus gallus GN=COL1A1 PE=1 SV=3	5101	949	299	156	46	61.2	Gallus gallus	1	1	886.429	2656.26	0.0016	1101	1130	0	52.61	GFSGLQGPPGPPGAPGEQGPSGASGPAGPR	Oxidation (P)	0.000000000000002000000000000000.0
Collagen alpha-1(I) chain OS=Gallus gallus GN=COL1A1 PE=1 SV=3	5101	949	299	156	46	61.2	Gallus gallus	1	1	886.756	2657.25	-0.0127	1101	1130	0	37.45	GFSGLQGPPGPPGAPGEQGPSGASGPAGPR	Oxidation (P); Label:15N(1) (E) [+1.00]	0.0000000020000000X0000000000000.0
Collagen alpha-1(I) chain OS=Gallus gallus GN=COL1A1 PE=1 SV=3	5101	949	299	156	46	61.2	Gallus gallus	1	1	886.757	2657.25	0.0016	1101	1130	0	62.5	GFSGLQGPPGPPGAPGEQGPSGASGPAGPR	Oxidation (P); Deamidated (NQ) [+0.98]	0.00000X000000002000000000000000.0
Collagen alpha-1(I) chain OS=Gallus gallus GN=COL1A1 PE=1 SV=3	5101	949	299	156	46	61.2	Gallus gallus	1	1	891.424	2671.25	-0.0121	1101	1130	0	39.66	GFSGLQGPPGPPGAPGEQGPSGASGPAGPR	Oxidation (P); Methyl+Deamidated (Q) [+15.00]	0.00000000200000000X000000000000.0
Collagen alpha-1(I) chain OS=Gallus gallus GN=COL1A1 PE=1 SV=3	5101	949	299	156	46	61.2	Gallus gallus	1	1	891.76	2672.26	0.0017	1101	1130	0	42.89	GFSGLQGPPGPPGAPGEQGPSGASGPAGPR	2 Oxidation (P)	0.000000002020000000000000000000.0
Collagen alpha-1(I) chain OS=Gallus gallus GN=COL1A1 PE=1 SV=3	5101	949	299	156	46	61.2	Gallus gallus	1	1	891.761	2672.26	0.0019	1101	1130	0	52.56	GFSGLQGPPGPPGAPGEQGPSGASGPAGPR	2 Oxidation (P)	0.000000000002002000000000000000.0
Collagen alpha-1(I) chain OS=Gallus gallus GN=COL1A1 PE=1 SV=3	5101	949	299	156	46	61.2	Gallus gallus	1	1	1337.14	2672.26	0.0044	1101	1130	0	1.9	GFSGLQGPPGPPGAPGEQGPSGASGPAGPR	2 Oxidation (P)	0.000000000002002000000000000000.0
Collagen alpha-1(I) chain OS=Gallus gallus GN=COL1A1 PE=1 SV=3	5101	949	299	156	46	61.2	Gallus gallus	1	1	1337.14	2672.26	0.0053	1101	1130	0	65.44	GFSGLQGPPGPPGAPGEQGPSGASGPAGPR	2 Oxidation (P)	0.000000002020000000000000000000.0
Collagen alpha-1(I) chain OS=Gallus gallus GN=COL1A1 PE=1 SV=3	5101	949	299	156	46	61.2	Gallus gallus	1	1	892.088	2673.24	-0.012	1101	1130	0	37.84	GFSGLQGPPGPPGAPGEQGPSGASGPAGPR	2 Oxidation (P); Label:15N(1) (P) [+1.00]	0.00000000002X002000000000000000.0
Collagen alpha-1(I) chain OS=Gallus gallus GN=COL1A1 PE=1 SV=3	5101	949	299	156	46	61.2	Gallus gallus	1	1	892.089	2673.24	-0.0093	1101	1130	0	59.67	GFSGLQGPPGPPGAPGEQGPSGASGPAGPR	Oxidation (P); Pro->Asn (P) [+16.99]	0.00000000200000X000000000000000.0
Collagen alpha-1(I) chain OS=Gallus gallus GN=COL1A1 PE=1 SV=3	5101	949	299	156	46	61.2	Gallus gallus	1	0	896.42	2686.24	0.0026	786	815	1	18.56	GAPGDRGEPGPPGPAGFAGPPGADGQPGAK	3 Oxidation (P)	0.002000002020000000000000000000.0
Collagen alpha-1(I) chain OS=Gallus gallus GN=COL1A1 PE=1 SV=3	5101	949	299	156	46	61.2	Gallus gallus	1	1	897.092	2688.25	0.0018	1101	1130	0	60.16	GFSGLQGPPGPPGAPGEQGPSGASGPAGPR	Oxidation (P); Dioxidation (P) [+31.99]	0.0000000000X0002000000000000000.0
Collagen alpha-1(I) chain OS=Gallus gallus GN=COL1A1 PE=1 SV=3	5101	949	299	156	46	61.2	Gallus gallus	1	1	897.092	2688.25	0.0018	1101	1130	0	51.29	GFSGLQGPPGPPGAPGEQGPSGASGPAGPR	3 Oxidation (P)	0.000000000022002000000000000000.0
Collagen alpha-1(I) chain OS=Gallus gallus GN=COL1A1 PE=1 SV=3	5101	949	299	156	46	61.2	Gallus gallus	1	1	897.42	2689.24	0.0027	1101	1130	0	59.42	GFSGLQGPPGPPGAPGEQGPSGASGPAGPR	3 Oxidation (P); Deamidated (NQ) [+0.98]	0.00000000002200200X000000000000.0
Collagen alpha-1(I) chain OS=Gallus gallus GN=COL1A1 PE=1 SV=3	5101	949	299	156	46	61.2	Gallus gallus	1	1	1345.63	2689.24	-0.0051	1101	1130	0	82.63	GFSGLQGPPGPPGAPGEQGPSGASGPAGPR	2 Oxidation (P); Pro->Asn (P) [+16.99]	0.00000000X002002000000000000000.0
Collagen alpha-1(I) chain OS=Gallus gallus GN=COL1A1 PE=1 SV=3	5101	949	299	156	46	61.2	Gallus gallus	1	1	897.424	2689.25	0.0012	1101	1130	0	62.89	GFSGLQGPPGPPGAPGEQGPSGASGPAGPR	3 Oxidation (P); Label:15N(1) (G) [+1.00]	0.000000000022002X00000000000000.0
Collagen alpha-1(I) chain OS=Gallus gallus GN=COL1A1 PE=1 SV=3	5101	949	299	156	46	61.2	Gallus gallus	1	1	1345.64	2689.26	0.0124	1101	1130	0	52.14	GFSGLQGPPGPPGAPGEQGPSGASGPAGPR	3 Oxidation (P); Label:15N(1) (P) [+1.00]	0.00000000202X002000000000000000.0
Collagen alpha-1(I) chain OS=Gallus gallus GN=COL1A1 PE=1 SV=3	5101	949	299	156	46	61.2	Gallus gallus	1	1	1346.13	2690.24	-0.0046	1101	1130	0	52.48	GFSGLQGPPGPPGAPGEQGPSGASGPAGPR	3 Oxidation (P); Label:15N(2) (Q) [+1.99]	0.00000000002200200X000000000000.0
Collagen alpha-1(I) chain OS=Gallus gallus GN=COL1A1 PE=1 SV=3	5101	949	299	156	46	61.2	Gallus gallus	1	0	901.751	2702.23	0.0006	786	815	1	65.37	GAPGDRGEPGPPGPAGFAGPPGADGQPGAK	3 Oxidation (P); Ala->Ser (A) [+15.99]	0.0020000020200000000000X0000000.0
Collagen alpha-1(I) chain OS=Gallus gallus GN=COL1A1 PE=1 SV=3	5101	949	299	156	46	61.2	Gallus gallus	1	0	901.751	2702.23	0.0006	786	815	1	36.77	GAPGDRGEPGPPGPAGFAGPPGADGQPGAK	3 Oxidation (P); Ala->Ser (A) [+15.99]	0.0020000020200000000000X0000000.0
Collagen alpha-1(I) chain OS=Gallus gallus GN=COL1A1 PE=1 SV=3	5101	949	299	156	46	61.2	Gallus gallus	1	1	902.425	2704.25	0.0044	1101	1130	0	3.71	GFSGLQGPPGPPGAPGEQGPSGASGPAGPR	4 Oxidation (P)	0.000000002022002000000000000000.0
Collagen alpha-1(I) chain OS=Gallus gallus GN=COL1A1 PE=1 SV=3	5101	949	299	156	46	61.2	Gallus gallus	1	1	902.758	2705.25	0.0077	1101	1130	0	47.94	GFSGLQGPPGPPGAPGEQGPSGASGPAGPR	3 Oxidation (P); Pro->Asn (P) [+16.99]	0.00000000X022002000000000000000.0
Collagen alpha-1(I) chain OS=Gallus gallus GN=COL1A1 PE=1 SV=3	5101	949	299	156	46	61.2	Gallus gallus	1	1	904.419	2710.24	0.0008	1101	1130	0	50.81	GFSGLQGPPGPPGAPGEQGPSGASGPAGPR	Oxidation (P); trifluoro (L) [+53.97]	0.0000X0000000002000000000000000.0
Collagen alpha-1(I) chain OS=Gallus gallus GN=COL1A1 PE=1 SV=3	5101	949	299	156	46	61.2	Gallus gallus	1	0	907.083	2718.23	0.0001	786	815	1	37.02	GAPGDRGEPGPPGPAGFAGPPGADGQPGAK	6 Oxidation (P); Deoxy (D) [-15.99]	0.0020X0002022000000002000002000.0
Collagen alpha-1(I) chain OS=Gallus gallus GN=COL1A1 PE=1 SV=3	5101	949	299	156	46	61.2	Gallus gallus	1	0	907.083	2718.23	0.0005	786	815	1	45.92	GAPGDRGEPGPPGPAGFAGPPGADGQPGAK	4 Oxidation (P); Ala->Ser (A) [+15.99]	0.0020000020200000000000X0002000.0
Collagen alpha-1(I) chain OS=Gallus gallus GN=COL1A1 PE=1 SV=3	5101	949	299	156	46	61.2	Gallus gallus	1	0	907.083	2718.23	0.0011	786	815	1	24.03	GAPGDRGEPGPPGPAGFAGPPGADGQPGAK	Oxidation (K); 4 Oxidation (P)	0.002000002020000000000000002001.0
Collagen alpha-1(I) chain OS=Gallus gallus GN=COL1A1 PE=1 SV=3	5101	949	299	156	46	61.2	Gallus gallus	1	0	907.411	2719.21	-0.012	786	815	1	38.48	GAPGDRGEPGPPGPAGFAGPPGADGQPGAK	4 Oxidation (P); Pro->Asn (P) [+16.99]	0.00X000002020000000002000002000.0
Collagen alpha-1(I) chain OS=Gallus gallus GN=COL1A1 PE=1 SV=3	5101	949	299	156	46	61.2	Gallus gallus	1	1	949.127	2844.36	0.0047	1101	1130	0	43.05	GFSGLQGPPGPPGAPGEQGPSGASGPAGPR	3 Oxidation (P); Arg (N-term) [+156.10]	X.000000000022002000000000000000.0
Collagen alpha-1(I) chain OS=Gallus gallus GN=COL1A1 PE=1 SV=3	5101	949	299	156	46	61.2	Gallus gallus	1	1	713.344	2849.35	-0.0046	984	1015	1	1.79	GPPGPMGPPGLAGPPGEAGREGAPGAEGAPGR	2 Oxidation (P)	0.00000000000000200000000200000000.0
Collagen alpha-1(I) chain OS=Gallus gallus GN=COL1A1 PE=1 SV=3	5101	949	299	156	46	61.2	Gallus gallus	1	0	954.138	2859.39	0.0025	387	419	1	6.07	GATGAPGIAGAPGFPGARGPSGPQGPSGAPGPK	4 Oxidation (P)	0.000002000002002000020000000000000.0
Collagen alpha-1(I) chain OS=Gallus gallus GN=COL1A1 PE=1 SV=3	5101	949	299	156	46	61.2	Gallus gallus	1	1	955.149	2862.43	0.0007	753	785	1	2.14	GLTGPIGPPGPAGAPGDKGEAGPPGPAGPTGAR	Oxidation (K); Oxidation (P)	0.000000002000000001000000000000000.0
Collagen alpha-1(I) chain OS=Gallus gallus GN=COL1A1 PE=1 SV=3	5101	949	299	156	46	61.2	Gallus gallus	1	1	960.48	2878.42	-0.0027	753	785	1	6.9	GLTGPIGPPGPAGAPGDKGEAGPPGPAGPTGAR	3 Oxidation (P)	0.000000000020002000000020000000000.0
Collagen alpha-1(I) chain OS=Gallus gallus GN=COL1A1 PE=1 SV=3	5101	949	299	156	46	61.2	Gallus gallus	1	1	960.481	2878.42	-0.0009	753	785	1	0.87	GLTGPIGPPGPAGAPGDKGEAGPPGPAGPTGAR	3 Oxidation (P)	0.000000000000000000000002020020000.0
Collagen alpha-1(I) chain OS=Gallus gallus GN=COL1A1 PE=1 SV=3	5101	949	299	156	46	61.2	Gallus gallus	1	1	960.481	2878.42	-0.0001	753	785	1	26.64	GLTGPIGPPGPAGAPGDKGEAGPPGPAGPTGAR	Oxidation (K); 2 Oxidation (P)	0.000000000000002001000020000000000.0
Collagen alpha-1(I) chain OS=Gallus gallus GN=COL1A1 PE=1 SV=3	5101	949	299	156	46	61.2	Gallus gallus	1	1	960.481	2878.42	0.001	753	785	1	41.43	GLTGPIGPPGPAGAPGDKGEAGPPGPAGPTGAR	Oxidation (K); Oxidation (P); Ala->Ser (A) [+15.99]	0.00000000200000000100000000X000000.0
Collagen alpha-1(I) chain OS=Gallus gallus GN=COL1A1 PE=1 SV=3	5101	949	299	156	46	61.2	Gallus gallus	1	1	960.481	2878.42	0.0012	753	785	1	32.3	GLTGPIGPPGPAGAPGDKGEAGPPGPAGPTGAR	3 Oxidation (P)	0.000000000020002000000020000000000.0
Collagen alpha-1(I) chain OS=Gallus gallus GN=COL1A1 PE=1 SV=3	5101	949	299	156	46	61.2	Gallus gallus	1	1	965.811	2894.41	-0.0037	753	785	1	9.29	GLTGPIGPPGPAGAPGDKGEAGPPGPAGPTGAR	4 Oxidation (P)	0.000000002020002000000020000000000.0
Collagen alpha-1(I) chain OS=Gallus gallus GN=COL1A1 PE=1 SV=3	5101	949	299	156	46	61.2	Gallus gallus	1	1	965.812	2894.41	-0.0028	753	785	1	15.35	GLTGPIGPPGPAGAPGDKGEAGPPGPAGPTGAR	Oxidation (K); 3 Oxidation (P)	0.000000000020002001000020000000000.0
Collagen alpha-1(I) chain OS=Gallus gallus GN=COL1A1 PE=1 SV=3	5101	949	299	156	46	61.2	Gallus gallus	1	1	965.812	2894.42	-0.0004	753	785	1	45.92	GLTGPIGPPGPAGAPGDKGEAGPPGPAGPTGAR	Oxidation (K); 2 Oxidation (P); Ala->Ser (A) [+15.99]	0.00000000002000200100000000X000000.0
Collagen alpha-1(I) chain OS=Gallus gallus GN=COL1A1 PE=1 SV=3	5101	949	299	156	46	61.2	Gallus gallus	1	1	965.813	2894.42	0.0016	753	785	1	17.65	GLTGPIGPPGPAGAPGDKGEAGPPGPAGPTGAR	Oxidation (K); 3 Oxidation (P)	0.000000000020002001000020000000000.0
Collagen alpha-1(I) chain OS=Gallus gallus GN=COL1A1 PE=1 SV=3	5101	949	299	156	46	61.2	Gallus gallus	1	1	965.813	2894.42	0.0023	753	785	1	4.07	GLTGPIGPPGPAGAPGDKGEAGPPGPAGPTGAR	4 Oxidation (P)	0.000000002020002000000020000000000.0
Collagen alpha-1(I) chain OS=Gallus gallus GN=COL1A1 PE=1 SV=3	5101	949	299	156	46	61.2	Gallus gallus	1	1	966.787	2897.34	0.002	984	1015	1	0.8	GPPGPMGPPGLAGPPGEAGREGAPGAEGAPGR	5 Oxidation (P)	0.02200000000000200000000200000200.0
Collagen alpha-1(I) chain OS=Gallus gallus GN=COL1A1 PE=1 SV=3	5101	949	299	156	46	61.2	Gallus gallus	1	1	966.787	2897.34	0.0021	984	1015	1	22.8	GPPGPMGPPGLAGPPGEAGREGAPGAEGAPGR	5 Oxidation (P)	0.02000000000002200000000200000200.0
Collagen alpha-1(I) chain OS=Gallus gallus GN=COL1A1 PE=1 SV=3	5101	949	299	156	46	61.2	Gallus gallus	1	1	972.118	2913.33	0.0008	984	1015	1	2.07	GPPGPMGPPGLAGPPGEAGREGAPGAEGAPGR	6 Oxidation (P)	0.02200000000002200000000200000200.0
Collagen alpha-1(I) chain OS=Gallus gallus GN=COL1A1 PE=1 SV=3	5101	949	299	156	46	61.2	Gallus gallus	1	1	730.841	2919.33	0.011	588	620	1	3.78	GAPGPPGAVGAAGKDGEAGAQGPPGPTGPAGER	Oxidation (K); 6 Oxidation (P)	0.002022000000010000000002020020000.0
Collagen alpha-1(I) chain OS=Gallus gallus GN=COL1A1 PE=1 SV=3	5101	949	299	156	46	61.2	Gallus gallus	1	1	1004.81	3011.42	-0.0002	816	851	1	53.83	GETGDAGAKGDAGPPGPAGPTGAPGPAGEVGAPGPK	Oxidation (K); 2 Oxidation (P); Glu->Ala (E) [-58.01]	0.0000000010000000000000000200X0002000.0
Collagen alpha-1(I) chain OS=Gallus gallus GN=COL1A1 PE=1 SV=3	5101	949	299	156	46	61.2	Gallus gallus	1	1	1010.15	3027.42	0.0008	816	851	1	54.85	GETGDAGAKGDAGPPGPAGPTGAPGPAGEVGAPGPK	4 Oxidation (P); Glu->Ala (E) [-58.01]	0.0000000000000200000000000200X0002020.0
Collagen alpha-1(I) chain OS=Gallus gallus GN=COL1A1 PE=1 SV=3	5101	949	299	156	46	61.2	Gallus gallus	1	0	1028.81	3083.41	0.0014	177	209	0	10.6	GLPGPPGAPGPQGFQGPPGEPGEPGASGPMGPR	5 Oxidation (P)	0.000002002020000022000000000000000.0
Collagen alpha-1(I) chain OS=Gallus gallus GN=COL1A1 PE=1 SV=3	5101	949	299	156	46	61.2	Gallus gallus	1	0	1034.14	3099.4	0.0019	177	209	0	10.09	GLPGPPGAPGPQGFQGPPGEPGEPGASGPMGPR	6 Oxidation (P)	0.002022000000000000000002000020020.0
Collagen alpha-1(I) chain OS=Gallus gallus GN=COL1A1 PE=1 SV=3	5101	949	299	156	46	61.2	Gallus gallus	1	1	1093.81	3278.41	0.0019	687	722	1	23.97	GANGAPGNDGAKGDAGAPGAPGNEGPPGLEGMPGER	5 Oxidation (P)	0.000002000000000002002000002000002000.0
Collagen alpha-1(I) chain OS=Gallus gallus GN=COL1A1 PE=1 SV=3	5101	949	299	156	46	61.2	Gallus gallus	1	1	1109.88	3326.63	-0.0014	855	892	1	0.04	GSAGPPGATGFPGAAGRVGPPGPSGNIGLPGPPGPAGK	Oxidation (K); 5 Oxidation (P)	0.00000000000000000002202000000202000001.0
Collagen alpha-1(I) chain OS=Gallus gallus GN=COL1A1 PE=1 SV=3	5101	949	299	156	46	61.2	Gallus gallus	1	1	1129.52	3385.55	-0.0169	312	350	1	44.9	GNDGAPGAAGPPGPTGPAGPPGFPGAAGAKGETGPQGAR	4 Oxidation (P); Label:15N(1) (P) [+1.00]	0.0000020000200000000020020000000000X0000.0
Collagen alpha-1(I) chain OS=Gallus gallus GN=COL1A1 PE=1 SV=3	5101	949	299	156	46	61.2	Gallus gallus	1	1	1129.53	3385.57	0.0058	312	350	1	62.6	GNDGAPGAAGPPGPTGPAGPPGFPGAAGAKGETGPQGAR	3 Oxidation (P); Pro->Asn (P) [+16.99]	0.00000200002000000000X000000000000020000.0
Collagen alpha-1(I) chain OS=Gallus gallus GN=COL1A1 PE=1 SV=3	5101	949	299	156	46	61.2	Gallus gallus	1	1	1134.86	3401.55	-0.0098	312	350	1	64.56	GNDGAPGAAGPPGPTGPAGPPGFPGAAGAKGETGPQGAR	Oxidation (K); 4 Oxidation (P); Label:15N(1) (P) [+1.00]	0.0000020000200000000020020000010000X0000.0
Collagen alpha-1(I) chain OS=Gallus gallus GN=COL1A1 PE=1 SV=3	5101	949	299	156	46	61.2	Gallus gallus	1	1	1134.86	3401.57	0.0088	312	350	1	66.93	GNDGAPGAAGPPGPTGPAGPPGFPGAAGAKGETGPQGAR	Oxidation (K); 5 Oxidation (P); Glu->Asn (E) [-15.00]	0.0000020000200000000020020000010X0020000.0
Collagen alpha-1(I) chain OS=Gallus gallus GN=COL1A1 PE=1 SV=3	5101	949	299	156	46	61.2	Gallus gallus	1	1	1136.53	3406.56	0.0122	312	350	1	51.94	GNDGAPGAAGPPGPTGPAGPPGFPGAAGAKGETGPQGAR	5 Oxidation (P); 6 Label:15N(1) (A) [+1.00]	0.0000X20XX02000000X0020020000X00000200X0.0
Collagen alpha-1(I) chain OS=Gallus gallus GN=COL1A1 PE=1 SV=3	5101	949	299	156	46	61.2	Gallus gallus	1	1	1180.9	3539.69	0.0154	1101	1141	1	44.58	GFSGLQGPPGPPGAPGEQGPSGASGPAGPRGPPGSAGAAGK	2 Oxidation (P); Pro->Asn (P) [+16.99]	0.00000002000000X00000000000000000200000000.0
Collagen alpha-1(I) chain OS=Bos taurus GN=COL1A1 PE=1 SV=3	4511	866	317	92	36	54.8	Bos taurus	1	0	362.69	723.366	-0.0005	124	131	0	6.06	GPAGPPGR	Oxidation (P)	0.02000000.0
Collagen alpha-1(I) chain OS=Bos taurus GN=COL1A1 PE=1 SV=3	4511	866	317	92	36	54.8	Bos taurus	1	0	400.704	799.394	0	237	243	1	5.19	PGRPGER	2 Oxidation (P)	0.2002000.0
Collagen alpha-1(I) chain OS=Bos taurus GN=COL1A1 PE=1 SV=3	4511	866	317	92	36	54.8	Bos taurus	1	0	400.704	799.394	0.0002	237	243	1	14.27	PGRPGER	2 Oxidation (P)	0.2002000.0
Collagen alpha-1(I) chain OS=Bos taurus GN=COL1A1 PE=1 SV=3	4511	866	317	92	36	54.8	Bos taurus	0	0	402.704	803.393	0.0003	407	414	0	37.22	APGFPGAR	2 Oxidation (P)	0.02002000.0
Collagen alpha-1(I) chain OS=Bos taurus GN=COL1A1 PE=1 SV=3	4511	866	317	92	36	54.8	Bos taurus	0	0	415.203	828.392	0.0008	296	303	0	38.66	APGQMGPR	Oxidation (P)	0.02000000.0
Collagen alpha-1(I) chain OS=Bos taurus GN=COL1A1 PE=1 SV=3	4511	866	317	92	36	54.8	Bos taurus	0	0	417.211	832.408	0.0003	268	276	0	42.15	GFSGLDGAK	Dehydrated (S) [-18.01]	0.00X000000.0
Collagen alpha-1(I) chain OS=Bos taurus GN=COL1A1 PE=1 SV=3	4511	866	317	92	36	54.8	Bos taurus	0	0	418.722	835.43	0.0002	1084	1092	0	28.18	GPAGPQGPR
Collagen alpha-1(I) chain OS=Bos taurus GN=COL1A1 PE=1 SV=3	4511	866	317	92	36	54.8	Bos taurus	0	0	426.216	850.418	-0.0002	268	276	0	1.23	GFSGLDGAK
Collagen alpha-1(I) chain OS=Bos taurus GN=COL1A1 PE=1 SV=3	4511	866	317	92	36	54.8	Bos taurus	0	0	426.216	850.418	-0.0002	268	276	0	9.83	GFSGLDGAK
Collagen alpha-1(I) chain OS=Bos taurus GN=COL1A1 PE=1 SV=3	4511	866	317	92	36	54.8	Bos taurus	0	0	426.216	850.418	-0.0001	268	276	0	2.9	GFSGLDGAK
Collagen alpha-1(I) chain OS=Bos taurus GN=COL1A1 PE=1 SV=3	4511	866	317	92	36	54.8	Bos taurus	0	0	426.216	850.418	-0.0001	268	276	0	21.21	GFSGLDGAK
Collagen alpha-1(I) chain OS=Bos taurus GN=COL1A1 PE=1 SV=3	4511	866	317	92	36	54.8	Bos taurus	0	0	426.216	850.418	-0.0001	268	276	0	29.56	GFSGLDGAK
Collagen alpha-1(I) chain OS=Bos taurus GN=COL1A1 PE=1 SV=3	4511	866	317	92	36	54.8	Bos taurus	0	0	426.217	850.419	0.0001	268	276	0	34.04	GFSGLDGAK
Collagen alpha-1(I) chain OS=Bos taurus GN=COL1A1 PE=1 SV=3	4511	866	317	92	36	54.8	Bos taurus	0	0	426.217	850.419	0.0001	268	276	0	4.68	GFSGLDGAK
Collagen alpha-1(I) chain OS=Bos taurus GN=COL1A1 PE=1 SV=3	4511	866	317	92	36	54.8	Bos taurus	0	0	426.217	850.419	0.0001	268	276	0	6.25	GFSGLDGAK
Collagen alpha-1(I) chain OS=Bos taurus GN=COL1A1 PE=1 SV=3	4511	866	317	92	36	54.8	Bos taurus	0	0	426.217	850.419	0.0002	268	276	0	7.54	GFSGLDGAK
Collagen alpha-1(I) chain OS=Bos taurus GN=COL1A1 PE=1 SV=3	4511	866	317	92	36	54.8	Bos taurus	0	0	426.217	850.419	0.0002	268	276	0	28.51	GFSGLDGAK
Collagen alpha-1(I) chain OS=Bos taurus GN=COL1A1 PE=1 SV=3	4511	866	317	92	36	54.8	Bos taurus	0	0	426.217	850.419	0.0004	268	276	0	8.4	GFSGLDGAK
Collagen alpha-1(I) chain OS=Bos taurus GN=COL1A1 PE=1 SV=3	4511	866	317	92	36	54.8	Bos taurus	0	0	426.217	850.419	0.0005	268	276	0	15.69	GFSGLDGAK
Collagen alpha-1(I) chain OS=Bos taurus GN=COL1A1 PE=1 SV=3	4511	866	317	92	36	54.8	Bos taurus	0	0	426.217	850.419	0.0006	268	276	0	5.83	GFSGLDGAK
Collagen alpha-1(I) chain OS=Bos taurus GN=COL1A1 PE=1 SV=3	4511	866	317	92	36	54.8	Bos taurus	0	0	426.217	850.419	0.0007	268	276	0	7.72	GFSGLDGAK
Collagen alpha-1(I) chain OS=Bos taurus GN=COL1A1 PE=1 SV=3	4511	866	317	92	36	54.8	Bos taurus	0	0	426.217	850.419	0.0009	268	276	0	4.4	GFSGLDGAK
Collagen alpha-1(I) chain OS=Bos taurus GN=COL1A1 PE=1 SV=3	4511	866	317	92	36	54.8	Bos taurus	0	0	426.217	850.419	0.001	268	276	0	4.55	GFSGLDGAK
Collagen alpha-1(I) chain OS=Bos taurus GN=COL1A1 PE=1 SV=3	4511	866	317	92	36	54.8	Bos taurus	0	0	426.217	850.42	0.0015	268	276	0	12.99	GFSGLDGAK
Collagen alpha-1(I) chain OS=Bos taurus GN=COL1A1 PE=1 SV=3	4511	866	317	92	36	54.8	Bos taurus	0	0	426.217	850.42	0.0015	268	276	0	6.29	GFSGLDGAK
Collagen alpha-1(I) chain OS=Bos taurus GN=COL1A1 PE=1 SV=3	4511	866	317	92	36	54.8	Bos taurus	0	0	426.719	851.423	-0.0019	1084	1092	0	9.71	GPAGPQGPR	Oxidation (P)	0.020000000.0
Collagen alpha-1(I) chain OS=Bos taurus GN=COL1A1 PE=1 SV=3	4511	866	317	92	36	54.8	Bos taurus	0	0	426.719	851.423	-0.0016	1084	1092	0	4.25	GPAGPQGPR	Oxidation (P)	0.020000000.0
Collagen alpha-1(I) chain OS=Bos taurus GN=COL1A1 PE=1 SV=3	4511	866	317	92	36	54.8	Bos taurus	0	0	426.719	851.424	-0.0014	244	252	0	14.45	GPPGPQGAR	Oxidation (P)	0.002000000.0
Collagen alpha-1(I) chain OS=Bos taurus GN=COL1A1 PE=1 SV=3	4511	866	317	92	36	54.8	Bos taurus	0	0	426.719	851.424	-0.001	244	252	0	15.39	GPPGPQGAR	Oxidation (P)	0.002000000.0
Collagen alpha-1(I) chain OS=Bos taurus GN=COL1A1 PE=1 SV=3	4511	866	317	92	36	54.8	Bos taurus	0	0	426.719	851.424	-0.0008	244	252	0	4.46	GPPGPQGAR	Oxidation (P)	0.002000000.0
Collagen alpha-1(I) chain OS=Bos taurus GN=COL1A1 PE=1 SV=3	4511	866	317	92	36	54.8	Bos taurus	0	0	426.719	851.424	-0.0008	1084	1092	0	5.76	GPAGPQGPR	Oxidation (P)	0.020000000.0
Collagen alpha-1(I) chain OS=Bos taurus GN=COL1A1 PE=1 SV=3	4511	866	317	92	36	54.8	Bos taurus	0	0	426.719	851.424	-0.0007	244	252	0	10.9	GPPGPQGAR	Oxidation (P)	0.002000000.0
Collagen alpha-1(I) chain OS=Bos taurus GN=COL1A1 PE=1 SV=3	4511	866	317	92	36	54.8	Bos taurus	0	0	426.719	851.424	-0.0004	244	252	0	17.66	GPPGPQGAR	Oxidation (P)	0.002000000.0
Collagen alpha-1(I) chain OS=Bos taurus GN=COL1A1 PE=1 SV=3	4511	866	317	92	36	54.8	Bos taurus	0	0	426.72	851.425	-0.0003	244	252	0	8.76	GPPGPQGAR	Oxidation (P)	0.002000000.0
Collagen alpha-1(I) chain OS=Bos taurus GN=COL1A1 PE=1 SV=3	4511	866	317	92	36	54.8	Bos taurus	0	0	426.72	851.425	-0.0001	244	252	0	23.38	GPPGPQGAR	Oxidation (P)	0.002000000.0
Collagen alpha-1(I) chain OS=Bos taurus GN=COL1A1 PE=1 SV=3	4511	866	317	92	36	54.8	Bos taurus	0	0	426.72	851.425	-0.0001	244	252	0	18.49	GPPGPQGAR	Oxidation (P)	0.002000000.0
Collagen alpha-1(I) chain OS=Bos taurus GN=COL1A1 PE=1 SV=3	4511	866	317	92	36	54.8	Bos taurus	0	0	426.72	851.425	-0.0001	244	252	0	37.35	GPPGPQGAR	Oxidation (P)	0.002000000.0
Collagen alpha-1(I) chain OS=Bos taurus GN=COL1A1 PE=1 SV=3	4511	866	317	92	36	54.8	Bos taurus	0	0	426.72	851.425	-0.0001	244	252	0	23.97	GPPGPQGAR	Oxidation (P)	0.002000000.0
Collagen alpha-1(I) chain OS=Bos taurus GN=COL1A1 PE=1 SV=3	4511	866	317	92	36	54.8	Bos taurus	0	0	426.72	851.425	0	244	252	0	33.89	GPPGPQGAR	Oxidation (P)	0.002000000.0
Collagen alpha-1(I) chain OS=Bos taurus GN=COL1A1 PE=1 SV=3	4511	866	317	92	36	54.8	Bos taurus	0	0	426.72	851.425	0	244	252	0	17.56	GPPGPQGAR	Oxidation (P)	0.002000000.0
Collagen alpha-1(I) chain OS=Bos taurus GN=COL1A1 PE=1 SV=3	4511	866	317	92	36	54.8	Bos taurus	0	0	426.72	851.425	0	244	252	0	24.29	GPPGPQGAR	Oxidation (P)	0.002000000.0
Collagen alpha-1(I) chain OS=Bos taurus GN=COL1A1 PE=1 SV=3	4511	866	317	92	36	54.8	Bos taurus	0	0	426.72	851.425	0	244	252	0	29.36	GPPGPQGAR	Oxidation (P)	0.002000000.0
Collagen alpha-1(I) chain OS=Bos taurus GN=COL1A1 PE=1 SV=3	4511	866	317	92	36	54.8	Bos taurus	0	0	426.72	851.425	0	244	252	0	27.34	GPPGPQGAR	Oxidation (P)	0.002000000.0
Collagen alpha-1(I) chain OS=Bos taurus GN=COL1A1 PE=1 SV=3	4511	866	317	92	36	54.8	Bos taurus	0	0	426.72	851.425	0	244	252	0	13.48	GPPGPQGAR	Oxidation (P)	0.002000000.0
Collagen alpha-1(I) chain OS=Bos taurus GN=COL1A1 PE=1 SV=3	4511	866	317	92	36	54.8	Bos taurus	0	0	426.72	851.425	0.0001	244	252	0	25.76	GPPGPQGAR	Oxidation (P)	0.002000000.0
Collagen alpha-1(I) chain OS=Bos taurus GN=COL1A1 PE=1 SV=3	4511	866	317	92	36	54.8	Bos taurus	0	0	426.72	851.425	0.0003	244	252	0	10.51	GPPGPQGAR	Oxidation (P)	0.002000000.0
Collagen alpha-1(I) chain OS=Bos taurus GN=COL1A1 PE=1 SV=3	4511	866	317	92	36	54.8	Bos taurus	0	0	426.72	851.425	0.0003	244	252	0	18.24	GPPGPQGAR	Oxidation (P)	0.002000000.0
Collagen alpha-1(I) chain OS=Bos taurus GN=COL1A1 PE=1 SV=3	4511	866	317	92	36	54.8	Bos taurus	0	0	426.72	851.425	0.0004	244	252	0	22.75	GPPGPQGAR	Oxidation (P)	0.002000000.0
Collagen alpha-1(I) chain OS=Bos taurus GN=COL1A1 PE=1 SV=3	4511	866	317	92	36	54.8	Bos taurus	0	0	426.72	851.426	0.0008	244	252	0	16.99	GPPGPQGAR	Oxidation (P)	0.002000000.0
Collagen alpha-1(I) chain OS=Bos taurus GN=COL1A1 PE=1 SV=3	4511	866	317	92	36	54.8	Bos taurus	1	0	433.728	865.441	0	312	321	0	6.3	PGAPGPAGAR	Oxidation (P)	0.0000020000.0
Collagen alpha-1(I) chain OS=Bos taurus GN=COL1A1 PE=1 SV=3	4511	866	317	92	36	54.8	Bos taurus	0	0	434.214	866.413	-0.0005	268	276	0	10.23	GFSGLDGAK	Oxidation (K)	0.000000001.0
Collagen alpha-1(I) chain OS=Bos taurus GN=COL1A1 PE=1 SV=3	4511	866	317	92	36	54.8	Bos taurus	0	0	434.214	866.413	-0.0004	268	276	0	29.11	GFSGLDGAK	Oxidation (K)	0.000000001.0
Collagen alpha-1(I) chain OS=Bos taurus GN=COL1A1 PE=1 SV=3	4511	866	317	92	36	54.8	Bos taurus	0	0	441.725	881.436	0	312	321	0	24.17	PGAPGPAGAR	2 Oxidation (P)	0.2002000000.0
Collagen alpha-1(I) chain OS=Bos taurus GN=COL1A1 PE=1 SV=3	4511	866	317	92	36	54.8	Bos taurus	0	0	441.761	881.508	0	958	966	0	22.1	GVVGLPGQR
Collagen alpha-1(I) chain OS=Bos taurus GN=COL1A1 PE=1 SV=3	4511	866	317	92	36	54.8	Bos taurus	0	0	449.759	897.503	-0.0005	958	966	0	30.44	GVVGLPGQR	Oxidation (P)	0.000002000.0
Collagen alpha-1(I) chain OS=Bos taurus GN=COL1A1 PE=1 SV=3	4511	866	317	92	36	54.8	Bos taurus	0	0	449.759	897.503	-0.0005	958	966	0	45.33	GVVGLPGQR	Oxidation (P)	0.000002000.0
Collagen alpha-1(I) chain OS=Bos taurus GN=COL1A1 PE=1 SV=3	4511	866	317	92	36	54.8	Bos taurus	0	0	449.759	897.503	-0.0005	958	966	0	20.55	GVVGLPGQR	Oxidation (P)	0.000002000.0
Collagen alpha-1(I) chain OS=Bos taurus GN=COL1A1 PE=1 SV=3	4511	866	317	92	36	54.8	Bos taurus	0	0	449.759	897.503	-0.0005	958	966	0	18.21	GVVGLPGQR	Oxidation (P)	0.000002000.0
Collagen alpha-1(I) chain OS=Bos taurus GN=COL1A1 PE=1 SV=3	4511	866	317	92	36	54.8	Bos taurus	0	0	449.759	897.503	-0.0004	958	966	0	29.52	GVVGLPGQR	Oxidation (P)	0.000002000.0
Collagen alpha-1(I) chain OS=Bos taurus GN=COL1A1 PE=1 SV=3	4511	866	317	92	36	54.8	Bos taurus	0	0	449.759	897.503	-0.0004	958	966	0	18.87	GVVGLPGQR	Oxidation (P)	0.000002000.0
Collagen alpha-1(I) chain OS=Bos taurus GN=COL1A1 PE=1 SV=3	4511	866	317	92	36	54.8	Bos taurus	0	0	449.759	897.503	-0.0003	958	966	0	49.83	GVVGLPGQR	Oxidation (P)	0.000002000.0
Collagen alpha-1(I) chain OS=Bos taurus GN=COL1A1 PE=1 SV=3	4511	866	317	92	36	54.8	Bos taurus	0	0	449.759	897.503	-0.0003	958	966	0	30.07	GVVGLPGQR	Oxidation (P)	0.000002000.0
Collagen alpha-1(I) chain OS=Bos taurus GN=COL1A1 PE=1 SV=3	4511	866	317	92	36	54.8	Bos taurus	0	0	449.759	897.503	-0.0003	958	966	0	13.69	GVVGLPGQR	Oxidation (P)	0.000002000.0
Collagen alpha-1(I) chain OS=Bos taurus GN=COL1A1 PE=1 SV=3	4511	866	317	92	36	54.8	Bos taurus	0	0	449.759	897.503	-0.0003	958	966	0	40.78	GVVGLPGQR	Oxidation (P)	0.000002000.0
Collagen alpha-1(I) chain OS=Bos taurus GN=COL1A1 PE=1 SV=3	4511	866	317	92	36	54.8	Bos taurus	0	0	449.759	897.503	-0.0003	958	966	0	24.32	GVVGLPGQR	Oxidation (P)	0.000002000.0
Collagen alpha-1(I) chain OS=Bos taurus GN=COL1A1 PE=1 SV=3	4511	866	317	92	36	54.8	Bos taurus	0	0	449.759	897.503	-0.0003	958	966	0	26.56	GVVGLPGQR	Oxidation (P)	0.000002000.0
Collagen alpha-1(I) chain OS=Bos taurus GN=COL1A1 PE=1 SV=3	4511	866	317	92	36	54.8	Bos taurus	0	0	449.759	897.503	-0.0002	958	966	0	23.87	GVVGLPGQR	Oxidation (P)	0.000002000.0
Collagen alpha-1(I) chain OS=Bos taurus GN=COL1A1 PE=1 SV=3	4511	866	317	92	36	54.8	Bos taurus	0	0	449.759	897.503	-0.0002	958	966	0	29.22	GVVGLPGQR	Oxidation (P)	0.000002000.0
Collagen alpha-1(I) chain OS=Bos taurus GN=COL1A1 PE=1 SV=3	4511	866	317	92	36	54.8	Bos taurus	0	0	449.759	897.503	-0.0002	958	966	0	29.55	GVVGLPGQR	Oxidation (P)	0.000002000.0
Collagen alpha-1(I) chain OS=Bos taurus GN=COL1A1 PE=1 SV=3	4511	866	317	92	36	54.8	Bos taurus	0	0	449.759	897.503	-0.0002	958	966	0	31.92	GVVGLPGQR	Oxidation (P)	0.000002000.0
Collagen alpha-1(I) chain OS=Bos taurus GN=COL1A1 PE=1 SV=3	4511	866	317	92	36	54.8	Bos taurus	0	0	449.759	897.503	-0.0002	958	966	0	23.1	GVVGLPGQR	Oxidation (P)	0.000002000.0
Collagen alpha-1(I) chain OS=Bos taurus GN=COL1A1 PE=1 SV=3	4511	866	317	92	36	54.8	Bos taurus	0	0	449.759	897.503	-0.0002	958	966	0	37.62	GVVGLPGQR	Oxidation (P)	0.000002000.0
Collagen alpha-1(I) chain OS=Bos taurus GN=COL1A1 PE=1 SV=3	4511	866	317	92	36	54.8	Bos taurus	0	0	449.759	897.503	-0.0002	958	966	0	23.91	GVVGLPGQR	Oxidation (P)	0.000002000.0
Collagen alpha-1(I) chain OS=Bos taurus GN=COL1A1 PE=1 SV=3	4511	866	317	92	36	54.8	Bos taurus	0	0	449.759	897.503	-0.0001	958	966	0	22.76	GVVGLPGQR	Oxidation (P)	0.000002000.0
Collagen alpha-1(I) chain OS=Bos taurus GN=COL1A1 PE=1 SV=3	4511	866	317	92	36	54.8	Bos taurus	0	0	449.759	897.503	-0.0001	958	966	0	26.22	GVVGLPGQR	Oxidation (P)	0.000002000.0
Collagen alpha-1(I) chain OS=Bos taurus GN=COL1A1 PE=1 SV=3	4511	866	317	92	36	54.8	Bos taurus	0	0	449.759	897.503	-0.0001	958	966	0	31.07	GVVGLPGQR	Oxidation (P)	0.000002000.0
Collagen alpha-1(I) chain OS=Bos taurus GN=COL1A1 PE=1 SV=3	4511	866	317	92	36	54.8	Bos taurus	0	0	449.759	897.503	0	958	966	0	39.92	GVVGLPGQR	Oxidation (P)	0.000002000.0
Collagen alpha-1(I) chain OS=Bos taurus GN=COL1A1 PE=1 SV=3	4511	866	317	92	36	54.8	Bos taurus	0	0	449.759	897.503	0	958	966	0	36.06	GVVGLPGQR	Oxidation (P)	0.000002000.0
Collagen alpha-1(I) chain OS=Bos taurus GN=COL1A1 PE=1 SV=3	4511	866	317	92	36	54.8	Bos taurus	0	0	449.759	897.503	0	958	966	0	22.65	GVVGLPGQR	Oxidation (P)	0.000002000.0
Collagen alpha-1(I) chain OS=Bos taurus GN=COL1A1 PE=1 SV=3	4511	866	317	92	36	54.8	Bos taurus	0	0	449.759	897.503	0	958	966	0	22.24	GVVGLPGQR	Oxidation (P)	0.000002000.0
Collagen alpha-1(I) chain OS=Bos taurus GN=COL1A1 PE=1 SV=3	4511	866	317	92	36	54.8	Bos taurus	0	0	449.759	897.503	0	958	966	0	33.84	GVVGLPGQR	Oxidation (P)	0.000002000.0
Collagen alpha-1(I) chain OS=Bos taurus GN=COL1A1 PE=1 SV=3	4511	866	317	92	36	54.8	Bos taurus	0	0	449.759	897.503	0	958	966	0	25.93	GVVGLPGQR	Oxidation (P)	0.000002000.0
Collagen alpha-1(I) chain OS=Bos taurus GN=COL1A1 PE=1 SV=3	4511	866	317	92	36	54.8	Bos taurus	0	0	449.759	897.503	0	958	966	0	27.82	GVVGLPGQR	Oxidation (P)	0.000002000.0
Collagen alpha-1(I) chain OS=Bos taurus GN=COL1A1 PE=1 SV=3	4511	866	317	92	36	54.8	Bos taurus	0	0	449.759	897.503	0.0001	958	966	0	24.28	GVVGLPGQR	Oxidation (P)	0.000002000.0
Collagen alpha-1(I) chain OS=Bos taurus GN=COL1A1 PE=1 SV=3	4511	866	317	92	36	54.8	Bos taurus	0	0	449.759	897.503	0.0001	958	966	0	30.77	GVVGLPGQR	Oxidation (P)	0.000002000.0
Collagen alpha-1(I) chain OS=Bos taurus GN=COL1A1 PE=1 SV=3	4511	866	317	92	36	54.8	Bos taurus	0	0	449.759	897.503	0.0001	958	966	0	31.62	GVVGLPGQR	Oxidation (P)	0.000002000.0
Collagen alpha-1(I) chain OS=Bos taurus GN=COL1A1 PE=1 SV=3	4511	866	317	92	36	54.8	Bos taurus	0	0	449.759	897.503	0.0001	958	966	0	22.52	GVVGLPGQR	Oxidation (P)	0.000002000.0
Collagen alpha-1(I) chain OS=Bos taurus GN=COL1A1 PE=1 SV=3	4511	866	317	92	36	54.8	Bos taurus	0	0	449.759	897.503	0.0002	958	966	0	30.66	GVVGLPGQR	Oxidation (P)	0.000002000.0
Collagen alpha-1(I) chain OS=Bos taurus GN=COL1A1 PE=1 SV=3	4511	866	317	92	36	54.8	Bos taurus	0	0	449.759	897.503	0.0002	958	966	0	36.12	GVVGLPGQR	Oxidation (P)	0.000002000.0
Collagen alpha-1(I) chain OS=Bos taurus GN=COL1A1 PE=1 SV=3	4511	866	317	92	36	54.8	Bos taurus	0	0	449.759	897.503	0.0002	958	966	0	36.67	GVVGLPGQR	Oxidation (P)	0.000002000.0
Collagen alpha-1(I) chain OS=Bos taurus GN=COL1A1 PE=1 SV=3	4511	866	317	92	36	54.8	Bos taurus	0	0	449.759	897.503	0.0002	958	966	0	28.47	GVVGLPGQR	Oxidation (P)	0.000002000.0
Collagen alpha-1(I) chain OS=Bos taurus GN=COL1A1 PE=1 SV=3	4511	866	317	92	36	54.8	Bos taurus	0	0	449.759	897.503	0.0002	958	966	0	26.03	GVVGLPGQR	Oxidation (P)	0.000002000.0
Collagen alpha-1(I) chain OS=Bos taurus GN=COL1A1 PE=1 SV=3	4511	866	317	92	36	54.8	Bos taurus	0	0	449.759	897.503	0.0002	958	966	0	36.4	GVVGLPGQR	Oxidation (P)	0.000002000.0
Collagen alpha-1(I) chain OS=Bos taurus GN=COL1A1 PE=1 SV=3	4511	866	317	92	36	54.8	Bos taurus	0	0	449.759	897.504	0.0002	958	966	0	33.03	GVVGLPGQR	Oxidation (P)	0.000002000.0
Collagen alpha-1(I) chain OS=Bos taurus GN=COL1A1 PE=1 SV=3	4511	866	317	92	36	54.8	Bos taurus	0	0	449.759	897.504	0.0002	958	966	0	26.44	GVVGLPGQR	Oxidation (P)	0.000002000.0
Collagen alpha-1(I) chain OS=Bos taurus GN=COL1A1 PE=1 SV=3	4511	866	317	92	36	54.8	Bos taurus	0	0	449.759	897.504	0.0002	958	966	0	29.5	GVVGLPGQR	Oxidation (P)	0.000002000.0
Collagen alpha-1(I) chain OS=Bos taurus GN=COL1A1 PE=1 SV=3	4511	866	317	92	36	54.8	Bos taurus	0	0	449.759	897.504	0.0002	958	966	0	25.63	GVVGLPGQR	Oxidation (P)	0.000002000.0
Collagen alpha-1(I) chain OS=Bos taurus GN=COL1A1 PE=1 SV=3	4511	866	317	92	36	54.8	Bos taurus	0	0	449.759	897.504	0.0002	958	966	0	23.92	GVVGLPGQR	Oxidation (P)	0.000002000.0
Collagen alpha-1(I) chain OS=Bos taurus GN=COL1A1 PE=1 SV=3	4511	866	317	92	36	54.8	Bos taurus	0	0	449.759	897.504	0.0003	958	966	0	29.94	GVVGLPGQR	Oxidation (P)	0.000002000.0
Collagen alpha-1(I) chain OS=Bos taurus GN=COL1A1 PE=1 SV=3	4511	866	317	92	36	54.8	Bos taurus	0	0	449.759	897.504	0.0003	958	966	0	37.31	GVVGLPGQR	Oxidation (P)	0.000002000.0
Collagen alpha-1(I) chain OS=Bos taurus GN=COL1A1 PE=1 SV=3	4511	866	317	92	36	54.8	Bos taurus	0	0	449.759	897.504	0.0003	958	966	0	12.44	GVVGLPGQR	Oxidation (P)	0.000002000.0
Collagen alpha-1(I) chain OS=Bos taurus GN=COL1A1 PE=1 SV=3	4511	866	317	92	36	54.8	Bos taurus	0	0	449.759	897.504	0.0005	958	966	0	26.87	GVVGLPGQR	Oxidation (P)	0.000002000.0
Collagen alpha-1(I) chain OS=Bos taurus GN=COL1A1 PE=1 SV=3	4511	866	317	92	36	54.8	Bos taurus	0	0	449.759	897.504	0.0005	958	966	0	23.85	GVVGLPGQR	Oxidation (P)	0.000002000.0
Collagen alpha-1(I) chain OS=Bos taurus GN=COL1A1 PE=1 SV=3	4511	866	317	92	36	54.8	Bos taurus	0	0	449.759	897.504	0.0005	958	966	0	29.09	GVVGLPGQR	Oxidation (P)	0.000002000.0
Collagen alpha-1(I) chain OS=Bos taurus GN=COL1A1 PE=1 SV=3	4511	866	317	92	36	54.8	Bos taurus	0	0	449.759	897.504	0.0007	958	966	0	16.72	GVVGLPGQR	Oxidation (P)	0.000002000.0
Collagen alpha-1(I) chain OS=Bos taurus GN=COL1A1 PE=1 SV=3	4511	866	317	92	36	54.8	Bos taurus	0	0	449.759	897.504	0.0008	958	966	0	23.45	GVVGLPGQR	Oxidation (P)	0.000002000.0
Collagen alpha-1(I) chain OS=Bos taurus GN=COL1A1 PE=1 SV=3	4511	866	317	92	36	54.8	Bos taurus	0	0	449.76	897.505	0.0013	958	966	0	23.78	GVVGLPGQR	Oxidation (P)	0.000002000.0
Collagen alpha-1(I) chain OS=Bos taurus GN=COL1A1 PE=1 SV=3	4511	866	317	92	36	54.8	Bos taurus	0	0	471.726	941.438	-0.0006	210	219	0	42.25	PGASGPMGPR	Oxidation (P)	0.2000000000.0
Collagen alpha-1(I) chain OS=Bos taurus GN=COL1A1 PE=1 SV=3	4511	866	317	92	36	54.8	Bos taurus	0	0	471.727	941.439	-0.0002	210	219	0	41.03	PGASGPMGPR	Oxidation (P)	0.2000000000.0
Collagen alpha-1(I) chain OS=Bos taurus GN=COL1A1 PE=1 SV=3	4511	866	317	92	36	54.8	Bos taurus	1	0	475.738	949.462	-0.0003	564	573	0	38.01	PGPPGPPGAR	3 Oxidation (P)	0.2002002000.0
Collagen alpha-1(I) chain OS=Bos taurus GN=COL1A1 PE=1 SV=3	4511	866	317	92	36	54.8	Bos taurus	0	0	480.744	959.474	-0.0003	255	264	0	40.31	PGTAGLPGMK	2 Oxidation (P)	0.2000002000.0
Collagen alpha-1(I) chain OS=Bos taurus GN=COL1A1 PE=1 SV=3	4511	866	317	92	36	54.8	Bos taurus	0	0	486.231	970.447	0.0002	984	993	0	35.6	QGPSGASGER	Ala->Pro (A) [+26.02]	0.00000X0000.0
Collagen alpha-1(I) chain OS=Bos taurus GN=COL1A1 PE=1 SV=3	4511	866	317	92	36	54.8	Bos taurus	0	0	489.243	976.472	-0.0003	871	881	0	41.27	GATGFPGAAGR	Oxidation (P)	0.00000200000.0
Collagen alpha-1(I) chain OS=Bos taurus GN=COL1A1 PE=1 SV=3	4511	866	317	92	36	54.8	Bos taurus	0	0	490.767	979.52	0.0001	948	957	0	50.89	PGPQGIAGQR
Collagen alpha-1(I) chain OS=Bos taurus GN=COL1A1 PE=1 SV=3	4511	866	317	92	36	54.8	Bos taurus	0	0	496.762	991.509	0.0001	1158	1167	0	36.9	PGPIGPPGPR	3 Oxidation (P)	0.2000022000.0
Collagen alpha-1(I) chain OS=Bos taurus GN=COL1A1 PE=1 SV=3	4511	866	317	92	36	54.8	Bos taurus	0	0	498.765	995.515	0.0002	948	957	0	41.99	PGPQGIAGQR	Oxidation (P)	0.2000000000.0
Collagen alpha-1(I) chain OS=Bos taurus GN=COL1A1 PE=1 SV=3	4511	866	317	92	36	54.8	Bos taurus	0	0	505.754	1009.49	-0.0002	1129	1140	0	72.85	GPSGASGPAGPR
Collagen alpha-1(I) chain OS=Bos taurus GN=COL1A1 PE=1 SV=3	4511	866	317	92	36	54.8	Bos taurus	0	0	522.739	1043.46	-0.0008	697	708	0	12.25	GANGAPGNDGAK	Oxidation (P)	0.000002000000.0
Collagen alpha-1(I) chain OS=Bos taurus GN=COL1A1 PE=1 SV=3	4511	866	317	92	36	54.8	Bos taurus	0	0	522.739	1043.46	-0.0002	697	708	0	0.1	GANGAPGNDGAK	Oxidation (P)	0.000002000000.0
Collagen alpha-1(I) chain OS=Bos taurus GN=COL1A1 PE=1 SV=3	4511	866	317	92	36	54.8	Bos taurus	0	0	522.739	1043.46	0.0003	697	708	0	16.72	GANGAPGNDGAK	Oxidation (P)	0.000002000000.0
Collagen alpha-1(I) chain OS=Bos taurus GN=COL1A1 PE=1 SV=3	4511	866	317	92	36	54.8	Bos taurus	0	0	522.739	1043.46	0.0008	697	708	0	1.42	GANGAPGNDGAK	Oxidation (P)	0.000002000000.0
Collagen alpha-1(I) chain OS=Bos taurus GN=COL1A1 PE=1 SV=3	4511	866	317	92	36	54.8	Bos taurus	0	0	523.275	1044.54	-0.0001	404	414	0	38.86	IAGAPGFPGAR	2 Oxidation (P)	0.00002002000.0
Collagen alpha-1(I) chain OS=Bos taurus GN=COL1A1 PE=1 SV=3	4511	866	317	92	36	54.8	Bos taurus	1	0	359.856	1076.55	0.0001	310	321	1	35.81	GRPGAPGPAGAR	Pro->pyro-Glu (P) [+13.98]	0.00X000000000.0
Collagen alpha-1(I) chain OS=Bos taurus GN=COL1A1 PE=1 SV=3	4511	866	317	92	36	54.8	Bos taurus	0	0	540.289	1078.56	-0.0001	310	321	1	36.4	GRPGAPGPAGAR	Oxidation (P)	0.000002000000.0
Collagen alpha-1(I) chain OS=Bos taurus GN=COL1A1 PE=1 SV=3	4511	866	317	92	36	54.8	Bos taurus	1	0	544.771	1087.53	-0.002	493	504	0	17.9	GFPGADGVAGPK	Oxidation (P)	0.002000000000.0
Collagen alpha-1(I) chain OS=Bos taurus GN=COL1A1 PE=1 SV=3	4511	866	317	92	36	54.8	Bos taurus	1	0	544.771	1087.53	-0.0019	493	504	0	5.76	GFPGADGVAGPK	Oxidation (P)	0.002000000000.0
Collagen alpha-1(I) chain OS=Bos taurus GN=COL1A1 PE=1 SV=3	4511	866	317	92	36	54.8	Bos taurus	1	0	544.771	1087.53	-0.0016	493	504	0	13.39	GFPGADGVAGPK	Oxidation (P)	0.002000000000.0
Collagen alpha-1(I) chain OS=Bos taurus GN=COL1A1 PE=1 SV=3	4511	866	317	92	36	54.8	Bos taurus	1	0	544.771	1087.53	-0.0013	493	504	0	2.6	GFPGADGVAGPK	Oxidation (P)	0.002000000000.0
Collagen alpha-1(I) chain OS=Bos taurus GN=COL1A1 PE=1 SV=3	4511	866	317	92	36	54.8	Bos taurus	1	0	544.772	1087.53	-0.0009	493	504	0	2.21	GFPGADGVAGPK	Oxidation (K)	0.000000000001.0
Collagen alpha-1(I) chain OS=Bos taurus GN=COL1A1 PE=1 SV=3	4511	866	317	92	36	54.8	Bos taurus	1	0	544.772	1087.53	-0.0008	493	504	0	13.42	GFPGADGVAGPK	Oxidation (P)	0.002000000000.0
Collagen alpha-1(I) chain OS=Bos taurus GN=COL1A1 PE=1 SV=3	4511	866	317	92	36	54.8	Bos taurus	1	0	544.772	1087.53	-0.0007	493	504	0	4.28	GFPGADGVAGPK	Oxidation (P)	0.002000000000.0
Collagen alpha-1(I) chain OS=Bos taurus GN=COL1A1 PE=1 SV=3	4511	866	317	92	36	54.8	Bos taurus	1	0	544.772	1087.53	-0.0006	493	504	0	6.33	GFPGADGVAGPK	Oxidation (P)	0.002000000000.0
Collagen alpha-1(I) chain OS=Bos taurus GN=COL1A1 PE=1 SV=3	4511	866	317	92	36	54.8	Bos taurus	1	0	544.772	1087.53	-0.0005	493	504	0	12.06	GFPGADGVAGPK	Oxidation (P)	0.002000000000.0
Collagen alpha-1(I) chain OS=Bos taurus GN=COL1A1 PE=1 SV=3	4511	866	317	92	36	54.8	Bos taurus	1	0	544.772	1087.53	-0.0005	493	504	0	24.83	GFPGADGVAGPK	Oxidation (P)	0.002000000000.0
Collagen alpha-1(I) chain OS=Bos taurus GN=COL1A1 PE=1 SV=3	4511	866	317	92	36	54.8	Bos taurus	1	0	544.772	1087.53	-0.0003	493	504	0	1.39	GFPGADGVAGPK	Oxidation (P)	0.002000000000.0
Collagen alpha-1(I) chain OS=Bos taurus GN=COL1A1 PE=1 SV=3	4511	866	317	92	36	54.8	Bos taurus	1	0	544.772	1087.53	-0.0002	493	504	0	9.73	GFPGADGVAGPK	Oxidation (P)	0.002000000000.0
Collagen alpha-1(I) chain OS=Bos taurus GN=COL1A1 PE=1 SV=3	4511	866	317	92	36	54.8	Bos taurus	1	0	544.772	1087.53	-0.0002	493	504	0	2.61	GFPGADGVAGPK	Oxidation (P)	0.002000000000.0
Collagen alpha-1(I) chain OS=Bos taurus GN=COL1A1 PE=1 SV=3	4511	866	317	92	36	54.8	Bos taurus	1	0	544.772	1087.53	-0.0002	493	504	0	22.01	GFPGADGVAGPK	Oxidation (P)	0.002000000000.0
Collagen alpha-1(I) chain OS=Bos taurus GN=COL1A1 PE=1 SV=3	4511	866	317	92	36	54.8	Bos taurus	1	0	544.772	1087.53	-0.0002	493	504	0	14.67	GFPGADGVAGPK	Oxidation (P)	0.002000000000.0
Collagen alpha-1(I) chain OS=Bos taurus GN=COL1A1 PE=1 SV=3	4511	866	317	92	36	54.8	Bos taurus	1	0	544.772	1087.53	-0.0001	493	504	0	17.02	GFPGADGVAGPK	Oxidation (P)	0.002000000000.0
Collagen alpha-1(I) chain OS=Bos taurus GN=COL1A1 PE=1 SV=3	4511	866	317	92	36	54.8	Bos taurus	1	0	544.772	1087.53	-0.0001	493	504	0	9.3	GFPGADGVAGPK	Oxidation (P)	0.002000000000.0
Collagen alpha-1(I) chain OS=Bos taurus GN=COL1A1 PE=1 SV=3	4511	866	317	92	36	54.8	Bos taurus	1	0	544.772	1087.53	-0.0001	493	504	0	1.22	GFPGADGVAGPK	Oxidation (P)	0.002000000000.0
Collagen alpha-1(I) chain OS=Bos taurus GN=COL1A1 PE=1 SV=3	4511	866	317	92	36	54.8	Bos taurus	1	0	544.772	1087.53	-0.0001	493	504	0	0.74	GFPGADGVAGPK	Oxidation (P)	0.002000000000.0
Collagen alpha-1(I) chain OS=Bos taurus GN=COL1A1 PE=1 SV=3	4511	866	317	92	36	54.8	Bos taurus	1	0	544.772	1087.53	0.0002	493	504	0	29.42	GFPGADGVAGPK	Oxidation (P)	0.002000000000.0
Collagen alpha-1(I) chain OS=Bos taurus GN=COL1A1 PE=1 SV=3	4511	866	317	92	36	54.8	Bos taurus	1	0	544.772	1087.53	0.0002	493	504	0	11.86	GFPGADGVAGPK	Oxidation (P)	0.002000000000.0
Collagen alpha-1(I) chain OS=Bos taurus GN=COL1A1 PE=1 SV=3	4511	866	317	92	36	54.8	Bos taurus	1	0	544.772	1087.53	0.0003	493	504	0	5.6	GFPGADGVAGPK	Oxidation (P)	0.002000000000.0
Collagen alpha-1(I) chain OS=Bos taurus GN=COL1A1 PE=1 SV=3	4511	866	317	92	36	54.8	Bos taurus	1	0	544.772	1087.53	0.0003	493	504	0	12.83	GFPGADGVAGPK	Oxidation (P)	0.002000000000.0
Collagen alpha-1(I) chain OS=Bos taurus GN=COL1A1 PE=1 SV=3	4511	866	317	92	36	54.8	Bos taurus	1	0	544.772	1087.53	0.0003	493	504	0	14.41	GFPGADGVAGPK	Oxidation (P)	0.002000000000.0
Collagen alpha-1(I) chain OS=Bos taurus GN=COL1A1 PE=1 SV=3	4511	866	317	92	36	54.8	Bos taurus	1	0	544.772	1087.53	0.0003	493	504	0	6.08	GFPGADGVAGPK	Oxidation (P)	0.002000000000.0
Collagen alpha-1(I) chain OS=Bos taurus GN=COL1A1 PE=1 SV=3	4511	866	317	92	36	54.8	Bos taurus	1	0	544.772	1087.53	0.0003	493	504	0	22.64	GFPGADGVAGPK	Oxidation (P)	0.002000000000.0
Collagen alpha-1(I) chain OS=Bos taurus GN=COL1A1 PE=1 SV=3	4511	866	317	92	36	54.8	Bos taurus	1	0	544.772	1087.53	0.0004	493	504	0	41.28	GFPGADGVAGPK	Oxidation (P)	0.002000000000.0
Collagen alpha-1(I) chain OS=Bos taurus GN=COL1A1 PE=1 SV=3	4511	866	317	92	36	54.8	Bos taurus	1	0	544.772	1087.53	0.0004	493	504	0	16.21	GFPGADGVAGPK	Oxidation (P)	0.002000000000.0
Collagen alpha-1(I) chain OS=Bos taurus GN=COL1A1 PE=1 SV=3	4511	866	317	92	36	54.8	Bos taurus	1	0	544.773	1087.53	0.0006	493	504	0	8.88	GFPGADGVAGPK	Oxidation (P)	0.002000000000.0
Collagen alpha-1(I) chain OS=Bos taurus GN=COL1A1 PE=1 SV=3	4511	866	317	92	36	54.8	Bos taurus	1	0	544.773	1087.53	0.0008	493	504	0	21.88	GFPGADGVAGPK	Oxidation (P)	0.002000000000.0
Collagen alpha-1(I) chain OS=Bos taurus GN=COL1A1 PE=1 SV=3	4511	866	317	92	36	54.8	Bos taurus	1	0	544.773	1087.53	0.0009	493	504	0	6.11	GFPGADGVAGPK	Oxidation (P)	0.002000000000.0
Collagen alpha-1(I) chain OS=Bos taurus GN=COL1A1 PE=1 SV=3	4511	866	317	92	36	54.8	Bos taurus	0	0	545.768	1089.52	0	870	881	0	42.65	PGATGFPGAAGR	2 Oxidation (P)	0.200000200000.0
Collagen alpha-1(I) chain OS=Bos taurus GN=COL1A1 PE=1 SV=3	4511	866	317	92	36	54.8	Bos taurus	0	0	365.86	1094.56	-0.0013	310	321	1	24.87	GRPGAPGPAGAR	2 Oxidation (P)	0.002002000000.0
Collagen alpha-1(I) chain OS=Bos taurus GN=COL1A1 PE=1 SV=3	4511	866	317	92	36	54.8	Bos taurus	0	0	365.86	1094.56	-0.0012	310	321	1	31.17	GRPGAPGPAGAR	2 Oxidation (P)	0.002002000000.0
Collagen alpha-1(I) chain OS=Bos taurus GN=COL1A1 PE=1 SV=3	4511	866	317	92	36	54.8	Bos taurus	0	0	548.286	1094.56	-0.0009	310	321	1	6.82	GRPGAPGPAGAR	2 Oxidation (P)	0.000002020000.0
Collagen alpha-1(I) chain OS=Bos taurus GN=COL1A1 PE=1 SV=3	4511	866	317	92	36	54.8	Bos taurus	0	0	365.86	1094.56	-0.0005	310	321	1	42.42	GRPGAPGPAGAR	2 Oxidation (P)	0.002002000000.0
Collagen alpha-1(I) chain OS=Bos taurus GN=COL1A1 PE=1 SV=3	4511	866	317	92	36	54.8	Bos taurus	0	0	548.286	1094.56	-0.0005	310	321	1	8.43	GRPGAPGPAGAR	2 Oxidation (P)	0.002000020000.0
Collagen alpha-1(I) chain OS=Bos taurus GN=COL1A1 PE=1 SV=3	4511	866	317	92	36	54.8	Bos taurus	0	0	365.86	1094.56	-0.0003	310	321	1	24.82	GRPGAPGPAGAR	2 Oxidation (P)	0.002002000000.0
Collagen alpha-1(I) chain OS=Bos taurus GN=COL1A1 PE=1 SV=3	4511	866	317	92	36	54.8	Bos taurus	0	0	365.86	1094.56	-0.0003	310	321	1	37.74	GRPGAPGPAGAR	2 Oxidation (P)	0.002002000000.0
Collagen alpha-1(I) chain OS=Bos taurus GN=COL1A1 PE=1 SV=3	4511	866	317	92	36	54.8	Bos taurus	0	0	548.286	1094.56	-0.0003	310	321	1	35.17	GRPGAPGPAGAR	2 Oxidation (P)	0.002002000000.0
Collagen alpha-1(I) chain OS=Bos taurus GN=COL1A1 PE=1 SV=3	4511	866	317	92	36	54.8	Bos taurus	0	0	548.286	1094.56	-0.0003	310	321	1	13.47	GRPGAPGPAGAR	2 Oxidation (P)	0.002000020000.0
Collagen alpha-1(I) chain OS=Bos taurus GN=COL1A1 PE=1 SV=3	4511	866	317	92	36	54.8	Bos taurus	0	0	365.86	1094.56	-0.0003	310	321	1	27.65	GRPGAPGPAGAR	2 Oxidation (P)	0.002002000000.0
Collagen alpha-1(I) chain OS=Bos taurus GN=COL1A1 PE=1 SV=3	4511	866	317	92	36	54.8	Bos taurus	0	0	365.86	1094.56	-0.0003	310	321	1	34.82	GRPGAPGPAGAR	2 Oxidation (P)	0.002002000000.0
Collagen alpha-1(I) chain OS=Bos taurus GN=COL1A1 PE=1 SV=3	4511	866	317	92	36	54.8	Bos taurus	0	0	365.86	1094.56	-0.0003	310	321	1	28.26	GRPGAPGPAGAR	2 Oxidation (P)	0.002002000000.0
Collagen alpha-1(I) chain OS=Bos taurus GN=COL1A1 PE=1 SV=3	4511	866	317	92	36	54.8	Bos taurus	0	0	365.86	1094.56	-0.0003	310	321	1	28.91	GRPGAPGPAGAR	2 Oxidation (P)	0.002002000000.0
Collagen alpha-1(I) chain OS=Bos taurus GN=COL1A1 PE=1 SV=3	4511	866	317	92	36	54.8	Bos taurus	0	0	365.86	1094.56	-0.0003	310	321	1	24.4	GRPGAPGPAGAR	2 Oxidation (P)	0.002002000000.0
Collagen alpha-1(I) chain OS=Bos taurus GN=COL1A1 PE=1 SV=3	4511	866	317	92	36	54.8	Bos taurus	0	0	365.86	1094.56	-0.0003	310	321	1	35.3	GRPGAPGPAGAR	2 Oxidation (P)	0.002002000000.0
Collagen alpha-1(I) chain OS=Bos taurus GN=COL1A1 PE=1 SV=3	4511	866	317	92	36	54.8	Bos taurus	0	0	365.86	1094.56	-0.0002	310	321	1	31.48	GRPGAPGPAGAR	2 Oxidation (P)	0.002002000000.0
Collagen alpha-1(I) chain OS=Bos taurus GN=COL1A1 PE=1 SV=3	4511	866	317	92	36	54.8	Bos taurus	0	0	365.86	1094.56	-0.0002	310	321	1	28.47	GRPGAPGPAGAR	2 Oxidation (P)	0.002002000000.0
Collagen alpha-1(I) chain OS=Bos taurus GN=COL1A1 PE=1 SV=3	4511	866	317	92	36	54.8	Bos taurus	0	0	365.86	1094.56	-0.0002	310	321	1	27.58	GRPGAPGPAGAR	2 Oxidation (P)	0.002002000000.0
Collagen alpha-1(I) chain OS=Bos taurus GN=COL1A1 PE=1 SV=3	4511	866	317	92	36	54.8	Bos taurus	0	0	365.86	1094.56	-0.0002	310	321	1	22.32	GRPGAPGPAGAR	2 Oxidation (P)	0.002002000000.0
Collagen alpha-1(I) chain OS=Bos taurus GN=COL1A1 PE=1 SV=3	4511	866	317	92	36	54.8	Bos taurus	0	0	365.86	1094.56	-0.0002	310	321	1	25.92	GRPGAPGPAGAR	2 Oxidation (P)	0.002002000000.0
Collagen alpha-1(I) chain OS=Bos taurus GN=COL1A1 PE=1 SV=3	4511	866	317	92	36	54.8	Bos taurus	0	0	365.86	1094.56	-0.0002	310	321	1	26.26	GRPGAPGPAGAR	2 Oxidation (P)	0.002002000000.0
Collagen alpha-1(I) chain OS=Bos taurus GN=COL1A1 PE=1 SV=3	4511	866	317	92	36	54.8	Bos taurus	0	0	365.86	1094.56	-0.0002	310	321	1	18.66	GRPGAPGPAGAR	2 Oxidation (P)	0.002002000000.0
Collagen alpha-1(I) chain OS=Bos taurus GN=COL1A1 PE=1 SV=3	4511	866	317	92	36	54.8	Bos taurus	0	0	365.86	1094.56	-0.0002	310	321	1	26.1	GRPGAPGPAGAR	2 Oxidation (P)	0.002002000000.0
Collagen alpha-1(I) chain OS=Bos taurus GN=COL1A1 PE=1 SV=3	4511	866	317	92	36	54.8	Bos taurus	0	0	365.86	1094.56	-0.0001	310	321	1	40.49	GRPGAPGPAGAR	2 Oxidation (P)	0.002002000000.0
Collagen alpha-1(I) chain OS=Bos taurus GN=COL1A1 PE=1 SV=3	4511	866	317	92	36	54.8	Bos taurus	0	0	365.86	1094.56	-0.0001	310	321	1	25.06	GRPGAPGPAGAR	2 Oxidation (P)	0.002002000000.0
Collagen alpha-1(I) chain OS=Bos taurus GN=COL1A1 PE=1 SV=3	4511	866	317	92	36	54.8	Bos taurus	0	0	365.86	1094.56	-0.0001	310	321	1	22.71	GRPGAPGPAGAR	2 Oxidation (P)	0.002002000000.0
Collagen alpha-1(I) chain OS=Bos taurus GN=COL1A1 PE=1 SV=3	4511	866	317	92	36	54.8	Bos taurus	0	0	365.86	1094.56	-0.0001	310	321	1	31.82	GRPGAPGPAGAR	2 Oxidation (P)	0.002002000000.0
Collagen alpha-1(I) chain OS=Bos taurus GN=COL1A1 PE=1 SV=3	4511	866	317	92	36	54.8	Bos taurus	0	0	548.286	1094.56	0	310	321	1	6.62	GRPGAPGPAGAR	2 Oxidation (P)	0.000002020000.0
Collagen alpha-1(I) chain OS=Bos taurus GN=COL1A1 PE=1 SV=3	4511	866	317	92	36	54.8	Bos taurus	0	0	548.286	1094.56	0	310	321	1	12.88	GRPGAPGPAGAR	2 Oxidation (P)	0.002002000000.0
Collagen alpha-1(I) chain OS=Bos taurus GN=COL1A1 PE=1 SV=3	4511	866	317	92	36	54.8	Bos taurus	0	0	365.86	1094.56	0	310	321	1	26.63	GRPGAPGPAGAR	2 Oxidation (P)	0.002002000000.0
Collagen alpha-1(I) chain OS=Bos taurus GN=COL1A1 PE=1 SV=3	4511	866	317	92	36	54.8	Bos taurus	0	0	365.86	1094.56	0	310	321	1	23.73	GRPGAPGPAGAR	2 Oxidation (P)	0.002002000000.0
Collagen alpha-1(I) chain OS=Bos taurus GN=COL1A1 PE=1 SV=3	4511	866	317	92	36	54.8	Bos taurus	0	0	365.86	1094.56	0	310	321	1	38.41	GRPGAPGPAGAR	2 Oxidation (P)	0.002002000000.0
Collagen alpha-1(I) chain OS=Bos taurus GN=COL1A1 PE=1 SV=3	4511	866	317	92	36	54.8	Bos taurus	0	0	365.86	1094.56	0	310	321	1	26.59	GRPGAPGPAGAR	2 Oxidation (P)	0.002002000000.0
Collagen alpha-1(I) chain OS=Bos taurus GN=COL1A1 PE=1 SV=3	4511	866	317	92	36	54.8	Bos taurus	0	0	365.86	1094.56	0	310	321	1	35.3	GRPGAPGPAGAR	2 Oxidation (P)	0.002002000000.0
Collagen alpha-1(I) chain OS=Bos taurus GN=COL1A1 PE=1 SV=3	4511	866	317	92	36	54.8	Bos taurus	0	0	548.286	1094.56	0.0001	310	321	1	16.32	GRPGAPGPAGAR	2 Oxidation (P)	0.002002000000.0
Collagen alpha-1(I) chain OS=Bos taurus GN=COL1A1 PE=1 SV=3	4511	866	317	92	36	54.8	Bos taurus	0	0	548.286	1094.56	0.0001	310	321	1	36.37	GRPGAPGPAGAR	2 Oxidation (P)	0.002002000000.0
Collagen alpha-1(I) chain OS=Bos taurus GN=COL1A1 PE=1 SV=3	4511	866	317	92	36	54.8	Bos taurus	0	0	365.86	1094.56	0.0001	310	321	1	26.3	GRPGAPGPAGAR	2 Oxidation (P)	0.002002000000.0
Collagen alpha-1(I) chain OS=Bos taurus GN=COL1A1 PE=1 SV=3	4511	866	317	92	36	54.8	Bos taurus	0	0	365.86	1094.56	0.0001	310	321	1	26.35	GRPGAPGPAGAR	2 Oxidation (P)	0.002002000000.0
Collagen alpha-1(I) chain OS=Bos taurus GN=COL1A1 PE=1 SV=3	4511	866	317	92	36	54.8	Bos taurus	0	0	365.86	1094.56	0.0001	310	321	1	24.95	GRPGAPGPAGAR	2 Oxidation (P)	0.002002000000.0
Collagen alpha-1(I) chain OS=Bos taurus GN=COL1A1 PE=1 SV=3	4511	866	317	92	36	54.8	Bos taurus	0	0	365.86	1094.56	0.0001	310	321	1	38.88	GRPGAPGPAGAR	2 Oxidation (P)	0.002002000000.0
Collagen alpha-1(I) chain OS=Bos taurus GN=COL1A1 PE=1 SV=3	4511	866	317	92	36	54.8	Bos taurus	0	0	365.86	1094.56	0.0002	310	321	1	32.91	GRPGAPGPAGAR	2 Oxidation (P)	0.002002000000.0
Collagen alpha-1(I) chain OS=Bos taurus GN=COL1A1 PE=1 SV=3	4511	866	317	92	36	54.8	Bos taurus	0	0	365.86	1094.56	0.0003	310	321	1	26.11	GRPGAPGPAGAR	2 Oxidation (P)	0.002002000000.0
Collagen alpha-1(I) chain OS=Bos taurus GN=COL1A1 PE=1 SV=3	4511	866	317	92	36	54.8	Bos taurus	0	0	365.86	1094.56	0.0003	310	321	1	25.48	GRPGAPGPAGAR	2 Oxidation (P)	0.002002000000.0
Collagen alpha-1(I) chain OS=Bos taurus GN=COL1A1 PE=1 SV=3	4511	866	317	92	36	54.8	Bos taurus	0	0	365.86	1094.56	0.0003	310	321	1	27.69	GRPGAPGPAGAR	2 Oxidation (P)	0.002002000000.0
Collagen alpha-1(I) chain OS=Bos taurus GN=COL1A1 PE=1 SV=3	4511	866	317	92	36	54.8	Bos taurus	0	0	365.86	1094.56	0.0003	310	321	1	27.33	GRPGAPGPAGAR	2 Oxidation (P)	0.002002000000.0
Collagen alpha-1(I) chain OS=Bos taurus GN=COL1A1 PE=1 SV=3	4511	866	317	92	36	54.8	Bos taurus	0	0	365.86	1094.56	0.0003	310	321	1	21.95	GRPGAPGPAGAR	2 Oxidation (P)	0.002002000000.0
Collagen alpha-1(I) chain OS=Bos taurus GN=COL1A1 PE=1 SV=3	4511	866	317	92	36	54.8	Bos taurus	0	0	365.86	1094.56	0.0003	310	321	1	23.28	GRPGAPGPAGAR	2 Oxidation (P)	0.002002000000.0
Collagen alpha-1(I) chain OS=Bos taurus GN=COL1A1 PE=1 SV=3	4511	866	317	92	36	54.8	Bos taurus	0	0	365.86	1094.56	0.0003	310	321	1	28.01	GRPGAPGPAGAR	2 Oxidation (P)	0.002002000000.0
Collagen alpha-1(I) chain OS=Bos taurus GN=COL1A1 PE=1 SV=3	4511	866	317	92	36	54.8	Bos taurus	0	0	365.86	1094.56	0.0003	310	321	1	38.08	GRPGAPGPAGAR	2 Oxidation (P)	0.002002000000.0
Collagen alpha-1(I) chain OS=Bos taurus GN=COL1A1 PE=1 SV=3	4511	866	317	92	36	54.8	Bos taurus	0	0	365.86	1094.56	0.0003	310	321	1	41.41	GRPGAPGPAGAR	2 Oxidation (P)	0.002002000000.0
Collagen alpha-1(I) chain OS=Bos taurus GN=COL1A1 PE=1 SV=3	4511	866	317	92	36	54.8	Bos taurus	0	0	365.86	1094.56	0.0004	310	321	1	30.03	GRPGAPGPAGAR	2 Oxidation (P)	0.002002000000.0
Collagen alpha-1(I) chain OS=Bos taurus GN=COL1A1 PE=1 SV=3	4511	866	317	92	36	54.8	Bos taurus	0	0	365.86	1094.56	0.0004	310	321	1	26.46	GRPGAPGPAGAR	2 Oxidation (P)	0.002002000000.0
Collagen alpha-1(I) chain OS=Bos taurus GN=COL1A1 PE=1 SV=3	4511	866	317	92	36	54.8	Bos taurus	0	0	365.86	1094.56	0.0004	310	321	1	31.39	GRPGAPGPAGAR	2 Oxidation (P)	0.002002000000.0
Collagen alpha-1(I) chain OS=Bos taurus GN=COL1A1 PE=1 SV=3	4511	866	317	92	36	54.8	Bos taurus	0	0	365.86	1094.56	0.0004	310	321	1	18.62	GRPGAPGPAGAR	2 Oxidation (P)	0.002002000000.0
Collagen alpha-1(I) chain OS=Bos taurus GN=COL1A1 PE=1 SV=3	4511	866	317	92	36	54.8	Bos taurus	0	0	365.86	1094.56	0.0004	310	321	1	33.27	GRPGAPGPAGAR	2 Oxidation (P)	0.002002000000.0
Collagen alpha-1(I) chain OS=Bos taurus GN=COL1A1 PE=1 SV=3	4511	866	317	92	36	54.8	Bos taurus	0	0	365.86	1094.56	0.0004	310	321	1	28.16	GRPGAPGPAGAR	2 Oxidation (P)	0.002002000000.0
Collagen alpha-1(I) chain OS=Bos taurus GN=COL1A1 PE=1 SV=3	4511	866	317	92	36	54.8	Bos taurus	0	0	365.86	1094.56	0.0004	310	321	1	31.45	GRPGAPGPAGAR	2 Oxidation (P)	0.002002000000.0
Collagen alpha-1(I) chain OS=Bos taurus GN=COL1A1 PE=1 SV=3	4511	866	317	92	36	54.8	Bos taurus	0	0	365.86	1094.56	0.0004	310	321	1	37.21	GRPGAPGPAGAR	2 Oxidation (P)	0.002002000000.0
Collagen alpha-1(I) chain OS=Bos taurus GN=COL1A1 PE=1 SV=3	4511	866	317	92	36	54.8	Bos taurus	0	0	365.86	1094.56	0.0004	310	321	1	26.19	GRPGAPGPAGAR	2 Oxidation (P)	0.002002000000.0
Collagen alpha-1(I) chain OS=Bos taurus GN=COL1A1 PE=1 SV=3	4511	866	317	92	36	54.8	Bos taurus	0	0	365.86	1094.56	0.0004	310	321	1	23.27	GRPGAPGPAGAR	2 Oxidation (P)	0.002002000000.0
Collagen alpha-1(I) chain OS=Bos taurus GN=COL1A1 PE=1 SV=3	4511	866	317	92	36	54.8	Bos taurus	0	0	365.86	1094.56	0.0005	310	321	1	23.96	GRPGAPGPAGAR	2 Oxidation (P)	0.002002000000.0
Collagen alpha-1(I) chain OS=Bos taurus GN=COL1A1 PE=1 SV=3	4511	866	317	92	36	54.8	Bos taurus	0	0	365.86	1094.56	0.0005	310	321	1	42.76	GRPGAPGPAGAR	2 Oxidation (P)	0.002002000000.0
Collagen alpha-1(I) chain OS=Bos taurus GN=COL1A1 PE=1 SV=3	4511	866	317	92	36	54.8	Bos taurus	0	0	365.86	1094.56	0.0005	310	321	1	25.62	GRPGAPGPAGAR	2 Oxidation (P)	0.002002000000.0
Collagen alpha-1(I) chain OS=Bos taurus GN=COL1A1 PE=1 SV=3	4511	866	317	92	36	54.8	Bos taurus	0	0	365.86	1094.56	0.0005	310	321	1	29.36	GRPGAPGPAGAR	2 Oxidation (P)	0.002002000000.0
Collagen alpha-1(I) chain OS=Bos taurus GN=COL1A1 PE=1 SV=3	4511	866	317	92	36	54.8	Bos taurus	0	0	365.86	1094.56	0.0005	310	321	1	25.36	GRPGAPGPAGAR	2 Oxidation (P)	0.002002000000.0
Collagen alpha-1(I) chain OS=Bos taurus GN=COL1A1 PE=1 SV=3	4511	866	317	92	36	54.8	Bos taurus	0	0	365.86	1094.56	0.0006	310	321	1	22.06	GRPGAPGPAGAR	2 Oxidation (P)	0.002002000000.0
Collagen alpha-1(I) chain OS=Bos taurus GN=COL1A1 PE=1 SV=3	4511	866	317	92	36	54.8	Bos taurus	0	0	365.86	1094.56	0.0006	310	321	1	27.75	GRPGAPGPAGAR	2 Oxidation (P)	0.002002000000.0
Collagen alpha-1(I) chain OS=Bos taurus GN=COL1A1 PE=1 SV=3	4511	866	317	92	36	54.8	Bos taurus	0	0	365.86	1094.56	0.0006	310	321	1	27.49	GRPGAPGPAGAR	2 Oxidation (P)	0.002002000000.0
Collagen alpha-1(I) chain OS=Bos taurus GN=COL1A1 PE=1 SV=3	4511	866	317	92	36	54.8	Bos taurus	0	0	365.86	1094.56	0.0006	310	321	1	26.41	GRPGAPGPAGAR	2 Oxidation (P)	0.002002000000.0
Collagen alpha-1(I) chain OS=Bos taurus GN=COL1A1 PE=1 SV=3	4511	866	317	92	36	54.8	Bos taurus	0	0	365.86	1094.56	0.0006	310	321	1	35.41	GRPGAPGPAGAR	2 Oxidation (P)	0.002002000000.0
Collagen alpha-1(I) chain OS=Bos taurus GN=COL1A1 PE=1 SV=3	4511	866	317	92	36	54.8	Bos taurus	0	0	365.86	1094.56	0.0006	310	321	1	27.27	GRPGAPGPAGAR	2 Oxidation (P)	0.002002000000.0
Collagen alpha-1(I) chain OS=Bos taurus GN=COL1A1 PE=1 SV=3	4511	866	317	92	36	54.8	Bos taurus	0	0	365.86	1094.56	0.0007	310	321	1	26.76	GRPGAPGPAGAR	2 Oxidation (P)	0.002002000000.0
Collagen alpha-1(I) chain OS=Bos taurus GN=COL1A1 PE=1 SV=3	4511	866	317	92	36	54.8	Bos taurus	0	0	548.287	1094.56	0.0007	310	321	1	11.5	GRPGAPGPAGAR	2 Oxidation (P)	0.002000020000.0
Collagen alpha-1(I) chain OS=Bos taurus GN=COL1A1 PE=1 SV=3	4511	866	317	92	36	54.8	Bos taurus	0	0	365.86	1094.56	0.0008	310	321	1	27.65	GRPGAPGPAGAR	2 Oxidation (P)	0.002002000000.0
Collagen alpha-1(I) chain OS=Bos taurus GN=COL1A1 PE=1 SV=3	4511	866	317	92	36	54.8	Bos taurus	0	0	365.86	1094.56	0.0008	310	321	1	21.67	GRPGAPGPAGAR	2 Oxidation (P)	0.002002000000.0
Collagen alpha-1(I) chain OS=Bos taurus GN=COL1A1 PE=1 SV=3	4511	866	317	92	36	54.8	Bos taurus	0	0	365.86	1094.56	0.0008	310	321	1	22.96	GRPGAPGPAGAR	2 Oxidation (P)	0.002002000000.0
Collagen alpha-1(I) chain OS=Bos taurus GN=COL1A1 PE=1 SV=3	4511	866	317	92	36	54.8	Bos taurus	0	0	365.86	1094.56	0.0008	310	321	1	28.7	GRPGAPGPAGAR	2 Oxidation (P)	0.002002000000.0
Collagen alpha-1(I) chain OS=Bos taurus GN=COL1A1 PE=1 SV=3	4511	866	317	92	36	54.8	Bos taurus	0	0	365.86	1094.56	0.0008	310	321	1	27.05	GRPGAPGPAGAR	2 Oxidation (P)	0.002002000000.0
Collagen alpha-1(I) chain OS=Bos taurus GN=COL1A1 PE=1 SV=3	4511	866	317	92	36	54.8	Bos taurus	0	0	365.86	1094.56	0.0008	310	321	1	28.35	GRPGAPGPAGAR	2 Oxidation (P)	0.002002000000.0
Collagen alpha-1(I) chain OS=Bos taurus GN=COL1A1 PE=1 SV=3	4511	866	317	92	36	54.8	Bos taurus	0	0	365.86	1094.56	0.0009	310	321	1	25.42	GRPGAPGPAGAR	2 Oxidation (P)	0.002002000000.0
Collagen alpha-1(I) chain OS=Bos taurus GN=COL1A1 PE=1 SV=3	4511	866	317	92	36	54.8	Bos taurus	0	0	365.86	1094.56	0.0009	310	321	1	28.15	GRPGAPGPAGAR	2 Oxidation (P)	0.002002000000.0
Collagen alpha-1(I) chain OS=Bos taurus GN=COL1A1 PE=1 SV=3	4511	866	317	92	36	54.8	Bos taurus	0	0	365.861	1094.56	0.0026	310	321	1	28.18	GRPGAPGPAGAR	2 Oxidation (P)	0.002002000000.0
Collagen alpha-1(I) chain OS=Bos taurus GN=COL1A1 PE=1 SV=3	4511	866	317	92	36	54.8	Bos taurus	0	0	549.288	1096.56	-0.0004	947	957	0	45.21	TPGPQGIAGQR	Oxidation (P)	0.02000000000.0
Collagen alpha-1(I) chain OS=Bos taurus GN=COL1A1 PE=1 SV=3	4511	866	317	92	36	54.8	Bos taurus	0	0	550.752	1099.49	-0.0005	1014	1025	0	18.15	EGAPGAEGSPGR	Oxidation (P)	0.000200000000.0
Collagen alpha-1(I) chain OS=Bos taurus GN=COL1A1 PE=1 SV=3	4511	866	317	92	36	54.8	Bos taurus	0	0	550.752	1099.49	-0.0003	1014	1025	0	22.88	EGAPGAEGSPGR	Oxidation (P)	0.000200000000.0
Collagen alpha-1(I) chain OS=Bos taurus GN=COL1A1 PE=1 SV=3	4511	866	317	92	36	54.8	Bos taurus	0	0	550.752	1099.49	-0.0002	1014	1025	0	16.66	EGAPGAEGSPGR	Oxidation (P)	0.000200000000.0
Collagen alpha-1(I) chain OS=Bos taurus GN=COL1A1 PE=1 SV=3	4511	866	317	92	36	54.8	Bos taurus	0	0	550.752	1099.49	-0.0002	1014	1025	0	52.05	EGAPGAEGSPGR	Oxidation (P)	0.000200000000.0
Collagen alpha-1(I) chain OS=Bos taurus GN=COL1A1 PE=1 SV=3	4511	866	317	92	36	54.8	Bos taurus	0	0	550.752	1099.49	-0.0001	1014	1025	0	43.78	EGAPGAEGSPGR	Oxidation (P)	0.000200000000.0
Collagen alpha-1(I) chain OS=Bos taurus GN=COL1A1 PE=1 SV=3	4511	866	317	92	36	54.8	Bos taurus	0	0	550.752	1099.49	0.0002	1014	1025	0	46.74	EGAPGAEGSPGR	Oxidation (P)	0.000200000000.0
Collagen alpha-1(I) chain OS=Bos taurus GN=COL1A1 PE=1 SV=3	4511	866	317	92	36	54.8	Bos taurus	0	0	550.752	1099.49	0.0004	1014	1025	0	41.03	EGAPGAEGSPGR	Oxidation (P)	0.000200000000.0
Collagen alpha-1(I) chain OS=Bos taurus GN=COL1A1 PE=1 SV=3	4511	866	317	92	36	54.8	Bos taurus	0	0	550.752	1099.49	0.0006	1014	1025	0	12.24	EGAPGAEGSPGR	Oxidation (P)	0.000200000000.0
Collagen alpha-1(I) chain OS=Bos taurus GN=COL1A1 PE=1 SV=3	4511	866	317	92	36	54.8	Bos taurus	1	0	553.291	1104.57	-0.0008	685	696	0	38.47	GVQGPPGPAGPR	Oxidation (P)	0.000002000000.0
Collagen alpha-1(I) chain OS=Bos taurus GN=COL1A1 PE=1 SV=3	4511	866	317	92	36	54.8	Bos taurus	1	0	553.291	1104.57	-0.0005	685	696	0	21.16	GVQGPPGPAGPR	Oxidation (P)	0.000002000000.0
Collagen alpha-1(I) chain OS=Bos taurus GN=COL1A1 PE=1 SV=3	4511	866	317	92	36	54.8	Bos taurus	1	0	553.291	1104.57	-0.0003	685	696	0	36.09	GVQGPPGPAGPR	Oxidation (P)	0.000002000000.0
Collagen alpha-1(I) chain OS=Bos taurus GN=COL1A1 PE=1 SV=3	4511	866	317	92	36	54.8	Bos taurus	1	0	553.291	1104.57	-0.0003	685	696	0	36.51	GVQGPPGPAGPR	Oxidation (P)	0.000002000000.0
Collagen alpha-1(I) chain OS=Bos taurus GN=COL1A1 PE=1 SV=3	4511	866	317	92	36	54.8	Bos taurus	1	0	553.291	1104.57	-0.0002	685	696	0	22.47	GVQGPPGPAGPR	Oxidation (P)	0.000000020000.0
Collagen alpha-1(I) chain OS=Bos taurus GN=COL1A1 PE=1 SV=3	4511	866	317	92	36	54.8	Bos taurus	1	0	553.291	1104.57	0	685	696	0	32.81	GVQGPPGPAGPR	Oxidation (P)	0.000002000000.0
Collagen alpha-1(I) chain OS=Bos taurus GN=COL1A1 PE=1 SV=3	4511	866	317	92	36	54.8	Bos taurus	1	0	553.291	1104.57	0	685	696	0	30.56	GVQGPPGPAGPR	Oxidation (P)	0.000002000000.0
Collagen alpha-1(I) chain OS=Bos taurus GN=COL1A1 PE=1 SV=3	4511	866	317	92	36	54.8	Bos taurus	1	0	553.291	1104.57	0	685	696	0	11.57	GVQGPPGPAGPR	Oxidation (P)	0.000002000000.0
Collagen alpha-1(I) chain OS=Bos taurus GN=COL1A1 PE=1 SV=3	4511	866	317	92	36	54.8	Bos taurus	1	0	553.291	1104.57	0.0001	685	696	0	28.67	GVQGPPGPAGPR	Oxidation (P)	0.000000020000.0
Collagen alpha-1(I) chain OS=Bos taurus GN=COL1A1 PE=1 SV=3	4511	866	317	92	36	54.8	Bos taurus	1	0	553.291	1104.57	0.0001	685	696	0	34.59	GVQGPPGPAGPR	Oxidation (P)	0.000002000000.0
Collagen alpha-1(I) chain OS=Bos taurus GN=COL1A1 PE=1 SV=3	4511	866	317	92	36	54.8	Bos taurus	1	0	553.291	1104.57	0.0001	685	696	0	22.04	GVQGPPGPAGPR	Oxidation (P)	0.000002000000.0
Collagen alpha-1(I) chain OS=Bos taurus GN=COL1A1 PE=1 SV=3	4511	866	317	92	36	54.8	Bos taurus	1	0	553.291	1104.57	0.0001	685	696	0	40.54	GVQGPPGPAGPR	Oxidation (P)	0.000002000000.0
Collagen alpha-1(I) chain OS=Bos taurus GN=COL1A1 PE=1 SV=3	4511	866	317	92	36	54.8	Bos taurus	1	0	553.291	1104.57	0.0001	685	696	0	25.93	GVQGPPGPAGPR	Oxidation (P)	0.000002000000.0
Collagen alpha-1(I) chain OS=Bos taurus GN=COL1A1 PE=1 SV=3	4511	866	317	92	36	54.8	Bos taurus	1	0	553.291	1104.57	0.0001	685	696	0	28.6	GVQGPPGPAGPR	Oxidation (P)	0.000002000000.0
Collagen alpha-1(I) chain OS=Bos taurus GN=COL1A1 PE=1 SV=3	4511	866	317	92	36	54.8	Bos taurus	1	0	553.291	1104.57	0.0002	685	696	0	16.46	GVQGPPGPAGPR	Oxidation (P)	0.000000020000.0
Collagen alpha-1(I) chain OS=Bos taurus GN=COL1A1 PE=1 SV=3	4511	866	317	92	36	54.8	Bos taurus	1	0	553.291	1104.57	0.0002	685	696	0	21.77	GVQGPPGPAGPR	Oxidation (P)	0.000002000000.0
Collagen alpha-1(I) chain OS=Bos taurus GN=COL1A1 PE=1 SV=3	4511	866	317	92	36	54.8	Bos taurus	0	0	553.291	1104.57	0.0002	685	696	0	30.37	GVQGPPGPAGPR	Oxidation (P)	0.000002000000.0
Collagen alpha-1(I) chain OS=Bos taurus GN=COL1A1 PE=1 SV=3	4511	866	317	92	36	54.8	Bos taurus	1	0	553.291	1104.57	0.0002	685	696	0	29.43	GVQGPPGPAGPR	Oxidation (P)	0.000000020000.0
Collagen alpha-1(I) chain OS=Bos taurus GN=COL1A1 PE=1 SV=3	4511	866	317	92	36	54.8	Bos taurus	1	0	553.291	1104.57	0.0002	685	696	0	10.91	GVQGPPGPAGPR	Oxidation (P)	0.000000020000.0
Collagen alpha-1(I) chain OS=Bos taurus GN=COL1A1 PE=1 SV=3	4511	866	317	92	36	54.8	Bos taurus	1	0	553.291	1104.57	0.0003	685	696	0	29.09	GVQGPPGPAGPR	Oxidation (P)	0.000002000000.0
Collagen alpha-1(I) chain OS=Bos taurus GN=COL1A1 PE=1 SV=3	4511	866	317	92	36	54.8	Bos taurus	1	0	553.291	1104.57	0.0003	685	696	0	35.38	GVQGPPGPAGPR	Oxidation (P)	0.000002000000.0
Collagen alpha-1(I) chain OS=Bos taurus GN=COL1A1 PE=1 SV=3	4511	866	317	92	36	54.8	Bos taurus	1	0	553.291	1104.57	0.0003	685	696	0	24.45	GVQGPPGPAGPR	Oxidation (P)	0.000002000000.0
Collagen alpha-1(I) chain OS=Bos taurus GN=COL1A1 PE=1 SV=3	4511	866	317	92	36	54.8	Bos taurus	1	0	553.291	1104.57	0.0005	685	696	0	22.29	GVQGPPGPAGPR	Oxidation (P)	0.000000020000.0
Collagen alpha-1(I) chain OS=Bos taurus GN=COL1A1 PE=1 SV=3	4511	866	317	92	36	54.8	Bos taurus	1	0	553.291	1104.57	0.0006	685	696	0	18.65	GVQGPPGPAGPR	Oxidation (P)	0.000000020000.0
Collagen alpha-1(I) chain OS=Bos taurus GN=COL1A1 PE=1 SV=3	4511	866	317	92	36	54.8	Bos taurus	0	0	556.283	1110.55	-0.001	310	321	1	7.7	GRPGAPGPAGAR	3 Oxidation (P)	0.002002020000.0
Collagen alpha-1(I) chain OS=Bos taurus GN=COL1A1 PE=1 SV=3	4511	866	317	92	36	54.8	Bos taurus	0	0	565.797	1129.58	-0.001	253	264	0	4.09	GLPGTAGLPGMK	2 Oxidation (P)	0.002000002000.0
Collagen alpha-1(I) chain OS=Bos taurus GN=COL1A1 PE=1 SV=3	4511	866	317	92	36	54.8	Bos taurus	0	0	565.797	1129.58	-0.0003	253	264	0	2.32	GLPGTAGLPGMK	2 Oxidation (P)	0.002000002000.0
Collagen alpha-1(I) chain OS=Bos taurus GN=COL1A1 PE=1 SV=3	4511	866	317	92	36	54.8	Bos taurus	0	0	565.797	1129.58	-0.0001	253	264	0	6.32	GLPGTAGLPGMK	Oxidation (K); Oxidation (P)	0.000000002001.0
Collagen alpha-1(I) chain OS=Bos taurus GN=COL1A1 PE=1 SV=3	4511	866	317	92	36	54.8	Bos taurus	0	0	565.797	1129.58	-0.0001	253	264	0	18.38	GLPGTAGLPGMK	2 Oxidation (P)	0.002000002000.0
Collagen alpha-1(I) chain OS=Bos taurus GN=COL1A1 PE=1 SV=3	4511	866	317	92	36	54.8	Bos taurus	0	0	565.798	1129.58	0.0004	253	264	0	40.81	GLPGTAGLPGMK	2 Oxidation (P)	0.002000002000.0
Collagen alpha-1(I) chain OS=Bos taurus GN=COL1A1 PE=1 SV=3	4511	866	317	92	36	54.8	Bos taurus	0	0	565.798	1129.58	0.0005	253	264	0	48.09	GLPGTAGLPGMK	2 Oxidation (P)	0.002000002000.0
Collagen alpha-1(I) chain OS=Bos taurus GN=COL1A1 PE=1 SV=3	4511	866	317	92	36	54.8	Bos taurus	0	0	573.292	1144.57	-0.0005	574	585	0	43.19	GQAGVMGFPGPK
Collagen alpha-1(I) chain OS=Bos taurus GN=COL1A1 PE=1 SV=3	4511	866	317	92	36	54.8	Bos taurus	0	0	573.292	1144.57	-0.0004	574	585	0	39.93	GQAGVMGFPGPK
Collagen alpha-1(I) chain OS=Bos taurus GN=COL1A1 PE=1 SV=3	4511	866	317	92	36	54.8	Bos taurus	0	0	573.785	1145.56	0.0018	574	585	0	47.45	GQAGVMGFPGPK	Deamidated (NQ) [+0.98]	0.0X0000000000.0
Collagen alpha-1(I) chain OS=Bos taurus GN=COL1A1 PE=1 SV=3	4511	866	317	92	36	54.8	Bos taurus	0	0	573.795	1145.57	-0.0004	253	264	0	2.89	GLPGTAGLPGMK	Oxidation (K); 2 Oxidation (P)	0.002000002001.0
Collagen alpha-1(I) chain OS=Bos taurus GN=COL1A1 PE=1 SV=3	4511	866	317	92	36	54.8	Bos taurus	0	0	573.795	1145.58	0	253	264	0	42.52	GLPGTAGLPGMK	Oxidation (K); 2 Oxidation (P)	0.002000002001.0
Collagen alpha-1(I) chain OS=Bos taurus GN=COL1A1 PE=1 SV=3	4511	866	317	92	36	54.8	Bos taurus	0	0	573.795	1145.58	0.0005	253	264	0	4.84	GLPGTAGLPGMK	Oxidation (K); 2 Oxidation (P)	0.002000002001.0
Collagen alpha-1(I) chain OS=Bos taurus GN=COL1A1 PE=1 SV=3	4511	866	317	92	36	54.8	Bos taurus	0	0	576.789	1151.56	-0.005	1084	1095	1	14.43	GPAGPQGPRGDK	Oxidation (P)	0.020000000000.0
Collagen alpha-1(I) chain OS=Bos taurus GN=COL1A1 PE=1 SV=3	4511	866	317	92	36	54.8	Bos taurus	0	0	581.273	1160.53	0.0037	574	585	0	49.58	GQAGVMGFPGPK	Oxidation (P); Lys->Gln (K) [-0.04]	0.00000000002X.0
Collagen alpha-1(I) chain OS=Bos taurus GN=COL1A1 PE=1 SV=3	4511	866	317	92	36	54.8	Bos taurus	0	0	581.289	1160.56	-0.002	574	585	0	34.29	GQAGVMGFPGPK	Oxidation (K)	0.000000000001.0
Collagen alpha-1(I) chain OS=Bos taurus GN=COL1A1 PE=1 SV=3	4511	866	317	92	36	54.8	Bos taurus	0	0	581.289	1160.56	-0.0018	574	585	0	27.8	GQAGVMGFPGPK	Oxidation (K)	0.000000000001.0
Collagen alpha-1(I) chain OS=Bos taurus GN=COL1A1 PE=1 SV=3	4511	866	317	92	36	54.8	Bos taurus	0	0	581.289	1160.56	-0.0007	574	585	0	37.36	GQAGVMGFPGPK	Oxidation (K)	0.000000000001.0
Collagen alpha-1(I) chain OS=Bos taurus GN=COL1A1 PE=1 SV=3	4511	866	317	92	36	54.8	Bos taurus	0	0	581.289	1160.56	-0.0005	574	585	0	34.02	GQAGVMGFPGPK	Oxidation (P)	0.000000002000.0
Collagen alpha-1(I) chain OS=Bos taurus GN=COL1A1 PE=1 SV=3	4511	866	317	92	36	54.8	Bos taurus	0	0	581.289	1160.56	-0.0005	574	585	0	36.6	GQAGVMGFPGPK	Oxidation (K)	0.000000000001.0
Collagen alpha-1(I) chain OS=Bos taurus GN=COL1A1 PE=1 SV=3	4511	866	317	92	36	54.8	Bos taurus	0	0	581.289	1160.56	-0.0005	574	585	0	34.71	GQAGVMGFPGPK	Oxidation (K)	0.000000000001.0
Collagen alpha-1(I) chain OS=Bos taurus GN=COL1A1 PE=1 SV=3	4511	866	317	92	36	54.8	Bos taurus	0	0	581.289	1160.56	-0.0004	574	585	0	31.22	GQAGVMGFPGPK	Oxidation (K)	0.000000000001.0
Collagen alpha-1(I) chain OS=Bos taurus GN=COL1A1 PE=1 SV=3	4511	866	317	92	36	54.8	Bos taurus	0	0	581.289	1160.56	-0.0004	574	585	0	38.81	GQAGVMGFPGPK	Oxidation (K)	0.000000000001.0
Collagen alpha-1(I) chain OS=Bos taurus GN=COL1A1 PE=1 SV=3	4511	866	317	92	36	54.8	Bos taurus	0	0	581.289	1160.56	-0.0003	574	585	0	37.65	GQAGVMGFPGPK	Oxidation (K)	0.000000000001.0
Collagen alpha-1(I) chain OS=Bos taurus GN=COL1A1 PE=1 SV=3	4511	866	317	92	36	54.8	Bos taurus	0	0	581.289	1160.56	-0.0003	574	585	0	24.39	GQAGVMGFPGPK	Oxidation (K)	0.000000000001.0
Collagen alpha-1(I) chain OS=Bos taurus GN=COL1A1 PE=1 SV=3	4511	866	317	92	36	54.8	Bos taurus	0	0	581.289	1160.56	-0.0003	574	585	0	34.9	GQAGVMGFPGPK	Oxidation (K)	0.000000000001.0
Collagen alpha-1(I) chain OS=Bos taurus GN=COL1A1 PE=1 SV=3	4511	866	317	92	36	54.8	Bos taurus	0	0	581.289	1160.56	-0.0003	574	585	0	29.18	GQAGVMGFPGPK	Oxidation (P)	0.000000002000.0
Collagen alpha-1(I) chain OS=Bos taurus GN=COL1A1 PE=1 SV=3	4511	866	317	92	36	54.8	Bos taurus	0	0	581.289	1160.56	-0.0003	574	585	0	39.35	GQAGVMGFPGPK	Oxidation (M) [+15.99]	0.00000X000000.0
Collagen alpha-1(I) chain OS=Bos taurus GN=COL1A1 PE=1 SV=3	4511	866	317	92	36	54.8	Bos taurus	0	0	581.29	1160.56	-0.0002	574	585	0	71.7	GQAGVMGFPGPK	Oxidation (P)	0.000000002000.0
Collagen alpha-1(I) chain OS=Bos taurus GN=COL1A1 PE=1 SV=3	4511	866	317	92	36	54.8	Bos taurus	0	0	581.29	1160.56	-0.0002	574	585	0	38.04	GQAGVMGFPGPK	Oxidation (K)	0.000000000001.0
Collagen alpha-1(I) chain OS=Bos taurus GN=COL1A1 PE=1 SV=3	4511	866	317	92	36	54.8	Bos taurus	0	0	581.29	1160.56	-0.0002	574	585	0	34.35	GQAGVMGFPGPK	Oxidation (K)	0.000000000001.0
Collagen alpha-1(I) chain OS=Bos taurus GN=COL1A1 PE=1 SV=3	4511	866	317	92	36	54.8	Bos taurus	0	0	581.29	1160.56	-0.0002	574	585	0	25.08	GQAGVMGFPGPK	Oxidation (K)	0.000000000001.0
Collagen alpha-1(I) chain OS=Bos taurus GN=COL1A1 PE=1 SV=3	4511	866	317	92	36	54.8	Bos taurus	0	0	581.29	1160.56	-0.0002	574	585	0	35.35	GQAGVMGFPGPK	Oxidation (K)	0.000000000001.0
Collagen alpha-1(I) chain OS=Bos taurus GN=COL1A1 PE=1 SV=3	4511	866	317	92	36	54.8	Bos taurus	0	0	581.29	1160.56	-0.0001	574	585	0	28.7	GQAGVMGFPGPK	Oxidation (K)	0.000000000001.0
Collagen alpha-1(I) chain OS=Bos taurus GN=COL1A1 PE=1 SV=3	4511	866	317	92	36	54.8	Bos taurus	0	0	581.29	1160.56	-0.0001	574	585	0	37.65	GQAGVMGFPGPK	Oxidation (K)	0.000000000001.0
Collagen alpha-1(I) chain OS=Bos taurus GN=COL1A1 PE=1 SV=3	4511	866	317	92	36	54.8	Bos taurus	0	0	581.29	1160.56	-0.0001	574	585	0	53.53	GQAGVMGFPGPK	Oxidation (K)	0.000000000001.0
Collagen alpha-1(I) chain OS=Bos taurus GN=COL1A1 PE=1 SV=3	4511	866	317	92	36	54.8	Bos taurus	0	0	581.29	1160.56	0.0001	574	585	0	38.94	GQAGVMGFPGPK	Oxidation (P)	0.000000002000.0
Collagen alpha-1(I) chain OS=Bos taurus GN=COL1A1 PE=1 SV=3	4511	866	317	92	36	54.8	Bos taurus	0	0	581.29	1160.56	0.0001	574	585	0	33.48	GQAGVMGFPGPK	Oxidation (K)	0.000000000001.0
Collagen alpha-1(I) chain OS=Bos taurus GN=COL1A1 PE=1 SV=3	4511	866	317	92	36	54.8	Bos taurus	0	0	581.29	1160.56	0.0001	574	585	0	34.81	GQAGVMGFPGPK	Oxidation (K)	0.000000000001.0
Collagen alpha-1(I) chain OS=Bos taurus GN=COL1A1 PE=1 SV=3	4511	866	317	92	36	54.8	Bos taurus	0	0	581.29	1160.56	0.0001	574	585	0	31.46	GQAGVMGFPGPK	Oxidation (K)	0.000000000001.0
Collagen alpha-1(I) chain OS=Bos taurus GN=COL1A1 PE=1 SV=3	4511	866	317	92	36	54.8	Bos taurus	0	0	581.29	1160.56	0.0001	574	585	0	24.43	GQAGVMGFPGPK	Oxidation (K)	0.000000000001.0
Collagen alpha-1(I) chain OS=Bos taurus GN=COL1A1 PE=1 SV=3	4511	866	317	92	36	54.8	Bos taurus	0	0	581.29	1160.56	0.0001	574	585	0	37.11	GQAGVMGFPGPK	Oxidation (K)	0.000000000001.0
Collagen alpha-1(I) chain OS=Bos taurus GN=COL1A1 PE=1 SV=3	4511	866	317	92	36	54.8	Bos taurus	0	0	581.29	1160.56	0.0001	574	585	0	38.58	GQAGVMGFPGPK	Oxidation (K)	0.000000000001.0
Collagen alpha-1(I) chain OS=Bos taurus GN=COL1A1 PE=1 SV=3	4511	866	317	92	36	54.8	Bos taurus	0	0	581.29	1160.56	0.0001	574	585	0	30.3	GQAGVMGFPGPK	Oxidation (K)	0.000000000001.0
Collagen alpha-1(I) chain OS=Bos taurus GN=COL1A1 PE=1 SV=3	4511	866	317	92	36	54.8	Bos taurus	0	0	581.29	1160.57	0.0002	574	585	0	35.09	GQAGVMGFPGPK	Oxidation (K)	0.000000000001.0
Collagen alpha-1(I) chain OS=Bos taurus GN=COL1A1 PE=1 SV=3	4511	866	317	92	36	54.8	Bos taurus	0	0	581.29	1160.57	0.0002	574	585	0	35.21	GQAGVMGFPGPK	Oxidation (K)	0.000000000001.0
Collagen alpha-1(I) chain OS=Bos taurus GN=COL1A1 PE=1 SV=3	4511	866	317	92	36	54.8	Bos taurus	0	0	581.29	1160.57	0.0002	574	585	0	31.4	GQAGVMGFPGPK	Oxidation (K)	0.000000000001.0
Collagen alpha-1(I) chain OS=Bos taurus GN=COL1A1 PE=1 SV=3	4511	866	317	92	36	54.8	Bos taurus	0	0	581.29	1160.57	0.0003	574	585	0	71.89	GQAGVMGFPGPK	Oxidation (P)	0.000000002000.0
Collagen alpha-1(I) chain OS=Bos taurus GN=COL1A1 PE=1 SV=3	4511	866	317	92	36	54.8	Bos taurus	0	0	581.29	1160.57	0.0003	574	585	0	40.03	GQAGVMGFPGPK	Oxidation (P)	0.000000002000.0
Collagen alpha-1(I) chain OS=Bos taurus GN=COL1A1 PE=1 SV=3	4511	866	317	92	36	54.8	Bos taurus	0	0	581.29	1160.57	0.0004	574	585	0	57.26	GQAGVMGFPGPK	Oxidation (P)	0.000000002000.0
Collagen alpha-1(I) chain OS=Bos taurus GN=COL1A1 PE=1 SV=3	4511	866	317	92	36	54.8	Bos taurus	0	0	581.29	1160.57	0.0004	574	585	0	41.33	GQAGVMGFPGPK	Oxidation (P)	0.000000002000.0
Collagen alpha-1(I) chain OS=Bos taurus GN=COL1A1 PE=1 SV=3	4511	866	317	92	36	54.8	Bos taurus	0	0	581.29	1160.57	0.0007	574	585	0	35.22	GQAGVMGFPGPK	Oxidation (K)	0.000000000001.0
Collagen alpha-1(I) chain OS=Bos taurus GN=COL1A1 PE=1 SV=3	4511	866	317	92	36	54.8	Bos taurus	0	0	581.29	1160.57	0.0007	574	585	0	32.47	GQAGVMGFPGPK	Oxidation (K)	0.000000000001.0
Collagen alpha-1(I) chain OS=Bos taurus GN=COL1A1 PE=1 SV=3	4511	866	317	92	36	54.8	Bos taurus	0	0	581.29	1160.57	0.0007	574	585	0	23.44	GQAGVMGFPGPK	Oxidation (K)	0.000000000001.0
Collagen alpha-1(I) chain OS=Bos taurus GN=COL1A1 PE=1 SV=3	4511	866	317	92	36	54.8	Bos taurus	0	0	581.29	1160.57	0.001	574	585	0	37.25	GQAGVMGFPGPK	Oxidation (K)	0.000000000001.0
Collagen alpha-1(I) chain OS=Bos taurus GN=COL1A1 PE=1 SV=3	4511	866	317	92	36	54.8	Bos taurus	0	0	581.29	1160.57	0.001	574	585	0	37.31	GQAGVMGFPGPK	Oxidation (K)	0.000000000001.0
Collagen alpha-1(I) chain OS=Bos taurus GN=COL1A1 PE=1 SV=3	4511	866	317	92	36	54.8	Bos taurus	0	0	581.782	1161.55	-0.0002	574	585	0	46.13	GQAGVMGFPGPK	Oxidation (K); Deamidated (NQ) [+0.98]	0.0X0000000001.0
Collagen alpha-1(I) chain OS=Bos taurus GN=COL1A1 PE=1 SV=3	4511	866	317	92	36	54.8	Bos taurus	0	0	581.782	1161.55	0.0002	574	585	0	61.16	GQAGVMGFPGPK	Oxidation (K); Deamidated (NQ) [+0.98]	0.0X0000000001.0
Collagen alpha-1(I) chain OS=Bos taurus GN=COL1A1 PE=1 SV=3	4511	866	317	92	36	54.8	Bos taurus	0	0	581.814	1161.61	-0.0003	1156	1167	0	45.45	GLPGPIGPPGPR	3 Oxidation (P)	0.002000002020.0
Collagen alpha-1(I) chain OS=Bos taurus GN=COL1A1 PE=1 SV=3	4511	866	317	92	36	54.8	Bos taurus	0	0	582.294	1162.57	-0.0004	685	696	0	47.19	GVQGPPGPAGPR	Oxidation (P); Gly->Asp (G) [+58.01]	0.000002X00000.0
Collagen alpha-1(I) chain OS=Bos taurus GN=COL1A1 PE=1 SV=3	4511	866	317	92	36	54.8	Bos taurus	0	0	582.294	1162.57	-0.0001	685	696	0	64.47	GVQGPPGPAGPR	Oxidation (P); Ala->Glu (A) [+58.01]	0.00000200X000.0
Collagen alpha-1(I) chain OS=Bos taurus GN=COL1A1 PE=1 SV=3	4511	866	317	92	36	54.8	Bos taurus	1	0	588.822	1175.63	-0.0009	598	611	0	2.11	GVPGPPGAVGPAGK	Oxidation (P)	0.00000200000000.0
Collagen alpha-1(I) chain OS=Bos taurus GN=COL1A1 PE=1 SV=3	4511	866	317	92	36	54.8	Bos taurus	0	0	589.285	1176.56	-0.0033	574	585	0	13.37	GQAGVMGFPGPK	Oxidation (K); Oxidation (P)	0.000000000021.0
Collagen alpha-1(I) chain OS=Bos taurus GN=COL1A1 PE=1 SV=3	4511	866	317	92	36	54.8	Bos taurus	0	0	589.286	1176.56	-0.0019	574	585	0	18.62	GQAGVMGFPGPK	Oxidation (K); Oxidation (P)	0.000000000021.0
Collagen alpha-1(I) chain OS=Bos taurus GN=COL1A1 PE=1 SV=3	4511	866	317	92	36	54.8	Bos taurus	0	0	589.286	1176.56	-0.0017	574	585	0	20.22	GQAGVMGFPGPK	Oxidation (K); Oxidation (P)	0.000000000021.0
Collagen alpha-1(I) chain OS=Bos taurus GN=COL1A1 PE=1 SV=3	4511	866	317	92	36	54.8	Bos taurus	0	0	589.287	1176.56	-0.0011	574	585	0	15.63	GQAGVMGFPGPK	Oxidation (K); Oxidation (P)	0.000000000021.0
Collagen alpha-1(I) chain OS=Bos taurus GN=COL1A1 PE=1 SV=3	4511	866	317	92	36	54.8	Bos taurus	0	0	589.287	1176.56	-0.0007	574	585	0	5.95	GQAGVMGFPGPK	Oxidation (K); Oxidation (P)	0.000000000021.0
Collagen alpha-1(I) chain OS=Bos taurus GN=COL1A1 PE=1 SV=3	4511	866	317	92	36	54.8	Bos taurus	0	0	589.287	1176.56	-0.0007	574	585	0	20.98	GQAGVMGFPGPK	Oxidation (K); Oxidation (P)	0.000000000021.0
Collagen alpha-1(I) chain OS=Bos taurus GN=COL1A1 PE=1 SV=3	4511	866	317	92	36	54.8	Bos taurus	0	0	589.287	1176.56	-0.0007	574	585	0	36.48	GQAGVMGFPGPK	Oxidation (P); Oxidation (M) [+15.99]	0.00000X002000.0
Collagen alpha-1(I) chain OS=Bos taurus GN=COL1A1 PE=1 SV=3	4511	866	317	92	36	54.8	Bos taurus	0	0	589.287	1176.56	-0.0005	574	585	0	53.64	GQAGVMGFPGPK	Oxidation (K); Oxidation (P)	0.000000002001.0
Collagen alpha-1(I) chain OS=Bos taurus GN=COL1A1 PE=1 SV=3	4511	866	317	92	36	54.8	Bos taurus	0	0	589.287	1176.56	-0.0005	574	585	0	12.19	GQAGVMGFPGPK	2 Oxidation (P)	0.000000002020.0
Collagen alpha-1(I) chain OS=Bos taurus GN=COL1A1 PE=1 SV=3	4511	866	317	92	36	54.8	Bos taurus	0	0	589.287	1176.56	-0.0005	574	585	0	4.85	GQAGVMGFPGPK	Oxidation (K); Oxidation (P)	0.000000000021.0
Collagen alpha-1(I) chain OS=Bos taurus GN=COL1A1 PE=1 SV=3	4511	866	317	92	36	54.8	Bos taurus	0	0	589.287	1176.56	-0.0003	574	585	0	9.28	GQAGVMGFPGPK	Oxidation (K); Oxidation (P)	0.000000000021.0
Collagen alpha-1(I) chain OS=Bos taurus GN=COL1A1 PE=1 SV=3	4511	866	317	92	36	54.8	Bos taurus	0	0	589.287	1176.56	-0.0003	574	585	0	15.77	GQAGVMGFPGPK	2 Oxidation (P)	0.000000002020.0
Collagen alpha-1(I) chain OS=Bos taurus GN=COL1A1 PE=1 SV=3	4511	866	317	92	36	54.8	Bos taurus	0	0	589.287	1176.56	-0.0001	574	585	0	63.31	GQAGVMGFPGPK	Oxidation (P); Oxidation (M) [+15.99]	0.00000X002000.0
Collagen alpha-1(I) chain OS=Bos taurus GN=COL1A1 PE=1 SV=3	4511	866	317	92	36	54.8	Bos taurus	0	0	589.287	1176.56	0	574	585	0	12.62	GQAGVMGFPGPK	2 Oxidation (P)	0.000000002020.0
Collagen alpha-1(I) chain OS=Bos taurus GN=COL1A1 PE=1 SV=3	4511	866	317	92	36	54.8	Bos taurus	0	0	589.287	1176.56	0	574	585	0	43.77	GQAGVMGFPGPK	Oxidation (P); Oxidation (M) [+15.99]	0.00000X002000.0
Collagen alpha-1(I) chain OS=Bos taurus GN=COL1A1 PE=1 SV=3	4511	866	317	92	36	54.8	Bos taurus	0	0	589.287	1176.56	0.0001	574	585	0	64.12	GQAGVMGFPGPK	Oxidation (K); Oxidation (P)	0.000000002001.0
Collagen alpha-1(I) chain OS=Bos taurus GN=COL1A1 PE=1 SV=3	4511	866	317	92	36	54.8	Bos taurus	0	0	589.287	1176.56	0.0001	574	585	0	58.67	GQAGVMGFPGPK	Oxidation (P); Oxidation (M) [+15.99]	0.00000X002000.0
Collagen alpha-1(I) chain OS=Bos taurus GN=COL1A1 PE=1 SV=3	4511	866	317	92	36	54.8	Bos taurus	0	0	589.287	1176.56	0.0001	574	585	0	16.82	GQAGVMGFPGPK	Oxidation (K); Oxidation (P)	0.000000002001.0
Collagen alpha-1(I) chain OS=Bos taurus GN=COL1A1 PE=1 SV=3	4511	866	317	92	36	54.8	Bos taurus	0	0	589.287	1176.56	0.0001	574	585	0	5.23	GQAGVMGFPGPK	Oxidation (K); Oxidation (P)	0.000000000021.0
Collagen alpha-1(I) chain OS=Bos taurus GN=COL1A1 PE=1 SV=3	4511	866	317	92	36	54.8	Bos taurus	0	0	589.287	1176.56	0.0003	574	585	0	9.51	GQAGVMGFPGPK	Oxidation (K); Oxidation (P)	0.000000000021.0
Collagen alpha-1(I) chain OS=Bos taurus GN=COL1A1 PE=1 SV=3	4511	866	317	92	36	54.8	Bos taurus	0	0	589.287	1176.56	0.0004	574	585	0	18.56	GQAGVMGFPGPK	Oxidation (K); Oxidation (P)	0.000000002001.0
Collagen alpha-1(I) chain OS=Bos taurus GN=COL1A1 PE=1 SV=3	4511	866	317	92	36	54.8	Bos taurus	0	0	589.287	1176.56	0.0005	574	585	0	13.85	GQAGVMGFPGPK	Oxidation (K); Oxidation (P)	0.000000000021.0
Collagen alpha-1(I) chain OS=Bos taurus GN=COL1A1 PE=1 SV=3	4511	866	317	92	36	54.8	Bos taurus	0	0	589.288	1176.56	0.0006	574	585	0	15.67	GQAGVMGFPGPK	Oxidation (K); Oxidation (P)	0.000000000021.0
Collagen alpha-1(I) chain OS=Bos taurus GN=COL1A1 PE=1 SV=3	4511	866	317	92	36	54.8	Bos taurus	0	0	589.288	1176.56	0.0006	574	585	0	25.04	GQAGVMGFPGPK	Oxidation (K); Oxidation (P)	0.000000000021.0
Collagen alpha-1(I) chain OS=Bos taurus GN=COL1A1 PE=1 SV=3	4511	866	317	92	36	54.8	Bos taurus	0	0	589.288	1176.56	0.0006	574	585	0	42.86	GQAGVMGFPGPK	Oxidation (K); Oxidation (P)	0.000000002001.0
Collagen alpha-1(I) chain OS=Bos taurus GN=COL1A1 PE=1 SV=3	4511	866	317	92	36	54.8	Bos taurus	0	0	589.288	1176.56	0.0008	574	585	0	8.2	GQAGVMGFPGPK	Oxidation (K); Oxidation (P)	0.000000000021.0
Collagen alpha-1(I) chain OS=Bos taurus GN=COL1A1 PE=1 SV=3	4511	866	317	92	36	54.8	Bos taurus	0	0	589.288	1176.56	0.0009	574	585	0	34.54	GQAGVMGFPGPK	Oxidation (P); Oxidation (F) [+15.99]	0.0000000X2000.0
Collagen alpha-1(I) chain OS=Bos taurus GN=COL1A1 PE=1 SV=3	4511	866	317	92	36	54.8	Bos taurus	0	0	589.288	1176.56	0.0016	574	585	0	14.75	GQAGVMGFPGPK	2 Oxidation (P)	0.000000002020.0
Collagen alpha-1(I) chain OS=Bos taurus GN=COL1A1 PE=1 SV=3	4511	866	317	92	36	54.8	Bos taurus	0	0	589.288	1176.56	0.0022	574	585	0	27.4	GQAGVMGFPGPK	Oxidation (K); Oxidation (P)	0.000000000021.0
Collagen alpha-1(I) chain OS=Bos taurus GN=COL1A1 PE=1 SV=3	4511	866	317	92	36	54.8	Bos taurus	0	0	589.779	1177.54	-0.0005	574	585	0	34.7	GQAGVMGFPGPK	Oxidation (K); Oxidation (P); Deamidated (NQ) [+0.98]	0.0X0000000021.0
Collagen alpha-1(I) chain OS=Bos taurus GN=COL1A1 PE=1 SV=3	4511	866	317	92	36	54.8	Bos taurus	0	0	592.281	1182.55	0.0002	574	585	0	50.11	GQAGVMGFPGPK	Oxidation (P); Cation:Na (C-term) [+21.98]	0.000000002000.X
Collagen alpha-1(I) chain OS=Bos taurus GN=COL1A1 PE=1 SV=3	4511	866	317	92	36	54.8	Bos taurus	0	0	594.294	1186.57	-0.0001	869	881	0	59.4	PPGATGFPGAAGR	2 Oxidation (P)	0.0200000200000.0
Collagen alpha-1(I) chain OS=Bos taurus GN=COL1A1 PE=1 SV=3	4511	866	317	92	36	54.8	Bos taurus	0	0	594.322	1186.63	-0.0007	1236	1245	0	45.5	SLSQQIENIR
Collagen alpha-1(I) chain OS=Bos taurus GN=COL1A1 PE=1 SV=3	4511	866	317	92	36	54.8	Bos taurus	1	0	596.819	1191.62	-0.0008	598	611	0	1.99	GVPGPPGAVGPAGK	Oxidation (K); Oxidation (P)	0.00000200000001.0
Collagen alpha-1(I) chain OS=Bos taurus GN=COL1A1 PE=1 SV=3	4511	866	317	92	36	54.8	Bos taurus	1	0	596.819	1191.62	-0.0006	598	611	0	6.49	GVPGPPGAVGPAGK	2 Oxidation (P)	0.00200000002000.0
Collagen alpha-1(I) chain OS=Bos taurus GN=COL1A1 PE=1 SV=3	4511	866	317	92	36	54.8	Bos taurus	1	0	596.819	1191.62	-0.0005	598	611	0	0.57	GVPGPPGAVGPAGK	Oxidation (K); Oxidation (P)	0.00200000000001.0
Collagen alpha-1(I) chain OS=Bos taurus GN=COL1A1 PE=1 SV=3	4511	866	317	92	36	54.8	Bos taurus	1	0	596.82	1191.62	0	598	611	0	5.49	GVPGPPGAVGPAGK	Oxidation (K); Oxidation (P)	0.00200000000001.0
Collagen alpha-1(I) chain OS=Bos taurus GN=COL1A1 PE=1 SV=3	4511	866	317	92	36	54.8	Bos taurus	1	0	596.82	1191.63	0.0003	598	611	0	9.34	GVPGPPGAVGPAGK	Oxidation (K); Oxidation (P)	0.00200000000001.0
Collagen alpha-1(I) chain OS=Bos taurus GN=COL1A1 PE=1 SV=3	4511	866	317	92	36	54.8	Bos taurus	1	0	596.82	1191.63	0.0003	598	611	0	2.54	GVPGPPGAVGPAGK	2 Oxidation (P)	0.00200000002000.0
Collagen alpha-1(I) chain OS=Bos taurus GN=COL1A1 PE=1 SV=3	4511	866	317	92	36	54.8	Bos taurus	1	0	596.82	1191.63	0.0004	598	611	0	1.02	GVPGPPGAVGPAGK	Oxidation (K); Oxidation (P)	0.00200000000001.0
Collagen alpha-1(I) chain OS=Bos taurus GN=COL1A1 PE=1 SV=3	4511	866	317	92	36	54.8	Bos taurus	1	0	596.82	1191.63	0.0005	598	611	0	5.81	GVPGPPGAVGPAGK	2 Oxidation (P)	0.00200000002000.0
Collagen alpha-1(I) chain OS=Bos taurus GN=COL1A1 PE=1 SV=3	4511	866	317	92	36	54.8	Bos taurus	0	0	597.284	1192.55	-0.0003	574	585	0	52.16	GQAGVMGFPGPK	Oxidation (K); Oxidation (P); Oxidation (M) [+15.99]	0.00000X002001.0
Collagen alpha-1(I) chain OS=Bos taurus GN=COL1A1 PE=1 SV=3	4511	866	317	92	36	54.8	Bos taurus	0	0	401.207	1200.6	-0.0011	265	276	1	53.96	GHRGFSGLDGAK
Collagen alpha-1(I) chain OS=Bos taurus GN=COL1A1 PE=1 SV=3	4511	866	317	92	36	54.8	Bos taurus	0	0	401.207	1200.6	0.0005	265	276	1	33.11	GHRGFSGLDGAK
Collagen alpha-1(I) chain OS=Bos taurus GN=COL1A1 PE=1 SV=3	4511	866	317	92	36	54.8	Bos taurus	0	0	614.794	1227.57	-0.0006	538	551	0	40.13	GLTGSPGSPGPDGK	2 Oxidation (P); Ser->Gly (S) [-30.01]	0.0000020X200000.0
Collagen alpha-1(I) chain OS=Bos taurus GN=COL1A1 PE=1 SV=3	4511	866	317	92	36	54.8	Bos taurus	0	0	620.794	1239.57	0.0005	538	551	0	40.05	GLTGSPGSPGPDGK	2 Oxidation (P); Dehydrated (D) [-18.01]	0.00000200200X00.0
Collagen alpha-1(I) chain OS=Bos taurus GN=COL1A1 PE=1 SV=3	4511	866	317	92	36	54.8	Bos taurus	0	0	414.23	1239.67	-0.0014	958	969	1	11.33	GVVGLPGQRGER	Oxidation (P)	0.000002000000.0
Collagen alpha-1(I) chain OS=Bos taurus GN=COL1A1 PE=1 SV=3	4511	866	317	92	36	54.8	Bos taurus	0	0	620.841	1239.67	-0.0009	958	969	1	3.57	GVVGLPGQRGER	Oxidation (P)	0.000002000000.0
Collagen alpha-1(I) chain OS=Bos taurus GN=COL1A1 PE=1 SV=3	4511	866	317	92	36	54.8	Bos taurus	0	0	414.23	1239.67	-0.0009	958	969	1	12.05	GVVGLPGQRGER	Oxidation (P)	0.000002000000.0
Collagen alpha-1(I) chain OS=Bos taurus GN=COL1A1 PE=1 SV=3	4511	866	317	92	36	54.8	Bos taurus	0	0	620.841	1239.67	-0.0006	958	969	1	11.92	GVVGLPGQRGER	Oxidation (P)	0.000002000000.0
Collagen alpha-1(I) chain OS=Bos taurus GN=COL1A1 PE=1 SV=3	4511	866	317	92	36	54.8	Bos taurus	0	0	414.23	1239.67	-0.0006	958	969	1	12.56	GVVGLPGQRGER	Oxidation (P)	0.000002000000.0
Collagen alpha-1(I) chain OS=Bos taurus GN=COL1A1 PE=1 SV=3	4511	866	317	92	36	54.8	Bos taurus	0	0	414.23	1239.67	-0.0005	958	969	1	5.68	GVVGLPGQRGER	Oxidation (P)	0.000002000000.0
Collagen alpha-1(I) chain OS=Bos taurus GN=COL1A1 PE=1 SV=3	4511	866	317	92	36	54.8	Bos taurus	0	0	620.841	1239.67	-0.0002	958	969	1	19.22	GVVGLPGQRGER	Oxidation (P)	0.000002000000.0
Collagen alpha-1(I) chain OS=Bos taurus GN=COL1A1 PE=1 SV=3	4511	866	317	92	36	54.8	Bos taurus	0	0	620.841	1239.67	-0.0002	958	969	1	1.8	GVVGLPGQRGER	Oxidation (P)	0.000002000000.0
Collagen alpha-1(I) chain OS=Bos taurus GN=COL1A1 PE=1 SV=3	4511	866	317	92	36	54.8	Bos taurus	0	0	414.23	1239.67	-0.0002	958	969	1	25.14	GVVGLPGQRGER	Oxidation (P)	0.000002000000.0
Collagen alpha-1(I) chain OS=Bos taurus GN=COL1A1 PE=1 SV=3	4511	866	317	92	36	54.8	Bos taurus	0	0	414.23	1239.67	-0.0001	958	969	1	11.8	GVVGLPGQRGER	Oxidation (P)	0.000002000000.0
Collagen alpha-1(I) chain OS=Bos taurus GN=COL1A1 PE=1 SV=3	4511	866	317	92	36	54.8	Bos taurus	0	0	414.23	1239.67	-0.0001	958	969	1	12.87	GVVGLPGQRGER	Oxidation (P)	0.000002000000.0
Collagen alpha-1(I) chain OS=Bos taurus GN=COL1A1 PE=1 SV=3	4511	866	317	92	36	54.8	Bos taurus	0	0	414.23	1239.67	-0.0001	958	969	1	10.66	GVVGLPGQRGER	Oxidation (P)	0.000002000000.0
Collagen alpha-1(I) chain OS=Bos taurus GN=COL1A1 PE=1 SV=3	4511	866	317	92	36	54.8	Bos taurus	0	0	414.23	1239.67	-0.0001	958	969	1	21.67	GVVGLPGQRGER	Oxidation (P)	0.000002000000.0
Collagen alpha-1(I) chain OS=Bos taurus GN=COL1A1 PE=1 SV=3	4511	866	317	92	36	54.8	Bos taurus	0	0	414.23	1239.67	0	958	969	1	22.05	GVVGLPGQRGER	Oxidation (P)	0.000002000000.0
Collagen alpha-1(I) chain OS=Bos taurus GN=COL1A1 PE=1 SV=3	4511	866	317	92	36	54.8	Bos taurus	0	0	414.23	1239.67	0	958	969	1	5.47	GVVGLPGQRGER	Oxidation (P)	0.000002000000.0
Collagen alpha-1(I) chain OS=Bos taurus GN=COL1A1 PE=1 SV=3	4511	866	317	92	36	54.8	Bos taurus	0	0	414.23	1239.67	0	958	969	1	12.21	GVVGLPGQRGER	Oxidation (P)	0.000002000000.0
Collagen alpha-1(I) chain OS=Bos taurus GN=COL1A1 PE=1 SV=3	4511	866	317	92	36	54.8	Bos taurus	0	0	414.23	1239.67	0	958	969	1	18.56	GVVGLPGQRGER	Oxidation (P)	0.000002000000.0
Collagen alpha-1(I) chain OS=Bos taurus GN=COL1A1 PE=1 SV=3	4511	866	317	92	36	54.8	Bos taurus	0	0	620.841	1239.67	0	958	969	1	9.48	GVVGLPGQRGER	Oxidation (P)	0.000002000000.0
Collagen alpha-1(I) chain OS=Bos taurus GN=COL1A1 PE=1 SV=3	4511	866	317	92	36	54.8	Bos taurus	0	0	414.23	1239.67	0.0001	958	969	1	15.57	GVVGLPGQRGER	Oxidation (P)	0.000002000000.0
Collagen alpha-1(I) chain OS=Bos taurus GN=COL1A1 PE=1 SV=3	4511	866	317	92	36	54.8	Bos taurus	0	0	414.23	1239.67	0.0001	958	969	1	11.87	GVVGLPGQRGER	Oxidation (P)	0.000002000000.0
Collagen alpha-1(I) chain OS=Bos taurus GN=COL1A1 PE=1 SV=3	4511	866	317	92	36	54.8	Bos taurus	0	0	414.23	1239.67	0.0002	958	969	1	23.45	GVVGLPGQRGER	Oxidation (P)	0.000002000000.0
Collagen alpha-1(I) chain OS=Bos taurus GN=COL1A1 PE=1 SV=3	4511	866	317	92	36	54.8	Bos taurus	0	0	414.23	1239.67	0.0004	958	969	1	14.33	GVVGLPGQRGER	Oxidation (P)	0.000002000000.0
Collagen alpha-1(I) chain OS=Bos taurus GN=COL1A1 PE=1 SV=3	4511	866	317	92	36	54.8	Bos taurus	0	0	414.23	1239.67	0.0004	958	969	1	13.33	GVVGLPGQRGER	Oxidation (P)	0.000002000000.0
Collagen alpha-1(I) chain OS=Bos taurus GN=COL1A1 PE=1 SV=3	4511	866	317	92	36	54.8	Bos taurus	0	0	620.842	1239.67	0.0005	958	969	1	13.14	GVVGLPGQRGER	Oxidation (P)	0.000002000000.0
Collagen alpha-1(I) chain OS=Bos taurus GN=COL1A1 PE=1 SV=3	4511	866	317	92	36	54.8	Bos taurus	0	0	620.842	1239.67	0.0008	958	969	1	6.95	GVVGLPGQRGER	Oxidation (P)	0.000002000000.0
Collagen alpha-1(I) chain OS=Bos taurus GN=COL1A1 PE=1 SV=3	4511	866	317	92	36	54.8	Bos taurus	0	0	414.23	1239.67	0.0008	958	969	1	12.61	GVVGLPGQRGER	Oxidation (P)	0.000002000000.0
Collagen alpha-1(I) chain OS=Bos taurus GN=COL1A1 PE=1 SV=3	4511	866	317	92	36	54.8	Bos taurus	0	0	414.23	1239.67	0.0009	958	969	1	20.59	GVVGLPGQRGER	Oxidation (P)	0.000002000000.0
Collagen alpha-1(I) chain OS=Bos taurus GN=COL1A1 PE=1 SV=3	4511	866	317	92	36	54.8	Bos taurus	0	0	620.842	1239.67	0.0015	958	969	1	11.38	GVVGLPGQRGER	Oxidation (P)	0.000002000000.0
Collagen alpha-1(I) chain OS=Bos taurus GN=COL1A1 PE=1 SV=3	4511	866	317	92	36	54.8	Bos taurus	0	0	621.801	1241.59	-0.001	538	551	0	45.65	GLTGSPGSPGPDGK	2 Oxidation (P); Deoxy (D) [-15.99]	0.00000200002X00.0
Collagen alpha-1(I) chain OS=Bos taurus GN=COL1A1 PE=1 SV=3	4511	866	317	92	36	54.8	Bos taurus	0	0	622.804	1243.59	-0.0002	868	881	0	51.24	GPPGATGFPGAAGR	2 Oxidation (P)	0.00200000200000.0
Collagen alpha-1(I) chain OS=Bos taurus GN=COL1A1 PE=1 SV=3	4511	866	317	92	36	54.8	Bos taurus	0	0	629.799	1257.58	-0.0009	538	551	0	40.41	GLTGSPGSPGPDGK	2 Oxidation (P)	0.00000200200000.0
Collagen alpha-1(I) chain OS=Bos taurus GN=COL1A1 PE=1 SV=3	4511	866	317	92	36	54.8	Bos taurus	0	0	629.799	1257.58	-0.0008	538	551	0	41.34	GLTGSPGSPGPDGK	2 Oxidation (P)	0.00000200200000.0
Collagen alpha-1(I) chain OS=Bos taurus GN=COL1A1 PE=1 SV=3	4511	866	317	92	36	54.8	Bos taurus	0	0	629.799	1257.58	-0.0006	538	551	0	37.75	GLTGSPGSPGPDGK	2 Oxidation (P)	0.00000200200000.0
Collagen alpha-1(I) chain OS=Bos taurus GN=COL1A1 PE=1 SV=3	4511	866	317	92	36	54.8	Bos taurus	0	0	629.799	1257.58	-0.0005	538	551	0	39.23	GLTGSPGSPGPDGK	2 Oxidation (P)	0.00000200200000.0
Collagen alpha-1(I) chain OS=Bos taurus GN=COL1A1 PE=1 SV=3	4511	866	317	92	36	54.8	Bos taurus	0	0	629.799	1257.58	-0.0005	538	551	0	36.95	GLTGSPGSPGPDGK	2 Oxidation (P)	0.00000200200000.0
Collagen alpha-1(I) chain OS=Bos taurus GN=COL1A1 PE=1 SV=3	4511	866	317	92	36	54.8	Bos taurus	0	0	629.799	1257.58	-0.0005	538	551	0	26.6	GLTGSPGSPGPDGK	2 Oxidation (P)	0.00000200200000.0
Collagen alpha-1(I) chain OS=Bos taurus GN=COL1A1 PE=1 SV=3	4511	866	317	92	36	54.8	Bos taurus	0	0	629.799	1257.58	-0.0005	538	551	0	15.03	GLTGSPGSPGPDGK	2 Oxidation (P)	0.00000200200000.0
Collagen alpha-1(I) chain OS=Bos taurus GN=COL1A1 PE=1 SV=3	4511	866	317	92	36	54.8	Bos taurus	0	0	629.799	1257.58	-0.0004	538	551	0	64.85	GLTGSPGSPGPDGK	2 Oxidation (P)	0.00000200200000.0
Collagen alpha-1(I) chain OS=Bos taurus GN=COL1A1 PE=1 SV=3	4511	866	317	92	36	54.8	Bos taurus	0	0	629.799	1257.58	-0.0003	538	551	0	64.49	GLTGSPGSPGPDGK	2 Oxidation (P)	0.00000200200000.0
Collagen alpha-1(I) chain OS=Bos taurus GN=COL1A1 PE=1 SV=3	4511	866	317	92	36	54.8	Bos taurus	0	0	629.799	1257.58	-0.0001	538	551	0	39.89	GLTGSPGSPGPDGK	2 Oxidation (P)	0.00000200200000.0
Collagen alpha-1(I) chain OS=Bos taurus GN=COL1A1 PE=1 SV=3	4511	866	317	92	36	54.8	Bos taurus	0	0	629.799	1257.58	0.0001	538	551	0	37.74	GLTGSPGSPGPDGK	2 Oxidation (P)	0.00000200200000.0
Collagen alpha-1(I) chain OS=Bos taurus GN=COL1A1 PE=1 SV=3	4511	866	317	92	36	54.8	Bos taurus	0	0	629.799	1257.58	0.0001	538	551	0	42.14	GLTGSPGSPGPDGK	2 Oxidation (P)	0.00000200200000.0
Collagen alpha-1(I) chain OS=Bos taurus GN=COL1A1 PE=1 SV=3	4511	866	317	92	36	54.8	Bos taurus	0	0	629.799	1257.58	0.0002	538	551	0	35.86	GLTGSPGSPGPDGK	2 Oxidation (P)	0.00000200200000.0
Collagen alpha-1(I) chain OS=Bos taurus GN=COL1A1 PE=1 SV=3	4511	866	317	92	36	54.8	Bos taurus	0	0	629.799	1257.58	0.0002	538	551	0	35.02	GLTGSPGSPGPDGK	2 Oxidation (P)	0.00000200200000.0
Collagen alpha-1(I) chain OS=Bos taurus GN=COL1A1 PE=1 SV=3	4511	866	317	92	36	54.8	Bos taurus	0	0	629.799	1257.58	0.0002	538	551	0	33.2	GLTGSPGSPGPDGK	2 Oxidation (P)	0.00000200200000.0
Collagen alpha-1(I) chain OS=Bos taurus GN=COL1A1 PE=1 SV=3	4511	866	317	92	36	54.8	Bos taurus	0	0	629.799	1257.58	0.0003	538	551	0	30.12	GLTGSPGSPGPDGK	2 Oxidation (P)	0.00000200200000.0
Collagen alpha-1(I) chain OS=Bos taurus GN=COL1A1 PE=1 SV=3	4511	866	317	92	36	54.8	Bos taurus	0	0	629.799	1257.58	0.0003	538	551	0	39.98	GLTGSPGSPGPDGK	2 Oxidation (P)	0.00000200200000.0
Collagen alpha-1(I) chain OS=Bos taurus GN=COL1A1 PE=1 SV=3	4511	866	317	92	36	54.8	Bos taurus	0	0	629.8	1257.58	0.0008	538	551	0	14.17	GLTGSPGSPGPDGK	2 Oxidation (P)	0.00000200200000.0
Collagen alpha-1(I) chain OS=Bos taurus GN=COL1A1 PE=1 SV=3	4511	866	317	92	36	54.8	Bos taurus	0	0	629.8	1257.58	0.001	538	551	0	26.36	GLTGSPGSPGPDGK	2 Oxidation (P)	0.00000200200000.0
Collagen alpha-1(I) chain OS=Bos taurus GN=COL1A1 PE=1 SV=3	4511	866	317	92	36	54.8	Bos taurus	0	0	629.8	1257.58	0.0011	538	551	0	23.97	GLTGSPGSPGPDGK	2 Oxidation (P)	0.00000200200000.0
Collagen alpha-1(I) chain OS=Bos taurus GN=COL1A1 PE=1 SV=3	4511	866	317	92	36	54.8	Bos taurus	0	0	629.8	1257.58	0.0012	538	551	0	45.72	GLTGSPGSPGPDGK	2 Oxidation (P)	0.00000200200000.0
Collagen alpha-1(I) chain OS=Bos taurus GN=COL1A1 PE=1 SV=3	4511	866	317	92	36	54.8	Bos taurus	0	0	629.8	1257.59	0.0021	538	551	0	33.65	GLTGSPGSPGPDGK	2 Oxidation (P)	0.00000200200000.0
Collagen alpha-1(I) chain OS=Bos taurus GN=COL1A1 PE=1 SV=3	4511	866	317	92	36	54.8	Bos taurus	0	0	630.3	1258.58	0.0038	538	551	0	34.78	GLTGSPGSPGPDGK	2 Oxidation (P); Label:15N(1) (L) [+1.00]	0.0X000200200000.0
Collagen alpha-1(I) chain OS=Bos taurus GN=COL1A1 PE=1 SV=3	4511	866	317	92	36	54.8	Bos taurus	0	0	630.301	1258.59	0.0056	538	551	0	38.95	GLTGSPGSPGPDGK	2 Oxidation (P); Label:15N(1) (L) [+1.00]	0.0X000200200000.0
Collagen alpha-1(I) chain OS=Bos taurus GN=COL1A1 PE=1 SV=3	4511	866	317	92	36	54.8	Bos taurus	0	0	630.301	1258.59	0.0056	538	551	0	33.9	GLTGSPGSPGPDGK	2 Oxidation (P); Label:15N(1) (L) [+1.00]	0.0X000200200000.0
Collagen alpha-1(I) chain OS=Bos taurus GN=COL1A1 PE=1 SV=3	4511	866	317	92	36	54.8	Bos taurus	0	0	630.301	1258.59	0.0059	538	551	0	45.62	GLTGSPGSPGPDGK	2 Oxidation (P); Label:15N(1) (T) [+1.00]	0.00X00200200000.0
Collagen alpha-1(I) chain OS=Bos taurus GN=COL1A1 PE=1 SV=3	4511	866	317	92	36	54.8	Bos taurus	0	0	634.325	1266.63	0.0029	945	957	0	52.55	PGTPGPQGIAGQR	2 Oxidation (P)	0.2002000000000.0
Collagen alpha-1(I) chain OS=Bos taurus GN=COL1A1 PE=1 SV=3	4511	866	317	92	36	54.8	Bos taurus	0	0	643.828	1285.64	0.0003	401	414	0	36.36	APGIAGAPGFPGAR	3 Oxidation (P)	0.02000002002000.0
Collagen alpha-1(I) chain OS=Bos taurus GN=COL1A1 PE=1 SV=3	4511	866	317	92	36	54.8	Bos taurus	0	0	648.815	1295.61	-0.0001	187	200	0	38.65	GLPGPPGAPGPQGF	3 Oxidation (P)	0.00200200002000.0
Collagen alpha-1(I) chain OS=Bos taurus GN=COL1A1 PE=1 SV=3	4511	866	317	92	36	54.8	Bos taurus	0	0	648.833	1295.65	-0.0003	970	983	0	23.37	GFPGLPGPSGEPGK
Collagen alpha-1(I) chain OS=Bos taurus GN=COL1A1 PE=1 SV=3	4511	866	317	92	36	54.8	Bos taurus	0	0	650.291	1298.57	0.0005	291	303	0	35.09	PGENGAPGQMGPR	2 Oxidation (P)	0.2000002000000.0
Collagen alpha-1(I) chain OS=Bos taurus GN=COL1A1 PE=1 SV=3	4511	866	317	92	36	54.8	Bos taurus	0	0	653.823	1305.63	0	415	429	0	44.29	GPSGPQGPSGPPGPK	Oxidation (P); Pro->Ala (P) [-26.02]	0.0000000X0002000.0
Collagen alpha-1(I) chain OS=Bos taurus GN=COL1A1 PE=1 SV=3	4511	866	317	92	36	54.8	Bos taurus	0	0	656.83	1311.65	0	970	983	0	50.56	GFPGLPGPSGEPGK	Oxidation (P)	0.00200000000000.0
Collagen alpha-1(I) chain OS=Bos taurus GN=COL1A1 PE=1 SV=3	4511	866	317	92	36	54.8	Bos taurus	0	0	656.83	1311.65	0.0004	970	983	0	40.12	GFPGLPGPSGEPGK	Oxidation (P)	0.00000200000000.0
Collagen alpha-1(I) chain OS=Bos taurus GN=COL1A1 PE=1 SV=3	4511	866	317	92	36	54.8	Bos taurus	0	0	656.831	1311.65	0.0008	970	983	0	3.24	GFPGLPGPSGEPGK	Oxidation (P)	0.00000002000000.0
Collagen alpha-1(I) chain OS=Bos taurus GN=COL1A1 PE=1 SV=3	4511	866	317	92	36	54.8	Bos taurus	0	0	656.831	1311.65	0.001	970	983	0	20.49	GFPGLPGPSGEPGK	Oxidation (P)	0.00000002000000.0
Collagen alpha-1(I) chain OS=Bos taurus GN=COL1A1 PE=1 SV=3	4511	866	317	92	36	54.8	Bos taurus	0	0	656.831	1311.65	0.0011	970	983	0	23.25	GFPGLPGPSGEPGK	Oxidation (P)	0.00000000000200.0
Collagen alpha-1(I) chain OS=Bos taurus GN=COL1A1 PE=1 SV=3	4511	866	317	92	36	54.8	Bos taurus	0	0	656.831	1311.65	0.002	970	983	0	10.4	GFPGLPGPSGEPGK	Oxidation (K)	0.00000000000001.0
Collagen alpha-1(I) chain OS=Bos taurus GN=COL1A1 PE=1 SV=3	4511	866	317	92	36	54.8	Bos taurus	0	0	658.323	1314.63	-0.0005	867	881	0	85.52	AGPPGATGFPGAAGR	2 Oxidation (P)	0.000200000200000.0
Collagen alpha-1(I) chain OS=Bos taurus GN=COL1A1 PE=1 SV=3	4511	866	317	92	36	54.8	Bos taurus	0	0	664.813	1327.61	0.0063	970	983	0	37.06	GFPGLPGPSGEPGK	2 Oxidation (P); Lys->Gln (K) [-0.04]	0.0020020000000X.0
Collagen alpha-1(I) chain OS=Bos taurus GN=COL1A1 PE=1 SV=3	4511	866	317	92	36	54.8	Bos taurus	1	0	664.814	1327.61	-0.0015	415	429	0	41.36	GPSGPQGPSGPPGPK	2 Oxidation (P); azole (S) [-20.03]	0.00000000X022000.0
Collagen alpha-1(I) chain OS=Bos taurus GN=COL1A1 PE=1 SV=3	4511	866	317	92	36	54.8	Bos taurus	0	0	664.826	1327.64	-0.0026	970	983	0	10.3	GFPGLPGPSGEPGK	2 Oxidation (P)	0.00200002000000.0
Collagen alpha-1(I) chain OS=Bos taurus GN=COL1A1 PE=1 SV=3	4511	866	317	92	36	54.8	Bos taurus	0	0	664.827	1327.64	-0.0022	970	983	0	26.51	GFPGLPGPSGEPGK	2 Oxidation (P)	0.00200002000000.0
Collagen alpha-1(I) chain OS=Bos taurus GN=COL1A1 PE=1 SV=3	4511	866	317	92	36	54.8	Bos taurus	0	0	664.827	1327.64	-0.0009	970	983	0	16.87	GFPGLPGPSGEPGK	2 Oxidation (P)	0.00200200000000.0
Collagen alpha-1(I) chain OS=Bos taurus GN=COL1A1 PE=1 SV=3	4511	866	317	92	36	54.8	Bos taurus	0	0	664.827	1327.64	-0.0009	970	983	0	8.4	GFPGLPGPSGEPGK	2 Oxidation (P)	0.00200002000000.0
Collagen alpha-1(I) chain OS=Bos taurus GN=COL1A1 PE=1 SV=3	4511	866	317	92	36	54.8	Bos taurus	0	0	664.827	1327.64	-0.0006	970	983	0	27.8	GFPGLPGPSGEPGK	2 Oxidation (P)	0.00200200000000.0
Collagen alpha-1(I) chain OS=Bos taurus GN=COL1A1 PE=1 SV=3	4511	866	317	92	36	54.8	Bos taurus	0	0	664.827	1327.64	-0.0006	970	983	0	9.91	GFPGLPGPSGEPGK	2 Oxidation (P)	0.00200200000000.0
Collagen alpha-1(I) chain OS=Bos taurus GN=COL1A1 PE=1 SV=3	4511	866	317	92	36	54.8	Bos taurus	0	0	664.827	1327.64	-0.0005	970	983	0	23.7	GFPGLPGPSGEPGK	2 Oxidation (P)	0.00200200000000.0
Collagen alpha-1(I) chain OS=Bos taurus GN=COL1A1 PE=1 SV=3	4511	866	317	92	36	54.8	Bos taurus	0	0	664.828	1327.64	-0.0003	970	983	0	30.47	GFPGLPGPSGEPGK	2 Oxidation (P)	0.00200002000000.0
Collagen alpha-1(I) chain OS=Bos taurus GN=COL1A1 PE=1 SV=3	4511	866	317	92	36	54.8	Bos taurus	0	0	664.828	1327.64	-0.0001	970	983	0	19.19	GFPGLPGPSGEPGK	2 Oxidation (P)	0.00200002000000.0
Collagen alpha-1(I) chain OS=Bos taurus GN=COL1A1 PE=1 SV=3	4511	866	317	92	36	54.8	Bos taurus	0	0	664.828	1327.64	-0.0001	970	983	0	23.01	GFPGLPGPSGEPGK	2 Oxidation (P)	0.00200200000000.0
Collagen alpha-1(I) chain OS=Bos taurus GN=COL1A1 PE=1 SV=3	4511	866	317	92	36	54.8	Bos taurus	0	0	664.828	1327.64	-0.0001	970	983	0	18.15	GFPGLPGPSGEPGK	2 Oxidation (P)	0.00000202000000.0
Collagen alpha-1(I) chain OS=Bos taurus GN=COL1A1 PE=1 SV=3	4511	866	317	92	36	54.8	Bos taurus	0	0	664.828	1327.64	-0.0001	970	983	0	21.48	GFPGLPGPSGEPGK	2 Oxidation (P)	0.00200200000000.0
Collagen alpha-1(I) chain OS=Bos taurus GN=COL1A1 PE=1 SV=3	4511	866	317	92	36	54.8	Bos taurus	0	0	664.828	1327.64	-0.0001	970	983	0	11.58	GFPGLPGPSGEPGK	2 Oxidation (P)	0.00200002000000.0
Collagen alpha-1(I) chain OS=Bos taurus GN=COL1A1 PE=1 SV=3	4511	866	317	92	36	54.8	Bos taurus	0	0	664.828	1327.64	0	970	983	0	52.96	GFPGLPGPSGEPGK	2 Oxidation (P)	0.00200200000000.0
Collagen alpha-1(I) chain OS=Bos taurus GN=COL1A1 PE=1 SV=3	4511	866	317	92	36	54.8	Bos taurus	0	0	664.828	1327.64	0	970	983	0	19.37	GFPGLPGPSGEPGK	2 Oxidation (P)	0.00200200000000.0
Collagen alpha-1(I) chain OS=Bos taurus GN=COL1A1 PE=1 SV=3	4511	866	317	92	36	54.8	Bos taurus	0	0	664.828	1327.64	0.0001	970	983	0	21.06	GFPGLPGPSGEPGK	2 Oxidation (P)	0.00200200000000.0
Collagen alpha-1(I) chain OS=Bos taurus GN=COL1A1 PE=1 SV=3	4511	866	317	92	36	54.8	Bos taurus	0	0	664.828	1327.64	0.0001	970	983	0	24.24	GFPGLPGPSGEPGK	2 Oxidation (P)	0.00200000000200.0
Collagen alpha-1(I) chain OS=Bos taurus GN=COL1A1 PE=1 SV=3	4511	866	317	92	36	54.8	Bos taurus	0	0	664.828	1327.64	0.0002	970	983	0	46.6	GFPGLPGPSGEPGK	2 Oxidation (P)	0.00000202000000.0
Collagen alpha-1(I) chain OS=Bos taurus GN=COL1A1 PE=1 SV=3	4511	866	317	92	36	54.8	Bos taurus	0	0	664.828	1327.64	0.0004	970	983	0	13.77	GFPGLPGPSGEPGK	2 Oxidation (P)	0.00200200000000.0
Collagen alpha-1(I) chain OS=Bos taurus GN=COL1A1 PE=1 SV=3	4511	866	317	92	36	54.8	Bos taurus	0	0	664.828	1327.64	0.0005	970	983	0	53.89	GFPGLPGPSGEPGK	2 Oxidation (P)	0.00200200000000.0
Collagen alpha-1(I) chain OS=Bos taurus GN=COL1A1 PE=1 SV=3	4511	866	317	92	36	54.8	Bos taurus	0	0	664.828	1327.64	0.0005	970	983	0	20.55	GFPGLPGPSGEPGK	2 Oxidation (P)	0.00200200000000.0
Collagen alpha-1(I) chain OS=Bos taurus GN=COL1A1 PE=1 SV=3	4511	866	317	92	36	54.8	Bos taurus	0	0	664.828	1327.64	0.0006	970	983	0	12.87	GFPGLPGPSGEPGK	2 Oxidation (P)	0.00200200000000.0
Collagen alpha-1(I) chain OS=Bos taurus GN=COL1A1 PE=1 SV=3	4511	866	317	92	36	54.8	Bos taurus	0	0	664.828	1327.64	0.0006	970	983	0	25.79	GFPGLPGPSGEPGK	2 Oxidation (P)	0.00200002000000.0
Collagen alpha-1(I) chain OS=Bos taurus GN=COL1A1 PE=1 SV=3	4511	866	317	92	36	54.8	Bos taurus	0	0	664.828	1327.64	0.0007	970	983	0	61.02	GFPGLPGPSGEPGK	3 Oxidation (P); Deoxy (S) [-15.99]	0.00200202X00000.0
Collagen alpha-1(I) chain OS=Bos taurus GN=COL1A1 PE=1 SV=3	4511	866	317	92	36	54.8	Bos taurus	0	0	664.828	1327.64	0.0007	970	983	0	3.91	GFPGLPGPSGEPGK	2 Oxidation (P)	0.00200200000000.0
Collagen alpha-1(I) chain OS=Bos taurus GN=COL1A1 PE=1 SV=3	4511	866	317	92	36	54.8	Bos taurus	0	0	664.828	1327.64	0.0007	970	983	0	26.1	GFPGLPGPSGEPGK	2 Oxidation (P)	0.00200200000000.0
Collagen alpha-1(I) chain OS=Bos taurus GN=COL1A1 PE=1 SV=3	4511	866	317	92	36	54.8	Bos taurus	0	0	664.828	1327.64	0.0008	970	983	0	50.91	GFPGLPGPSGEPGK	2 Oxidation (P)	0.00000202000000.0
Collagen alpha-1(I) chain OS=Bos taurus GN=COL1A1 PE=1 SV=3	4511	866	317	92	36	54.8	Bos taurus	0	0	664.831	1327.65	0.0056	970	983	0	38.15	GFPGLPGPSGEPGK	2 Oxidation (P)	0.00200002000000.0
Collagen alpha-1(I) chain OS=Bos taurus GN=COL1A1 PE=1 SV=3	4511	866	317	92	36	54.8	Bos taurus	0	0	666.83	1331.65	-0.0013	415	429	0	22.13	GPSGPQGPSGPPGPK	Oxidation (P)	0.000000000020000.0
Collagen alpha-1(I) chain OS=Bos taurus GN=COL1A1 PE=1 SV=3	4511	866	317	92	36	54.8	Bos taurus	1	0	666.83	1331.65	-0.0012	415	429	0	47.57	GPSGPQGPSGPPGPK	Oxidation (P)	0.000000000002000.0
Collagen alpha-1(I) chain OS=Bos taurus GN=COL1A1 PE=1 SV=3	4511	866	317	92	36	54.8	Bos taurus	1	0	666.831	1331.65	-0.0005	415	429	0	27.7	GPSGPQGPSGPPGPK	Oxidation (K)	0.000000000000001.0
Collagen alpha-1(I) chain OS=Bos taurus GN=COL1A1 PE=1 SV=3	4511	866	317	92	36	54.8	Bos taurus	1	0	666.831	1331.65	-0.0004	415	429	0	14.4	GPSGPQGPSGPPGPK	Oxidation (P)	0.000000000020000.0
Collagen alpha-1(I) chain OS=Bos taurus GN=COL1A1 PE=1 SV=3	4511	866	317	92	36	54.8	Bos taurus	1	0	666.831	1331.65	-0.0002	415	429	0	33.17	GPSGPQGPSGPPGPK	Oxidation (P)	0.000000000002000.0
Collagen alpha-1(I) chain OS=Bos taurus GN=COL1A1 PE=1 SV=3	4511	866	317	92	36	54.8	Bos taurus	1	0	666.831	1331.65	0.0003	415	429	0	72.16	GPSGPQGPSGPPGPK	Oxidation (P)	0.000000000002000.0
Collagen alpha-1(I) chain OS=Bos taurus GN=COL1A1 PE=1 SV=3	4511	866	317	92	36	54.8	Bos taurus	1	0	666.831	1331.65	0.0007	415	429	0	52.16	GPSGPQGPSGPPGPK	2 Oxidation (P); Deoxy (S) [-15.99]	0.00000002X002000.0
Collagen alpha-1(I) chain OS=Bos taurus GN=COL1A1 PE=1 SV=3	4511	866	317	92	36	54.8	Bos taurus	1	0	666.831	1331.65	0.0009	415	429	0	33.38	GPSGPQGPSGPPGPK	Oxidation (P)	0.000000000002000.0
Collagen alpha-1(I) chain OS=Bos taurus GN=COL1A1 PE=1 SV=3	4511	866	317	92	36	54.8	Bos taurus	0	0	672.824	1343.63	-0.0021	970	983	0	7.16	GFPGLPGPSGEPGK	Oxidation (K); 2 Oxidation (P)	0.00200002000001.0
Collagen alpha-1(I) chain OS=Bos taurus GN=COL1A1 PE=1 SV=3	4511	866	317	92	36	54.8	Bos taurus	0	0	672.825	1343.64	-0.0001	970	983	0	40.56	GFPGLPGPSGEPGK	3 Oxidation (P)	0.00200200000200.0
Collagen alpha-1(I) chain OS=Bos taurus GN=COL1A1 PE=1 SV=3	4511	866	317	92	36	54.8	Bos taurus	0	0	672.825	1343.64	0.0001	970	983	0	67.8	GFPGLPGPSGEPGK	3 Oxidation (P)	0.00200200000200.0
Collagen alpha-1(I) chain OS=Bos taurus GN=COL1A1 PE=1 SV=3	4511	866	317	92	36	54.8	Bos taurus	0	0	672.825	1343.64	0.0002	970	983	0	47.31	GFPGLPGPSGEPGK	3 Oxidation (P)	0.00200200000200.0
Collagen alpha-1(I) chain OS=Bos taurus GN=COL1A1 PE=1 SV=3	4511	866	317	92	36	54.8	Bos taurus	0	0	672.825	1343.64	0.0003	970	983	0	14.74	GFPGLPGPSGEPGK	3 Oxidation (P)	0.00200200000200.0
Collagen alpha-1(I) chain OS=Bos taurus GN=COL1A1 PE=1 SV=3	4511	866	317	92	36	54.8	Bos taurus	0	0	672.825	1343.64	0.0004	970	983	0	48.07	GFPGLPGPSGEPGK	3 Oxidation (P)	0.00200200000200.0
Collagen alpha-1(I) chain OS=Bos taurus GN=COL1A1 PE=1 SV=3	4511	866	317	92	36	54.8	Bos taurus	0	0	672.826	1343.64	0.0007	970	983	0	3.97	GFPGLPGPSGEPGK	3 Oxidation (P)	0.00200002000200.0
Collagen alpha-1(I) chain OS=Bos taurus GN=COL1A1 PE=1 SV=3	4511	866	317	92	36	54.8	Bos taurus	0	0	701.839	1401.66	-0.0006	866	881	0	37.28	SAGPPGATGFPGAAGR	2 Oxidation (P)	0.0000200000200000.0
Collagen alpha-1(I) chain OS=Bos taurus GN=COL1A1 PE=1 SV=3	4511	866	317	92	36	54.8	Bos taurus	0	0	701.839	1401.66	0.0001	866	881	0	68.35	SAGPPGATGFPGAAGR	2 Oxidation (P)	0.0000200000200000.0
Collagen alpha-1(I) chain OS=Bos taurus GN=COL1A1 PE=1 SV=3	4511	866	317	92	36	54.8	Bos taurus	0	0	708.319	1414.62	-0.0021	865	881	0	48.54	GSAGPPGATGFPGAAGR	2 Oxidation (P); Phe->Cys (F) [-44.06]	0.0000020000X200000.0
Collagen alpha-1(I) chain OS=Bos taurus GN=COL1A1 PE=1 SV=3	4511	866	317	92	36	54.8	Bos taurus	0	0	708.336	1414.66	-0.0017	865	881	0	42.93	GSAGPPGATGFPGAAGR	2 Oxidation (P); Thr->Gly (T) [-44.03]	0.00000200X00200000.0
Collagen alpha-1(I) chain OS=Bos taurus GN=COL1A1 PE=1 SV=3	4511	866	317	92	36	54.8	Bos taurus	0	0	708.337	1414.66	0.0001	865	881	0	112.41	GSAGPPGATGFPGAAGR	2 Oxidation (P); Thr->Gly (T) [-44.03]	0.00000200X00200000.0
Collagen alpha-1(I) chain OS=Bos taurus GN=COL1A1 PE=1 SV=3	4511	866	317	92	36	54.8	Bos taurus	1	1	718.343	1434.67	-0.0022	472	486	0	8.42	GEPGPAGLPGPPGER	3 Oxidation (P)	0.002000000022000.0
Collagen alpha-1(I) chain OS=Bos taurus GN=COL1A1 PE=1 SV=3	4511	866	317	92	36	54.8	Bos taurus	1	1	718.344	1434.67	-0.0009	472	486	0	7.32	GEPGPAGLPGPPGER	3 Oxidation (P)	0.002000000022000.0
Collagen alpha-1(I) chain OS=Bos taurus GN=COL1A1 PE=1 SV=3	4511	866	317	92	36	54.8	Bos taurus	1	1	718.344	1434.67	-0.0009	472	486	0	17.82	GEPGPAGLPGPPGER	3 Oxidation (P)	0.002000002002000.0
Collagen alpha-1(I) chain OS=Bos taurus GN=COL1A1 PE=1 SV=3	4511	866	317	92	36	54.8	Bos taurus	1	1	718.344	1434.67	-0.0007	472	486	0	2.22	GEPGPAGLPGPPGER	3 Oxidation (P)	0.002000002002000.0
Collagen alpha-1(I) chain OS=Bos taurus GN=COL1A1 PE=1 SV=3	4511	866	317	92	36	54.8	Bos taurus	1	1	718.344	1434.67	-0.0006	472	486	0	9.47	GEPGPAGLPGPPGER	3 Oxidation (P)	0.002000002002000.0
Collagen alpha-1(I) chain OS=Bos taurus GN=COL1A1 PE=1 SV=3	4511	866	317	92	36	54.8	Bos taurus	1	1	718.344	1434.67	-0.0003	472	486	0	18.79	GEPGPAGLPGPPGER	3 Oxidation (P)	0.002000002002000.0
Collagen alpha-1(I) chain OS=Bos taurus GN=COL1A1 PE=1 SV=3	4511	866	317	92	36	54.8	Bos taurus	1	1	718.344	1434.67	0.0001	472	486	0	0.09	GEPGPAGLPGPPGER	3 Oxidation (P)	0.002000002002000.0
Collagen alpha-1(I) chain OS=Bos taurus GN=COL1A1 PE=1 SV=3	4511	866	317	92	36	54.8	Bos taurus	1	1	718.344	1434.67	0.0001	472	486	0	45.87	GEPGPAGLPGPPGER	3 Oxidation (P)	0.002000002002000.0
Collagen alpha-1(I) chain OS=Bos taurus GN=COL1A1 PE=1 SV=3	4511	866	317	92	36	54.8	Bos taurus	1	1	718.344	1434.67	0.0002	472	486	0	8.85	GEPGPAGLPGPPGER	3 Oxidation (P)	0.002000000022000.0
Collagen alpha-1(I) chain OS=Bos taurus GN=COL1A1 PE=1 SV=3	4511	866	317	92	36	54.8	Bos taurus	1	1	718.345	1434.68	0.0012	472	486	0	8.18	GEPGPAGLPGPPGER	3 Oxidation (P)	0.002000000022000.0
Collagen alpha-1(I) chain OS=Bos taurus GN=COL1A1 PE=1 SV=3	4511	866	317	92	36	54.8	Bos taurus	1	1	718.345	1434.68	0.0012	472	486	0	0.9	GEPGPAGLPGPPGER	3 Oxidation (P)	0.002000002002000.0
Collagen alpha-1(I) chain OS=Bos taurus GN=COL1A1 PE=1 SV=3	4511	866	317	92	36	54.8	Bos taurus	1	1	718.345	1434.68	0.0014	472	486	0	15.54	GEPGPAGLPGPPGER	3 Oxidation (P)	0.002000002002000.0
Collagen alpha-1(I) chain OS=Bos taurus GN=COL1A1 PE=1 SV=3	4511	866	317	92	36	54.8	Bos taurus	0	0	718.824	1435.63	0	796	811	1	43.71	GAPGDRGEPGPPGPAG	3 Oxidation (P)	0.0020000020020000.0
Collagen alpha-1(I) chain OS=Bos taurus GN=COL1A1 PE=1 SV=3	4511	866	317	92	36	54.8	Bos taurus	0	0	719.34	1436.66	0.0006	1125	1140	0	41.3	PGEQGPSGASGPAGPR	Oxidation (P)	0.2000000000000000.0
Collagen alpha-1(I) chain OS=Bos taurus GN=COL1A1 PE=1 SV=3	4511	866	317	92	36	54.8	Bos taurus	0	0	719.34	1436.67	0.001	1125	1140	0	54.43	PGEQGPSGASGPAGPR	Oxidation (P)	0.2000000000000000.0
Collagen alpha-1(I) chain OS=Bos taurus GN=COL1A1 PE=1 SV=3	4511	866	317	92	36	54.8	Bos taurus	0	0	722.353	1442.69	0.0014	865	881	0	49.35	GSAGPPGATGFPGAAGR	Oxidation (P)	0.00000200000000000.0
Collagen alpha-1(I) chain OS=Bos taurus GN=COL1A1 PE=1 SV=3	4511	866	317	92	36	54.8	Bos taurus	0	1	725.85	1449.69	0.0008	472	486	0	40.92	GEPGPAGLPGPPGER	3 Oxidation (P); Hydroxamic_acid (DE) [+15.01]	0.0020000020020X0.0
Collagen alpha-1(I) chain OS=Bos taurus GN=COL1A1 PE=1 SV=3	4511	866	317	92	36	54.8	Bos taurus	1	1	484.566	1450.68	0.0063	472	486	0	1.07	GEPGPAGLPGPPGER	4 Oxidation (P)	0.002020000022000.0
Collagen alpha-1(I) chain OS=Bos taurus GN=COL1A1 PE=1 SV=3	4511	866	317	92	36	54.8	Bos taurus	0	0	730.348	1458.68	-0.0031	865	881	0	30.13	GSAGPPGATGFPGAAGR	2 Oxidation (P)	0.00000200000200000.0
Collagen alpha-1(I) chain OS=Bos taurus GN=COL1A1 PE=1 SV=3	4511	866	317	92	36	54.8	Bos taurus	0	0	730.349	1458.68	-0.0014	865	881	0	50.35	GSAGPPGATGFPGAAGR	2 Oxidation (P)	0.00000200000200000.0
Collagen alpha-1(I) chain OS=Bos taurus GN=COL1A1 PE=1 SV=3	4511	866	317	92	36	54.8	Bos taurus	0	0	730.349	1458.68	-0.0014	865	881	0	29.01	GSAGPPGATGFPGAAGR	2 Oxidation (P)	0.00000200000200000.0
Collagen alpha-1(I) chain OS=Bos taurus GN=COL1A1 PE=1 SV=3	4511	866	317	92	36	54.8	Bos taurus	0	0	730.349	1458.68	-0.0011	865	881	0	27.42	GSAGPPGATGFPGAAGR	2 Oxidation (P)	0.00000200000200000.0
Collagen alpha-1(I) chain OS=Bos taurus GN=COL1A1 PE=1 SV=3	4511	866	317	92	36	54.8	Bos taurus	0	0	487.235	1458.68	-0.001	865	881	0	10.25	GSAGPPGATGFPGAAGR	2 Oxidation (P)	0.00000200000200000.0
Collagen alpha-1(I) chain OS=Bos taurus GN=COL1A1 PE=1 SV=3	4511	866	317	92	36	54.8	Bos taurus	0	0	730.349	1458.68	-0.001	865	881	0	74.49	GSAGPPGATGFPGAAGR	2 Oxidation (P)	0.00000200000200000.0
Collagen alpha-1(I) chain OS=Bos taurus GN=COL1A1 PE=1 SV=3	4511	866	317	92	36	54.8	Bos taurus	0	0	730.349	1458.68	-0.0009	865	881	0	82.53	GSAGPPGATGFPGAAGR	2 Oxidation (P)	0.00000200000200000.0
Collagen alpha-1(I) chain OS=Bos taurus GN=COL1A1 PE=1 SV=3	4511	866	317	92	36	54.8	Bos taurus	0	0	730.35	1458.68	-0.0008	865	881	0	30.2	GSAGPPGATGFPGAAGR	2 Oxidation (P)	0.00000200000200000.0
Collagen alpha-1(I) chain OS=Bos taurus GN=COL1A1 PE=1 SV=3	4511	866	317	92	36	54.8	Bos taurus	0	0	730.35	1458.68	-0.0006	865	881	0	59.1	GSAGPPGATGFPGAAGR	2 Oxidation (P)	0.00000200000200000.0
Collagen alpha-1(I) chain OS=Bos taurus GN=COL1A1 PE=1 SV=3	4511	866	317	92	36	54.8	Bos taurus	0	0	730.35	1458.68	-0.0006	865	881	0	76.94	GSAGPPGATGFPGAAGR	2 Oxidation (P)	0.00000200000200000.0
Collagen alpha-1(I) chain OS=Bos taurus GN=COL1A1 PE=1 SV=3	4511	866	317	92	36	54.8	Bos taurus	0	0	730.35	1458.68	-0.0006	865	881	0	81.56	GSAGPPGATGFPGAAGR	2 Oxidation (P)	0.00000200000200000.0
Collagen alpha-1(I) chain OS=Bos taurus GN=COL1A1 PE=1 SV=3	4511	866	317	92	36	54.8	Bos taurus	0	0	730.35	1458.68	-0.0006	865	881	0	31.39	GSAGPPGATGFPGAAGR	2 Oxidation (P)	0.00000200000200000.0
Collagen alpha-1(I) chain OS=Bos taurus GN=COL1A1 PE=1 SV=3	4511	866	317	92	36	54.8	Bos taurus	0	0	487.236	1458.68	-0.0006	865	881	0	24.46	GSAGPPGATGFPGAAGR	2 Oxidation (P)	0.00000200000200000.0
Collagen alpha-1(I) chain OS=Bos taurus GN=COL1A1 PE=1 SV=3	4511	866	317	92	36	54.8	Bos taurus	0	0	730.35	1458.68	-0.0005	865	881	0	106.01	GSAGPPGATGFPGAAGR	2 Oxidation (P)	0.00000200000200000.0
Collagen alpha-1(I) chain OS=Bos taurus GN=COL1A1 PE=1 SV=3	4511	866	317	92	36	54.8	Bos taurus	0	0	730.35	1458.68	-0.0005	865	881	0	64.33	GSAGPPGATGFPGAAGR	2 Oxidation (P)	0.00000200000200000.0
Collagen alpha-1(I) chain OS=Bos taurus GN=COL1A1 PE=1 SV=3	4511	866	317	92	36	54.8	Bos taurus	0	0	730.35	1458.68	-0.0004	865	881	0	88.19	GSAGPPGATGFPGAAGR	2 Oxidation (P)	0.00000200000200000.0
Collagen alpha-1(I) chain OS=Bos taurus GN=COL1A1 PE=1 SV=3	4511	866	317	92	36	54.8	Bos taurus	0	0	730.35	1458.68	-0.0004	865	881	0	73.4	GSAGPPGATGFPGAAGR	2 Oxidation (P)	0.00000200000200000.0
Collagen alpha-1(I) chain OS=Bos taurus GN=COL1A1 PE=1 SV=3	4511	866	317	92	36	54.8	Bos taurus	0	0	730.35	1458.68	-0.0003	865	881	0	71.01	GSAGPPGATGFPGAAGR	2 Oxidation (P)	0.00000200000200000.0
Collagen alpha-1(I) chain OS=Bos taurus GN=COL1A1 PE=1 SV=3	4511	866	317	92	36	54.8	Bos taurus	0	0	730.35	1458.68	-0.0003	865	881	0	87.76	GSAGPPGATGFPGAAGR	2 Oxidation (P)	0.00000200000200000.0
Collagen alpha-1(I) chain OS=Bos taurus GN=COL1A1 PE=1 SV=3	4511	866	317	92	36	54.8	Bos taurus	0	0	730.35	1458.68	-0.0001	865	881	0	123.38	GSAGPPGATGFPGAAGR	2 Oxidation (P)	0.00000200000200000.0
Collagen alpha-1(I) chain OS=Bos taurus GN=COL1A1 PE=1 SV=3	4511	866	317	92	36	54.8	Bos taurus	0	0	730.35	1458.68	-0.0001	865	881	0	60.31	GSAGPPGATGFPGAAGR	2 Oxidation (P)	0.00000200000200000.0
Collagen alpha-1(I) chain OS=Bos taurus GN=COL1A1 PE=1 SV=3	4511	866	317	92	36	54.8	Bos taurus	0	0	487.236	1458.69	0	865	881	0	26.77	GSAGPPGATGFPGAAGR	2 Oxidation (P)	0.00000200000200000.0
Collagen alpha-1(I) chain OS=Bos taurus GN=COL1A1 PE=1 SV=3	4511	866	317	92	36	54.8	Bos taurus	0	0	730.35	1458.69	0	865	881	0	62.29	GSAGPPGATGFPGAAGR	2 Oxidation (P)	0.00000200000200000.0
Collagen alpha-1(I) chain OS=Bos taurus GN=COL1A1 PE=1 SV=3	4511	866	317	92	36	54.8	Bos taurus	0	0	730.35	1458.69	0	865	881	0	46.61	GSAGPPGATGFPGAAGR	Oxidation (P); Ala->Ser (A) [+15.99]	0.0000000X000200000.0
Collagen alpha-1(I) chain OS=Bos taurus GN=COL1A1 PE=1 SV=3	4511	866	317	92	36	54.8	Bos taurus	0	0	730.35	1458.69	0	865	881	0	87.85	GSAGPPGATGFPGAAGR	2 Oxidation (P)	0.00000200000200000.0
Collagen alpha-1(I) chain OS=Bos taurus GN=COL1A1 PE=1 SV=3	4511	866	317	92	36	54.8	Bos taurus	0	0	730.35	1458.69	0.0001	865	881	0	86.6	GSAGPPGATGFPGAAGR	2 Oxidation (P)	0.00000200000200000.0
Collagen alpha-1(I) chain OS=Bos taurus GN=COL1A1 PE=1 SV=3	4511	866	317	92	36	54.8	Bos taurus	0	0	730.35	1458.69	0.0001	865	881	0	58.66	GSAGPPGATGFPGAAGR	2 Oxidation (P)	0.00000200000200000.0
Collagen alpha-1(I) chain OS=Bos taurus GN=COL1A1 PE=1 SV=3	4511	866	317	92	36	54.8	Bos taurus	0	0	730.35	1458.69	0.0001	865	881	0	72.5	GSAGPPGATGFPGAAGR	2 Oxidation (P)	0.00000200000200000.0
Collagen alpha-1(I) chain OS=Bos taurus GN=COL1A1 PE=1 SV=3	4511	866	317	92	36	54.8	Bos taurus	0	0	730.35	1458.69	0.0002	865	881	0	65.17	GSAGPPGATGFPGAAGR	2 Oxidation (P)	0.00000200000200000.0
Collagen alpha-1(I) chain OS=Bos taurus GN=COL1A1 PE=1 SV=3	4511	866	317	92	36	54.8	Bos taurus	0	0	730.35	1458.69	0.0002	865	881	0	63.82	GSAGPPGATGFPGAAGR	2 Oxidation (P)	0.00000200000200000.0
Collagen alpha-1(I) chain OS=Bos taurus GN=COL1A1 PE=1 SV=3	4511	866	317	92	36	54.8	Bos taurus	0	0	730.35	1458.69	0.0002	865	881	0	54.55	GSAGPPGATGFPGAAGR	2 Oxidation (P)	0.00000200000200000.0
Collagen alpha-1(I) chain OS=Bos taurus GN=COL1A1 PE=1 SV=3	4511	866	317	92	36	54.8	Bos taurus	0	0	730.35	1458.69	0.0002	865	881	0	65.84	GSAGPPGATGFPGAAGR	2 Oxidation (P)	0.00000200000200000.0
Collagen alpha-1(I) chain OS=Bos taurus GN=COL1A1 PE=1 SV=3	4511	866	317	92	36	54.8	Bos taurus	0	0	730.35	1458.69	0.0003	865	881	0	69.11	GSAGPPGATGFPGAAGR	2 Oxidation (P)	0.00000200000200000.0
Collagen alpha-1(I) chain OS=Bos taurus GN=COL1A1 PE=1 SV=3	4511	866	317	92	36	54.8	Bos taurus	0	0	730.35	1458.69	0.0005	865	881	0	46.78	GSAGPPGATGFPGAAGR	2 Oxidation (P)	0.00000200000200000.0
Collagen alpha-1(I) chain OS=Bos taurus GN=COL1A1 PE=1 SV=3	4511	866	317	92	36	54.8	Bos taurus	0	0	730.35	1458.69	0.0006	865	881	0	93.57	GSAGPPGATGFPGAAGR	2 Oxidation (P)	0.00000200000200000.0
Collagen alpha-1(I) chain OS=Bos taurus GN=COL1A1 PE=1 SV=3	4511	866	317	92	36	54.8	Bos taurus	0	0	730.35	1458.69	0.0006	865	881	0	40.2	GSAGPPGATGFPGAAGR	Oxidation (P); Ala->Ser (A) [+15.99]	0.0000020000000X000.0
Collagen alpha-1(I) chain OS=Bos taurus GN=COL1A1 PE=1 SV=3	4511	866	317	92	36	54.8	Bos taurus	0	0	730.35	1458.69	0.0007	865	881	0	73.25	GSAGPPGATGFPGAAGR	2 Oxidation (P)	0.00000200000200000.0
Collagen alpha-1(I) chain OS=Bos taurus GN=COL1A1 PE=1 SV=3	4511	866	317	92	36	54.8	Bos taurus	0	0	730.35	1458.69	0.0007	865	881	0	57.84	GSAGPPGATGFPGAAGR	2 Oxidation (P)	0.00000200000200000.0
Collagen alpha-1(I) chain OS=Bos taurus GN=COL1A1 PE=1 SV=3	4511	866	317	92	36	54.8	Bos taurus	0	0	730.35	1458.69	0.0007	865	881	0	69.18	GSAGPPGATGFPGAAGR	2 Oxidation (P)	0.00000200000200000.0
Collagen alpha-1(I) chain OS=Bos taurus GN=COL1A1 PE=1 SV=3	4511	866	317	92	36	54.8	Bos taurus	0	0	730.35	1458.69	0.0007	865	881	0	89.38	GSAGPPGATGFPGAAGR	2 Oxidation (P)	0.00000200000200000.0
Collagen alpha-1(I) chain OS=Bos taurus GN=COL1A1 PE=1 SV=3	4511	866	317	92	36	54.8	Bos taurus	0	0	730.35	1458.69	0.0007	865	881	0	65.84	GSAGPPGATGFPGAAGR	2 Oxidation (P)	0.00000200000200000.0
Collagen alpha-1(I) chain OS=Bos taurus GN=COL1A1 PE=1 SV=3	4511	866	317	92	36	54.8	Bos taurus	0	0	730.35	1458.69	0.0008	865	881	0	49.3	GSAGPPGATGFPGAAGR	2 Oxidation (P)	0.00000200000200000.0
Collagen alpha-1(I) chain OS=Bos taurus GN=COL1A1 PE=1 SV=3	4511	866	317	92	36	54.8	Bos taurus	0	0	730.35	1458.69	0.0008	865	881	0	64.5	GSAGPPGATGFPGAAGR	2 Oxidation (P)	0.00000200000200000.0
Collagen alpha-1(I) chain OS=Bos taurus GN=COL1A1 PE=1 SV=3	4511	866	317	92	36	54.8	Bos taurus	0	0	730.35	1458.69	0.0008	865	881	0	61.61	GSAGPPGATGFPGAAGR	Oxidation (P); Ala->Ser (A) [+15.99]	0.0000020000000X000.0
Collagen alpha-1(I) chain OS=Bos taurus GN=COL1A1 PE=1 SV=3	4511	866	317	92	36	54.8	Bos taurus	0	0	730.35	1458.69	0.0008	865	881	0	50.33	GSAGPPGATGFPGAAGR	2 Oxidation (P)	0.00000200000200000.0
Collagen alpha-1(I) chain OS=Bos taurus GN=COL1A1 PE=1 SV=3	4511	866	317	92	36	54.8	Bos taurus	0	0	730.35	1458.69	0.0008	865	881	0	81.34	GSAGPPGATGFPGAAGR	2 Oxidation (P)	0.00000200000200000.0
Collagen alpha-1(I) chain OS=Bos taurus GN=COL1A1 PE=1 SV=3	4511	866	317	92	36	54.8	Bos taurus	0	0	730.35	1458.69	0.001	865	881	0	50.23	GSAGPPGATGFPGAAGR	2 Oxidation (P)	0.00000200000200000.0
Collagen alpha-1(I) chain OS=Bos taurus GN=COL1A1 PE=1 SV=3	4511	866	317	92	36	54.8	Bos taurus	0	0	730.35	1458.69	0.0011	865	881	0	52.44	GSAGPPGATGFPGAAGR	Oxidation (P); Ala->Ser (A) [+15.99]	0.0000020000000X000.0
Collagen alpha-1(I) chain OS=Bos taurus GN=COL1A1 PE=1 SV=3	4511	866	317	92	36	54.8	Bos taurus	0	0	730.35	1458.69	0.0011	865	881	0	51.68	GSAGPPGATGFPGAAGR	2 Oxidation (P)	0.00000200000200000.0
Collagen alpha-1(I) chain OS=Bos taurus GN=COL1A1 PE=1 SV=3	4511	866	317	92	36	54.8	Bos taurus	0	0	730.35	1458.69	0.0011	865	881	0	37.74	GSAGPPGATGFPGAAGR	2 Oxidation (P)	0.00000200000200000.0
Collagen alpha-1(I) chain OS=Bos taurus GN=COL1A1 PE=1 SV=3	4511	866	317	92	36	54.8	Bos taurus	0	0	730.351	1458.69	0.0012	865	881	0	66.84	GSAGPPGATGFPGAAGR	2 Oxidation (P)	0.00000200000200000.0
Collagen alpha-1(I) chain OS=Bos taurus GN=COL1A1 PE=1 SV=3	4511	866	317	92	36	54.8	Bos taurus	0	0	730.351	1458.69	0.0013	865	881	0	67.09	GSAGPPGATGFPGAAGR	2 Oxidation (P)	0.00000200000200000.0
Collagen alpha-1(I) chain OS=Bos taurus GN=COL1A1 PE=1 SV=3	4511	866	317	92	36	54.8	Bos taurus	0	0	730.351	1458.69	0.0013	865	881	0	21.24	GSAGPPGATGFPGAAGR	2 Oxidation (P)	0.00000200000200000.0
Collagen alpha-1(I) chain OS=Bos taurus GN=COL1A1 PE=1 SV=3	4511	866	317	92	36	54.8	Bos taurus	0	0	730.351	1458.69	0.0014	865	881	0	46.61	GSAGPPGATGFPGAAGR	Oxidation (P); Ala->Ser (A) [+15.99]	0.0000020000000X000.0
Collagen alpha-1(I) chain OS=Bos taurus GN=COL1A1 PE=1 SV=3	4511	866	317	92	36	54.8	Bos taurus	0	0	730.351	1458.69	0.0016	865	881	0	20.2	GSAGPPGATGFPGAAGR	2 Oxidation (P)	0.00000200000200000.0
Collagen alpha-1(I) chain OS=Bos taurus GN=COL1A1 PE=1 SV=3	4511	866	317	92	36	54.8	Bos taurus	0	0	730.351	1458.69	0.0017	865	881	0	31.37	GSAGPPGATGFPGAAGR	2 Oxidation (P)	0.00000200000200000.0
Collagen alpha-1(I) chain OS=Bos taurus GN=COL1A1 PE=1 SV=3	4511	866	317	92	36	54.8	Bos taurus	0	0	730.351	1458.69	0.0018	865	881	0	29.32	GSAGPPGATGFPGAAGR	2 Oxidation (P)	0.00000200000200000.0
Collagen alpha-1(I) chain OS=Bos taurus GN=COL1A1 PE=1 SV=3	4511	866	317	92	36	54.8	Bos taurus	0	0	730.351	1458.69	0.0021	865	881	0	30.04	GSAGPPGATGFPGAAGR	2 Oxidation (P)	0.00000200000200000.0
Collagen alpha-1(I) chain OS=Bos taurus GN=COL1A1 PE=1 SV=3	4511	866	317	92	36	54.8	Bos taurus	0	0	730.352	1458.69	0.0046	865	881	0	21.47	GSAGPPGATGFPGAAGR	2 Oxidation (P)	0.00000200000200000.0
Collagen alpha-1(I) chain OS=Bos taurus GN=COL1A1 PE=1 SV=3	4511	866	317	92	36	54.8	Bos taurus	0	0	731.853	1461.69	-0.0034	865	881	0	33.83	GSAGPPGATGFPGAAGR	2 Oxidation (P); Label:13C(3) (A) [+3.01]	0.00X00200000200000.0
Collagen alpha-1(I) chain OS=Bos taurus GN=COL1A1 PE=1 SV=3	4511	866	317	92	36	54.8	Bos taurus	0	0	731.854	1461.69	-0.0012	865	881	0	36.54	GSAGPPGATGFPGAAGR	2 Oxidation (P); Label:13C(3) (A) [+3.01]	0.00X00200000200000.0
Collagen alpha-1(I) chain OS=Bos taurus GN=COL1A1 PE=1 SV=3	4511	866	317	92	36	54.8	Bos taurus	1	0	488.571	1462.69	0.001	559	573	1	40.97	GQDGRPGPPGPPGAR	3 Oxidation (P)	0.000002002002000.0
Collagen alpha-1(I) chain OS=Bos taurus GN=COL1A1 PE=1 SV=3	4511	866	317	92	36	54.8	Bos taurus	0	0	734.345	1466.67	-0.0002	380	396	0	34.55	AAGPAGNPGADGQPGAK	2 Oxidation (P)	0.00000002000002000.0
Collagen alpha-1(I) chain OS=Bos taurus GN=COL1A1 PE=1 SV=3	4511	866	317	92	36	54.8	Bos taurus	0	0	738.348	1474.68	0.0007	865	881	0	0.78	GSAGPPGATGFPGAAGR	3 Oxidation (P)	0.00002200000200000.0
Collagen alpha-1(I) chain OS=Bos taurus GN=COL1A1 PE=1 SV=3	4511	866	317	92	36	54.8	Bos taurus	0	0	738.348	1474.68	0.0018	865	881	0	28.52	GSAGPPGATGFPGAAGR	3 Oxidation (P)	0.00002200000200000.0
Collagen alpha-1(I) chain OS=Bos taurus GN=COL1A1 PE=1 SV=3	4511	866	317	92	36	54.8	Bos taurus	0	0	738.867	1475.72	0.0006	998	1013	0	39.22	PMGPPGLAGPPGESGR
Collagen alpha-1(I) chain OS=Bos taurus GN=COL1A1 PE=1 SV=3	4511	866	317	92	36	54.8	Bos taurus	0	0	499.593	1495.76	-0.0004	253	267	1	2.91	GLPGTAGLPGMKGHR	Oxidation (K); 2 Oxidation (P)	0.002000002001000.0
Collagen alpha-1(I) chain OS=Bos taurus GN=COL1A1 PE=1 SV=3	4511	866	317	92	36	54.8	Bos taurus	0	0	754.859	1507.7	0.0008	1124	1140	0	41.22	SPGEQGPSGASGPAGPR
Collagen alpha-1(I) chain OS=Bos taurus GN=COL1A1 PE=1 SV=3	4511	866	317	92	36	54.8	Bos taurus	0	0	757.41	1512.81	0.0012	1152	1167	0	19.96	DGLNGLPGPIGPPGPR
Collagen alpha-1(I) chain OS=Bos taurus GN=COL1A1 PE=1 SV=3	4511	866	317	92	36	54.8	Bos taurus	0	0	764.879	1527.74	0.0007	397	414	0	57.24	GANGAPGIAGAPGFPGAR	3 Oxidation (P); Asn->Gly (N) [-57.02]	0.00X002000002002000.0
Collagen alpha-1(I) chain OS=Bos taurus GN=COL1A1 PE=1 SV=3	4511	866	317	92	36	54.8	Bos taurus	0	0	765.407	1528.8	-0.0002	1152	1167	0	7.35	DGLNGLPGPIGPPGPR	Oxidation (P)	0.0000000020000000.0
Collagen alpha-1(I) chain OS=Bos taurus GN=COL1A1 PE=1 SV=3	4511	866	317	92	36	54.8	Bos taurus	0	0	772.889	1543.76	0.0003	1152	1167	0	49.51	DGLNGLPGPIGPPGPR	3 Oxidation (P); Ammonia-loss (N) [-17.03]	0.000X002000022000.0
Collagen alpha-1(I) chain OS=Bos taurus GN=COL1A1 PE=1 SV=3	4511	866	317	92	36	54.8	Bos taurus	0	0	773.405	1544.79	-0.0001	1152	1167	0	8.6	DGLNGLPGPIGPPGPR	2 Oxidation (P)	0.0000000000022000.0
Collagen alpha-1(I) chain OS=Bos taurus GN=COL1A1 PE=1 SV=3	4511	866	317	92	36	54.8	Bos taurus	0	0	773.405	1544.8	0.001	1152	1167	0	2.21	DGLNGLPGPIGPPGPR	2 Oxidation (P)	0.0000000000002020.0
Collagen alpha-1(I) chain OS=Bos taurus GN=COL1A1 PE=1 SV=3	4511	866	317	92	36	54.8	Bos taurus	0	0	773.405	1544.8	0.0011	1152	1167	0	26.78	DGLNGLPGPIGPPGPR	2 Oxidation (P)	0.0000000000022000.0
Collagen alpha-1(I) chain OS=Bos taurus GN=COL1A1 PE=1 SV=3	4511	866	317	92	36	54.8	Bos taurus	0	0	779.882	1557.75	-0.0044	865	882	1	33.64	GSAGPPGATGFPGAAGRV	2 Oxidation (P)	0.000002000002000000.0
Collagen alpha-1(I) chain OS=Bos taurus GN=COL1A1 PE=1 SV=3	4511	866	317	92	36	54.8	Bos taurus	0	0	781.401	1560.79	-0.0024	1152	1167	0	3.09	DGLNGLPGPIGPPGPR	3 Oxidation (P)	0.0000000020022000.0
Collagen alpha-1(I) chain OS=Bos taurus GN=COL1A1 PE=1 SV=3	4511	866	317	92	36	54.8	Bos taurus	0	0	781.402	1560.79	0.0004	1152	1167	0	41.82	DGLNGLPGPIGPPGPR	3 Oxidation (P)	0.0000002000002020.0
Collagen alpha-1(I) chain OS=Bos taurus GN=COL1A1 PE=1 SV=3	4511	866	317	92	36	54.8	Bos taurus	0	0	521.271	1560.79	0.0008	1152	1167	0	30.12	DGLNGLPGPIGPPGPR	3 Oxidation (P)	0.0000002000020020.0
Collagen alpha-1(I) chain OS=Bos taurus GN=COL1A1 PE=1 SV=3	4511	866	317	92	36	54.8	Bos taurus	0	0	781.893	1561.77	-0.0026	1152	1167	0	35.51	DGLNGLPGPIGPPGPR	3 Oxidation (P); Deamidated (NQ) [+0.98]	0.000X002000020020.0
Collagen alpha-1(I) chain OS=Bos taurus GN=COL1A1 PE=1 SV=3	4511	866	317	92	36	54.8	Bos taurus	0	0	521.598	1561.77	-0.0005	1152	1167	0	41.61	DGLNGLPGPIGPPGPR	4 Oxidation (P); ISD_z+2_ion (N-term) [-15.01]	X.0000002020020020.0
Collagen alpha-1(I) chain OS=Bos taurus GN=COL1A1 PE=1 SV=3	4511	866	317	92	36	54.8	Bos taurus	0	0	781.894	1561.77	0	1152	1167	0	50.12	DGLNGLPGPIGPPGPR	3 Oxidation (P); Deamidated (NQ) [+0.98]	0.000X002000002020.0
Collagen alpha-1(I) chain OS=Bos taurus GN=COL1A1 PE=1 SV=3	4511	866	317	92	36	54.8	Bos taurus	0	0	781.894	1561.77	0.0001	1152	1167	0	33.1	DGLNGLPGPIGPPGPR	3 Oxidation (P); Deamidated (NQ) [+0.98]	0.000X002000022000.0
Collagen alpha-1(I) chain OS=Bos taurus GN=COL1A1 PE=1 SV=3	4511	866	317	92	36	54.8	Bos taurus	0	0	781.894	1561.77	0.0001	1152	1167	0	46.63	DGLNGLPGPIGPPGPR	3 Oxidation (P); Deamidated (NQ) [+0.98]	0.000X002000022000.0
Collagen alpha-1(I) chain OS=Bos taurus GN=COL1A1 PE=1 SV=3	4511	866	317	92	36	54.8	Bos taurus	0	0	786.892	1571.77	0.0004	397	414	0	35.48	GANGAPGIAGAPGFPGAR	3 Oxidation (P); Asn->Thr (N) [-13.00]	0.00X002000002002000.0
Collagen alpha-1(I) chain OS=Bos taurus GN=COL1A1 PE=1 SV=3	4511	866	317	92	36	54.8	Bos taurus	0	0	789.399	1576.78	-0.0011	1152	1167	0	9.67	DGLNGLPGPIGPPGPR	4 Oxidation (P)	0.0000002000022020.0
Collagen alpha-1(I) chain OS=Bos taurus GN=COL1A1 PE=1 SV=3	4511	866	317	92	36	54.8	Bos taurus	0	0	792.375	1582.73	-0.0028	808	825	0	34.09	GPAGFAGPPGADGQPGAK	2 Oxidation (P)	0.000000002000002000.0
Collagen alpha-1(I) chain OS=Bos taurus GN=COL1A1 PE=1 SV=3	4511	866	317	92	36	54.8	Bos taurus	1	0	793.375	1584.73	0.0067	397	414	0	46.25	GANGAPGIAGAPGFPGAR	2 Oxidation (P); Xle->Glu (I) [+15.96]	0.0000000X0002002000.0
Collagen alpha-1(I) chain OS=Bos taurus GN=COL1A1 PE=1 SV=3	4511	866	317	92	36	54.8	Bos taurus	1	0	793.388	1584.76	-0.0033	397	414	0	9.18	GANGAPGIAGAPGFPGAR	3 Oxidation (P)	0.000002000002002000.0
Collagen alpha-1(I) chain OS=Bos taurus GN=COL1A1 PE=1 SV=3	4511	866	317	92	36	54.8	Bos taurus	1	0	793.389	1584.76	-0.0013	397	414	0	32.11	GANGAPGIAGAPGFPGAR	3 Oxidation (P)	0.000002000002002000.0
Collagen alpha-1(I) chain OS=Bos taurus GN=COL1A1 PE=1 SV=3	4511	866	317	92	36	54.8	Bos taurus	1	0	793.389	1584.76	-0.0012	397	414	0	30.01	GANGAPGIAGAPGFPGAR	3 Oxidation (P)	0.000002000002002000.0
Collagen alpha-1(I) chain OS=Bos taurus GN=COL1A1 PE=1 SV=3	4511	866	317	92	36	54.8	Bos taurus	1	0	793.389	1584.76	-0.0012	397	414	0	13.43	GANGAPGIAGAPGFPGAR	3 Oxidation (P)	0.000002000002002000.0
Collagen alpha-1(I) chain OS=Bos taurus GN=COL1A1 PE=1 SV=3	4511	866	317	92	36	54.8	Bos taurus	1	0	793.389	1584.76	-0.0006	397	414	0	7.86	GANGAPGIAGAPGFPGAR	3 Oxidation (P)	0.000002000002002000.0
Collagen alpha-1(I) chain OS=Bos taurus GN=COL1A1 PE=1 SV=3	4511	866	317	92	36	54.8	Bos taurus	1	0	793.389	1584.76	-0.0005	397	414	0	42.33	GANGAPGIAGAPGFPGAR	3 Oxidation (P)	0.000002000002002000.0
Collagen alpha-1(I) chain OS=Bos taurus GN=COL1A1 PE=1 SV=3	4511	866	317	92	36	54.8	Bos taurus	1	0	793.389	1584.76	-0.0003	397	414	0	34.72	GANGAPGIAGAPGFPGAR	3 Oxidation (P)	0.000002000002002000.0
Collagen alpha-1(I) chain OS=Bos taurus GN=COL1A1 PE=1 SV=3	4511	866	317	92	36	54.8	Bos taurus	1	0	793.389	1584.76	-0.0003	397	414	0	27.9	GANGAPGIAGAPGFPGAR	3 Oxidation (P)	0.000002000002002000.0
Collagen alpha-1(I) chain OS=Bos taurus GN=COL1A1 PE=1 SV=3	4511	866	317	92	36	54.8	Bos taurus	1	0	793.389	1584.76	-0.0001	397	414	0	18.08	GANGAPGIAGAPGFPGAR	3 Oxidation (P)	0.000002000002002000.0
Collagen alpha-1(I) chain OS=Bos taurus GN=COL1A1 PE=1 SV=3	4511	866	317	92	36	54.8	Bos taurus	1	0	793.389	1584.76	0	397	414	0	6.01	GANGAPGIAGAPGFPGAR	3 Oxidation (P)	0.000002000002002000.0
Collagen alpha-1(I) chain OS=Bos taurus GN=COL1A1 PE=1 SV=3	4511	866	317	92	36	54.8	Bos taurus	1	0	793.389	1584.76	0	397	414	0	32.13	GANGAPGIAGAPGFPGAR	3 Oxidation (P)	0.000002000002002000.0
Collagen alpha-1(I) chain OS=Bos taurus GN=COL1A1 PE=1 SV=3	4511	866	317	92	36	54.8	Bos taurus	1	0	793.389	1584.76	0	397	414	0	39.12	GANGAPGIAGAPGFPGAR	3 Oxidation (P)	0.000002000002002000.0
Collagen alpha-1(I) chain OS=Bos taurus GN=COL1A1 PE=1 SV=3	4511	866	317	92	36	54.8	Bos taurus	1	0	793.39	1584.76	0.0003	397	414	0	19.1	GANGAPGIAGAPGFPGAR	3 Oxidation (P)	0.000002000002002000.0
Collagen alpha-1(I) chain OS=Bos taurus GN=COL1A1 PE=1 SV=3	4511	866	317	92	36	54.8	Bos taurus	1	0	793.39	1584.76	0.0003	397	414	0	25	GANGAPGIAGAPGFPGAR	3 Oxidation (P)	0.000002000002002000.0
Collagen alpha-1(I) chain OS=Bos taurus GN=COL1A1 PE=1 SV=3	4511	866	317	92	36	54.8	Bos taurus	1	0	793.39	1584.76	0.0003	397	414	0	17.84	GANGAPGIAGAPGFPGAR	3 Oxidation (P)	0.000002000002002000.0
Collagen alpha-1(I) chain OS=Bos taurus GN=COL1A1 PE=1 SV=3	4511	866	317	92	36	54.8	Bos taurus	1	0	793.39	1584.76	0.0004	397	414	0	37.72	GANGAPGIAGAPGFPGAR	3 Oxidation (P)	0.000002000002002000.0
Collagen alpha-1(I) chain OS=Bos taurus GN=COL1A1 PE=1 SV=3	4511	866	317	92	36	54.8	Bos taurus	1	0	793.39	1584.77	0.0005	397	414	0	36.53	GANGAPGIAGAPGFPGAR	3 Oxidation (P)	0.000002000002002000.0
Collagen alpha-1(I) chain OS=Bos taurus GN=COL1A1 PE=1 SV=3	4511	866	317	92	36	54.8	Bos taurus	1	0	793.39	1584.77	0.0005	397	414	0	28.5	GANGAPGIAGAPGFPGAR	3 Oxidation (P)	0.000002000002002000.0
Collagen alpha-1(I) chain OS=Bos taurus GN=COL1A1 PE=1 SV=3	4511	866	317	92	36	54.8	Bos taurus	1	0	793.39	1584.77	0.0005	397	414	0	41.82	GANGAPGIAGAPGFPGAR	3 Oxidation (P)	0.000002000002002000.0
Collagen alpha-1(I) chain OS=Bos taurus GN=COL1A1 PE=1 SV=3	4511	866	317	92	36	54.8	Bos taurus	1	0	793.39	1584.77	0.0006	397	414	0	67.18	GANGAPGIAGAPGFPGAR	3 Oxidation (P)	0.000002000002002000.0
Collagen alpha-1(I) chain OS=Bos taurus GN=COL1A1 PE=1 SV=3	4511	866	317	92	36	54.8	Bos taurus	1	0	529.262	1584.77	0.0007	397	414	0	14.9	GANGAPGIAGAPGFPGAR	3 Oxidation (P)	0.000002000002002000.0
Collagen alpha-1(I) chain OS=Bos taurus GN=COL1A1 PE=1 SV=3	4511	866	317	92	36	54.8	Bos taurus	1	0	793.39	1584.77	0.0012	397	414	0	61.79	GANGAPGIAGAPGFPGAR	3 Oxidation (P)	0.000002000002002000.0
Collagen alpha-1(I) chain OS=Bos taurus GN=COL1A1 PE=1 SV=3	4511	866	317	92	36	54.8	Bos taurus	1	0	793.39	1584.77	0.0015	397	414	0	11.83	GANGAPGIAGAPGFPGAR	3 Oxidation (P)	0.000002000002002000.0
Collagen alpha-1(I) chain OS=Bos taurus GN=COL1A1 PE=1 SV=3	4511	866	317	92	36	54.8	Bos taurus	1	0	793.39	1584.77	0.0016	397	414	0	26.78	GANGAPGIAGAPGFPGAR	3 Oxidation (P)	0.000002000002002000.0
Collagen alpha-1(I) chain OS=Bos taurus GN=COL1A1 PE=1 SV=3	4511	866	317	92	36	54.8	Bos taurus	1	0	793.39	1584.77	0.0017	397	414	0	25.44	GANGAPGIAGAPGFPGAR	3 Oxidation (P)	0.000002000002002000.0
Collagen alpha-1(I) chain OS=Bos taurus GN=COL1A1 PE=1 SV=3	4511	866	317	92	36	54.8	Bos taurus	1	0	793.39	1584.77	0.0019	397	414	0	8.28	GANGAPGIAGAPGFPGAR	3 Oxidation (P)	0.000002000002002000.0
Collagen alpha-1(I) chain OS=Bos taurus GN=COL1A1 PE=1 SV=3	4511	866	317	92	36	54.8	Bos taurus	1	0	793.391	1584.77	0.0027	397	414	0	26.95	GANGAPGIAGAPGFPGAR	3 Oxidation (P)	0.000002000002002000.0
Collagen alpha-1(I) chain OS=Bos taurus GN=COL1A1 PE=1 SV=3	4511	866	317	92	36	54.8	Bos taurus	1	0	793.391	1584.77	0.0033	397	414	0	37.51	GANGAPGIAGAPGFPGAR	3 Oxidation (P)	0.000002000002002000.0
Collagen alpha-1(I) chain OS=Bos taurus GN=COL1A1 PE=1 SV=3	4511	866	317	92	36	54.8	Bos taurus	1	0	793.391	1584.77	0.0037	397	414	0	26.18	GANGAPGIAGAPGFPGAR	3 Oxidation (P)	0.000002000002002000.0
Collagen alpha-1(I) chain OS=Bos taurus GN=COL1A1 PE=1 SV=3	4511	866	317	92	36	54.8	Bos taurus	1	0	793.391	1584.77	0.0038	397	414	0	16.28	GANGAPGIAGAPGFPGAR	3 Oxidation (P)	0.000002000002002000.0
Collagen alpha-1(I) chain OS=Bos taurus GN=COL1A1 PE=1 SV=3	4511	866	317	92	36	54.8	Bos taurus	0	0	793.881	1585.75	-0.0012	397	414	0	38.69	GANGAPGIAGAPGFPGAR	3 Oxidation (P); Deamidated (NQ) [+0.98]	0.00X002000002002000.0
Collagen alpha-1(I) chain OS=Bos taurus GN=COL1A1 PE=1 SV=3	4511	866	317	92	36	54.8	Bos taurus	0	0	795.91	1589.81	0.0006	763	780	0	44.59	GLTGPIGPPGPAGAPGDK	2 Oxidation (P)	0.000000002000002000.0
Collagen alpha-1(I) chain OS=Bos taurus GN=COL1A1 PE=1 SV=3	4511	866	317	92	36	54.8	Bos taurus	1	0	534.602	1600.78	-0.0006	268	285	1	10.6	GFSGLDGAKGDAGPAGPK
Collagen alpha-1(I) chain OS=Bos taurus GN=COL1A1 PE=1 SV=3	4511	866	317	92	36	54.8	Bos taurus	1	0	539.934	1616.78	-0.0003	268	285	1	11.71	GFSGLDGAKGDAGPAGPK	Oxidation (K)	0.000000001000000000.0
Collagen alpha-1(I) chain OS=Bos taurus GN=COL1A1 PE=1 SV=3	4511	866	317	92	36	54.8	Bos taurus	0	0	819.365	1636.72	0.0009	203	219	0	36.62	PPGEPGEPGASGPMGPR	3 Oxidation (P)	0.02002002000000000.0
Collagen alpha-1(I) chain OS=Bos taurus GN=COL1A1 PE=1 SV=3	4511	866	317	92	36	54.8	Bos taurus	0	0	558.609	1672.8	-0.0014	268	285	1	34.47	GFSGLDGAKGDAGPAGPK	Oxidation (K); Oxidation (P); Delta:H(4)C(3) (K) [+40.03]	0.00000000100002000X.0
Collagen alpha-1(I) chain OS=Bos taurus GN=COL1A1 PE=1 SV=3	4511	866	317	92	36	54.8	Bos taurus	0	0	561.276	1680.81	-0.0004	520	537	1	38.18	GSPGEAGRPGEAGLPGAK	3 Oxidation (P); Ala->Pro (A) [+26.02]	0.00200000200X002000.0
Collagen alpha-1(I) chain OS=Bos taurus GN=COL1A1 PE=1 SV=3	4511	866	317	92	36	54.8	Bos taurus	0	0	841.411	1680.81	0.0007	520	537	1	47.03	GSPGEAGRPGEAGLPGAK	3 Oxidation (P); Ala->Pro (A) [+26.02]	0.00200000200X002000.0
Collagen alpha-1(I) chain OS=Bos taurus GN=COL1A1 PE=1 SV=3	4511	866	317	92	36	54.8	Bos taurus	0	0	562.948	1685.82	-0.0003	863	881	1	45.44	ARGSAGPPGATGFPGAAGR	2 Oxidation (P)	0.0000000200000200000.0
Collagen alpha-1(I) chain OS=Bos taurus GN=COL1A1 PE=1 SV=3	4511	866	317	92	36	54.8	Bos taurus	0	0	849.408	1696.8	0.0005	520	537	1	41.61	GSPGEAGRPGEAGLPGAK	2 Oxidation (P); Gly->Asp (G) [+58.01]	0.002000000000X02000.0
Collagen alpha-1(I) chain OS=Bos taurus GN=COL1A1 PE=1 SV=3	4511	866	317	92	36	54.8	Bos taurus	0	0	567.28	1698.82	0.0003	862	881	1	38.61	GARGSAGPPGATGFPGAAGR	2 Oxidation (P); Thr->Gly (T) [-44.03]	0.00000000200X00200000.0
Collagen alpha-1(I) chain OS=Bos taurus GN=COL1A1 PE=1 SV=3	4511	866	317	92	36	54.8	Bos taurus	0	0	567.948	1700.82	-0.0002	862	881	1	37.73	GARGSAGPPGATGFPGAAGR	2 Oxidation (P); Arg->Orn (R) [-42.02]	0.00X00000200000200000.0
Collagen alpha-1(I) chain OS=Bos taurus GN=COL1A1 PE=1 SV=3	4511	866	317	92	36	54.8	Bos taurus	1	1	573.951	1718.83	-0.0014	469	486	1	2.81	GARGEPGPAGLPGPPGER	3 Oxidation (P)	0.000002000002020000.0
Collagen alpha-1(I) chain OS=Bos taurus GN=COL1A1 PE=1 SV=3	4511	866	317	92	36	54.8	Bos taurus	1	1	573.952	1718.83	-0.0007	469	486	1	4.46	GARGEPGPAGLPGPPGER	3 Oxidation (P)	0.000002000000022000.0
Collagen alpha-1(I) chain OS=Bos taurus GN=COL1A1 PE=1 SV=3	4511	866	317	92	36	54.8	Bos taurus	1	1	573.952	1718.83	-0.0007	469	486	1	5.08	GARGEPGPAGLPGPPGER	3 Oxidation (P)	0.000000020002002000.0
Collagen alpha-1(I) chain OS=Bos taurus GN=COL1A1 PE=1 SV=3	4511	866	317	92	36	54.8	Bos taurus	1	1	573.952	1718.84	0.0017	469	486	1	14.31	GARGEPGPAGLPGPPGER	3 Oxidation (P)	0.000002000002002000.0
Collagen alpha-1(I) chain OS=Bos taurus GN=COL1A1 PE=1 SV=3	4511	866	317	92	36	54.8	Bos taurus	0	0	863.877	1725.74	0.0019	286	303	0	26.27	GEPGSPGENGAPGQMGPR	2 Oxidation (P)	0.002000000002000000.0
Collagen alpha-1(I) chain OS=Bos taurus GN=COL1A1 PE=1 SV=3	4511	866	317	92	36	54.8	Bos taurus	0	0	872.365	1742.72	-0.001	286	303	0	68.67	GEPGSPGENGAPGQMGPR	3 Oxidation (P); Deamidated (NQ) [+0.98]	0.0020020000020X0000.0
Collagen alpha-1(I) chain OS=Bos taurus GN=COL1A1 PE=1 SV=3	4511	866	317	92	36	54.8	Bos taurus	0	0	581.955	1742.84	-0.0004	862	881	1	52.83	GARGSAGPPGATGFPGAAGR	2 Oxidation (P)	0.00000000200000200000.0
Collagen alpha-1(I) chain OS=Bos taurus GN=COL1A1 PE=1 SV=3	4511	866	317	92	36	54.8	Bos taurus	0	0	581.956	1742.84	-0.0002	862	881	1	35.25	GARGSAGPPGATGFPGAAGR	2 Oxidation (P)	0.00000000200000200000.0
Collagen alpha-1(I) chain OS=Bos taurus GN=COL1A1 PE=1 SV=3	4511	866	317	92	36	54.8	Bos taurus	0	0	872.438	1742.86	0.0016	1041	1061	0	48.24	AGPPGAPGAPGAPGPVGPAGK	4 Oxidation (P)	0.000200200200200000000.0
Collagen alpha-1(I) chain OS=Bos taurus GN=COL1A1 PE=1 SV=3	4511	866	317	92	36	54.8	Bos taurus	0	0	872.857	1743.7	-0.0003	286	303	0	45.22	GEPGSPGENGAPGQMGPR	3 Oxidation (P); 2 Deamidated (NQ) [+0.98]	0.00200200X0020X0000.0
Collagen alpha-1(I) chain OS=Bos taurus GN=COL1A1 PE=1 SV=3	4511	866	317	92	36	54.8	Bos taurus	0	0	595.629	1783.87	-0.0021	994	1013	0	23.8	GPPGPMGPPGLAGPPGESGR
Collagen alpha-1(I) chain OS=Bos taurus GN=COL1A1 PE=1 SV=3	4511	866	317	92	36	54.8	Bos taurus	0	0	892.943	1783.87	0.003	994	1013	0	38	GPPGPMGPPGLAGPPGESGR
Collagen alpha-1(I) chain OS=Bos taurus GN=COL1A1 PE=1 SV=3	4511	866	317	92	36	54.8	Bos taurus	0	0	599.959	1796.85	-0.0081	865	881	0	56.62	GSAGPPGATGFPGAAGR	2 Oxidation (P); ESP (N-term) [+338.18]	X.00000200000200000.0
Collagen alpha-1(I) chain OS=Bos taurus GN=COL1A1 PE=1 SV=3	4511	866	317	92	36	54.8	Bos taurus	0	0	600.961	1799.86	-0.0004	994	1013	0	19.3	GPPGPMGPPGLAGPPGESGR	Oxidation (P)	0.00000000200000000000.0
Collagen alpha-1(I) chain OS=Bos taurus GN=COL1A1 PE=1 SV=3	4511	866	317	92	36	54.8	Bos taurus	0	0	600.961	1799.86	-0.0002	994	1013	0	29.29	GPPGPMGPPGLAGPPGESGR	Oxidation (P)	0.02000000000000000000.0
Collagen alpha-1(I) chain OS=Bos taurus GN=COL1A1 PE=1 SV=3	4511	866	317	92	36	54.8	Bos taurus	0	0	600.962	1799.86	0.0003	994	1013	0	27.47	GPPGPMGPPGLAGPPGESGR	Oxidation (P)	0.00002000000000000000.0
Collagen alpha-1(I) chain OS=Bos taurus GN=COL1A1 PE=1 SV=3	4511	866	317	92	36	54.8	Bos taurus	0	0	900.939	1799.86	0.001	994	1013	0	71.83	GPPGPMGPPGLAGPPGESGR	Oxidation (P)	0.00200000000000000000.0
Collagen alpha-1(I) chain OS=Bos taurus GN=COL1A1 PE=1 SV=3	4511	866	317	92	36	54.8	Bos taurus	0	0	900.94	1799.86	0.0024	994	1013	0	61.04	GPPGPMGPPGLAGPPGESGR	Oxidation (P)	0.00000000200000000000.0
Collagen alpha-1(I) chain OS=Bos taurus GN=COL1A1 PE=1 SV=3	4511	866	317	92	36	54.8	Bos taurus	1	0	906.947	1811.88	-0.0013	882	902	0	11.39	VGPPGPSGNAGPPGPPGPAGK	Oxidation (K); 2 Oxidation (P)	0.000002000002000000001.0
Collagen alpha-1(I) chain OS=Bos taurus GN=COL1A1 PE=1 SV=3	4511	866	317	92	36	54.8	Bos taurus	1	0	604.967	1811.88	-0.0011	882	902	0	11.5	VGPPGPSGNAGPPGPPGPAGK	Oxidation (K); 2 Oxidation (P)	0.000002000002000000001.0
Collagen alpha-1(I) chain OS=Bos taurus GN=COL1A1 PE=1 SV=3	4511	866	317	92	36	54.8	Bos taurus	1	0	906.947	1811.88	-0.0002	882	902	0	0.49	VGPPGPSGNAGPPGPPGPAGK	3 Oxidation (P)	0.000002000002200000000.0
Collagen alpha-1(I) chain OS=Bos taurus GN=COL1A1 PE=1 SV=3	4511	866	317	92	36	54.8	Bos taurus	1	0	906.947	1811.88	-0.0002	882	902	0	9.54	VGPPGPSGNAGPPGPPGPAGK	Oxidation (K); 2 Oxidation (P)	0.000202000000000000001.0
Collagen alpha-1(I) chain OS=Bos taurus GN=COL1A1 PE=1 SV=3	4511	866	317	92	36	54.8	Bos taurus	1	0	906.947	1811.88	0.0002	882	902	0	40.14	VGPPGPSGNAGPPGPPGPAGK	Oxidation (K); 3 Oxidation (P); Deoxy (S) [-15.99]	0.000202X00002000000001.0
Collagen alpha-1(I) chain OS=Bos taurus GN=COL1A1 PE=1 SV=3	4511	866	317	92	36	54.8	Bos taurus	1	0	604.967	1811.88	0.0003	882	902	0	3.29	VGPPGPSGNAGPPGPPGPAGK	3 Oxidation (P)	0.002000000000000202000.0
Collagen alpha-1(I) chain OS=Bos taurus GN=COL1A1 PE=1 SV=3	4511	866	317	92	36	54.8	Bos taurus	1	0	604.967	1811.88	0.0003	882	902	0	33.07	VGPPGPSGNAGPPGPPGPAGK	2 Oxidation (P); Oxidation (N) [+15.99]	0.00000000X000202000000.0
Collagen alpha-1(I) chain OS=Bos taurus GN=COL1A1 PE=1 SV=3	4511	866	317	92	36	54.8	Bos taurus	1	0	604.967	1811.88	0.0003	882	902	0	7.19	VGPPGPSGNAGPPGPPGPAGK	Oxidation (K); 2 Oxidation (P)	0.002000000000000002001.0
Collagen alpha-1(I) chain OS=Bos taurus GN=COL1A1 PE=1 SV=3	4511	866	317	92	36	54.8	Bos taurus	1	0	906.948	1811.88	0.0003	882	902	0	15.18	VGPPGPSGNAGPPGPPGPAGK	Oxidation (K); 2 Oxidation (P)	0.000002000002000000001.0
Collagen alpha-1(I) chain OS=Bos taurus GN=COL1A1 PE=1 SV=3	4511	866	317	92	36	54.8	Bos taurus	1	0	906.948	1811.88	0.0009	882	902	0	44.52	VGPPGPSGNAGPPGPPGPAGK	Oxidation (K); 3 Oxidation (P); Deoxy (S) [-15.99]	0.000202X00002000000001.0
Collagen alpha-1(I) chain OS=Bos taurus GN=COL1A1 PE=1 SV=3	4511	866	317	92	36	54.8	Bos taurus	1	0	906.948	1811.88	0.0017	882	902	0	11.66	VGPPGPSGNAGPPGPPGPAGK	Oxidation (K); 2 Oxidation (P)	0.000202000000000000001.0
Collagen alpha-1(I) chain OS=Bos taurus GN=COL1A1 PE=1 SV=3	4511	866	317	92	36	54.8	Bos taurus	0	0	908.934	1815.85	-0.0034	994	1013	0	5.78	GPPGPMGPPGLAGPPGESGR	2 Oxidation (P)	0.00202000000000000000.0
Collagen alpha-1(I) chain OS=Bos taurus GN=COL1A1 PE=1 SV=3	4511	866	317	92	36	54.8	Bos taurus	0	0	908.936	1815.86	-0.0007	994	1013	0	3.93	GPPGPMGPPGLAGPPGESGR	2 Oxidation (P)	0.00002002000000000000.0
Collagen alpha-1(I) chain OS=Bos taurus GN=COL1A1 PE=1 SV=3	4511	866	317	92	36	54.8	Bos taurus	0	0	606.293	1815.86	-0.0003	994	1013	0	9.36	GPPGPMGPPGLAGPPGESGR	2 Oxidation (P)	0.00202000000000000000.0
Collagen alpha-1(I) chain OS=Bos taurus GN=COL1A1 PE=1 SV=3	4511	866	317	92	36	54.8	Bos taurus	0	0	908.936	1815.86	0.0005	994	1013	0	59.01	GPPGPMGPPGLAGPPGESGR	Oxidation (P); Oxidation (M) [+15.99]	0.00200X00000000000000.0
Collagen alpha-1(I) chain OS=Bos taurus GN=COL1A1 PE=1 SV=3	4511	866	317	92	36	54.8	Bos taurus	0	0	908.936	1815.86	0.0006	994	1013	0	52.87	GPPGPMGPPGLAGPPGESGR	4 Oxidation (P); Glu->Pro (E) [-31.99]	0.0200000020000220X000.0
Collagen alpha-1(I) chain OS=Bos taurus GN=COL1A1 PE=1 SV=3	4511	866	317	92	36	54.8	Bos taurus	0	0	908.936	1815.86	0.0007	994	1013	0	51.21	GPPGPMGPPGLAGPPGESGR	2 Oxidation (P)	0.02000000000000200000.0
Collagen alpha-1(I) chain OS=Bos taurus GN=COL1A1 PE=1 SV=3	4511	866	317	92	36	54.8	Bos taurus	0	0	606.293	1815.86	0.0011	994	1013	0	36.37	GPPGPMGPPGLAGPPGESGR	4 Oxidation (P); Glu->Pro (E) [-31.99]	0.0200000020000220X000.0
Collagen alpha-1(I) chain OS=Bos taurus GN=COL1A1 PE=1 SV=3	4511	866	317	92	36	54.8	Bos taurus	0	0	606.294	1815.86	0.0015	994	1013	0	36.33	GPPGPMGPPGLAGPPGESGR	2 Oxidation (P)	0.00202000000000000000.0
Collagen alpha-1(I) chain OS=Bos taurus GN=COL1A1 PE=1 SV=3	4511	866	317	92	36	54.8	Bos taurus	0	0	908.937	1815.86	0.0016	994	1013	0	18.19	GPPGPMGPPGLAGPPGESGR	2 Oxidation (P)	0.00202000000000000000.0
Collagen alpha-1(I) chain OS=Bos taurus GN=COL1A1 PE=1 SV=3	4511	866	317	92	36	54.8	Bos taurus	0	0	606.294	1815.86	0.0033	994	1013	0	13.85	GPPGPMGPPGLAGPPGESGR	2 Oxidation (P)	0.00202000000000000000.0
Collagen alpha-1(I) chain OS=Bos taurus GN=COL1A1 PE=1 SV=3	4511	866	317	92	36	54.8	Bos taurus	0	0	908.938	1815.86	0.0043	994	1013	0	19.05	GPPGPMGPPGLAGPPGESGR	2 Oxidation (P)	0.00002002000000000000.0
Collagen alpha-1(I) chain OS=Bos taurus GN=COL1A1 PE=1 SV=3	4511	866	317	92	36	54.8	Bos taurus	0	0	610.315	1827.92	-0.0002	1152	1169	1	34.82	DGLNGLPGPIGPPGPRGR	3 Oxidation (P); MG-H1 (R) [+54.01]	0.000000002002002X00.0
Collagen alpha-1(I) chain OS=Bos taurus GN=COL1A1 PE=1 SV=3	4511	866	317	92	36	54.8	Bos taurus	0	0	611.624	1831.85	-0.001	994	1013	0	17.19	GPPGPMGPPGLAGPPGESGR	3 Oxidation (P)	0.00202002000000000000.0
Collagen alpha-1(I) chain OS=Bos taurus GN=COL1A1 PE=1 SV=3	4511	866	317	92	36	54.8	Bos taurus	0	0	916.933	1831.85	-0.0004	994	1013	0	37.4	GPPGPMGPPGLAGPPGESGR	2 Oxidation (P); Ala->Ser (A) [+15.99]	0.00202000000X00000000.0
Collagen alpha-1(I) chain OS=Bos taurus GN=COL1A1 PE=1 SV=3	4511	866	317	92	36	54.8	Bos taurus	0	0	611.625	1831.85	0.0001	994	1013	0	38.2	GPPGPMGPPGLAGPPGESGR	3 Oxidation (P)	0.00202002000000000000.0
Collagen alpha-1(I) chain OS=Bos taurus GN=COL1A1 PE=1 SV=3	4511	866	317	92	36	54.8	Bos taurus	0	0	916.934	1831.85	0.0009	994	1013	0	32.7	GPPGPMGPPGLAGPPGESGR	3 Oxidation (P)	0.00202002000000000000.0
Collagen alpha-1(I) chain OS=Bos taurus GN=COL1A1 PE=1 SV=3	4511	866	317	92	36	54.8	Bos taurus	0	0	916.934	1831.85	0.0021	994	1013	0	53.93	GPPGPMGPPGLAGPPGESGR	2 Oxidation (P); Oxidation (M) [+15.99]	0.02000X00000000200000.0
Collagen alpha-1(I) chain OS=Bos taurus GN=COL1A1 PE=1 SV=3	4511	866	317	92	36	54.8	Bos taurus	0	0	620.969	1859.88	0.0006	574	593	1	6.65	GQAGVMGFPGPKGAAGEPGK	2 Oxidation (K); Oxidation (P)	0.00000000000100000201.0
Collagen alpha-1(I) chain OS=Bos taurus GN=COL1A1 PE=1 SV=3	4511	866	317	92	36	54.8	Bos taurus	1	0	659.335	1974.98	-0.0028	1062	1083	1	11.85	SGDRGETGPAGPAGPIGPVGAR
Collagen alpha-1(I) chain OS=Bos taurus GN=COL1A1 PE=1 SV=3	4511	866	317	92	36	54.8	Bos taurus	1	0	659.336	1974.99	-0.0021	1062	1083	1	12.06	SGDRGETGPAGPAGPIGPVGAR
Collagen alpha-1(I) chain OS=Bos taurus GN=COL1A1 PE=1 SV=3	4511	866	317	92	36	54.8	Bos taurus	1	0	659.336	1974.99	-0.0021	1062	1083	1	10.69	SGDRGETGPAGPAGPIGPVGAR
Collagen alpha-1(I) chain OS=Bos taurus GN=COL1A1 PE=1 SV=3	4511	866	317	92	36	54.8	Bos taurus	1	0	659.336	1974.99	-0.0019	1062	1083	1	24.77	SGDRGETGPAGPAGPIGPVGAR
Collagen alpha-1(I) chain OS=Bos taurus GN=COL1A1 PE=1 SV=3	4511	866	317	92	36	54.8	Bos taurus	1	0	659.336	1974.99	-0.0016	1062	1083	1	25.57	SGDRGETGPAGPAGPIGPVGAR
Collagen alpha-1(I) chain OS=Bos taurus GN=COL1A1 PE=1 SV=3	4511	866	317	92	36	54.8	Bos taurus	1	0	659.336	1974.99	-0.0012	1062	1083	1	18.88	SGDRGETGPAGPAGPIGPVGAR
Collagen alpha-1(I) chain OS=Bos taurus GN=COL1A1 PE=1 SV=3	4511	866	317	92	36	54.8	Bos taurus	1	0	659.336	1974.99	-0.0012	1062	1083	1	29.36	SGDRGETGPAGPAGPIGPVGAR
Collagen alpha-1(I) chain OS=Bos taurus GN=COL1A1 PE=1 SV=3	4511	866	317	92	36	54.8	Bos taurus	1	0	659.336	1974.99	-0.0008	1062	1083	1	21.86	SGDRGETGPAGPAGPIGPVGAR
Collagen alpha-1(I) chain OS=Bos taurus GN=COL1A1 PE=1 SV=3	4511	866	317	92	36	54.8	Bos taurus	1	0	659.336	1974.99	-0.0008	1062	1083	1	16.88	SGDRGETGPAGPAGPIGPVGAR
Collagen alpha-1(I) chain OS=Bos taurus GN=COL1A1 PE=1 SV=3	4511	866	317	92	36	54.8	Bos taurus	1	0	659.336	1974.99	-0.0006	1062	1083	1	23.52	SGDRGETGPAGPAGPIGPVGAR
Collagen alpha-1(I) chain OS=Bos taurus GN=COL1A1 PE=1 SV=3	4511	866	317	92	36	54.8	Bos taurus	1	0	659.336	1974.99	-0.0006	1062	1083	1	25.92	SGDRGETGPAGPAGPIGPVGAR
Collagen alpha-1(I) chain OS=Bos taurus GN=COL1A1 PE=1 SV=3	4511	866	317	92	36	54.8	Bos taurus	1	0	659.336	1974.99	-0.0006	1062	1083	1	17.41	SGDRGETGPAGPAGPIGPVGAR
Collagen alpha-1(I) chain OS=Bos taurus GN=COL1A1 PE=1 SV=3	4511	866	317	92	36	54.8	Bos taurus	1	0	659.336	1974.99	-0.0006	1062	1083	1	16.4	SGDRGETGPAGPAGPIGPVGAR
Collagen alpha-1(I) chain OS=Bos taurus GN=COL1A1 PE=1 SV=3	4511	866	317	92	36	54.8	Bos taurus	1	0	659.336	1974.99	-0.0005	1062	1083	1	19.13	SGDRGETGPAGPAGPIGPVGAR
Collagen alpha-1(I) chain OS=Bos taurus GN=COL1A1 PE=1 SV=3	4511	866	317	92	36	54.8	Bos taurus	1	0	659.336	1974.99	-0.0005	1062	1083	1	21.15	SGDRGETGPAGPAGPIGPVGAR
Collagen alpha-1(I) chain OS=Bos taurus GN=COL1A1 PE=1 SV=3	4511	866	317	92	36	54.8	Bos taurus	1	0	659.336	1974.99	-0.0005	1062	1083	1	29.35	SGDRGETGPAGPAGPIGPVGAR
Collagen alpha-1(I) chain OS=Bos taurus GN=COL1A1 PE=1 SV=3	4511	866	317	92	36	54.8	Bos taurus	1	0	659.336	1974.99	-0.0003	1062	1083	1	31.83	SGDRGETGPAGPAGPIGPVGAR
Collagen alpha-1(I) chain OS=Bos taurus GN=COL1A1 PE=1 SV=3	4511	866	317	92	36	54.8	Bos taurus	1	0	659.336	1974.99	-0.0001	1062	1083	1	25.36	SGDRGETGPAGPAGPIGPVGAR
Collagen alpha-1(I) chain OS=Bos taurus GN=COL1A1 PE=1 SV=3	4511	866	317	92	36	54.8	Bos taurus	1	0	659.336	1974.99	0.0001	1062	1083	1	33.25	SGDRGETGPAGPAGPIGPVGAR	Oxidation (P); Deoxy (S) [-15.99]	0.X000000020000000000000.0
Collagen alpha-1(I) chain OS=Bos taurus GN=COL1A1 PE=1 SV=3	4511	866	317	92	36	54.8	Bos taurus	1	0	659.336	1974.99	0.0001	1062	1083	1	20.98	SGDRGETGPAGPAGPIGPVGAR
Collagen alpha-1(I) chain OS=Bos taurus GN=COL1A1 PE=1 SV=3	4511	866	317	92	36	54.8	Bos taurus	1	0	659.336	1974.99	0.0001	1062	1083	1	26.98	SGDRGETGPAGPAGPIGPVGAR
Collagen alpha-1(I) chain OS=Bos taurus GN=COL1A1 PE=1 SV=3	4511	866	317	92	36	54.8	Bos taurus	1	0	659.336	1974.99	0.0003	1062	1083	1	24.92	SGDRGETGPAGPAGPIGPVGAR
Collagen alpha-1(I) chain OS=Bos taurus GN=COL1A1 PE=1 SV=3	4511	866	317	92	36	54.8	Bos taurus	1	0	659.337	1974.99	0.0005	1062	1083	1	23.36	SGDRGETGPAGPAGPIGPVGAR
Collagen alpha-1(I) chain OS=Bos taurus GN=COL1A1 PE=1 SV=3	4511	866	317	92	36	54.8	Bos taurus	1	0	659.337	1974.99	0.0008	1062	1083	1	23.49	SGDRGETGPAGPAGPIGPVGAR
Collagen alpha-1(I) chain OS=Bos taurus GN=COL1A1 PE=1 SV=3	4511	866	317	92	36	54.8	Bos taurus	1	0	659.337	1974.99	0.001	1062	1083	1	36.32	SGDRGETGPAGPAGPIGPVGAR
Collagen alpha-1(I) chain OS=Bos taurus GN=COL1A1 PE=1 SV=3	4511	866	317	92	36	54.8	Bos taurus	1	0	659.337	1974.99	0.001	1062	1083	1	26.16	SGDRGETGPAGPAGPIGPVGAR
Collagen alpha-1(I) chain OS=Bos taurus GN=COL1A1 PE=1 SV=3	4511	866	317	92	36	54.8	Bos taurus	1	0	659.337	1974.99	0.0014	1062	1083	1	19.82	SGDRGETGPAGPAGPIGPVGAR
Collagen alpha-1(I) chain OS=Bos taurus GN=COL1A1 PE=1 SV=3	4511	866	317	92	36	54.8	Bos taurus	1	0	659.337	1974.99	0.0016	1062	1083	1	22.33	SGDRGETGPAGPAGPIGPVGAR
Collagen alpha-1(I) chain OS=Bos taurus GN=COL1A1 PE=1 SV=3	4511	866	317	92	36	54.8	Bos taurus	1	0	659.337	1974.99	0.0021	1062	1083	1	22.58	SGDRGETGPAGPAGPIGPVGAR
Collagen alpha-1(I) chain OS=Bos taurus GN=COL1A1 PE=1 SV=3	4511	866	317	92	36	54.8	Bos taurus	1	0	659.337	1974.99	0.0025	1062	1083	1	19.73	SGDRGETGPAGPAGPIGPVGAR
Collagen alpha-1(I) chain OS=Bos taurus GN=COL1A1 PE=1 SV=3	4511	866	317	92	36	54.8	Bos taurus	1	0	659.337	1974.99	0.0028	1062	1083	1	25.75	SGDRGETGPAGPAGPIGPVGAR
Collagen alpha-1(I) chain OS=Bos taurus GN=COL1A1 PE=1 SV=3	4511	866	317	92	36	54.8	Bos taurus	1	0	673.997	2018.97	0.0038	448	468	1	21.41	GEPGPTGIQGPPGPAGEEGKR	2 Oxidation (P)	0.000020000002000000000.0
Collagen alpha-1(I) chain OS=Bos taurus GN=COL1A1 PE=1 SV=3	4511	866	317	92	36	54.8	Bos taurus	0	0	681	2039.98	-0.0004	552	573	1	42.53	TGPPGPAGQDGRPGPPGPPGAR	Oxidation (P); Dioxidation (P) [+31.99]	0.000200000000000X000000.0
Collagen alpha-1(I) chain OS=Bos taurus GN=COL1A1 PE=1 SV=3	4511	866	317	92	36	54.8	Bos taurus	0	0	681	2039.98	-0.0003	552	573	1	47.73	TGPPGPAGQDGRPGPPGPPGAR	Oxidation (P); Dioxidation (P) [+31.99]	0.000200000000000X000000.0
Collagen alpha-1(I) chain OS=Bos taurus GN=COL1A1 PE=1 SV=3	4511	866	317	92	36	54.8	Bos taurus	1	0	681.327	2040.96	-0.003	552	573	1	43.69	TGPPGPAGQDGRPGPPGPPGAR	3 Oxidation (P); Deamidated (R) [+0.98]	0.00200000000X0000022000.0
Collagen alpha-1(I) chain OS=Bos taurus GN=COL1A1 PE=1 SV=3	4511	866	317	92	36	54.8	Bos taurus	1	0	686.329	2055.97	-0.0064	552	573	1	3.13	TGPPGPAGQDGRPGPPGPPGAR	4 Oxidation (P)	0.0000020000002022000000.0
Collagen alpha-1(I) chain OS=Bos taurus GN=COL1A1 PE=1 SV=3	4511	866	317	92	36	54.8	Bos taurus	1	0	686.33	2055.97	-0.0042	552	573	1	4.96	TGPPGPAGQDGRPGPPGPPGAR	4 Oxidation (P)	0.0020000000000002022000.0
Collagen alpha-1(I) chain OS=Bos taurus GN=COL1A1 PE=1 SV=3	4511	866	317	92	36	54.8	Bos taurus	1	0	686.33	2055.97	-0.0033	552	573	1	12.85	TGPPGPAGQDGRPGPPGPPGAR	4 Oxidation (P)	0.0020000000000002022000.0
Collagen alpha-1(I) chain OS=Bos taurus GN=COL1A1 PE=1 SV=3	4511	866	317	92	36	54.8	Bos taurus	1	0	686.33	2055.97	-0.0031	552	573	1	4.85	TGPPGPAGQDGRPGPPGPPGAR	4 Oxidation (P)	0.0000020000002022000000.0
Collagen alpha-1(I) chain OS=Bos taurus GN=COL1A1 PE=1 SV=3	4511	866	317	92	36	54.8	Bos taurus	1	0	686.33	2055.97	-0.003	552	573	1	6.27	TGPPGPAGQDGRPGPPGPPGAR	4 Oxidation (P)	0.0000020000002022000000.0
Collagen alpha-1(I) chain OS=Bos taurus GN=COL1A1 PE=1 SV=3	4511	866	317	92	36	54.8	Bos taurus	1	0	686.33	2055.97	-0.003	552	573	1	8.56	TGPPGPAGQDGRPGPPGPPGAR	4 Oxidation (P)	0.0000020000002022000000.0
Collagen alpha-1(I) chain OS=Bos taurus GN=COL1A1 PE=1 SV=3	4511	866	317	92	36	54.8	Bos taurus	1	0	686.331	2055.97	-0.0026	552	573	1	5.56	TGPPGPAGQDGRPGPPGPPGAR	4 Oxidation (P)	0.0000020000002022000000.0
Collagen alpha-1(I) chain OS=Bos taurus GN=COL1A1 PE=1 SV=3	4511	866	317	92	36	54.8	Bos taurus	1	0	686.331	2055.97	-0.0015	552	573	1	5.16	TGPPGPAGQDGRPGPPGPPGAR	4 Oxidation (P)	0.0000020000002022000000.0
Collagen alpha-1(I) chain OS=Bos taurus GN=COL1A1 PE=1 SV=3	4511	866	317	92	36	54.8	Bos taurus	1	0	686.331	2055.97	-0.0015	552	573	1	10.58	TGPPGPAGQDGRPGPPGPPGAR	4 Oxidation (P)	0.0000020000002022000000.0
Collagen alpha-1(I) chain OS=Bos taurus GN=COL1A1 PE=1 SV=3	4511	866	317	92	36	54.8	Bos taurus	1	0	686.331	2055.97	-0.0015	552	573	1	0.78	TGPPGPAGQDGRPGPPGPPGAR	4 Oxidation (P)	0.0002020000002020000000.0
Collagen alpha-1(I) chain OS=Bos taurus GN=COL1A1 PE=1 SV=3	4511	866	317	92	36	54.8	Bos taurus	1	0	686.331	2055.97	-0.0013	552	573	1	3.63	TGPPGPAGQDGRPGPPGPPGAR	4 Oxidation (P)	0.0020000000000002022000.0
Collagen alpha-1(I) chain OS=Bos taurus GN=COL1A1 PE=1 SV=3	4511	866	317	92	36	54.8	Bos taurus	1	0	686.331	2055.97	-0.0013	552	573	1	7.74	TGPPGPAGQDGRPGPPGPPGAR	4 Oxidation (P)	0.0000020000002022000000.0
Collagen alpha-1(I) chain OS=Bos taurus GN=COL1A1 PE=1 SV=3	4511	866	317	92	36	54.8	Bos taurus	1	0	686.331	2055.97	-0.0013	552	573	1	7.88	TGPPGPAGQDGRPGPPGPPGAR	4 Oxidation (P)	0.0000020000002022000000.0
Collagen alpha-1(I) chain OS=Bos taurus GN=COL1A1 PE=1 SV=3	4511	866	317	92	36	54.8	Bos taurus	1	0	686.331	2055.97	-0.0011	552	573	1	7.73	TGPPGPAGQDGRPGPPGPPGAR	4 Oxidation (P)	0.0000020000002022000000.0
Collagen alpha-1(I) chain OS=Bos taurus GN=COL1A1 PE=1 SV=3	4511	866	317	92	36	54.8	Bos taurus	1	0	686.331	2055.97	-0.0011	552	573	1	3.65	TGPPGPAGQDGRPGPPGPPGAR	4 Oxidation (P)	0.0000020000002022000000.0
Collagen alpha-1(I) chain OS=Bos taurus GN=COL1A1 PE=1 SV=3	4511	866	317	92	36	54.8	Bos taurus	1	0	686.331	2055.97	-0.0009	552	573	1	24.86	TGPPGPAGQDGRPGPPGPPGAR	4 Oxidation (P)	0.0000020000002022000000.0
Collagen alpha-1(I) chain OS=Bos taurus GN=COL1A1 PE=1 SV=3	4511	866	317	92	36	54.8	Bos taurus	1	0	686.331	2055.97	-0.0009	552	573	1	5.29	TGPPGPAGQDGRPGPPGPPGAR	4 Oxidation (P)	0.0000020000002022000000.0
Collagen alpha-1(I) chain OS=Bos taurus GN=COL1A1 PE=1 SV=3	4511	866	317	92	36	54.8	Bos taurus	1	0	686.331	2055.97	-0.0009	552	573	1	17.07	TGPPGPAGQDGRPGPPGPPGAR	4 Oxidation (P)	0.0000020000002022000000.0
Collagen alpha-1(I) chain OS=Bos taurus GN=COL1A1 PE=1 SV=3	4511	866	317	92	36	54.8	Bos taurus	0	0	686.331	2055.97	-0.0008	552	573	1	30.38	TGPPGPAGQDGRPGPPGPPGAR	4 Oxidation (P)	0.0020000000000002022000.0
Collagen alpha-1(I) chain OS=Bos taurus GN=COL1A1 PE=1 SV=3	4511	866	317	92	36	54.8	Bos taurus	1	0	686.331	2055.97	-0.0006	552	573	1	16.25	TGPPGPAGQDGRPGPPGPPGAR	4 Oxidation (P)	0.0020000000000002022000.0
Collagen alpha-1(I) chain OS=Bos taurus GN=COL1A1 PE=1 SV=3	4511	866	317	92	36	54.8	Bos taurus	1	0	686.331	2055.97	-0.0006	552	573	1	27.51	TGPPGPAGQDGRPGPPGPPGAR	4 Oxidation (P)	0.0020000000000002022000.0
Collagen alpha-1(I) chain OS=Bos taurus GN=COL1A1 PE=1 SV=3	4511	866	317	92	36	54.8	Bos taurus	1	0	686.331	2055.97	-0.0006	552	573	1	45.94	TGPPGPAGQDGRPGPPGPPGAR	4 Oxidation (P)	0.0020000000000002022000.0
Collagen alpha-1(I) chain OS=Bos taurus GN=COL1A1 PE=1 SV=3	4511	866	317	92	36	54.8	Bos taurus	0	0	686.331	2055.97	-0.0006	552	573	1	24.74	TGPPGPAGQDGRPGPPGPPGAR	4 Oxidation (P)	0.0020000000000002022000.0
Collagen alpha-1(I) chain OS=Bos taurus GN=COL1A1 PE=1 SV=3	4511	866	317	92	36	54.8	Bos taurus	1	0	515	2055.97	-0.0004	552	573	1	7.63	TGPPGPAGQDGRPGPPGPPGAR	4 Oxidation (P)	0.0020000000000002022000.0
Collagen alpha-1(I) chain OS=Bos taurus GN=COL1A1 PE=1 SV=3	4511	866	317	92	36	54.8	Bos taurus	1	0	686.331	2055.97	-0.0004	552	573	1	6.03	TGPPGPAGQDGRPGPPGPPGAR	4 Oxidation (P)	0.0020000000000002022000.0
Collagen alpha-1(I) chain OS=Bos taurus GN=COL1A1 PE=1 SV=3	4511	866	317	92	36	54.8	Bos taurus	1	0	686.331	2055.97	-0.0004	552	573	1	4	TGPPGPAGQDGRPGPPGPPGAR	4 Oxidation (P)	0.0000020000002022000000.0
Collagen alpha-1(I) chain OS=Bos taurus GN=COL1A1 PE=1 SV=3	4511	866	317	92	36	54.8	Bos taurus	1	0	686.331	2055.97	-0.0002	552	573	1	8.14	TGPPGPAGQDGRPGPPGPPGAR	4 Oxidation (P)	0.0000020000002022000000.0
Collagen alpha-1(I) chain OS=Bos taurus GN=COL1A1 PE=1 SV=3	4511	866	317	92	36	54.8	Bos taurus	1	0	686.331	2055.97	-0.0002	552	573	1	16.23	TGPPGPAGQDGRPGPPGPPGAR	4 Oxidation (P)	0.0020000000000002022000.0
Collagen alpha-1(I) chain OS=Bos taurus GN=COL1A1 PE=1 SV=3	4511	866	317	92	36	54.8	Bos taurus	1	0	686.331	2055.97	0	552	573	1	7.01	TGPPGPAGQDGRPGPPGPPGAR	4 Oxidation (P)	0.0000020000002022000000.0
Collagen alpha-1(I) chain OS=Bos taurus GN=COL1A1 PE=1 SV=3	4511	866	317	92	36	54.8	Bos taurus	1	0	686.331	2055.97	0.0002	552	573	1	2.62	TGPPGPAGQDGRPGPPGPPGAR	4 Oxidation (P)	0.0000020000002022000000.0
Collagen alpha-1(I) chain OS=Bos taurus GN=COL1A1 PE=1 SV=3	4511	866	317	92	36	54.8	Bos taurus	1	0	686.332	2055.97	0.0003	552	573	1	5.89	TGPPGPAGQDGRPGPPGPPGAR	4 Oxidation (P)	0.0020000000000002022000.0
Collagen alpha-1(I) chain OS=Bos taurus GN=COL1A1 PE=1 SV=3	4511	866	317	92	36	54.8	Bos taurus	1	0	686.332	2055.97	0.0005	552	573	1	14.87	TGPPGPAGQDGRPGPPGPPGAR	4 Oxidation (P)	0.0020000000000002022000.0
Collagen alpha-1(I) chain OS=Bos taurus GN=COL1A1 PE=1 SV=3	4511	866	317	92	36	54.8	Bos taurus	0	0	686.332	2055.97	0.0005	552	573	1	45.43	TGPPGPAGQDGRPGPPGPPGAR	2 Oxidation (P); Dioxidation (P) [+31.99]	0.00200000000000X0002000.0
Collagen alpha-1(I) chain OS=Bos taurus GN=COL1A1 PE=1 SV=3	4511	866	317	92	36	54.8	Bos taurus	1	0	686.332	2055.97	0.0011	552	573	1	6.48	TGPPGPAGQDGRPGPPGPPGAR	4 Oxidation (P)	0.0000020000002022000000.0
Collagen alpha-1(I) chain OS=Bos taurus GN=COL1A1 PE=1 SV=3	4511	866	317	92	36	54.8	Bos taurus	1	0	686.332	2055.97	0.0014	552	573	1	9.99	TGPPGPAGQDGRPGPPGPPGAR	4 Oxidation (P)	0.0020000000000002022000.0
Collagen alpha-1(I) chain OS=Bos taurus GN=COL1A1 PE=1 SV=3	4511	866	317	92	36	54.8	Bos taurus	1	0	686.332	2055.97	0.0027	552	573	1	4.96	TGPPGPAGQDGRPGPPGPPGAR	4 Oxidation (P)	0.0000020000002022000000.0
Collagen alpha-1(I) chain OS=Bos taurus GN=COL1A1 PE=1 SV=3	4511	866	317	92	36	54.8	Bos taurus	1	0	686.332	2055.98	0.0033	552	573	1	6	TGPPGPAGQDGRPGPPGPPGAR	4 Oxidation (P)	0.0000020000002022000000.0
Collagen alpha-1(I) chain OS=Bos taurus GN=COL1A1 PE=1 SV=3	4511	866	317	92	36	54.8	Bos taurus	1	0	686.333	2055.98	0.0042	552	573	1	1.08	TGPPGPAGQDGRPGPPGPPGAR	4 Oxidation (P)	0.0000020000002022000000.0
Collagen alpha-1(I) chain OS=Bos taurus GN=COL1A1 PE=1 SV=3	4511	866	317	92	36	54.8	Bos taurus	1	0	686.659	2056.96	-0.0008	552	573	1	42.55	TGPPGPAGQDGRPGPPGPPGAR	4 Oxidation (P); Deamidated (R) [+0.98]	0.00200000000X0002022000.0
Collagen alpha-1(I) chain OS=Bos taurus GN=COL1A1 PE=1 SV=3	4511	866	317	92	36	54.8	Bos taurus	1	0	686.661	2056.96	0.004	552	573	1	56.79	TGPPGPAGQDGRPGPPGPPGAR	4 Oxidation (P); Deamidated (R) [+0.98]	0.00200000000X0002022000.0
Collagen alpha-1(I) chain OS=Bos taurus GN=COL1A1 PE=1 SV=3	4511	866	317	92	36	54.8	Bos taurus	1	0	686.664	2056.97	0.0016	552	573	1	35.4	TGPPGPAGQDGRPGPPGPPGAR	4 Oxidation (P); Label:15N(1) (P) [+1.00]	0.00020X0000002022000000.0
Collagen alpha-1(I) chain OS=Bos taurus GN=COL1A1 PE=1 SV=3	4511	866	317	92	36	54.8	Bos taurus	1	0	686.666	2056.98	0.0076	552	573	1	37.8	TGPPGPAGQDGRPGPPGPPGAR	3 Oxidation (P); Pro->Asn (P) [+16.99]	0.000X000000000022020000.0
Collagen alpha-1(I) chain OS=Bos taurus GN=COL1A1 PE=1 SV=3	4511	866	317	92	36	54.8	Bos taurus	0	0	689.327	2064.96	0.0015	1084	1104	2	36.96	GPAGPQGPRGDKGETGEQGDR	Oxidation (P); Deoxy (D) [-15.99]	0.0000000200X0000000000.0
Collagen alpha-1(I) chain OS=Bos taurus GN=COL1A1 PE=1 SV=3	4511	866	317	92	36	54.8	Bos taurus	1	0	691.663	2071.97	-0.0003	552	573	1	9.06	TGPPGPAGQDGRPGPPGPPGAR	5 Oxidation (P)	0.0000020000002022020000.0
Collagen alpha-1(I) chain OS=Bos taurus GN=COL1A1 PE=1 SV=3	4511	866	317	92	36	54.8	Bos taurus	1	0	691.663	2071.97	0.0002	552	573	1	33.98	TGPPGPAGQDGRPGPPGPPGAR	5 Oxidation (P)	0.0022000000000002022000.0
Collagen alpha-1(I) chain OS=Bos taurus GN=COL1A1 PE=1 SV=3	4511	866	317	92	36	54.8	Bos taurus	0	0	712	2132.98	0.0002	802	825	0	40.55	GEPGPPGPAGFAGPPGADGQPGAK	4 Oxidation (P); Deoxy (D) [-15.99]	0.00202000000000200X002000.0
Collagen alpha-1(I) chain OS=Bos taurus GN=COL1A1 PE=1 SV=3	4511	866	317	92	36	54.8	Bos taurus	0	0	1068	2133.98	0.0053	802	825	0	35.07	GEPGPPGPAGFAGPPGADGQPGAK	2 Oxidation (P); Pro->Asn (P) [+16.99]	0.00200X000000002000000000.0
Collagen alpha-1(I) chain OS=Bos taurus GN=COL1A1 PE=1 SV=3	4511	866	317	92	36	54.8	Bos taurus	0	0	717.331	2148.97	-0.0007	802	825	0	46.83	GEPGPPGPAGFAGPPGADGQPGAK	3 Oxidation (P); Ala->Ser (A) [+15.99]	0.00200000X000002000002000.0
Collagen alpha-1(I) chain OS=Bos taurus GN=COL1A1 PE=1 SV=3	4511	866	317	92	36	54.8	Bos taurus	0	0	1075.49	2148.97	0	802	825	0	22.01	GEPGPPGPAGFAGPPGADGQPGAK	4 Oxidation (P)	0.002020000000002000002000.0
Collagen alpha-1(I) chain OS=Bos taurus GN=COL1A1 PE=1 SV=3	4511	866	317	92	36	54.8	Bos taurus	0	0	717.66	2149.96	-0.0095	802	825	0	45.23	GEPGPPGPAGFAGPPGADGQPGAK	4 Oxidation (P); Label:15N(1) (G) [+1.00]	0.002020000000002000X02000.0
Collagen alpha-1(I) chain OS=Bos taurus GN=COL1A1 PE=1 SV=3	4511	866	317	92	36	54.8	Bos taurus	0	0	717.665	2149.97	0.0057	802	825	0	33.71	GEPGPPGPAGFAGPPGADGQPGAK	4 Oxidation (P); Label:15N(1) (P) [+1.00]	0.0020020000000X2000002000.0
Collagen alpha-1(I) chain OS=Bos taurus GN=COL1A1 PE=1 SV=3	4511	866	317	92	36	54.8	Bos taurus	0	0	718.359	2152.05	-0.0006	1036	1061	0	18.17	GETGPAGPPGAPGAPGAPGPVGPAGK	2 Oxidation (P)	0.00000000200200000000000000.0
Collagen alpha-1(I) chain OS=Bos taurus GN=COL1A1 PE=1 SV=3	4511	866	317	92	36	54.8	Bos taurus	0	0	1077.04	2152.06	0.0011	1036	1061	0	27.37	GETGPAGPPGAPGAPGAPGPVGPAGK	2 Oxidation (P)	0.00000000200200000000000000.0
Collagen alpha-1(I) chain OS=Bos taurus GN=COL1A1 PE=1 SV=3	4511	866	317	92	36	54.8	Bos taurus	0	0	723.691	2168.05	0.0005	1036	1061	0	21.77	GETGPAGPPGAPGAPGAPGPVGPAGK	3 Oxidation (P)	0.00000000200200200000000000.0
Collagen alpha-1(I) chain OS=Bos taurus GN=COL1A1 PE=1 SV=3	4511	866	317	92	36	54.8	Bos taurus	0	0	723.692	2168.06	0.0058	1036	1061	0	3.62	GETGPAGPPGAPGAPGAPGPVGPAGK	3 Oxidation (P)	0.00000000000200200200000000.0
Collagen alpha-1(I) chain OS=Bos taurus GN=COL1A1 PE=1 SV=3	4511	866	317	92	36	54.8	Bos taurus	0	0	729.022	2184.05	0.0006	1036	1061	0	17.7	GETGPAGPPGAPGAPGAPGPVGPAGK	4 Oxidation (P)	0.00000000200200200200000000.0
Collagen alpha-1(I) chain OS=Bos taurus GN=COL1A1 PE=1 SV=3	4511	866	317	92	36	54.8	Bos taurus	1	0	739.356	2215.05	-0.0031	910	933	1	13.55	GETGPAGRPGEVGPPGPPGPAGEK	3 Oxidation (P)	0.000020000000000002020000.0
Collagen alpha-1(I) chain OS=Bos taurus GN=COL1A1 PE=1 SV=3	4511	866	317	92	36	54.8	Bos taurus	0	0	767.356	2299.05	-0.001	370	396	0	2.89	GEPGPPGPAGAAGPAGNPGADGQPGAK	Oxidation (K); 2 Oxidation (P)	0.000022000000000000000000001.0
Collagen alpha-1(I) chain OS=Bos taurus GN=COL1A1 PE=1 SV=3	4511	866	317	92	36	54.8	Bos taurus	1	0	769.717	2306.13	-0.0004	835	861	0	36.96	GDAGPPGPAGPAGPPGPIGNVGAPGPK	Oxidation (P); Dioxidation (P) [+31.99]	0.0000200000000X0000000000000.0
Collagen alpha-1(I) chain OS=Bos taurus GN=COL1A1 PE=1 SV=3	4511	866	317	92	36	54.8	Bos taurus	0	0	772.688	2315.04	-0.0008	370	396	0	4.19	GEPGPPGPAGAAGPAGNPGADGQPGAK	4 Oxidation (P)	0.002020000000000002000002000.0
Collagen alpha-1(I) chain OS=Bos taurus GN=COL1A1 PE=1 SV=3	4511	866	317	92	36	54.8	Bos taurus	0	0	772.688	2315.04	-0.0002	370	396	0	5.09	GEPGPPGPAGAAGPAGNPGADGQPGAK	4 Oxidation (P)	0.002000000000020002000002000.0
Collagen alpha-1(I) chain OS=Bos taurus GN=COL1A1 PE=1 SV=3	4511	866	317	92	36	54.8	Bos taurus	0	0	772.688	2315.04	-0.0001	370	396	0	48.35	GEPGPPGPAGAAGPAGNPGADGQPGAK	3 Oxidation (P); Ala->Ser (A) [+15.99]	0.00200000X000000002000002000.0
Collagen alpha-1(I) chain OS=Bos taurus GN=COL1A1 PE=1 SV=3	4511	866	317	92	36	54.8	Bos taurus	0	0	773.016	2316.03	-0.0001	370	396	0	53.98	GEPGPPGPAGAAGPAGNPGADGQPGAK	Oxidation (K); 3 Oxidation (P); Deamidated (NQ) [+0.98]	0.0020200000000000000000X2001.0
Collagen alpha-1(I) chain OS=Bos taurus GN=COL1A1 PE=1 SV=3	4511	866	317	92	36	54.8	Bos taurus	0	0	773.355	2317.04	0.0063	370	396	0	48.55	GEPGPPGPAGAAGPAGNPGADGQPGAK	4 Oxidation (P); Label:15N(2) (N) [+1.99]	0.0020200000000000X2000002000.0
Collagen alpha-1(I) chain OS=Bos taurus GN=COL1A1 PE=1 SV=3	4511	866	317	92	36	54.8	Bos taurus	0	0	778.019	2331.04	-0.0005	370	396	0	43.3	GEPGPPGPAGAAGPAGNPGADGQPGAK	3 Oxidation (P); Dioxidation (P) [+31.99]	0.00000X000000020002000002000.0
Collagen alpha-1(I) chain OS=Bos taurus GN=COL1A1 PE=1 SV=3	4511	866	317	92	36	54.8	Bos taurus	0	0	778.019	2331.04	0.0002	370	396	0	35.46	GEPGPPGPAGAAGPAGNPGADGQPGAK	Oxidation (K); 2 Oxidation (P); Dioxidation (P) [+31.99]	0.00200200000000000X000000001.0
Collagen alpha-1(I) chain OS=Bos taurus GN=COL1A1 PE=1 SV=3	4511	866	317	92	36	54.8	Bos taurus	0	0	778.019	2331.04	0.0004	370	396	0	42.18	GEPGPPGPAGAAGPAGNPGADGQPGAK	5 Oxidation (P)	0.002020000000020002000002000.0
Collagen alpha-1(I) chain OS=Bos taurus GN=COL1A1 PE=1 SV=3	4511	866	317	92	36	54.8	Bos taurus	0	0	823.73	2468.17	-0.0005	1033	1061	1	42.16	GDRGETGPAGPPGAPGAPGAPGPVGPAGK	4 Oxidation (P); Thr->Gly (T) [-44.03]	0.00000X00000200200200200000000.0
Collagen alpha-1(I) chain OS=Bos taurus GN=COL1A1 PE=1 SV=3	4511	866	317	92	36	54.8	Bos taurus	1	0	824.082	2469.23	0.0005	1141	1167	1	8.22	GPPGSAGSPGKDGLNGLPGPIGPPGPR	Oxidation (K); 3 Oxidation (P)	0.000000000010000002020020000.0
Collagen alpha-1(I) chain OS=Bos taurus GN=COL1A1 PE=1 SV=3	4511	866	317	92	36	54.8	Bos taurus	0	0	827.742	2480.2	-0.001	1033	1061	1	19.81	GDRGETGPAGPPGAPGAPGAPGPVGPAGK	2 Oxidation (P)	0.00000000000200200000000000000.0
Collagen alpha-1(I) chain OS=Bos taurus GN=COL1A1 PE=1 SV=3	4511	866	317	92	36	54.8	Bos taurus	0	0	827.742	2480.2	0.0003	1033	1061	1	21.24	GDRGETGPAGPPGAPGAPGAPGPVGPAGK	2 Oxidation (P)	0.00000000000200200000000000000.0
Collagen alpha-1(I) chain OS=Bos taurus GN=COL1A1 PE=1 SV=3	4511	866	317	92	36	54.8	Bos taurus	1	0	829.413	2485.22	-0.0025	1141	1167	1	0.94	GPPGSAGSPGKDGLNGLPGPIGPPGPR	5 Oxidation (P)	0.002000002000000002020020000.0
Collagen alpha-1(I) chain OS=Bos taurus GN=COL1A1 PE=1 SV=3	4511	866	317	92	36	54.8	Bos taurus	1	0	829.416	2485.23	0.0061	1141	1167	1	10.66	GPPGSAGSPGKDGLNGLPGPIGPPGPR	5 Oxidation (P)	0.002000002000000002020020000.0
Collagen alpha-1(I) chain OS=Bos taurus GN=COL1A1 PE=1 SV=3	4511	866	317	92	36	54.8	Bos taurus	0	0	833.074	2496.2	-0.0004	1033	1061	1	49.92	GDRGETGPAGPPGAPGAPGAPGPVGPAGK	2 Oxidation (P); Ala->Ser (A) [+15.99]	0.0000000000020020000X000000000.0
Collagen alpha-1(I) chain OS=Bos taurus GN=COL1A1 PE=1 SV=3	4511	866	317	92	36	54.8	Bos taurus	0	0	833.074	2496.2	0	1033	1061	1	40.26	GDRGETGPAGPPGAPGAPGAPGPVGPAGK	Oxidation (P); Dioxidation (P) [+31.99]	0.00000000000200000X00000000000.0
Collagen alpha-1(I) chain OS=Bos taurus GN=COL1A1 PE=1 SV=3	4511	866	317	92	36	54.8	Bos taurus	0	0	833.075	2496.2	0.0046	1033	1061	1	11.8	GDRGETGPAGPPGAPGAPGAPGPVGPAGK	Oxidation (K); 2 Oxidation (P)	0.00000000000200200000000000001.0
Collagen alpha-1(I) chain OS=Bos taurus GN=COL1A1 PE=1 SV=3	4511	866	317	92	36	54.8	Bos taurus	0	0	833.076	2496.21	0.0079	1033	1061	1	0.93	GDRGETGPAGPPGAPGAPGAPGPVGPAGK	Oxidation (K); 2 Oxidation (P)	0.00000000000200200000000000001.0
Collagen alpha-1(I) chain OS=Bos taurus GN=COL1A1 PE=1 SV=3	4511	866	317	92	36	54.8	Bos taurus	0	0	838.405	2512.19	-0.0018	1033	1061	1	6.32	GDRGETGPAGPPGAPGAPGAPGPVGPAGK	Oxidation (K); 3 Oxidation (P)	0.00000000000200200200000000001.0
Collagen alpha-1(I) chain OS=Bos taurus GN=COL1A1 PE=1 SV=3	4511	866	317	92	36	54.8	Bos taurus	0	0	838.405	2512.19	-0.0005	1033	1061	1	29.35	GDRGETGPAGPPGAPGAPGAPGPVGPAGK	4 Oxidation (P)	0.00000000000200200200200000000.0
Collagen alpha-1(I) chain OS=Bos taurus GN=COL1A1 PE=1 SV=3	4511	866	317	92	36	54.8	Bos taurus	0	0	838.405	2512.19	-0.0001	1033	1061	1	41.74	GDRGETGPAGPPGAPGAPGAPGPVGPAGK	4 Oxidation (P)	0.00000000000200200200200000000.0
Collagen alpha-1(I) chain OS=Bos taurus GN=COL1A1 PE=1 SV=3	4511	866	317	92	36	54.8	Bos taurus	1	0	850.074	2547.2	0.0021	322	351	0	43.98	GNDGATGAAGPPGPTGPAGPPGFPGAVGAK	Oxidation (K); Oxidation (P); Oxidation (F) [+15.99]	0.0000000000020000000000X0000001.0
Collagen alpha-1(I) chain OS=Bos taurus GN=COL1A1 PE=1 SV=3	4511	866	317	92	36	54.8	Bos taurus	0	0	850.382	2548.12	-0.0001	277	303	1	48.09	GDAGPAGPKGEPGSPGENGAPGQMGPR	3 Oxidation (P); Propionyl (N-term) [+56.03]	X.000000000002002000002000000.0
Collagen alpha-1(I) chain OS=Bos taurus GN=COL1A1 PE=1 SV=3	4511	866	317	92	36	54.8	Bos taurus	0	0	886.429	2656.26	0.0016	1111	1140	0	48.32	GFSGLQGPPGPPGSPGEQGPSGASGPAGPR
Collagen alpha-1(I) chain OS=Bos taurus GN=COL1A1 PE=1 SV=3	4511	866	317	92	36	54.8	Bos taurus	0	0	886.756	2657.25	0.0003	1111	1140	0	34.66	GFSGLQGPPGPPGSPGEQGPSGASGPAGPR	2 Oxidation (P); Gln->Pro (Q) [-31.01]	0.00000000202000000X000000000000.0
Collagen alpha-1(I) chain OS=Bos taurus GN=COL1A1 PE=1 SV=3	4511	866	317	92	36	54.8	Bos taurus	0	0	891.76	2672.26	0.0017	1111	1140	0	40.13	GFSGLQGPPGPPGSPGEQGPSGASGPAGPR	Oxidation (P)	0.000000002000000000000000000000.0
Collagen alpha-1(I) chain OS=Bos taurus GN=COL1A1 PE=1 SV=3	4511	866	317	92	36	54.8	Bos taurus	0	0	891.761	2672.26	0.0019	1111	1140	0	56.59	GFSGLQGPPGPPGSPGEQGPSGASGPAGPR	3 Oxidation (P); Glu->Pro (E) [-31.99]	0.0000000000220020X0000000000000.0
Collagen alpha-1(I) chain OS=Bos taurus GN=COL1A1 PE=1 SV=3	4511	866	317	92	36	54.8	Bos taurus	0	0	1337.14	2672.26	0.0053	1111	1140	0	75.73	GFSGLQGPPGPPGSPGEQGPSGASGPAGPR	Oxidation (P)	0.000000002000000000000000000000.0
Collagen alpha-1(I) chain OS=Bos taurus GN=COL1A1 PE=1 SV=3	4511	866	317	92	36	54.8	Bos taurus	0	0	892.088	2673.24	0.001	1111	1140	0	39.13	GFSGLQGPPGPPGSPGEQGPSGASGPAGPR	3 Oxidation (P); Gln->Pro (Q) [-31.01]	0.00000000202200000X000000000000.0
Collagen alpha-1(I) chain OS=Bos taurus GN=COL1A1 PE=1 SV=3	4511	866	317	92	36	54.8	Bos taurus	0	0	892.089	2673.24	0.0019	1111	1140	0	60.34	GFSGLQGPPGPPGSPGEQGPSGASGPAGPR	Oxidation (P); Deamidated (NQ) [+0.98]	0.00000000200000000X000000000000.0
Collagen alpha-1(I) chain OS=Bos taurus GN=COL1A1 PE=1 SV=3	4511	866	317	92	36	54.8	Bos taurus	0	0	896.42	2686.24	0.0026	796	825	1	18.56	GAPGDRGEPGPPGPAGFAGPPGADGQPGAK	3 Oxidation (P)	0.002000002020000000000000000000.0
Collagen alpha-1(I) chain OS=Bos taurus GN=COL1A1 PE=1 SV=3	4511	866	317	92	36	54.8	Bos taurus	0	0	897.092	2688.25	0.0018	1111	1140	0	52.53	GFSGLQGPPGPPGSPGEQGPSGASGPAGPR	2 Oxidation (P)	0.000000000002002000000000000000.0
Collagen alpha-1(I) chain OS=Bos taurus GN=COL1A1 PE=1 SV=3	4511	866	317	92	36	54.8	Bos taurus	0	0	897.092	2688.25	0.0018	1111	1140	0	45.2	GFSGLQGPPGPPGSPGEQGPSGASGPAGPR	2 Oxidation (P)	0.000000002020000000000000000000.0
Collagen alpha-1(I) chain OS=Bos taurus GN=COL1A1 PE=1 SV=3	4511	866	317	92	36	54.8	Bos taurus	0	0	897.42	2689.24	-0.0086	1111	1140	0	56.97	GFSGLQGPPGPPGSPGEQGPSGASGPAGPR	3 Oxidation (P); Glu->Asn (E) [-15.00]	0.0000000000220020X0000000000000.0
Collagen alpha-1(I) chain OS=Bos taurus GN=COL1A1 PE=1 SV=3	4511	866	317	92	36	54.8	Bos taurus	0	0	1345.63	2689.24	-0.0051	1111	1140	0	69.53	GFSGLQGPPGPPGSPGEQGPSGASGPAGPR	Oxidation (P); Pro->Asn (P) [+16.99]	0.00000000200000X000000000000000.0
Collagen alpha-1(I) chain OS=Bos taurus GN=COL1A1 PE=1 SV=3	4511	866	317	92	36	54.8	Bos taurus	0	0	897.424	2689.25	0.003	1111	1140	0	66.14	GFSGLQGPPGPPGSPGEQGPSGASGPAGPR	3 Oxidation (P); Glu->Asn (E) [-15.00]	0.0000000000220020X0000000000000.0
Collagen alpha-1(I) chain OS=Bos taurus GN=COL1A1 PE=1 SV=3	4511	866	317	92	36	54.8	Bos taurus	0	0	1345.64	2689.26	0.0124	1111	1140	0	53.28	GFSGLQGPPGPPGSPGEQGPSGASGPAGPR	2 Oxidation (P); Label:15N(1) (G) [+1.00]	0.000000002X20000000000000000000.0
Collagen alpha-1(I) chain OS=Bos taurus GN=COL1A1 PE=1 SV=3	4511	866	317	92	36	54.8	Bos taurus	0	0	1346.13	2690.24	-0.0047	1111	1140	0	50.18	GFSGLQGPPGPPGSPGEQGPSGASGPAGPR	2 Oxidation (P); 2 Label:15N(1) (P) [+1.00]	0.0000000X20020000000000000000X0.0
Collagen alpha-1(I) chain OS=Bos taurus GN=COL1A1 PE=1 SV=3	4511	866	317	92	36	54.8	Bos taurus	0	0	901.751	2702.23	0.0006	796	825	1	65.37	GAPGDRGEPGPPGPAGFAGPPGADGQPGAK	3 Oxidation (P); Ala->Ser (A) [+15.99]	0.0020000020200000000000X0000000.0
Collagen alpha-1(I) chain OS=Bos taurus GN=COL1A1 PE=1 SV=3	4511	866	317	92	36	54.8	Bos taurus	0	0	901.751	2702.23	0.0006	796	825	1	36.77	GAPGDRGEPGPPGPAGFAGPPGADGQPGAK	3 Oxidation (P); Ala->Ser (A) [+15.99]	0.0020000020200000000000X0000000.0
Collagen alpha-1(I) chain OS=Bos taurus GN=COL1A1 PE=1 SV=3	4511	866	317	92	36	54.8	Bos taurus	0	0	902.758	2705.25	0.0077	1111	1140	0	48.62	GFSGLQGPPGPPGSPGEQGPSGASGPAGPR	2 Oxidation (P); Pro->Asn (P) [+16.99]	0.00000000X002002000000000000000.0
Collagen alpha-1(I) chain OS=Bos taurus GN=COL1A1 PE=1 SV=3	4511	866	317	92	36	54.8	Bos taurus	0	0	904.419	2710.24	0.0008	1111	1140	0	44.51	GFSGLQGPPGPPGSPGEQGPSGASGPAGPR	trifluoro (L) [+53.97]	0.0000X0000000000000000000000000.0
Collagen alpha-1(I) chain OS=Bos taurus GN=COL1A1 PE=1 SV=3	4511	866	317	92	36	54.8	Bos taurus	0	0	907.083	2718.23	0.0001	796	825	1	37.02	GAPGDRGEPGPPGPAGFAGPPGADGQPGAK	6 Oxidation (P); Deoxy (D) [-15.99]	0.0020X0002022000000002000002000.0
Collagen alpha-1(I) chain OS=Bos taurus GN=COL1A1 PE=1 SV=3	4511	866	317	92	36	54.8	Bos taurus	0	0	907.083	2718.23	0.0005	796	825	1	45.92	GAPGDRGEPGPPGPAGFAGPPGADGQPGAK	4 Oxidation (P); Ala->Ser (A) [+15.99]	0.0020000020200000000000X0002000.0
Collagen alpha-1(I) chain OS=Bos taurus GN=COL1A1 PE=1 SV=3	4511	866	317	92	36	54.8	Bos taurus	0	0	907.083	2718.23	0.0011	796	825	1	24.03	GAPGDRGEPGPPGPAGFAGPPGADGQPGAK	Oxidation (K); 4 Oxidation (P)	0.002000002020000000000000002001.0
Collagen alpha-1(I) chain OS=Bos taurus GN=COL1A1 PE=1 SV=3	4511	866	317	92	36	54.8	Bos taurus	0	0	907.411	2719.21	-0.012	796	825	1	38.48	GAPGDRGEPGPPGPAGFAGPPGADGQPGAK	4 Oxidation (P); Pro->Asn (P) [+16.99]	0.00X000002020000000002000002000.0
Collagen alpha-1(I) chain OS=Bos taurus GN=COL1A1 PE=1 SV=3	4511	866	317	92	36	54.8	Bos taurus	1	0	918.442	2752.3	0.0042	984	1013	1	48.92	QGPSGASGERGPPGPMGPPGLAGPPGESGR	Oxidation (P); Ala->Pro (A) [+26.02]	0.00000X000000200000000000000000.0
Collagen alpha-1(I) chain OS=Bos taurus GN=COL1A1 PE=1 SV=3	4511	866	317	92	36	54.8	Bos taurus	1	0	924.1	2769.28	-0.0099	984	1013	1	36.34	QGPSGASGERGPPGPMGPPGLAGPPGESGR	Oxidation (P); Carbamyl (S) [+43.01]	0.000000X00000200000000000000000.0
Collagen alpha-1(I) chain OS=Bos taurus GN=COL1A1 PE=1 SV=3	4511	866	317	92	36	54.8	Bos taurus	1	0	937.469	2809.39	-0.0019	763	795	1	38.97	GLTGPIGPPGPAGAPGDKGEAGPSGPAGPTGAR	Oxidation (K); Oxidation (P); Arg->Xle (R) [-43.02]	0.00000000200000000100000000000000X.0
Collagen alpha-1(I) chain OS=Bos taurus GN=COL1A1 PE=1 SV=3	4511	866	317	92	36	54.8	Bos taurus	1	0	946.476	2836.41	-0.0029	763	795	1	5.15	GLTGPIGPPGPAGAPGDKGEAGPSGPAGPTGAR	Oxidation (P)	0.000000002000000000000000000000000.0
Collagen alpha-1(I) chain OS=Bos taurus GN=COL1A1 PE=1 SV=3	4511	866	317	92	36	54.8	Bos taurus	0	0	949.127	2844.36	0.0047	1111	1140	0	37.01	GFSGLQGPPGPPGSPGEQGPSGASGPAGPR	2 Oxidation (P); Arg (N-term) [+156.10]	X.000000000002002000000000000000.0
Collagen alpha-1(I) chain OS=Bos taurus GN=COL1A1 PE=1 SV=3	4511	866	317	92	36	54.8	Bos taurus	1	0	951.806	2852.4	-0.008	763	795	1	8.52	GLTGPIGPPGPAGAPGDKGEAGPSGPAGPTGAR	2 Oxidation (P)	0.000000000020002000000000000000000.0
Collagen alpha-1(I) chain OS=Bos taurus GN=COL1A1 PE=1 SV=3	4511	866	317	92	36	54.8	Bos taurus	1	0	951.808	2852.4	-0.0027	763	795	1	12.96	GLTGPIGPPGPAGAPGDKGEAGPSGPAGPTGAR	2 Oxidation (P)	0.000000002020000000000000000000000.0
Collagen alpha-1(I) chain OS=Bos taurus GN=COL1A1 PE=1 SV=3	4511	866	317	92	36	54.8	Bos taurus	1	0	951.808	2852.4	-0.0016	763	795	1	0.16	GLTGPIGPPGPAGAPGDKGEAGPSGPAGPTGAR	2 Oxidation (P)	0.000000002020000000000000000000000.0
Collagen alpha-1(I) chain OS=Bos taurus GN=COL1A1 PE=1 SV=3	4511	866	317	92	36	54.8	Bos taurus	1	0	951.809	2852.4	-0.0012	763	795	1	15.89	GLTGPIGPPGPAGAPGDKGEAGPSGPAGPTGAR	2 Oxidation (P)	0.000000002020000000000000000000000.0
Collagen alpha-1(I) chain OS=Bos taurus GN=COL1A1 PE=1 SV=3	4511	866	317	92	36	54.8	Bos taurus	1	0	951.809	2852.4	-0.0008	763	795	1	12.75	GLTGPIGPPGPAGAPGDKGEAGPSGPAGPTGAR	2 Oxidation (P)	0.000000000020002000000000000000000.0
Collagen alpha-1(I) chain OS=Bos taurus GN=COL1A1 PE=1 SV=3	4511	866	317	92	36	54.8	Bos taurus	1	0	951.809	2852.4	-0.0007	763	795	1	10	GLTGPIGPPGPAGAPGDKGEAGPSGPAGPTGAR	2 Oxidation (P)	0.000000022000000000000000000000000.0
Collagen alpha-1(I) chain OS=Bos taurus GN=COL1A1 PE=1 SV=3	4511	866	317	92	36	54.8	Bos taurus	1	0	951.809	2852.41	-0.0003	763	795	1	10.85	GLTGPIGPPGPAGAPGDKGEAGPSGPAGPTGAR	2 Oxidation (P)	0.000000000020002000000000000000000.0
Collagen alpha-1(I) chain OS=Bos taurus GN=COL1A1 PE=1 SV=3	4511	866	317	92	36	54.8	Bos taurus	1	0	951.809	2852.41	0.0006	763	795	1	15.19	GLTGPIGPPGPAGAPGDKGEAGPSGPAGPTGAR	2 Oxidation (P)	0.000000000020002000000000000000000.0
Collagen alpha-1(I) chain OS=Bos taurus GN=COL1A1 PE=1 SV=3	4511	866	317	92	36	54.8	Bos taurus	1	0	951.809	2852.41	0.0006	763	795	1	34	GLTGPIGPPGPAGAPGDKGEAGPSGPAGPTGAR	2 Oxidation (P)	0.000000000020002000000000000000000.0
Collagen alpha-1(I) chain OS=Bos taurus GN=COL1A1 PE=1 SV=3	4511	866	317	92	36	54.8	Bos taurus	1	0	951.809	2852.41	0.0012	763	795	1	22.02	GLTGPIGPPGPAGAPGDKGEAGPSGPAGPTGAR	2 Oxidation (P)	0.000000000020002000000000000000000.0
Collagen alpha-1(I) chain OS=Bos taurus GN=COL1A1 PE=1 SV=3	4511	866	317	92	36	54.8	Bos taurus	1	0	951.81	2852.41	0.0016	763	795	1	19.47	GLTGPIGPPGPAGAPGDKGEAGPSGPAGPTGAR	2 Oxidation (P)	0.000000002020000000000000000000000.0
Collagen alpha-1(I) chain OS=Bos taurus GN=COL1A1 PE=1 SV=3	4511	866	317	92	36	54.8	Bos taurus	1	0	951.81	2852.41	0.0021	763	795	1	11.73	GLTGPIGPPGPAGAPGDKGEAGPSGPAGPTGAR	2 Oxidation (P)	0.000000002020000000000000000000000.0
Collagen alpha-1(I) chain OS=Bos taurus GN=COL1A1 PE=1 SV=3	4511	866	317	92	36	54.8	Bos taurus	1	0	951.81	2852.41	0.0023	763	795	1	16.56	GLTGPIGPPGPAGAPGDKGEAGPSGPAGPTGAR	2 Oxidation (P)	0.000000000020002000000000000000000.0
Collagen alpha-1(I) chain OS=Bos taurus GN=COL1A1 PE=1 SV=3	4511	866	317	92	36	54.8	Bos taurus	1	0	951.81	2852.41	0.0036	763	795	1	4.06	GLTGPIGPPGPAGAPGDKGEAGPSGPAGPTGAR	2 Oxidation (P)	0.000000000020002000000000000000000.0
Collagen alpha-1(I) chain OS=Bos taurus GN=COL1A1 PE=1 SV=3	4511	866	317	92	36	54.8	Bos taurus	1	0	951.811	2852.41	0.0048	763	795	1	25.71	GLTGPIGPPGPAGAPGDKGEAGPSGPAGPTGAR	Oxidation (K); Oxidation (P)	0.000000002000000001000000000000000.0
Collagen alpha-1(I) chain OS=Bos taurus GN=COL1A1 PE=1 SV=3	4511	866	317	92	36	54.8	Bos taurus	1	0	951.812	2852.41	0.008	763	795	1	8.61	GLTGPIGPPGPAGAPGDKGEAGPSGPAGPTGAR	2 Oxidation (P)	0.000000002020000000000000000000000.0
Collagen alpha-1(I) chain OS=Bos taurus GN=COL1A1 PE=1 SV=3	4511	866	317	92	36	54.8	Bos taurus	1	0	952.143	2853.41	0.0059	763	795	1	34.84	GLTGPIGPPGPAGAPGDKGEAGPSGPAGPTGAR	Oxidation (P); Pro->Asn (P) [+16.99]	0.00000000200000X000000000000000000.0
Collagen alpha-1(I) chain OS=Bos taurus GN=COL1A1 PE=1 SV=3	4511	866	317	92	36	54.8	Bos taurus	1	0	952.143	2853.41	0.0041	763	795	1	42.65	GLTGPIGPPGPAGAPGDKGEAGPSGPAGPTGAR	2 Oxidation (P); Label:15N(1) (P) [+1.00]	0.0000000020X0002000000000000000000.0
Collagen alpha-1(I) chain OS=Bos taurus GN=COL1A1 PE=1 SV=3	4511	866	317	92	36	54.8	Bos taurus	1	0	957.141	2868.4	0.0018	763	795	1	37.18	GLTGPIGPPGPAGAPGDKGEAGPSGPAGPTGAR	Oxidation (K); 3 Oxidation (P); Deoxy (D) [-15.99]	0.0000000020200020X1000000000000000.0
Collagen alpha-1(I) chain OS=Bos taurus GN=COL1A1 PE=1 SV=3	4511	866	317	92	36	54.8	Bos taurus	0	0	960.481	2878.42	-0.0116	763	795	1	42.09	GLTGPIGPPGPAGAPGDKGEAGPSGPAGPTGAR	Oxidation (K); 2 Oxidation (P); 2 Label:13C(5) (P) [+5.02]	0.0000000020000000010000200X00X0000.0
Collagen alpha-1(I) chain OS=Bos taurus GN=COL1A1 PE=1 SV=3	4511	866	317	92	36	54.8	Bos taurus	0	0	966.787	2897.34	0.0021	994	1025	1	14.64	GPPGPMGPPGLAGPPGESGREGAPGAEGSPGR	3 Oxidation (P)	0.02200000000000000000000000000200.0
Collagen alpha-1(I) chain OS=Bos taurus GN=COL1A1 PE=1 SV=3	4511	866	317	92	36	54.8	Bos taurus	0	0	972.118	2913.33	0.0008	994	1025	1	1.84	GPPGPMGPPGLAGPPGESGREGAPGAEGSPGR	4 Oxidation (P)	0.00202002200000000000000000000000.0
Collagen alpha-1(I) chain OS=Bos taurus GN=COL1A1 PE=1 SV=3	4511	866	317	92	36	54.8	Bos taurus	1	0	972.469	2914.39	-0.0137	709	741	1	2.17	GDAGAPGAPGSQGAPGLQGMPGERGAAGLPGPK	2 Oxidation (P)	0.000002000000002000000000000000000.0
Collagen alpha-1(I) chain OS=Bos taurus GN=COL1A1 PE=1 SV=3	4511	866	317	92	36	54.8	Bos taurus	0	0	1028.81	3083.41	0.0014	187	219	0	10.6	GLPGPPGAPGPQGFQGPPGEPGEPGASGPMGPR	5 Oxidation (P)	0.000002002020000022000000000000000.0
Collagen alpha-1(I) chain OS=Bos taurus GN=COL1A1 PE=1 SV=3	4511	866	317	92	36	54.8	Bos taurus	0	0	1034.14	3099.4	0.0019	187	219	0	10.09	GLPGPPGAPGPQGFQGPPGEPGEPGASGPMGPR	6 Oxidation (P)	0.002022000000000000000002000020020.0
Collagen alpha-1(I) chain OS=Bos taurus GN=COL1A1 PE=1 SV=3	4511	866	317	92	36	54.8	Bos taurus	1	1	1036.5	3106.49	0.0136	826	861	1	33.7	GEPGDAGAKGDAGPPGPAGPAGPPGPIGNVGAPGPK	Oxidation (K); 3 Oxidation (P); 2 Label:15N(1) (A) [+1.00]	0.0020000X00000200000000000000000X0021.0
Collagen alpha-1(I) chain OS=Bos taurus GN=COL1A1 PE=1 SV=3	4511	866	317	92	36	54.8	Bos taurus	1	1	1128.54	3382.59	-0.0029	322	360	1	17.8	GNDGATGAAGPPGPTGPAGPPGFPGAVGAKGEGGPQGPR	Oxidation (K); 2 Oxidation (P)	0.000000000002020000000000000001000000000.0
Collagen alpha-1(I) chain OS=Bos taurus GN=COL1A1 PE=1 SV=3	4511	866	317	92	36	54.8	Bos taurus	1	1	1134.2	3399.58	-0.0019	322	360	1	49.7	GNDGATGAAGPPGPTGPAGPPGFPGAVGAKGEGGPQGPR	4 Oxidation (P); Label:15N(1) (P) [+1.00]	0.00000000002000000000200X000000000020020.0
Collagen alpha-1(I) chain OS=Canis lupus familiaris GN=COL1A1 PE=1 SV=1	4351	814	295	87	32	51.2	Canis lupus familiaris	0	0	362.69	723.366	-0.0005	120	127	0	6.06	GPAGPPGR	Oxidation (P)	0.02000000.0
Collagen alpha-1(I) chain OS=Canis lupus familiaris GN=COL1A1 PE=1 SV=1	4351	814	295	87	32	51.2	Canis lupus familiaris	0	0	400.704	799.394	0	234	240	1	5.19	PGRPGER	2 Oxidation (P)	0.2002000.0
Collagen alpha-1(I) chain OS=Canis lupus familiaris GN=COL1A1 PE=1 SV=1	4351	814	295	87	32	51.2	Canis lupus familiaris	0	0	400.704	799.394	0.0002	234	240	1	14.27	PGRPGER	2 Oxidation (P)	0.2002000.0
Collagen alpha-1(I) chain OS=Canis lupus familiaris GN=COL1A1 PE=1 SV=1	4351	814	295	87	32	51.2	Canis lupus familiaris	0	0	402.704	803.393	0.0003	404	411	0	37.22	APGFPGAR	2 Oxidation (P)	0.02002000.0
Collagen alpha-1(I) chain OS=Canis lupus familiaris GN=COL1A1 PE=1 SV=1	4351	814	295	87	32	51.2	Canis lupus familiaris	1	0	406.723	811.431	0.0004	349	357	0	38.31	GEAGPQGAR	Glu->Val (E) [-29.97]	0.0X0000000.0
Collagen alpha-1(I) chain OS=Canis lupus familiaris GN=COL1A1 PE=1 SV=1	4351	814	295	87	32	51.2	Canis lupus familiaris	0	0	415.203	828.392	0.0008	293	300	0	38.66	APGQMGPR	Oxidation (P)	0.02000000.0
Collagen alpha-1(I) chain OS=Canis lupus familiaris GN=COL1A1 PE=1 SV=1	4351	814	295	87	32	51.2	Canis lupus familiaris	0	0	417.211	832.408	0.0003	265	273	0	42.15	GFSGLDGAK	Dehydrated (S) [-18.01]	0.00X000000.0
Collagen alpha-1(I) chain OS=Canis lupus familiaris GN=COL1A1 PE=1 SV=1	4351	814	295	87	32	51.2	Canis lupus familiaris	0	0	418.722	835.43	0.0002	1081	1089	0	28.18	GPAGPQGPR
Collagen alpha-1(I) chain OS=Canis lupus familiaris GN=COL1A1 PE=1 SV=1	4351	814	295	87	32	51.2	Canis lupus familiaris	0	0	426.216	850.418	-0.0002	265	273	0	1.23	GFSGLDGAK
Collagen alpha-1(I) chain OS=Canis lupus familiaris GN=COL1A1 PE=1 SV=1	4351	814	295	87	32	51.2	Canis lupus familiaris	0	0	426.216	850.418	-0.0002	265	273	0	9.83	GFSGLDGAK
Collagen alpha-1(I) chain OS=Canis lupus familiaris GN=COL1A1 PE=1 SV=1	4351	814	295	87	32	51.2	Canis lupus familiaris	0	0	426.216	850.418	-0.0001	265	273	0	2.9	GFSGLDGAK
Collagen alpha-1(I) chain OS=Canis lupus familiaris GN=COL1A1 PE=1 SV=1	4351	814	295	87	32	51.2	Canis lupus familiaris	0	0	426.216	850.418	-0.0001	265	273	0	21.21	GFSGLDGAK
Collagen alpha-1(I) chain OS=Canis lupus familiaris GN=COL1A1 PE=1 SV=1	4351	814	295	87	32	51.2	Canis lupus familiaris	0	0	426.216	850.418	-0.0001	265	273	0	29.56	GFSGLDGAK
Collagen alpha-1(I) chain OS=Canis lupus familiaris GN=COL1A1 PE=1 SV=1	4351	814	295	87	32	51.2	Canis lupus familiaris	0	0	426.217	850.419	0.0001	265	273	0	34.04	GFSGLDGAK
Collagen alpha-1(I) chain OS=Canis lupus familiaris GN=COL1A1 PE=1 SV=1	4351	814	295	87	32	51.2	Canis lupus familiaris	0	0	426.217	850.419	0.0001	265	273	0	4.68	GFSGLDGAK
Collagen alpha-1(I) chain OS=Canis lupus familiaris GN=COL1A1 PE=1 SV=1	4351	814	295	87	32	51.2	Canis lupus familiaris	0	0	426.217	850.419	0.0001	265	273	0	6.25	GFSGLDGAK
Collagen alpha-1(I) chain OS=Canis lupus familiaris GN=COL1A1 PE=1 SV=1	4351	814	295	87	32	51.2	Canis lupus familiaris	0	0	426.217	850.419	0.0002	265	273	0	7.54	GFSGLDGAK
Collagen alpha-1(I) chain OS=Canis lupus familiaris GN=COL1A1 PE=1 SV=1	4351	814	295	87	32	51.2	Canis lupus familiaris	0	0	426.217	850.419	0.0002	265	273	0	28.51	GFSGLDGAK
Collagen alpha-1(I) chain OS=Canis lupus familiaris GN=COL1A1 PE=1 SV=1	4351	814	295	87	32	51.2	Canis lupus familiaris	0	0	426.217	850.419	0.0004	265	273	0	8.4	GFSGLDGAK
Collagen alpha-1(I) chain OS=Canis lupus familiaris GN=COL1A1 PE=1 SV=1	4351	814	295	87	32	51.2	Canis lupus familiaris	0	0	426.217	850.419	0.0005	265	273	0	15.69	GFSGLDGAK
Collagen alpha-1(I) chain OS=Canis lupus familiaris GN=COL1A1 PE=1 SV=1	4351	814	295	87	32	51.2	Canis lupus familiaris	0	0	426.217	850.419	0.0006	265	273	0	5.83	GFSGLDGAK
Collagen alpha-1(I) chain OS=Canis lupus familiaris GN=COL1A1 PE=1 SV=1	4351	814	295	87	32	51.2	Canis lupus familiaris	0	0	426.217	850.419	0.0007	265	273	0	7.72	GFSGLDGAK
Collagen alpha-1(I) chain OS=Canis lupus familiaris GN=COL1A1 PE=1 SV=1	4351	814	295	87	32	51.2	Canis lupus familiaris	0	0	426.217	850.419	0.0009	265	273	0	4.4	GFSGLDGAK
Collagen alpha-1(I) chain OS=Canis lupus familiaris GN=COL1A1 PE=1 SV=1	4351	814	295	87	32	51.2	Canis lupus familiaris	0	0	426.217	850.419	0.001	265	273	0	4.55	GFSGLDGAK
Collagen alpha-1(I) chain OS=Canis lupus familiaris GN=COL1A1 PE=1 SV=1	4351	814	295	87	32	51.2	Canis lupus familiaris	0	0	426.217	850.42	0.0015	265	273	0	12.99	GFSGLDGAK
Collagen alpha-1(I) chain OS=Canis lupus familiaris GN=COL1A1 PE=1 SV=1	4351	814	295	87	32	51.2	Canis lupus familiaris	0	0	426.217	850.42	0.0015	265	273	0	6.29	GFSGLDGAK
Collagen alpha-1(I) chain OS=Canis lupus familiaris GN=COL1A1 PE=1 SV=1	4351	814	295	87	32	51.2	Canis lupus familiaris	0	0	426.719	851.423	-0.0019	1081	1089	0	9.71	GPAGPQGPR	Oxidation (P)	0.020000000.0
Collagen alpha-1(I) chain OS=Canis lupus familiaris GN=COL1A1 PE=1 SV=1	4351	814	295	87	32	51.2	Canis lupus familiaris	0	0	426.719	851.423	-0.0016	1081	1089	0	4.25	GPAGPQGPR	Oxidation (P)	0.020000000.0
Collagen alpha-1(I) chain OS=Canis lupus familiaris GN=COL1A1 PE=1 SV=1	4351	814	295	87	32	51.2	Canis lupus familiaris	0	0	426.719	851.424	-0.0014	241	249	0	14.45	GPPGPQGAR	Oxidation (P)	0.002000000.0
Collagen alpha-1(I) chain OS=Canis lupus familiaris GN=COL1A1 PE=1 SV=1	4351	814	295	87	32	51.2	Canis lupus familiaris	0	0	426.719	851.424	-0.001	241	249	0	15.39	GPPGPQGAR	Oxidation (P)	0.002000000.0
Collagen alpha-1(I) chain OS=Canis lupus familiaris GN=COL1A1 PE=1 SV=1	4351	814	295	87	32	51.2	Canis lupus familiaris	0	0	426.719	851.424	-0.0008	241	249	0	4.46	GPPGPQGAR	Oxidation (P)	0.002000000.0
Collagen alpha-1(I) chain OS=Canis lupus familiaris GN=COL1A1 PE=1 SV=1	4351	814	295	87	32	51.2	Canis lupus familiaris	0	0	426.719	851.424	-0.0008	1081	1089	0	5.76	GPAGPQGPR	Oxidation (P)	0.020000000.0
Collagen alpha-1(I) chain OS=Canis lupus familiaris GN=COL1A1 PE=1 SV=1	4351	814	295	87	32	51.2	Canis lupus familiaris	0	0	426.719	851.424	-0.0007	241	249	0	10.9	GPPGPQGAR	Oxidation (P)	0.002000000.0
Collagen alpha-1(I) chain OS=Canis lupus familiaris GN=COL1A1 PE=1 SV=1	4351	814	295	87	32	51.2	Canis lupus familiaris	0	0	426.719	851.424	-0.0004	241	249	0	17.66	GPPGPQGAR	Oxidation (P)	0.002000000.0
Collagen alpha-1(I) chain OS=Canis lupus familiaris GN=COL1A1 PE=1 SV=1	4351	814	295	87	32	51.2	Canis lupus familiaris	0	0	426.72	851.425	-0.0003	241	249	0	8.76	GPPGPQGAR	Oxidation (P)	0.002000000.0
Collagen alpha-1(I) chain OS=Canis lupus familiaris GN=COL1A1 PE=1 SV=1	4351	814	295	87	32	51.2	Canis lupus familiaris	0	0	426.72	851.425	-0.0001	241	249	0	23.38	GPPGPQGAR	Oxidation (P)	0.002000000.0
Collagen alpha-1(I) chain OS=Canis lupus familiaris GN=COL1A1 PE=1 SV=1	4351	814	295	87	32	51.2	Canis lupus familiaris	0	0	426.72	851.425	-0.0001	241	249	0	18.49	GPPGPQGAR	Oxidation (P)	0.002000000.0
Collagen alpha-1(I) chain OS=Canis lupus familiaris GN=COL1A1 PE=1 SV=1	4351	814	295	87	32	51.2	Canis lupus familiaris	0	0	426.72	851.425	-0.0001	241	249	0	37.35	GPPGPQGAR	Oxidation (P)	0.002000000.0
Collagen alpha-1(I) chain OS=Canis lupus familiaris GN=COL1A1 PE=1 SV=1	4351	814	295	87	32	51.2	Canis lupus familiaris	0	0	426.72	851.425	-0.0001	241	249	0	23.97	GPPGPQGAR	Oxidation (P)	0.002000000.0
Collagen alpha-1(I) chain OS=Canis lupus familiaris GN=COL1A1 PE=1 SV=1	4351	814	295	87	32	51.2	Canis lupus familiaris	0	0	426.72	851.425	0	241	249	0	33.89	GPPGPQGAR	Oxidation (P)	0.002000000.0
Collagen alpha-1(I) chain OS=Canis lupus familiaris GN=COL1A1 PE=1 SV=1	4351	814	295	87	32	51.2	Canis lupus familiaris	0	0	426.72	851.425	0	241	249	0	17.56	GPPGPQGAR	Oxidation (P)	0.002000000.0
Collagen alpha-1(I) chain OS=Canis lupus familiaris GN=COL1A1 PE=1 SV=1	4351	814	295	87	32	51.2	Canis lupus familiaris	0	0	426.72	851.425	0	241	249	0	24.29	GPPGPQGAR	Oxidation (P)	0.002000000.0
Collagen alpha-1(I) chain OS=Canis lupus familiaris GN=COL1A1 PE=1 SV=1	4351	814	295	87	32	51.2	Canis lupus familiaris	0	0	426.72	851.425	0	241	249	0	29.36	GPPGPQGAR	Oxidation (P)	0.002000000.0
Collagen alpha-1(I) chain OS=Canis lupus familiaris GN=COL1A1 PE=1 SV=1	4351	814	295	87	32	51.2	Canis lupus familiaris	0	0	426.72	851.425	0	241	249	0	27.34	GPPGPQGAR	Oxidation (P)	0.002000000.0
Collagen alpha-1(I) chain OS=Canis lupus familiaris GN=COL1A1 PE=1 SV=1	4351	814	295	87	32	51.2	Canis lupus familiaris	0	0	426.72	851.425	0	241	249	0	13.48	GPPGPQGAR	Oxidation (P)	0.002000000.0
Collagen alpha-1(I) chain OS=Canis lupus familiaris GN=COL1A1 PE=1 SV=1	4351	814	295	87	32	51.2	Canis lupus familiaris	0	0	426.72	851.425	0.0001	241	249	0	25.76	GPPGPQGAR	Oxidation (P)	0.002000000.0
Collagen alpha-1(I) chain OS=Canis lupus familiaris GN=COL1A1 PE=1 SV=1	4351	814	295	87	32	51.2	Canis lupus familiaris	0	0	426.72	851.425	0.0003	241	249	0	10.51	GPPGPQGAR	Oxidation (P)	0.002000000.0
Collagen alpha-1(I) chain OS=Canis lupus familiaris GN=COL1A1 PE=1 SV=1	4351	814	295	87	32	51.2	Canis lupus familiaris	0	0	426.72	851.425	0.0003	241	249	0	18.24	GPPGPQGAR	Oxidation (P)	0.002000000.0
Collagen alpha-1(I) chain OS=Canis lupus familiaris GN=COL1A1 PE=1 SV=1	4351	814	295	87	32	51.2	Canis lupus familiaris	0	0	426.72	851.425	0.0004	241	249	0	22.75	GPPGPQGAR	Oxidation (P)	0.002000000.0
Collagen alpha-1(I) chain OS=Canis lupus familiaris GN=COL1A1 PE=1 SV=1	4351	814	295	87	32	51.2	Canis lupus familiaris	0	0	426.72	851.426	0.0008	241	249	0	16.99	GPPGPQGAR	Oxidation (P)	0.002000000.0
Collagen alpha-1(I) chain OS=Canis lupus familiaris GN=COL1A1 PE=1 SV=1	4351	814	295	87	32	51.2	Canis lupus familiaris	0	0	433.728	865.441	0	309	318	0	6.3	PGAPGPAGAR	Oxidation (P)	0.0000020000.0
Collagen alpha-1(I) chain OS=Canis lupus familiaris GN=COL1A1 PE=1 SV=1	4351	814	295	87	32	51.2	Canis lupus familiaris	0	0	434.214	866.413	-0.0005	265	273	0	10.23	GFSGLDGAK	Oxidation (K)	0.000000001.0
Collagen alpha-1(I) chain OS=Canis lupus familiaris GN=COL1A1 PE=1 SV=1	4351	814	295	87	32	51.2	Canis lupus familiaris	0	0	434.214	866.413	-0.0004	265	273	0	29.11	GFSGLDGAK	Oxidation (K)	0.000000001.0
Collagen alpha-1(I) chain OS=Canis lupus familiaris GN=COL1A1 PE=1 SV=1	4351	814	295	87	32	51.2	Canis lupus familiaris	0	0	441.725	881.436	0	309	318	0	24.17	PGAPGPAGAR	2 Oxidation (P)	0.2002000000.0
Collagen alpha-1(I) chain OS=Canis lupus familiaris GN=COL1A1 PE=1 SV=1	4351	814	295	87	32	51.2	Canis lupus familiaris	0	0	441.761	881.508	0	955	963	0	22.1	GVVGLPGQR
Collagen alpha-1(I) chain OS=Canis lupus familiaris GN=COL1A1 PE=1 SV=1	4351	814	295	87	32	51.2	Canis lupus familiaris	0	0	449.759	897.503	-0.0005	955	963	0	30.44	GVVGLPGQR	Oxidation (P)	0.000002000.0
Collagen alpha-1(I) chain OS=Canis lupus familiaris GN=COL1A1 PE=1 SV=1	4351	814	295	87	32	51.2	Canis lupus familiaris	0	0	449.759	897.503	-0.0005	955	963	0	45.33	GVVGLPGQR	Oxidation (P)	0.000002000.0
Collagen alpha-1(I) chain OS=Canis lupus familiaris GN=COL1A1 PE=1 SV=1	4351	814	295	87	32	51.2	Canis lupus familiaris	0	0	449.759	897.503	-0.0005	955	963	0	20.55	GVVGLPGQR	Oxidation (P)	0.000002000.0
Collagen alpha-1(I) chain OS=Canis lupus familiaris GN=COL1A1 PE=1 SV=1	4351	814	295	87	32	51.2	Canis lupus familiaris	0	0	449.759	897.503	-0.0005	955	963	0	18.21	GVVGLPGQR	Oxidation (P)	0.000002000.0
Collagen alpha-1(I) chain OS=Canis lupus familiaris GN=COL1A1 PE=1 SV=1	4351	814	295	87	32	51.2	Canis lupus familiaris	0	0	449.759	897.503	-0.0004	955	963	0	29.52	GVVGLPGQR	Oxidation (P)	0.000002000.0
Collagen alpha-1(I) chain OS=Canis lupus familiaris GN=COL1A1 PE=1 SV=1	4351	814	295	87	32	51.2	Canis lupus familiaris	0	0	449.759	897.503	-0.0004	955	963	0	18.87	GVVGLPGQR	Oxidation (P)	0.000002000.0
Collagen alpha-1(I) chain OS=Canis lupus familiaris GN=COL1A1 PE=1 SV=1	4351	814	295	87	32	51.2	Canis lupus familiaris	0	0	449.759	897.503	-0.0003	955	963	0	49.83	GVVGLPGQR	Oxidation (P)	0.000002000.0
Collagen alpha-1(I) chain OS=Canis lupus familiaris GN=COL1A1 PE=1 SV=1	4351	814	295	87	32	51.2	Canis lupus familiaris	0	0	449.759	897.503	-0.0003	955	963	0	30.07	GVVGLPGQR	Oxidation (P)	0.000002000.0
Collagen alpha-1(I) chain OS=Canis lupus familiaris GN=COL1A1 PE=1 SV=1	4351	814	295	87	32	51.2	Canis lupus familiaris	0	0	449.759	897.503	-0.0003	955	963	0	13.69	GVVGLPGQR	Oxidation (P)	0.000002000.0
Collagen alpha-1(I) chain OS=Canis lupus familiaris GN=COL1A1 PE=1 SV=1	4351	814	295	87	32	51.2	Canis lupus familiaris	0	0	449.759	897.503	-0.0003	955	963	0	40.78	GVVGLPGQR	Oxidation (P)	0.000002000.0
Collagen alpha-1(I) chain OS=Canis lupus familiaris GN=COL1A1 PE=1 SV=1	4351	814	295	87	32	51.2	Canis lupus familiaris	0	0	449.759	897.503	-0.0003	955	963	0	24.32	GVVGLPGQR	Oxidation (P)	0.000002000.0
Collagen alpha-1(I) chain OS=Canis lupus familiaris GN=COL1A1 PE=1 SV=1	4351	814	295	87	32	51.2	Canis lupus familiaris	0	0	449.759	897.503	-0.0003	955	963	0	26.56	GVVGLPGQR	Oxidation (P)	0.000002000.0
Collagen alpha-1(I) chain OS=Canis lupus familiaris GN=COL1A1 PE=1 SV=1	4351	814	295	87	32	51.2	Canis lupus familiaris	0	0	449.759	897.503	-0.0002	955	963	0	23.87	GVVGLPGQR	Oxidation (P)	0.000002000.0
Collagen alpha-1(I) chain OS=Canis lupus familiaris GN=COL1A1 PE=1 SV=1	4351	814	295	87	32	51.2	Canis lupus familiaris	0	0	449.759	897.503	-0.0002	955	963	0	29.22	GVVGLPGQR	Oxidation (P)	0.000002000.0
Collagen alpha-1(I) chain OS=Canis lupus familiaris GN=COL1A1 PE=1 SV=1	4351	814	295	87	32	51.2	Canis lupus familiaris	0	0	449.759	897.503	-0.0002	955	963	0	29.55	GVVGLPGQR	Oxidation (P)	0.000002000.0
Collagen alpha-1(I) chain OS=Canis lupus familiaris GN=COL1A1 PE=1 SV=1	4351	814	295	87	32	51.2	Canis lupus familiaris	0	0	449.759	897.503	-0.0002	955	963	0	31.92	GVVGLPGQR	Oxidation (P)	0.000002000.0
Collagen alpha-1(I) chain OS=Canis lupus familiaris GN=COL1A1 PE=1 SV=1	4351	814	295	87	32	51.2	Canis lupus familiaris	0	0	449.759	897.503	-0.0002	955	963	0	23.1	GVVGLPGQR	Oxidation (P)	0.000002000.0
Collagen alpha-1(I) chain OS=Canis lupus familiaris GN=COL1A1 PE=1 SV=1	4351	814	295	87	32	51.2	Canis lupus familiaris	0	0	449.759	897.503	-0.0002	955	963	0	37.62	GVVGLPGQR	Oxidation (P)	0.000002000.0
Collagen alpha-1(I) chain OS=Canis lupus familiaris GN=COL1A1 PE=1 SV=1	4351	814	295	87	32	51.2	Canis lupus familiaris	0	0	449.759	897.503	-0.0002	955	963	0	23.91	GVVGLPGQR	Oxidation (P)	0.000002000.0
Collagen alpha-1(I) chain OS=Canis lupus familiaris GN=COL1A1 PE=1 SV=1	4351	814	295	87	32	51.2	Canis lupus familiaris	0	0	449.759	897.503	-0.0001	955	963	0	22.76	GVVGLPGQR	Oxidation (P)	0.000002000.0
Collagen alpha-1(I) chain OS=Canis lupus familiaris GN=COL1A1 PE=1 SV=1	4351	814	295	87	32	51.2	Canis lupus familiaris	0	0	449.759	897.503	-0.0001	955	963	0	26.22	GVVGLPGQR	Oxidation (P)	0.000002000.0
Collagen alpha-1(I) chain OS=Canis lupus familiaris GN=COL1A1 PE=1 SV=1	4351	814	295	87	32	51.2	Canis lupus familiaris	0	0	449.759	897.503	-0.0001	955	963	0	31.07	GVVGLPGQR	Oxidation (P)	0.000002000.0
Collagen alpha-1(I) chain OS=Canis lupus familiaris GN=COL1A1 PE=1 SV=1	4351	814	295	87	32	51.2	Canis lupus familiaris	0	0	449.759	897.503	0	955	963	0	39.92	GVVGLPGQR	Oxidation (P)	0.000002000.0
Collagen alpha-1(I) chain OS=Canis lupus familiaris GN=COL1A1 PE=1 SV=1	4351	814	295	87	32	51.2	Canis lupus familiaris	0	0	449.759	897.503	0	955	963	0	36.06	GVVGLPGQR	Oxidation (P)	0.000002000.0
Collagen alpha-1(I) chain OS=Canis lupus familiaris GN=COL1A1 PE=1 SV=1	4351	814	295	87	32	51.2	Canis lupus familiaris	0	0	449.759	897.503	0	955	963	0	22.65	GVVGLPGQR	Oxidation (P)	0.000002000.0
Collagen alpha-1(I) chain OS=Canis lupus familiaris GN=COL1A1 PE=1 SV=1	4351	814	295	87	32	51.2	Canis lupus familiaris	0	0	449.759	897.503	0	955	963	0	22.24	GVVGLPGQR	Oxidation (P)	0.000002000.0
Collagen alpha-1(I) chain OS=Canis lupus familiaris GN=COL1A1 PE=1 SV=1	4351	814	295	87	32	51.2	Canis lupus familiaris	0	0	449.759	897.503	0	955	963	0	33.84	GVVGLPGQR	Oxidation (P)	0.000002000.0
Collagen alpha-1(I) chain OS=Canis lupus familiaris GN=COL1A1 PE=1 SV=1	4351	814	295	87	32	51.2	Canis lupus familiaris	0	0	449.759	897.503	0	955	963	0	25.93	GVVGLPGQR	Oxidation (P)	0.000002000.0
Collagen alpha-1(I) chain OS=Canis lupus familiaris GN=COL1A1 PE=1 SV=1	4351	814	295	87	32	51.2	Canis lupus familiaris	0	0	449.759	897.503	0	955	963	0	27.82	GVVGLPGQR	Oxidation (P)	0.000002000.0
Collagen alpha-1(I) chain OS=Canis lupus familiaris GN=COL1A1 PE=1 SV=1	4351	814	295	87	32	51.2	Canis lupus familiaris	0	0	449.759	897.503	0.0001	955	963	0	24.28	GVVGLPGQR	Oxidation (P)	0.000002000.0
Collagen alpha-1(I) chain OS=Canis lupus familiaris GN=COL1A1 PE=1 SV=1	4351	814	295	87	32	51.2	Canis lupus familiaris	0	0	449.759	897.503	0.0001	955	963	0	30.77	GVVGLPGQR	Oxidation (P)	0.000002000.0
Collagen alpha-1(I) chain OS=Canis lupus familiaris GN=COL1A1 PE=1 SV=1	4351	814	295	87	32	51.2	Canis lupus familiaris	0	0	449.759	897.503	0.0001	955	963	0	31.62	GVVGLPGQR	Oxidation (P)	0.000002000.0
Collagen alpha-1(I) chain OS=Canis lupus familiaris GN=COL1A1 PE=1 SV=1	4351	814	295	87	32	51.2	Canis lupus familiaris	0	0	449.759	897.503	0.0001	955	963	0	22.52	GVVGLPGQR	Oxidation (P)	0.000002000.0
Collagen alpha-1(I) chain OS=Canis lupus familiaris GN=COL1A1 PE=1 SV=1	4351	814	295	87	32	51.2	Canis lupus familiaris	0	0	449.759	897.503	0.0002	955	963	0	30.66	GVVGLPGQR	Oxidation (P)	0.000002000.0
Collagen alpha-1(I) chain OS=Canis lupus familiaris GN=COL1A1 PE=1 SV=1	4351	814	295	87	32	51.2	Canis lupus familiaris	0	0	449.759	897.503	0.0002	955	963	0	36.12	GVVGLPGQR	Oxidation (P)	0.000002000.0
Collagen alpha-1(I) chain OS=Canis lupus familiaris GN=COL1A1 PE=1 SV=1	4351	814	295	87	32	51.2	Canis lupus familiaris	0	0	449.759	897.503	0.0002	955	963	0	36.67	GVVGLPGQR	Oxidation (P)	0.000002000.0
Collagen alpha-1(I) chain OS=Canis lupus familiaris GN=COL1A1 PE=1 SV=1	4351	814	295	87	32	51.2	Canis lupus familiaris	0	0	449.759	897.503	0.0002	955	963	0	28.47	GVVGLPGQR	Oxidation (P)	0.000002000.0
Collagen alpha-1(I) chain OS=Canis lupus familiaris GN=COL1A1 PE=1 SV=1	4351	814	295	87	32	51.2	Canis lupus familiaris	0	0	449.759	897.503	0.0002	955	963	0	26.03	GVVGLPGQR	Oxidation (P)	0.000002000.0
Collagen alpha-1(I) chain OS=Canis lupus familiaris GN=COL1A1 PE=1 SV=1	4351	814	295	87	32	51.2	Canis lupus familiaris	0	0	449.759	897.503	0.0002	955	963	0	36.4	GVVGLPGQR	Oxidation (P)	0.000002000.0
Collagen alpha-1(I) chain OS=Canis lupus familiaris GN=COL1A1 PE=1 SV=1	4351	814	295	87	32	51.2	Canis lupus familiaris	0	0	449.759	897.504	0.0002	955	963	0	33.03	GVVGLPGQR	Oxidation (P)	0.000002000.0
Collagen alpha-1(I) chain OS=Canis lupus familiaris GN=COL1A1 PE=1 SV=1	4351	814	295	87	32	51.2	Canis lupus familiaris	0	0	449.759	897.504	0.0002	955	963	0	26.44	GVVGLPGQR	Oxidation (P)	0.000002000.0
Collagen alpha-1(I) chain OS=Canis lupus familiaris GN=COL1A1 PE=1 SV=1	4351	814	295	87	32	51.2	Canis lupus familiaris	0	0	449.759	897.504	0.0002	955	963	0	29.5	GVVGLPGQR	Oxidation (P)	0.000002000.0
Collagen alpha-1(I) chain OS=Canis lupus familiaris GN=COL1A1 PE=1 SV=1	4351	814	295	87	32	51.2	Canis lupus familiaris	0	0	449.759	897.504	0.0002	955	963	0	25.63	GVVGLPGQR	Oxidation (P)	0.000002000.0
Collagen alpha-1(I) chain OS=Canis lupus familiaris GN=COL1A1 PE=1 SV=1	4351	814	295	87	32	51.2	Canis lupus familiaris	0	0	449.759	897.504	0.0002	955	963	0	23.92	GVVGLPGQR	Oxidation (P)	0.000002000.0
Collagen alpha-1(I) chain OS=Canis lupus familiaris GN=COL1A1 PE=1 SV=1	4351	814	295	87	32	51.2	Canis lupus familiaris	0	0	449.759	897.504	0.0003	955	963	0	29.94	GVVGLPGQR	Oxidation (P)	0.000002000.0
Collagen alpha-1(I) chain OS=Canis lupus familiaris GN=COL1A1 PE=1 SV=1	4351	814	295	87	32	51.2	Canis lupus familiaris	0	0	449.759	897.504	0.0003	955	963	0	37.31	GVVGLPGQR	Oxidation (P)	0.000002000.0
Collagen alpha-1(I) chain OS=Canis lupus familiaris GN=COL1A1 PE=1 SV=1	4351	814	295	87	32	51.2	Canis lupus familiaris	0	0	449.759	897.504	0.0003	955	963	0	12.44	GVVGLPGQR	Oxidation (P)	0.000002000.0
Collagen alpha-1(I) chain OS=Canis lupus familiaris GN=COL1A1 PE=1 SV=1	4351	814	295	87	32	51.2	Canis lupus familiaris	0	0	449.759	897.504	0.0005	955	963	0	26.87	GVVGLPGQR	Oxidation (P)	0.000002000.0
Collagen alpha-1(I) chain OS=Canis lupus familiaris GN=COL1A1 PE=1 SV=1	4351	814	295	87	32	51.2	Canis lupus familiaris	0	0	449.759	897.504	0.0005	955	963	0	23.85	GVVGLPGQR	Oxidation (P)	0.000002000.0
Collagen alpha-1(I) chain OS=Canis lupus familiaris GN=COL1A1 PE=1 SV=1	4351	814	295	87	32	51.2	Canis lupus familiaris	0	0	449.759	897.504	0.0005	955	963	0	29.09	GVVGLPGQR	Oxidation (P)	0.000002000.0
Collagen alpha-1(I) chain OS=Canis lupus familiaris GN=COL1A1 PE=1 SV=1	4351	814	295	87	32	51.2	Canis lupus familiaris	0	0	449.759	897.504	0.0007	955	963	0	16.72	GVVGLPGQR	Oxidation (P)	0.000002000.0
Collagen alpha-1(I) chain OS=Canis lupus familiaris GN=COL1A1 PE=1 SV=1	4351	814	295	87	32	51.2	Canis lupus familiaris	0	0	449.759	897.504	0.0008	955	963	0	23.45	GVVGLPGQR	Oxidation (P)	0.000002000.0
Collagen alpha-1(I) chain OS=Canis lupus familiaris GN=COL1A1 PE=1 SV=1	4351	814	295	87	32	51.2	Canis lupus familiaris	0	0	449.76	897.505	0.0013	955	963	0	23.78	GVVGLPGQR	Oxidation (P)	0.000002000.0
Collagen alpha-1(I) chain OS=Canis lupus familiaris GN=COL1A1 PE=1 SV=1	4351	814	295	87	32	51.2	Canis lupus familiaris	0	0	471.726	941.438	-0.0006	207	216	0	42.25	PGASGPMGPR	Oxidation (P)	0.2000000000.0
Collagen alpha-1(I) chain OS=Canis lupus familiaris GN=COL1A1 PE=1 SV=1	4351	814	295	87	32	51.2	Canis lupus familiaris	0	0	471.727	941.439	-0.0002	207	216	0	41.03	PGASGPMGPR	Oxidation (P)	0.2000000000.0
Collagen alpha-1(I) chain OS=Canis lupus familiaris GN=COL1A1 PE=1 SV=1	4351	814	295	87	32	51.2	Canis lupus familiaris	0	0	475.738	949.462	-0.0003	561	570	0	38.01	PGPPGPPGAR	3 Oxidation (P)	0.2002002000.0
Collagen alpha-1(I) chain OS=Canis lupus familiaris GN=COL1A1 PE=1 SV=1	4351	814	295	87	32	51.2	Canis lupus familiaris	0	0	480.744	959.474	-0.0003	252	261	0	40.31	PGTAGLPGMK	2 Oxidation (P)	0.2000002000.0
Collagen alpha-1(I) chain OS=Canis lupus familiaris GN=COL1A1 PE=1 SV=1	4351	814	295	87	32	51.2	Canis lupus familiaris	0	0	486.231	970.447	0.0002	981	990	0	35.6	QGPSGTSGER	Thr->Pro (T) [-3.99]	0.00000X0000.0
Collagen alpha-1(I) chain OS=Canis lupus familiaris GN=COL1A1 PE=1 SV=1	4351	814	295	87	32	51.2	Canis lupus familiaris	0	0	489.243	976.472	-0.0003	868	878	0	41.27	GATGFPGAAGR	Oxidation (P)	0.00000200000.0
Collagen alpha-1(I) chain OS=Canis lupus familiaris GN=COL1A1 PE=1 SV=1	4351	814	295	87	32	51.2	Canis lupus familiaris	0	0	490.767	979.52	0.0001	945	954	0	50.89	PGPQGIAGQR
Collagen alpha-1(I) chain OS=Canis lupus familiaris GN=COL1A1 PE=1 SV=1	4351	814	295	87	32	51.2	Canis lupus familiaris	0	0	496.762	991.509	0.0001	1155	1164	0	36.9	PGPIGPPGPR	3 Oxidation (P)	0.2000022000.0
Collagen alpha-1(I) chain OS=Canis lupus familiaris GN=COL1A1 PE=1 SV=1	4351	814	295	87	32	51.2	Canis lupus familiaris	0	0	498.765	995.515	0.0002	945	954	0	41.99	PGPQGIAGQR	Oxidation (P)	0.2000000000.0
Collagen alpha-1(I) chain OS=Canis lupus familiaris GN=COL1A1 PE=1 SV=1	4351	814	295	87	32	51.2	Canis lupus familiaris	0	0	505.754	1009.49	-0.0002	1126	1137	0	72.85	GPSGASGPAGPR
Collagen alpha-1(I) chain OS=Canis lupus familiaris GN=COL1A1 PE=1 SV=1	4351	814	295	87	32	51.2	Canis lupus familiaris	0	0	522.739	1043.46	-0.0008	694	705	0	12.25	GANGAPGNDGAK	Oxidation (P)	0.000002000000.0
Collagen alpha-1(I) chain OS=Canis lupus familiaris GN=COL1A1 PE=1 SV=1	4351	814	295	87	32	51.2	Canis lupus familiaris	0	0	522.739	1043.46	-0.0002	694	705	0	0.1	GANGAPGNDGAK	Oxidation (P)	0.000002000000.0
Collagen alpha-1(I) chain OS=Canis lupus familiaris GN=COL1A1 PE=1 SV=1	4351	814	295	87	32	51.2	Canis lupus familiaris	0	0	522.739	1043.46	0.0003	694	705	0	16.72	GANGAPGNDGAK	Oxidation (P)	0.000002000000.0
Collagen alpha-1(I) chain OS=Canis lupus familiaris GN=COL1A1 PE=1 SV=1	4351	814	295	87	32	51.2	Canis lupus familiaris	0	0	522.739	1043.46	0.0008	694	705	0	1.42	GANGAPGNDGAK	Oxidation (P)	0.000002000000.0
Collagen alpha-1(I) chain OS=Canis lupus familiaris GN=COL1A1 PE=1 SV=1	4351	814	295	87	32	51.2	Canis lupus familiaris	0	0	523.275	1044.54	-0.0001	401	411	0	38.86	IAGAPGFPGAR	2 Oxidation (P)	0.00002002000.0
Collagen alpha-1(I) chain OS=Canis lupus familiaris GN=COL1A1 PE=1 SV=1	4351	814	295	87	32	51.2	Canis lupus familiaris	0	0	359.856	1076.55	0.0001	307	318	1	35.81	GRPGAPGPAGAR	Pro->pyro-Glu (P) [+13.98]	0.00X000000000.0
Collagen alpha-1(I) chain OS=Canis lupus familiaris GN=COL1A1 PE=1 SV=1	4351	814	295	87	32	51.2	Canis lupus familiaris	0	0	540.289	1078.56	-0.0001	307	318	1	36.4	GRPGAPGPAGAR	Oxidation (P)	0.000002000000.0
Collagen alpha-1(I) chain OS=Canis lupus familiaris GN=COL1A1 PE=1 SV=1	4351	814	295	87	32	51.2	Canis lupus familiaris	0	0	544.771	1087.53	-0.002	490	501	0	17.9	GFPGADGVAGPK	Oxidation (P)	0.002000000000.0
Collagen alpha-1(I) chain OS=Canis lupus familiaris GN=COL1A1 PE=1 SV=1	4351	814	295	87	32	51.2	Canis lupus familiaris	0	0	544.771	1087.53	-0.0019	490	501	0	5.76	GFPGADGVAGPK	Oxidation (P)	0.002000000000.0
Collagen alpha-1(I) chain OS=Canis lupus familiaris GN=COL1A1 PE=1 SV=1	4351	814	295	87	32	51.2	Canis lupus familiaris	0	0	544.771	1087.53	-0.0016	490	501	0	13.39	GFPGADGVAGPK	Oxidation (P)	0.002000000000.0
Collagen alpha-1(I) chain OS=Canis lupus familiaris GN=COL1A1 PE=1 SV=1	4351	814	295	87	32	51.2	Canis lupus familiaris	0	0	544.771	1087.53	-0.0013	490	501	0	2.6	GFPGADGVAGPK	Oxidation (P)	0.002000000000.0
Collagen alpha-1(I) chain OS=Canis lupus familiaris GN=COL1A1 PE=1 SV=1	4351	814	295	87	32	51.2	Canis lupus familiaris	0	0	544.772	1087.53	-0.0009	490	501	0	2.21	GFPGADGVAGPK	Oxidation (K)	0.000000000001.0
Collagen alpha-1(I) chain OS=Canis lupus familiaris GN=COL1A1 PE=1 SV=1	4351	814	295	87	32	51.2	Canis lupus familiaris	0	0	544.772	1087.53	-0.0008	490	501	0	13.42	GFPGADGVAGPK	Oxidation (P)	0.002000000000.0
Collagen alpha-1(I) chain OS=Canis lupus familiaris GN=COL1A1 PE=1 SV=1	4351	814	295	87	32	51.2	Canis lupus familiaris	0	0	544.772	1087.53	-0.0007	490	501	0	4.28	GFPGADGVAGPK	Oxidation (P)	0.002000000000.0
Collagen alpha-1(I) chain OS=Canis lupus familiaris GN=COL1A1 PE=1 SV=1	4351	814	295	87	32	51.2	Canis lupus familiaris	0	0	544.772	1087.53	-0.0006	490	501	0	6.33	GFPGADGVAGPK	Oxidation (P)	0.002000000000.0
Collagen alpha-1(I) chain OS=Canis lupus familiaris GN=COL1A1 PE=1 SV=1	4351	814	295	87	32	51.2	Canis lupus familiaris	0	0	544.772	1087.53	-0.0005	490	501	0	12.06	GFPGADGVAGPK	Oxidation (P)	0.002000000000.0
Collagen alpha-1(I) chain OS=Canis lupus familiaris GN=COL1A1 PE=1 SV=1	4351	814	295	87	32	51.2	Canis lupus familiaris	0	0	544.772	1087.53	-0.0005	490	501	0	24.83	GFPGADGVAGPK	Oxidation (P)	0.002000000000.0
Collagen alpha-1(I) chain OS=Canis lupus familiaris GN=COL1A1 PE=1 SV=1	4351	814	295	87	32	51.2	Canis lupus familiaris	0	0	544.772	1087.53	-0.0003	490	501	0	1.39	GFPGADGVAGPK	Oxidation (P)	0.002000000000.0
Collagen alpha-1(I) chain OS=Canis lupus familiaris GN=COL1A1 PE=1 SV=1	4351	814	295	87	32	51.2	Canis lupus familiaris	0	0	544.772	1087.53	-0.0002	490	501	0	9.73	GFPGADGVAGPK	Oxidation (P)	0.002000000000.0
Collagen alpha-1(I) chain OS=Canis lupus familiaris GN=COL1A1 PE=1 SV=1	4351	814	295	87	32	51.2	Canis lupus familiaris	0	0	544.772	1087.53	-0.0002	490	501	0	2.61	GFPGADGVAGPK	Oxidation (P)	0.002000000000.0
Collagen alpha-1(I) chain OS=Canis lupus familiaris GN=COL1A1 PE=1 SV=1	4351	814	295	87	32	51.2	Canis lupus familiaris	0	0	544.772	1087.53	-0.0002	490	501	0	22.01	GFPGADGVAGPK	Oxidation (P)	0.002000000000.0
Collagen alpha-1(I) chain OS=Canis lupus familiaris GN=COL1A1 PE=1 SV=1	4351	814	295	87	32	51.2	Canis lupus familiaris	0	0	544.772	1087.53	-0.0002	490	501	0	14.67	GFPGADGVAGPK	Oxidation (P)	0.002000000000.0
Collagen alpha-1(I) chain OS=Canis lupus familiaris GN=COL1A1 PE=1 SV=1	4351	814	295	87	32	51.2	Canis lupus familiaris	0	0	544.772	1087.53	-0.0001	490	501	0	17.02	GFPGADGVAGPK	Oxidation (P)	0.002000000000.0
Collagen alpha-1(I) chain OS=Canis lupus familiaris GN=COL1A1 PE=1 SV=1	4351	814	295	87	32	51.2	Canis lupus familiaris	0	0	544.772	1087.53	-0.0001	490	501	0	9.3	GFPGADGVAGPK	Oxidation (P)	0.002000000000.0
Collagen alpha-1(I) chain OS=Canis lupus familiaris GN=COL1A1 PE=1 SV=1	4351	814	295	87	32	51.2	Canis lupus familiaris	0	0	544.772	1087.53	-0.0001	490	501	0	1.22	GFPGADGVAGPK	Oxidation (P)	0.002000000000.0
Collagen alpha-1(I) chain OS=Canis lupus familiaris GN=COL1A1 PE=1 SV=1	4351	814	295	87	32	51.2	Canis lupus familiaris	0	0	544.772	1087.53	-0.0001	490	501	0	0.74	GFPGADGVAGPK	Oxidation (P)	0.002000000000.0
Collagen alpha-1(I) chain OS=Canis lupus familiaris GN=COL1A1 PE=1 SV=1	4351	814	295	87	32	51.2	Canis lupus familiaris	0	0	544.772	1087.53	0.0002	490	501	0	29.42	GFPGADGVAGPK	Oxidation (P)	0.002000000000.0
Collagen alpha-1(I) chain OS=Canis lupus familiaris GN=COL1A1 PE=1 SV=1	4351	814	295	87	32	51.2	Canis lupus familiaris	0	0	544.772	1087.53	0.0002	490	501	0	11.86	GFPGADGVAGPK	Oxidation (P)	0.002000000000.0
Collagen alpha-1(I) chain OS=Canis lupus familiaris GN=COL1A1 PE=1 SV=1	4351	814	295	87	32	51.2	Canis lupus familiaris	0	0	544.772	1087.53	0.0003	490	501	0	5.6	GFPGADGVAGPK	Oxidation (P)	0.002000000000.0
Collagen alpha-1(I) chain OS=Canis lupus familiaris GN=COL1A1 PE=1 SV=1	4351	814	295	87	32	51.2	Canis lupus familiaris	0	0	544.772	1087.53	0.0003	490	501	0	12.83	GFPGADGVAGPK	Oxidation (P)	0.002000000000.0
Collagen alpha-1(I) chain OS=Canis lupus familiaris GN=COL1A1 PE=1 SV=1	4351	814	295	87	32	51.2	Canis lupus familiaris	0	0	544.772	1087.53	0.0003	490	501	0	14.41	GFPGADGVAGPK	Oxidation (P)	0.002000000000.0
Collagen alpha-1(I) chain OS=Canis lupus familiaris GN=COL1A1 PE=1 SV=1	4351	814	295	87	32	51.2	Canis lupus familiaris	0	0	544.772	1087.53	0.0003	490	501	0	6.08	GFPGADGVAGPK	Oxidation (P)	0.002000000000.0
Collagen alpha-1(I) chain OS=Canis lupus familiaris GN=COL1A1 PE=1 SV=1	4351	814	295	87	32	51.2	Canis lupus familiaris	0	0	544.772	1087.53	0.0003	490	501	0	22.64	GFPGADGVAGPK	Oxidation (P)	0.002000000000.0
Collagen alpha-1(I) chain OS=Canis lupus familiaris GN=COL1A1 PE=1 SV=1	4351	814	295	87	32	51.2	Canis lupus familiaris	0	0	544.772	1087.53	0.0004	490	501	0	41.28	GFPGADGVAGPK	Oxidation (P)	0.002000000000.0
Collagen alpha-1(I) chain OS=Canis lupus familiaris GN=COL1A1 PE=1 SV=1	4351	814	295	87	32	51.2	Canis lupus familiaris	0	0	544.772	1087.53	0.0004	490	501	0	16.21	GFPGADGVAGPK	Oxidation (P)	0.002000000000.0
Collagen alpha-1(I) chain OS=Canis lupus familiaris GN=COL1A1 PE=1 SV=1	4351	814	295	87	32	51.2	Canis lupus familiaris	0	0	544.773	1087.53	0.0006	490	501	0	8.88	GFPGADGVAGPK	Oxidation (P)	0.002000000000.0
Collagen alpha-1(I) chain OS=Canis lupus familiaris GN=COL1A1 PE=1 SV=1	4351	814	295	87	32	51.2	Canis lupus familiaris	0	0	544.773	1087.53	0.0008	490	501	0	21.88	GFPGADGVAGPK	Oxidation (P)	0.002000000000.0
Collagen alpha-1(I) chain OS=Canis lupus familiaris GN=COL1A1 PE=1 SV=1	4351	814	295	87	32	51.2	Canis lupus familiaris	0	0	544.773	1087.53	0.0009	490	501	0	6.11	GFPGADGVAGPK	Oxidation (P)	0.002000000000.0
Collagen alpha-1(I) chain OS=Canis lupus familiaris GN=COL1A1 PE=1 SV=1	4351	814	295	87	32	51.2	Canis lupus familiaris	0	0	545.768	1089.52	0	867	878	0	42.65	PGATGFPGAAGR	2 Oxidation (P)	0.200000200000.0
Collagen alpha-1(I) chain OS=Canis lupus familiaris GN=COL1A1 PE=1 SV=1	4351	814	295	87	32	51.2	Canis lupus familiaris	0	0	365.86	1094.56	-0.0013	307	318	1	24.87	GRPGAPGPAGAR	2 Oxidation (P)	0.002002000000.0
Collagen alpha-1(I) chain OS=Canis lupus familiaris GN=COL1A1 PE=1 SV=1	4351	814	295	87	32	51.2	Canis lupus familiaris	0	0	365.86	1094.56	-0.0012	307	318	1	31.17	GRPGAPGPAGAR	2 Oxidation (P)	0.002002000000.0
Collagen alpha-1(I) chain OS=Canis lupus familiaris GN=COL1A1 PE=1 SV=1	4351	814	295	87	32	51.2	Canis lupus familiaris	0	0	548.286	1094.56	-0.0009	307	318	1	6.82	GRPGAPGPAGAR	2 Oxidation (P)	0.000002020000.0
Collagen alpha-1(I) chain OS=Canis lupus familiaris GN=COL1A1 PE=1 SV=1	4351	814	295	87	32	51.2	Canis lupus familiaris	0	0	365.86	1094.56	-0.0005	307	318	1	42.42	GRPGAPGPAGAR	2 Oxidation (P)	0.002002000000.0
Collagen alpha-1(I) chain OS=Canis lupus familiaris GN=COL1A1 PE=1 SV=1	4351	814	295	87	32	51.2	Canis lupus familiaris	0	0	548.286	1094.56	-0.0005	307	318	1	8.43	GRPGAPGPAGAR	2 Oxidation (P)	0.002000020000.0
Collagen alpha-1(I) chain OS=Canis lupus familiaris GN=COL1A1 PE=1 SV=1	4351	814	295	87	32	51.2	Canis lupus familiaris	0	0	365.86	1094.56	-0.0003	307	318	1	24.82	GRPGAPGPAGAR	2 Oxidation (P)	0.002002000000.0
Collagen alpha-1(I) chain OS=Canis lupus familiaris GN=COL1A1 PE=1 SV=1	4351	814	295	87	32	51.2	Canis lupus familiaris	0	0	365.86	1094.56	-0.0003	307	318	1	37.74	GRPGAPGPAGAR	2 Oxidation (P)	0.002002000000.0
Collagen alpha-1(I) chain OS=Canis lupus familiaris GN=COL1A1 PE=1 SV=1	4351	814	295	87	32	51.2	Canis lupus familiaris	0	0	548.286	1094.56	-0.0003	307	318	1	35.17	GRPGAPGPAGAR	2 Oxidation (P)	0.002002000000.0
Collagen alpha-1(I) chain OS=Canis lupus familiaris GN=COL1A1 PE=1 SV=1	4351	814	295	87	32	51.2	Canis lupus familiaris	0	0	548.286	1094.56	-0.0003	307	318	1	13.47	GRPGAPGPAGAR	2 Oxidation (P)	0.002000020000.0
Collagen alpha-1(I) chain OS=Canis lupus familiaris GN=COL1A1 PE=1 SV=1	4351	814	295	87	32	51.2	Canis lupus familiaris	0	0	365.86	1094.56	-0.0003	307	318	1	27.65	GRPGAPGPAGAR	2 Oxidation (P)	0.002002000000.0
Collagen alpha-1(I) chain OS=Canis lupus familiaris GN=COL1A1 PE=1 SV=1	4351	814	295	87	32	51.2	Canis lupus familiaris	0	0	365.86	1094.56	-0.0003	307	318	1	34.82	GRPGAPGPAGAR	2 Oxidation (P)	0.002002000000.0
Collagen alpha-1(I) chain OS=Canis lupus familiaris GN=COL1A1 PE=1 SV=1	4351	814	295	87	32	51.2	Canis lupus familiaris	0	0	365.86	1094.56	-0.0003	307	318	1	28.26	GRPGAPGPAGAR	2 Oxidation (P)	0.002002000000.0
Collagen alpha-1(I) chain OS=Canis lupus familiaris GN=COL1A1 PE=1 SV=1	4351	814	295	87	32	51.2	Canis lupus familiaris	0	0	365.86	1094.56	-0.0003	307	318	1	28.91	GRPGAPGPAGAR	2 Oxidation (P)	0.002002000000.0
Collagen alpha-1(I) chain OS=Canis lupus familiaris GN=COL1A1 PE=1 SV=1	4351	814	295	87	32	51.2	Canis lupus familiaris	0	0	365.86	1094.56	-0.0003	307	318	1	24.4	GRPGAPGPAGAR	2 Oxidation (P)	0.002002000000.0
Collagen alpha-1(I) chain OS=Canis lupus familiaris GN=COL1A1 PE=1 SV=1	4351	814	295	87	32	51.2	Canis lupus familiaris	0	0	365.86	1094.56	-0.0003	307	318	1	35.3	GRPGAPGPAGAR	2 Oxidation (P)	0.002002000000.0
Collagen alpha-1(I) chain OS=Canis lupus familiaris GN=COL1A1 PE=1 SV=1	4351	814	295	87	32	51.2	Canis lupus familiaris	0	0	365.86	1094.56	-0.0002	307	318	1	31.48	GRPGAPGPAGAR	2 Oxidation (P)	0.002002000000.0
Collagen alpha-1(I) chain OS=Canis lupus familiaris GN=COL1A1 PE=1 SV=1	4351	814	295	87	32	51.2	Canis lupus familiaris	0	0	365.86	1094.56	-0.0002	307	318	1	28.47	GRPGAPGPAGAR	2 Oxidation (P)	0.002002000000.0
Collagen alpha-1(I) chain OS=Canis lupus familiaris GN=COL1A1 PE=1 SV=1	4351	814	295	87	32	51.2	Canis lupus familiaris	0	0	365.86	1094.56	-0.0002	307	318	1	27.58	GRPGAPGPAGAR	2 Oxidation (P)	0.002002000000.0
Collagen alpha-1(I) chain OS=Canis lupus familiaris GN=COL1A1 PE=1 SV=1	4351	814	295	87	32	51.2	Canis lupus familiaris	0	0	365.86	1094.56	-0.0002	307	318	1	22.32	GRPGAPGPAGAR	2 Oxidation (P)	0.002002000000.0
Collagen alpha-1(I) chain OS=Canis lupus familiaris GN=COL1A1 PE=1 SV=1	4351	814	295	87	32	51.2	Canis lupus familiaris	0	0	365.86	1094.56	-0.0002	307	318	1	25.92	GRPGAPGPAGAR	2 Oxidation (P)	0.002002000000.0
Collagen alpha-1(I) chain OS=Canis lupus familiaris GN=COL1A1 PE=1 SV=1	4351	814	295	87	32	51.2	Canis lupus familiaris	0	0	365.86	1094.56	-0.0002	307	318	1	26.26	GRPGAPGPAGAR	2 Oxidation (P)	0.002002000000.0
Collagen alpha-1(I) chain OS=Canis lupus familiaris GN=COL1A1 PE=1 SV=1	4351	814	295	87	32	51.2	Canis lupus familiaris	0	0	365.86	1094.56	-0.0002	307	318	1	18.66	GRPGAPGPAGAR	2 Oxidation (P)	0.002002000000.0
Collagen alpha-1(I) chain OS=Canis lupus familiaris GN=COL1A1 PE=1 SV=1	4351	814	295	87	32	51.2	Canis lupus familiaris	0	0	365.86	1094.56	-0.0002	307	318	1	26.1	GRPGAPGPAGAR	2 Oxidation (P)	0.002002000000.0
Collagen alpha-1(I) chain OS=Canis lupus familiaris GN=COL1A1 PE=1 SV=1	4351	814	295	87	32	51.2	Canis lupus familiaris	0	0	365.86	1094.56	-0.0001	307	318	1	40.49	GRPGAPGPAGAR	2 Oxidation (P)	0.002002000000.0
Collagen alpha-1(I) chain OS=Canis lupus familiaris GN=COL1A1 PE=1 SV=1	4351	814	295	87	32	51.2	Canis lupus familiaris	0	0	365.86	1094.56	-0.0001	307	318	1	25.06	GRPGAPGPAGAR	2 Oxidation (P)	0.002002000000.0
Collagen alpha-1(I) chain OS=Canis lupus familiaris GN=COL1A1 PE=1 SV=1	4351	814	295	87	32	51.2	Canis lupus familiaris	0	0	365.86	1094.56	-0.0001	307	318	1	22.71	GRPGAPGPAGAR	2 Oxidation (P)	0.002002000000.0
Collagen alpha-1(I) chain OS=Canis lupus familiaris GN=COL1A1 PE=1 SV=1	4351	814	295	87	32	51.2	Canis lupus familiaris	0	0	365.86	1094.56	-0.0001	307	318	1	31.82	GRPGAPGPAGAR	2 Oxidation (P)	0.002002000000.0
[truncated: 16,450 more rows]
